# Supplementary material for: Multiplexed quantitative proteomics provides mechanistic cues for malaria severity and complexity
Source: Commun Biol. 2020 Nov 17;3:683. doi: 10.1038/s42003-020-01384-4 (PMC7672109; doi:10.1038/s42003-020-01384-4)
Supplement: Supplementary file 4 — Supplementary Data 1 [file 42003_2020_1384_MOESM4_ESM.xlsx]

## Sheet: Key
Supplementary Data 1. Details of the sample numbers used in the discovery phase (DP) quantitative proteomics, targeted validation phase (VP), and clinicopathological analyses (CA).
S. No.	Tab names	Description
1.1	Individual sample details	Individual sample details used for discovery phase (DP), validation phase (VP), and clinical analysis (CA).
1.2	No. of sample used in Exp	Details of the sample numbers used in the discovery phase (DP) quantitative proteomics, targeted validation phase (VP), and clinicopathological analyses (CA).
Disease type	Standard form
NSFM	Non-severe Falciparum malaria
SFM_others	Severe falciparum others
SA	Severe anemia malaria
CB	Cerebral malaria
CSA	Negative control: Control for severe anemia
CCB	Negative control: Control for cerebral malaria
HC	Healthy Control
NSD	Disease Control: Non-severe dengue
SD	Disease Control: Severe dengue
NSVM	Non-severe vivax malaria
SVM	Severe vivax malaria

## Sheet: 1.1. Individual sample details
Individual sample details used for discovery phase (DP), validation phase (VP), and clinical analysis (CA).
#Sl	Sample Code	Type of sample	Sample code for Discovery Phase quantitative proteomics (DP)	Sample code for Validation Phase (VP)	Sample for Clinical Anaysis (CA)
Falciparum malaria
1	S24	CB	S24	*	Y
2	S36	CB	S36	*	Y
3	S37r	CB	S37r	*	Y
4	S5	CB	S5	*	Y
5	S6	CB	S6	*	Y
6	S11	CB	S11	SF10	*
7	CF3	CB	*	SF4	Y
8	CF5	CB	*	SF5	Y
9	S18	CCB	S18	*	*
10	S13	CCB	S13	SF12	*
11	S14	CCB	S14	SF13	*
12	S15	CCB	S15	SF14	*
13	S17	CSA	S17	*	*
14	S16	CSA	S16	SF15	*
15	S19	CSA	S19	SF17	*
16	S39	CSA	S39	SF18	*
17	NSFM10	NSFM	*	*	Y
18	NSFM11	NSFM	*	*	Y
19	NSFM16	NSFM	*	*	Y
20	NSFM2	NSFM	N2	*	Y
21	NSFM3	NSFM	N3	*	Y
22	NSFM4	NSFM	N4	*	Y
23	NSFM1	NSFM	N1	NSFM1	Y
24	NSFM12	NSFM	*	NSFM10	Y
25	NSFM13	NSFM	*	NSFM2	Y
26	NSFM14	NSFM	*	NSFM3	Y
27	NSFM15	NSFM	*	NSFM4	Y
28	NSFM5	NSFM	N5	NSFM5	Y
29	NSFM6	NSFM	N6	NSFM6	Y
30	NSFM9	NSFM	N7	NSFM7	Y
31	NSFM8	NSFM	N8	NSFM8	Y
32	N9	NSFM	*	NSFM9	*
33	SFM3	SA	S21	*	Y
34	S25	SA	S25	*	*
35	S22	SA	S22	SF19	Y
36	S3	SA	S3	SF3	Y
37	S7	SA	S7	SF6	Y
38	S8	SA	S8	SF7	Y
39	S1	SFM	*	*	*
40	S2	SFM	*	*	*
41	SFM9	SFM	*	*	*
42	SFM15	SFM	*	*	*
43	SFM1	SFM	*	*	*
44	SFM7	SFM	*	*	*
45	SFM8	SFM	*	*	*
46	SFM10	SFM	*	*	*
47	SFM11	SFM	*	*	*
48	SFM12	SFM	*	*	*
49	SFM13	SFM	*	*	*
50	S10	SFM	S10	*	Y
51	S29	SFM	S29	*	Y
52	S30	SFM	S30	*	Y
53	S35	SFM	S35	*	Y
54	S38	SFM	S38	*	Y
55	S32	SFM	*	SF11	Y
56	S33	SFM	*	SF2	Y
57	S31	SFM	*	SF20	Y
58	S26	SFM	S26	SF21	Y
59	S9	SFM	S9	SF8	Y
60	S28	SFM	S28	SF9	Y
61	SFM14	SFM	*	*	Y
62	SFM2	SFM	*	*	Y
63	SFM16	SFM	*	*	Y
64	SFM17	SFM	*	*	Y
65	SFM18	SFM	*	*	Y
66	SFM4	SFM	*	*	Y
67	SFM5	SFM	*	*	Y
68	SFM6	SFM	*	*	Y
69	SFM32	SFM	*	*	Y
70	SFM29	SFM	*	*	Y
71	SFM24	SFM	*	*	Y
72	S23	SFM	S23	*	Y
73	S27	SFM	S27	*	Y
74	S34	SFM	S34	*	Y
75	S40	SFM	S40	SF1	Y
Vivax malaria
76	NSVM11	NSVM	22A	*	*
77	NSVM12	NSVM	23A	*	*
78	NSVM13	NSVM	24A	*	*
79	NSVM14	NSVM	25A	*	*
80	NSVM15	NSVM	26A	*	*
81	NSVM1	NSVM	7A	NSVM1	*
82	NSVM19	NSVM	*	NSVM10	*
83	NSVM5	NSVM	12A	NSVM2	*
84	NSVM7	NSVM	16A	NSVM3	*
85	NSVM8	NSVM	17A	NSVM4	*
86	NSVM9	NSVM	19A	NSVM5	*
87	NSVM10	NSVM	20A	NSVM6	*
88	NSVM16	NSVM	35A	NSVM7	*
89	NSVM17	NSVM	*	NSVM8	*
90	NSVM18	NSVM	*	NSVM9	*
91	SVM1	SVM	SVM1	SVM1	*
92	SVM5	SVM	SVM5	SVM5	*
93	SVM7	SVM	SVM7	SVM7	*
94	SV11	SVM	SV11	SV11	Y
95	SV12	SVM	SV12	SV12	Y
96	SV13	SVM	SV13	SV13	Y
97	SV14	SVM	SV14	SV14	Y
98	SV15	SVM	SV15	SV15	Y
99	SV16	SVM	SV16	SV16	Y
100	SV17	SVM	SV17	SV17	Y
101	SV18	SVM	SV18	SV18	Y
102	SV19	SVM	SV19	SV19	Y
103	SV20	SVM	SV20	SV20	Y
104	SVM10	SVM	SVM10	SVM10	Y
105	SVM2	SVM	SVM2	SVM2	Y
106	SVM3	SVM	SVM3	SVM3	Y
107	SVM4	SVM	SVM4	SVM4	Y
108	SVM6	SVM	SVM6	SVM6	Y
109	SVM8	SVM	SVM8	SVM8	Y
110	SVM9	SVM	SVM9	SVM9	Y
Healthy control
111	HC9	HC	HC9 (For falciparum malaria)	HC9	Y
112	HC8	HC	HC8 (For falciparum malaria)	HC8	Y
113	HC7	HC	HC7 (For falciparum malaria)	HC7	Y
114	HC6	HC	HC6 (For falciparum malaria)	HC6	Y
115	HC5	HC	HC5 (For falciparum malaria)	HC5	Y
116	HC4	HC	HC4 (For falciparum malaria)	HC4	Y
117	HC3	HC	HC3 (For falciparum malaria)	HC3	Y
118	HC2	HC	HC2 (For falciparum malaria)	HC2	Y
119	HC18	HC	HC18 (For vivax malaria)	HC18	Y
120	HC17	HC	HC17 (For vivax malaria)	HC17	Y
121	HC16	HC	HC16 (For vivax malaria)	HC16	Y
122	HC15	HC	HC15 (For vivax malaria)	HC15	Y
123	HC14	HC	HC14 (For dengue fever)	HC14	Y
124	HC13	HC	HC13 (For dengue fever)	HC13	Y
125	HC12	HC	HC12 (For dengue fever)	HC12	Y
126	HC11	HC	HC11 (For dengue fever)	HC11	Y
127	HC10	HC	HC10 (For falciparum malaria)	HC10	Y
128	HC1	HC	HC1 (For falciparum malaria)	HC1	Y
129	HC19	HC	*	HC19	Y
130	HC20	HC	*	HC20	Y
131	HC21	HC	*	HC21	Y
132	HC22	HC	*	HC22	Y
133	HC23	HC	*	HC23	Y
134	HC24	HC	*	HC24	Y
135	HC25	HC	*	*	Y
136	HC26	HC	*	*	Y
137	HC27	HC	*	*	Y
138	HC28	HC	*	*	Y
139	HC29	HC	*	*	Y
140	HC30	HC	*	*	Y
141	HC31	HC	*	*	Y
142	HC32	HC	*	*	Y
143	HC33	HC	*	*	Y
144	HC34	HC	*	*	Y
145	HC35	HC	*	*	Y
146	HC36	HC	*	*	Y
147	HC37	HC	*	*	Y
148	HC38	HC	*	*	Y
149	HC39	HC	*	*	Y
150	HC40	HC	*	*	Y
151	HC41	HC	*	*	Y
152	HC42	HC	*	*	Y
153	HC43	HC	*	*	Y
154	HC44	HC	*	*	Y
155	HC45	HC	*	*	Y
156	HC46	HC	*	*	Y
157	HC47	HC	*	*	Y
158	HC48	HC	*	*	Y
159	HC49	HC	*	*	Y
160	HC50	HC	*	*	Y
161	HC51	HC	*	*	Y
162	HC52	HC	*	*	Y
163	HC53	HC	*	*	Y
164	HC54	HC	*	*	Y
165	HC55	HC	*	*	Y
166	HC56	HC	*	*	Y
167	HC57	HC	*	*	Y
168	HC58	HC	*	*	Y
Dengue
169	DF11	NSD	*	DF1	*
170	DF12	NSD	*	DF171	*
171	DF4	NSD	*	DF191	*
172	DF14	NSD	*	DF2	*
173	DF5	NSD	*	DF24	*
174	D69	NSD	*	DF36	Y
175	D48	NSD	D48	DF39	Y
176	D49	NSD	D49	DF4	Y
177	D58	NSD	D58	DF41	Y
178	D68	NSD	D68	DF5	Y
179	SD24	SD	*	SD178	*
180	SD39	SD	*	SD43	*
181	SD60-2	SD	*	SD60-2	*
182	SD15-2	SD	*	SD62	*
183	SD73	SD	*	SD73	*
184	SD95-2	SD	SD95	SD95-2	*
185	SD98	SD	SD98	SD98	*
186	SD36	SD	SD36	SD41	Y
187	SD43	SD	SD43	SD111	Y
188	SD49	SD	SD49	SD49	Y
189	D62	SD	SD62	SD62	Y
190	SD62-2	SD	SD62-2	SD62-2	Y
191	D63	SD	SD63	SD63	Y
192	SD64	SD	SD64	SD98	Y
193	D72	SD	SD72	SD72	Y
194	D78	SD	SD78	SD78	Y
195	SD93-2	SD	SD93-2	SD93-2	Y
	Y: Clinical data used for clinical analysis, *Data not available for that particular subject

## Sheet: 1.2. No. of sample used in Exp 
Details of the sample numbers used in the discovery phase (DP) quantitative proteomics, targeted validation phase (VP), and clinicopathological analyses (CA).
Experimental groups	Discovery phase quantitative proteomics	Targeted validation	Analysis of clinical parameters
	(TMT-based multiplexed quantitation)	(MRM assay)
Falciparum malaria (FM)
Non-severe Falciparum malaria (NSFM)	8	10 (DP = 5, NS = 5)	15 (DP and VP = 5, DP = 3, VP = 4, NS = 3)
SFM_others	12	7 (DP = 4, NS = 3)	26 (DP and VP = 4, DP = 8, VP = 3, NS = 11)
Severe anemia malaria (SA)	6	4 (DP = 4, NS = 0)	5 (DP and VP = 4, DP = 1, NS = 0)
Cerebral malaria (CB)	6	3 (DP = 1, NS = 2)	7 (DP = 5, VP = 2)
Negative control: Control for severe anemia (CSA)	4	3 (DP = 3, NS = 0)	*
Negative control: Control for cerebral malaria (CCB)	4	3 (DP = 3, NS = 0)	*
Healthy Control (HC)	10	24 (DP = 10, NS = 14)	58 (DP and VP = 10, VP = 14, NS = 34)
Disease Control: Non-severe dengue (NSD)	4	10 (DP = 4, NS = 6)	5 (DP and VP = 4 , VP = 1, NS = 0)
Disease Control: Severe dengue (SD)	12	17 (DP = 12, NS = 5)	10 (DP and VP =10, NS = 0)
Vivax malaria (VM)
Non-severe vivax malaria (NSVM)	12	10 (DP = 7, NS = 3)	*
Severe vivax malaria (SVM)	20	20 (DP = 20, NS = 0)	17 (DP and VP =17, NS = 0)
Healthy Control (HC)	4	24 (DP = 4, NS = 20)	58 (DP and VP = 4, VP = 20, NS = 34)
Disease Control: Non-severe dengue (NSD)	4	10 (DP = 4, NS = 6)	5 (DP and VP = 4 , VP = 1, NS = 0)
Disease Control: Severe dengue (SD)	12	17 (DP = 12, NS = 5)	10 (DP and VP =10, NS = 0)
SFM_Others: It includes case of severe falciparum malaria patients excluding CB and SA complications. *not considered for clinical analysis. DP – subjects from discovery phase, VP – subjects from targeted validation phase, NS – new subjects.
