# Supplementary material for: Multiplexed quantitative proteomics provides mechanistic cues for malaria severity and complexity
Source: Commun Biol. 2020 Nov 17;3:683. doi: 10.1038/s42003-020-01384-4 (PMC7672109; doi:10.1038/s42003-020-01384-4)
Supplement: Supplementary file 5 — Supplementary Data 2 [file 42003_2020_1384_MOESM5_ESM.xlsx]

## Sheet: Key
Supplementary Data 2. Human altered proteins in plasma of falciparum infected patient as compared to Healthy individuals
S. No.	Tab names	Description
2.1	Annotation	Annotation of labels and samples used in reactions (R 1 to 10)
2.2	PSMs	Peptide Spectrum Matches for all the reaction runs of falciparum labeled samples using Proteome discoverer 2.2
2.3	Unnormalized_data	Analysed, unnormalized proteins of labeled reactions using MsStatsTMT (R based package)
2.4	RunToRun_Norm	Normalized data to remove run to run variation
2.5	Quantile_Norm	Quantile normalized data
2.6	Significant_Protein	List of Significant proteins from normalized data sets
2.7	Standardized_Data and Comm	List of proteins common across all the samples
2.8	Pathway analysis	List of proteins from Literature for pathway analysis
2.9	Severe_Complications	Differentially abundant plasma proteins identified in severe falciparum malaria along with their complications as compared to non-severe falciparum malaria.
S. No.	Column names	Full form
1	CB	Cerebral malaria
2	CCB	Control for Cerebral malaria
3	CSA	Control for Severe Anemia
4	HC	Healthy Control
5	NSFM	Non Severe Falciparum Malaria
6	SA	Severe Anemia
7	SF	Severe Falciparum
8	Norm	Reference pool

## Sheet: 2.1. Annotation
Reaction	Label	Annotation
R1	126	Norm
	127	HC1
	128	NSFM1
	129	CSA1
	130	SA1
	131	SA2
R2	126	Norm
	127	HC2
	128	NSFM2
	129	CSA2
	130	SA3
	131	SA4
R3	126	Norm
	127	HC3
	128	NSFM3
	129	CSA3
	130	SA5
	131	SA6
R4	126	Norm
	127	HC4
	128	NSFM4
	129	CCB1
	130	CB1
	131	CB2
R5	126	Norm
	127	HC5
	128	NSFM5
	129	CCB2
	130	CB3
	131	CB4
R6	126	Norm
	127	HC6
	128	NSFM6
	129	CCB3
	130	CB5
	131	CB6
R7	126	Norm
	127	HC7
	128	NSFM7
	129	CSA4
	130	SF5
	131	SF9
R8	126	Norm
	127	HC8
	128	NSFM8
	129	CCB4
	130	SF6
	131	SF10
R9	126	Norm
	127	HC9
	128	SF1
	129	SF3
	130	SF7
	131	SF11
R10	126	Norm
	127	HC10
	128	SF2
	129	SF4
	130	SF8
	131	SF12

## Sheet: 2.2. PSMs
Checked	Confidence	Identifying Node	PSM Ambiguity	Annotated Sequence	Modifications	# Protein Groups	# Proteins	Master Protein Accessions	Protein Accessions	# Missed Cleavages	Charge	DeltaScore	DeltaCn	Rank	Search Engine Rank	m/z [Da]	MH+ [Da]	Theo. MH+ [Da]	DeltaM [ppm]	Deltam/z [Da]	Activation Type	MS Order	Isolation Interference [%]	Average Reporter S/N	Ion Inject Time [ms]	RT [min]	First Scan	Spectrum File	File ID	Abundance: 126	Abundance: 127	Abundance: 128	Abundance: 129	Abundance: 130	Abundance: 131	Quan Info	Ions Score	Contaminant	Identity Strict	Identity Relaxed	Expectation Value	XCorr	Percolator q-Value	Percolator PEP
TRUE	High	Mascot (A5)	Rejected	[R].aAGAALR.[S]	N-Term(TMT6plex)	1	1	Q13395	Q13395	0	2	0.2083	0	1	1	429.771	858.535	858.536	-0.55	-0.00024	HCD (High Energy Collision Dissociation)	MS2	23.9992	437.9	55.5	15.0696	4419	10022018_Fusion_Vipin_R1F1.raw	F1.1	309556	273279	1.28094e+06	197698	507754	110091		24	FALSE	13	13	0.00364402		0.3221	0.9775
TRUE	High	Sequest HT (A8)	Unambiguous	[R].TVAAPSVFIFPPSDEQLk.[S]	K18(TMT6plex)	1	1	P01834	P01834	0	3	0.5619	0	1	1	725.735	2175.19	2175.19	0.53	0.00038	HCD (High Energy Collision Dissociation)	MS2	1.20773	21.2	54	71.4713	43513	19022018_Fusion_Vipin_R6F2.raw	F6.2	60428.1	1582.27	19953.9		27911.1	21794.3			FALSE				3.88	0	2.347e-05
TRUE	High	Sequest HT (A8)	Unambiguous	[K].kNQGILEFYGDDIALLk.[L]	K1(TMT6plex); K17(TMT6plex)	2	8	P06681; B4E1Z4	H0Y3H6; A0A0G2JIE7; B4DQI1; E9PDZ0; A0A0G2JL69; P06681; E7ETN3; B4E1Z4	1	3	0.7101	0	1	1	799.127	2395.37	2395.36	1.69	0.00135	HCD (High Energy Collision Dissociation)	MS2	24.4576	7	54	71.8225	43754	19022018_Fusion_Vipin_R6F2.raw	F6.2	20648.4		10179	2908.55	6135.66	1753.74			FALSE				3.38	9.559e-06	4.586e-05
TRUE	High	Sequest HT (A8)	Unambiguous	[K].kNQGILEFYGDDIALLk.[L]	N-Term(TMT6plex); K17(TMT6plex)	2	8	P06681; B4E1Z4	H0Y3H6; A0A0G2JIE7; B4DQI1; E9PDZ0; A0A0G2JL69; P06681; E7ETN3; B4E1Z4	1	3	0.7101	0	1	2	799.127	2395.37	2395.36	1.69	0.00135	HCD (High Energy Collision Dissociation)	MS2	24.4576	7	54	71.8225	43754	19022018_Fusion_Vipin_R6F2.raw	F6.2	20648.4		10179	2908.55	6135.66	1753.74			FALSE				3.38	9.559e-06	4.586e-05
TRUE	High	Sequest HT (A8)	Unambiguous	[R].TVAAPSVFIFPPSDEQLk.[S]	K18(TMT6plex)	1	1	P01834	P01834	0	2	0.5882	0	1	1	1088.1	2175.19	2175.19	1.15	0.00125	HCD (High Energy Collision Dissociation)	MS2	25.3047	7.1	55.5	71.9722	43858	19022018_Fusion_Vipin_R6F2.raw	F6.2	21528		7798.61		7159.6	6177.93			FALSE				2.21	1.549e-05	8.727e-05
TRUE	High	Sequest HT (A8)	Selected	[R].TVAAPSVFIFPPSDEQLk.[S]	K18(TMT6plex)	1	1	P01834	P01834	0	3	0.6005	0	1	1	725.735	2175.19	2175.19	-0.4	-0.00029	HCD (High Energy Collision Dissociation)	MS2	0.800946	13.4	54	72.1777	44007	19022018_Fusion_Vipin_R6F2.raw	F6.2	34088.5		10088.5		19846.8	19668.3			FALSE				3.78	0	9.287e-06
TRUE	High	Sequest HT (A8)	Selected	[R].TLNQPDSQLQLTTGNGLFLSEGLk.[L]	K24(TMT6plex)	2	5	A0A024R6I7; P01009	G3V544; A0A024R6I7; A0A0G2JRN3; P01009; G3V2B9	0	3	0.6768	0	1	1	935.176	2803.51	2803.5	3.62	0.00338	HCD (High Energy Collision Dissociation)	MS2	4.15177	6.4	54	72.7955	44433	19022018_Fusion_Vipin_R6F2.raw	F6.2	34196.3		1630.62	1828.27		2073.84			FALSE				2.63	6.066e-05	0.0003539
TRUE	High	Sequest HT (A8)	Selected	[R].TVAAPSVFIFPPSDEQLk.[S]	K18(TMT6plex)	1	1	P01834	P01834	0	3	0.6032	0	1	1	725.735	2175.19	2175.19	0.19	0.00014	HCD (High Energy Collision Dissociation)	MS2	5.90152	6.8	54	72.8689	44486	19022018_Fusion_Vipin_R6F2.raw	F6.2	17704.7		7455.03		8960.55	7223.92			FALSE				3.1	0	1.318e-05
TRUE	High	Sequest HT (A8)	Unambiguous	[R].FFESFGDLSTPDAVMGNPk.[V]	K19(TMT6plex)	1	2	P68871	F8W6P5; P68871	0	2	0.6168	0	1	1	1144.56	2288.11	2288.11	0.17	0.0002	HCD (High Energy Collision Dissociation)	MS2	0	62	54	72.9115	44517	19022018_Fusion_Vipin_R6F2.raw	F6.2	38893		29182.3	1284.64	282791	20374.7			FALSE				4.28	0	7.938e-07
TRUE	High	Sequest HT (A8)	Unambiguous	[R].FFESFGDLSTPDAVmGNPk.[V]	M15(Oxidation); K19(TMT6plex)	1	2	P68871	F8W6P5; P68871	0	3	0.5737	0	1	1	768.707	2304.11	2304.11	0.04	3e-05	HCD (High Energy Collision Dissociation)	MS2	0	17.5	22.47	73.0688	44627	19022018_Fusion_Vipin_R6F2.raw	F6.2	29850.7		25851.3		199322	9990.73			FALSE				3.12	0.0001049	0.0007364
TRUE	High	Sequest HT (A8)	Unambiguous	[K].EQLGEFYEALDcLR.[I]	C12(Carbamidomethyl)	1	1	P02763	P02763	0	2	0.769	0	1	1	871.907	1742.81	1742.81	0.27	0.00023	HCD (High Energy Collision Dissociation)	MS2	0	1.5	54	73.1205	44663	19022018_Fusion_Vipin_R6F2.raw	F6.2	3079.93		2217.58	2485.42	1533.82		No Quan Labels		FALSE				3.16	0	1.628e-05
TRUE	High	Sequest HT (A8)	Unambiguous	[R].FFESFGDLSTPDAVMGNPk.[V]	K19(TMT6plex)	1	2	P68871	F8W6P5; P68871	0	3	0.6581	0	1	1	763.375	2288.11	2288.11	0.17	0.00013	HCD (High Energy Collision Dissociation)	MS2	0	13.7	29.602	73.1955	44715	19022018_Fusion_Vipin_R6F2.raw	F6.2	15268		13403.6		120065	6997.85			FALSE				3.1	2.182e-05	0.0001439
TRUE	High	Sequest HT (A8)	Selected	[K].eRGPEEEHLGILGPVIWAEVGDTIR.[V]	N-Term(TMT6plex)	2	3	E9PFZ2; P00450	E9PFZ2; H7C5R1; P00450	1	4	0.5669	0	1	1	751.154	3001.6	3001.59	0.24	0.00018	HCD (High Energy Collision Dissociation)	MS2	27.5702	1.3	55.5	73.3246	44805	19022018_Fusion_Vipin_R6F2.raw	F6.2	2680.96	1327.26	1566.51		1726.55				FALSE				3.81	1.549e-05	6.834e-05
TRUE	High	Sequest HT (A8)	Unambiguous	[R].FFESFGDLSTPDAVmGNPk.[V]	M15(Oxidation); K19(TMT6plex)	1	2	P68871	F8W6P5; P68871	0	2	0.834	0	1	1	1152.56	2304.11	2304.11	0.36	0.00042	HCD (High Energy Collision Dissociation)	MS2	8.34018	8.1	54	73.3312	44810	19022018_Fusion_Vipin_R6F2.raw	F6.2	6499.12		3892.64		36970.1	2286.03			FALSE				2.35	7.517e-05	0.0003968
TRUE	High	Sequest HT (A8)	Selected	[K].DLATVYVDVLk.[D]	K11(TMT6plex)	1	1	P02647	P02647	0	2	0.7082	0	1	1	732.929	1464.85	1464.85	-0.71	-0.00052	HCD (High Energy Collision Dissociation)	MS2	0	11.8	55.5	73.5183	44940	19022018_Fusion_Vipin_R6F2.raw	F6.2	36678.1	6450.05	11372.4		7188.78	7684.05			FALSE				2.33	1.549e-05	0.000107
TRUE	High	Sequest HT (A8)	Unambiguous	[R].TLDLGENQLETLPPDLLR.[G]		1	1	P02750	P02750	0	3	0.7801	0	1	1	679.7	2037.08	2037.09	-0.67	-0.00045	HCD (High Energy Collision Dissociation)	MS2	0	0.2	55.5	73.5211	44942	19022018_Fusion_Vipin_R6F2.raw	F6.2				1299.82			No Quan Labels		FALSE				2.82	9.559e-06	4.548e-05
TRUE	High	Sequest HT (A8)	Selected	[K].SLEVTFTPVIEDIGk.[V]	K15(TMT6plex)	1	2	P19320	P19320; E9PDD2	0	2	0.6622	0	1	1	939.028	1877.05	1877.05	1.3	0.00122	HCD (High Energy Collision Dissociation)	MS2	0	2.8	54	73.7137	45076	19022018_Fusion_Vipin_R6F2.raw	F6.2	8922.13		2142.01		3280.53	1879.7			FALSE				2.22	8.2e-05	0.0005134
TRUE	High	Sequest HT (A8)	Unambiguous	[K].dLATVYVDVLk.[D]	N-Term(TMT6plex); K11(TMT6plex)	1	1	P02647	P02647	0	2	0.6677	0	1	1	847.511	1694.02	1694.01	0.71	0.0006	HCD (High Energy Collision Dissociation)	MS2	12.509	16	54	73.7641	45112	19022018_Fusion_Vipin_R6F2.raw	F6.2	55994.1	2209.21	23731	1395.49	7876.95	7839.19			FALSE				3.37	0	2.184e-07
TRUE	High	Sequest HT (A8)	Unambiguous	[K].ERGPEEEHLGILGPVIWAEVGDTIR.[V]		2	3	E9PFZ2; P00450	E9PFZ2; H7C5R1; P00450	1	4	0.6816	0	1	1	693.864	2772.43	2772.43	0.25	0.00017	HCD (High Energy Collision Dissociation)	MS2	0		54	73.8273	45157	19022018_Fusion_Vipin_R6F2.raw	F6.2							No Quan Labels		FALSE				5.81	0	7.225e-08
TRUE	High	Sequest HT (A8)	Unambiguous	[R].TLDLGENQLETLPPDLLR.[G]		1	1	P02750	P02750	0	2	0.7569	0	1	1	1019.05	2037.09	2037.09	0.9	0.00091	HCD (High Energy Collision Dissociation)	MS2	0	0.8	54	73.8953	45202	19022018_Fusion_Vipin_R6F2.raw	F6.2	3133.08		1712.65				No Quan Labels		FALSE				2.88	0	1.555e-05
TRUE	High	Sequest HT (A8)	Selected	[R].DFALLSLQVPLkDAk.[S]	K12(TMT6plex); K15(TMT6plex)	4	9	A0A140TA32; A0A0G2JPR0; A0A140TA29; P0C0L5	F5GXS0; A0A0G2JL54; A0A140TA32; A0A0G2JPR0; P0C0L4; A0A140TA29; P0C0L5; A0A140TA44; A0A140TA49	1	3	0.5543	0	1	1	706.097	2116.28	2116.28	-0.71	-0.0005	HCD (High Energy Collision Dissociation)	MS2	15.5503	16.4	55.5	73.9055	45208	19022018_Fusion_Vipin_R6F2.raw	F6.2	33612.4	5919.52	25405.7	2070.68	24541.1	6904.36			FALSE				2.76	6.661e-05	0.0003896
TRUE	High	Sequest HT (A8)	Unambiguous	[K].ERGPEEEHLGILGPVIWAEVGDTIR.[V]		2	3	E9PFZ2; P00450	E9PFZ2; H7C5R1; P00450	1	3	0.7789	0	1	1	924.814	2772.43	2772.43	-1.58	-0.00146	HCD (High Energy Collision Dissociation)	MS2	0	1	55.5	73.9786	45257	19022018_Fusion_Vipin_R6F2.raw	F6.2	3819.13		1718.18				No Quan Labels		FALSE				3.03	0	1.468e-05
TRUE	High	Sequest HT (A8)	Unambiguous	[K].EDFTSLSLVLYSR.[K]		2	4	D6RF35; P02774	D6RF35; D6RBJ7; P02774; D6RF20	0	2	0.7801	0	1	1	765.397	1529.79	1529.78	1.61	0.00123	HCD (High Energy Collision Dissociation)	MS2	55.2527	1	55.5	74.017	45283	19022018_Fusion_Vipin_R6F2.raw	F6.2	1741.13		2813.38		1378.27		No Quan Labels		FALSE				2.82	1.549e-05	4.987e-05
TRUE	High	Sequest HT (A8)	Unambiguous	[K].eRGPEEEHLGILGPVIWAEVGDTIR.[V]	N-Term(TMT6plex)	2	3	E9PFZ2; P00450	E9PFZ2; H7C5R1; P00450	1	4	0.6163	0	1	1	751.155	3001.6	3001.59	1.46	0.0011	HCD (High Energy Collision Dissociation)	MS2	0	1	54	74.0545	45308	19022018_Fusion_Vipin_R6F2.raw	F6.2	4032.44		1747.87						FALSE				4.17	0	5.545e-06
TRUE	High	Sequest HT (A8)	Unambiguous	[K].ERGPEEEHLGILGPVIWAEVGDTIR.[V]		2	3	E9PFZ2; P00450	E9PFZ2; H7C5R1; P00450	1	4	0.6376	0	1	1	693.857	2772.41	2772.43	-9	-0.00624	HCD (High Energy Collision Dissociation)	MS2	71.2784	0.4	55.5	74.1855	45391	19022018_Fusion_Vipin_R6F2.raw	F6.2		1298.39			1256.26		No Quan Labels		FALSE				5.16	0	6.697e-07
TRUE	High	Sequest HT (A8)	Selected	[K].DLATVYVDVLk.[D]	K11(TMT6plex)	1	1	P02647	P02647	0	2	0.6886	0	1	1	732.933	1464.86	1464.85	5.37	0.00394	HCD (High Energy Collision Dissociation)	MS2	0	6.8	54	74.1922	45396	19022018_Fusion_Vipin_R6F2.raw	F6.2	23296.8	1676.73	8499.83		7489.81				FALSE				2.28	7.517e-05	0.0004081
TRUE	High	Sequest HT (A8)	Selected	[R].ASSIIDELFQDR.[F]		1	4	P10909	E7ERK6; H0YLK8; H0YC35; P10909	0	2	0.619	0	1	1	697.352	1393.7	1393.7	0.37	0.00026	HCD (High Energy Collision Dissociation)	MS2	0	3.8	54	71.3938	43460	19022018_Fusion_Vipin_R6F2.raw	F6.2	8930.05		3826.01		10626.3		No Quan Labels		FALSE				2.73	1.549e-05	7.558e-05
TRUE	High	Sequest HT (A8)	Unambiguous	[R].QEPSQGTTTFAVTSILR.[V]		2	3	P01876; A0A0G2JMB2	P01876; A0A0G2JMB2; A0A286YEY1	0	2	0.8066	0	1	1	918.472	1835.94	1835.95	-7.39	-0.00678	HCD (High Energy Collision Dissociation)	MS2	24.038	1.4	55.5	74.1945	45397	19022018_Fusion_Vipin_R6F2.raw	F6.2	3258.88		3145.53	1346.09			No Quan Labels		FALSE				2.74	0	3.172e-05
TRUE	High	Sequest HT (A8)	Selected	[R].TVAAPSVFIFPPSDEQLk.[S]	K18(TMT6plex)	1	1	P01834	P01834	0	2	0.664	0	1	1	1088.1	2175.19	2175.19	0.59	0.00064	HCD (High Energy Collision Dissociation)	MS2	0	6.7	55.5	71.2942	43389	19022018_Fusion_Vipin_R6F2.raw	F6.2	20300.9		4063.39		8176.17	7760.23			FALSE				2.53	0	2.521e-05
TRUE	High	Sequest HT (A8)	Selected	[R].TVAAPSVFIFPPSDEQLk.[S]	K18(TMT6plex)	1	1	P01834	P01834	0	3	0.5925	0	1	1	725.735	2175.19	2175.19	0.11	8e-05	HCD (High Energy Collision Dissociation)	MS2	0	17.2	41.23	70.7857	43037	19022018_Fusion_Vipin_R6F2.raw	F6.2	68804.4		16016.5		35215.1	23435.4			FALSE				4	0	2.534e-05
TRUE	High	Sequest HT (A8)	Unambiguous	[R].gLEEELQFSLGSk.[I]	N-Term(TMT6plex); K13(TMT6plex)	4	9	A0A140TA32; A0A0G2JPR0; A0A140TA29; P0C0L5	F5GXS0; A0A0G2JL54; A0A140TA32; A0A0G2JPR0; P0C0L4; A0A140TA29; P0C0L5; A0A140TA44; A0A140TA49	0	2	0.7115	0	1	1	948.03	1895.05	1895.05	0.14	0.00013	HCD (High Energy Collision Dissociation)	MS2	5.84858	26.5	54	67.7526	40925	19022018_Fusion_Vipin_R6F2.raw	F6.2	55682.6	9042.9	35299.4	6756.6	34524.7	18834.2			FALSE				3.05	0	1.613e-07
TRUE	High	Sequest HT (A8)	Selected	[K].LSSWVLLMk.[Y]	K9(TMT6plex)	2	3	A0A024R6I7; P01009	A0A024R6I7; A0A0G2JRN3; P01009	0	2	0.7558	0	1	1	653.394	1305.78	1305.78	0.1	6e-05	HCD (High Energy Collision Dissociation)	MS2	7.37983	42.1	55.5	67.88	41017	19022018_Fusion_Vipin_R6F2.raw	F6.2	133941	6841	26565.8	2848.43	47621.2	28679.2			FALSE				2.17	0.0001374	0.0009917
TRUE	High	Sequest HT (A8)	Unambiguous	[K].DLATVYVDVLkDSGR.[D]	K11(TMT6plex)	1	1	P02647	P02647	1	3	0.663	0	1	1	627.35	1880.04	1880.03	1.27	0.0008	HCD (High Energy Collision Dissociation)	MS2	30.4904	25.9	54	67.906	41037	19022018_Fusion_Vipin_R6F2.raw	F6.2	106681	10908.9	29208.4		12395.8	3180.97			FALSE				3.65	0	2.932e-06
TRUE	High	Sequest HT (A8)	Unambiguous	[R].ILLQGTPVAQMTEDAVDAERLk.[H]	K22(TMT6plex)	1	1	P01024	P01024	1	3	0.7826	0	1	1	876.486	2627.44	2627.43	5.74	0.00503	HCD (High Energy Collision Dissociation)	MS2	0	11.9	54	67.9228	41049	19022018_Fusion_Vipin_R6F2.raw	F6.2	27520.7	6823.04	13324.8	6214.18	15392	2630.37			FALSE				3.91	0	1.323e-07
TRUE	High	Sequest HT (A8)	Unambiguous	[R].ILLQGTPVAQMTEDAVDAERLk.[H]	K22(TMT6plex)	1	1	P01024	P01024	1	4	0.6331	0	1	1	657.613	2627.43	2627.43	0.77	0.0005	HCD (High Energy Collision Dissociation)	MS2	76.0744	7.1	55.5	67.9782	41089	19022018_Fusion_Vipin_R6F2.raw	F6.2	11124.3	3295.93	10230.4	3044.87	13232.2	3081.62			FALSE				3.08	2.182e-05	0.0001293
TRUE	High	Sequest HT (A8)	Unambiguous	[R].aDDKVYPGEQYTYmLLATEEQSPGEGDGNcVTR.[I]	N-Term(TMT6plex); M14(Oxidation); C30(Carbamidomethyl)	2	2	E9PFZ2; P00450	E9PFZ2; P00450	1	4	0.0376	0	1	1	985.452	3938.79	3938.79	-1.05	-0.00103	HCD (High Energy Collision Dissociation)	MS2	0	0.9	55.5	68.054	41144	19022018_Fusion_Vipin_R6F2.raw	F6.2	3433.11		1518.62						FALSE				3.46	2.79e-05	0.0001915
TRUE	High	Sequest HT (A8)	Unambiguous	[R].ADDkVYPGEQYTYmLLATEEQSPGEGDGNcVTR.[I]	K4(TMT6plex); M14(Oxidation); C30(Carbamidomethyl)	2	2	E9PFZ2; P00450	E9PFZ2; P00450	1	4		0.0376	2	2	985.452	3938.79	3938.79	-1.05	-0.00103	HCD (High Energy Collision Dissociation)	MS2	0	0.9	55.5	68.054	41144	19022018_Fusion_Vipin_R6F2.raw	F6.2	3433.11		1518.62						FALSE				3.33	5.096e-05	0.0002789
TRUE	High	Sequest HT (A8)	Unambiguous	[K].LIRDVWGIEGPIDAAFTR.[I]		1	1	P04004	P04004	1	3	0.6267	0	1	1	677.033	2029.08	2029.09	-1.28	-0.00087	HCD (High Energy Collision Dissociation)	MS2	19.5913	3.4	55.5	68.0747	41159	19022018_Fusion_Vipin_R6F2.raw	F6.2	9499.01		6922.42		2566.08		No Quan Labels		FALSE				4.34	1.549e-05	7.745e-05
TRUE	High	Sequest HT (A8)	Unambiguous	[R].vkDLATVYVDVLk.[D]	N-Term(TMT6plex); K2(TMT6plex); K13(TMT6plex)	1	1	P02647	P02647	1	3	0.5979	0	1	1	717.449	2150.33	2150.34	-3.67	-0.00263	HCD (High Energy Collision Dissociation)	MS2	14.4468	9.1	55.5	68.0786	41162	19022018_Fusion_Vipin_R6F2.raw	F6.2	27953.8	2128.21	10625.5	3153.93	6133.02	3551.44			FALSE				2.81	0.0001642	0.001126
TRUE	High	Sequest HT (A8)	Unambiguous	[K].kSDVGFLPPFPTLDPEEk.[C]	K1(TMT6plex); K18(TMT6plex)	1	1	P43652	P43652	1	3	0.5254	0	1	1	825.458	2474.36	2474.36	0.75	0.00062	HCD (High Energy Collision Dissociation)	MS2	10.1406	7.5	55.5	68.2262	41266	19022018_Fusion_Vipin_R6F2.raw	F6.2	27172.7		6970.08	2038.05	6467.38	1654.95			FALSE				2.95	0	2.23e-05
TRUE	High	Sequest HT (A8)	Unambiguous	[K].kSDVGFLPPFPTLDPEEk.[C]	N-Term(TMT6plex); K18(TMT6plex)	1	1	P43652	P43652	1	3	0.5254	0	1	2	825.458	2474.36	2474.36	0.75	0.00062	HCD (High Energy Collision Dissociation)	MS2	10.1406	7.5	55.5	68.2262	41266	19022018_Fusion_Vipin_R6F2.raw	F6.2	27172.7		6970.08	2038.05	6467.38	1654.95			FALSE				2.95	0	2.23e-05
TRUE	High	Sequest HT (A8)	Unambiguous	[K].lSLEIEQLELQR.[D]	N-Term(TMT6plex)	1	1	P04003	P04003	0	2	0.488	0	1	1	850.493	1699.98	1699.98	0.04	4e-05	HCD (High Energy Collision Dissociation)	MS2	0	8.3	55.5	68.2971	41317	19022018_Fusion_Vipin_R6F2.raw	F6.2	19891.4		13982	2130.48	8351.66	6960.78			FALSE				2.5	8.2e-05	0.000529
TRUE	High	Sequest HT (A8)	Unambiguous	[K].lSLEIEQLELQR.[D]	N-Term(TMT6plex)	1	1	P04003	P04003	0	3	0.4277	0	1	1	567.333	1699.98	1699.98	2.98	0.00169	HCD (High Energy Collision Dissociation)	MS2	19.6666	1.8	55.5	68.3089	41326	19022018_Fusion_Vipin_R6F2.raw	F6.2	3736.55		3085.45		3725.07				FALSE				3.11	5.096e-05	0.0002657
TRUE	High	Sequest HT (A8)	Unambiguous	[K].SYDLDPGAGSLEI.[-]		1	1	Q13790	Q13790	0	2	0.7246	0	1	1	668.817	1336.63	1336.63	-0.61	-0.00041	HCD (High Energy Collision Dissociation)	MS2	13.3027	1.4	55.5	68.3216	41335	19022018_Fusion_Vipin_R6F2.raw	F6.2	2428.13		1230.95	1811.94	2591.64		No Quan Labels		FALSE				2.07	0.001855	0.01907
TRUE	High	Sequest HT (A8)	Unambiguous	[K].aFLEVNEEGSEAAASTAVVIAGR.[S]	N-Term(TMT6plex)	1	2	P01008	P01008; Q8TCE1	0	3	0.7606	0	1	1	840.776	2520.31	2520.31	-0.66	-0.00056	HCD (High Energy Collision Dissociation)	MS2	42.3554	10	54	68.5187	41475	19022018_Fusion_Vipin_R6F2.raw	F6.2	48511.6		11731		3165.29				FALSE				4.72	0	2.246e-09
TRUE	High	Sequest HT (A8)	Selected	[R].HLVPGAPFLLQALVR.[E]		4	9	A0A140TA32; A0A0G2JPR0; A0A140TA29; P0C0L5	F5GXS0; A0A0G2JL54; A0A140TA32; A0A0G2JPR0; P0C0L4; A0A140TA29; P0C0L5; A0A140TA44; A0A140TA49	0	3	0.6099	0	1	1	544.334	1630.99	1630.98	4.25	0.00231	HCD (High Energy Collision Dissociation)	MS2	11.1997	1.4	55.5	68.5561	41500	19022018_Fusion_Vipin_R6F2.raw	F6.2	2858.44		1766.18		3778.98		No Quan Labels		FALSE				2.82	0.0001184	0.0009091
TRUE	High	Sequest HT (A8)	Unambiguous	[R].AFPALTSLDLSDNPGLGER.[G]		1	2	P08571	D6RFL4; P08571	0	2	0.7246	0	1	1	987.005	1973	1973	2.83	0.0028	HCD (High Energy Collision Dissociation)	MS2	4.16721	0.8	55.5	68.6054	41534	19022018_Fusion_Vipin_R6F2.raw	F6.2	2710.91		2197.02				No Quan Labels		FALSE				2.07	5.096e-05	0.0002872
TRUE	High	Sequest HT (A8)	Selected	[R].DTDTGALLFIGk.[I]	K12(TMT6plex)	1	1	P36955	P36955	0	2	0.8182	0	1	1	740.417	1479.83	1479.83	0.1	7e-05	HCD (High Energy Collision Dissociation)	MS2	25.3836	7.3	54	68.7688	41646	19022018_Fusion_Vipin_R6F2.raw	F6.2	24057.3		10291.8		7826.68	3675.22			FALSE				2.31	4.671e-05	0.0002449
TRUE	High	Sequest HT (A8)	Unambiguous	[K].aFLEVNEEGSEAAASTAVVIAGR.[S]	N-Term(TMT6plex)	1	2	P01008	P01008; Q8TCE1	0	3	0.7988	0	1	1	840.776	2520.31	2520.31	-0.37	-0.00031	HCD (High Energy Collision Dissociation)	MS2	21.3498	11.8	35.299	69.2007	41942	19022018_Fusion_Vipin_R6F2.raw	F6.2	76164		26929.1		3467.84	3841.52			FALSE				6.41	0	8.275e-11
TRUE	High	Sequest HT (A8)	Selected	[R].LGVYELLLk.[V]	K9(TMT6plex)	2	3	B7ZKJ8; Q14624	H7C0L5; B7ZKJ8; Q14624	0	2	0.5183	0	1	1	638.907	1276.81	1276.81	-0.18	-0.00012	HCD (High Energy Collision Dissociation)	MS2	33.0275	31.4	54	69.5741	42196	19022018_Fusion_Vipin_R6F2.raw	F6.2	117380	7273.29	27176.3	1383.42	37689.9	6737.67			FALSE				2.18	0.001003	0.008227
TRUE	High	Sequest HT (A8)	Unambiguous	[K].vFLDccNYITELR.[R]	N-Term(TMT6plex); C5(Carbamidomethyl); C6(Carbamidomethyl)	1	1	P01024	P01024	0	2	0.7481	0	1	1	966.483	1931.96	1931.96	1.09	0.00105	HCD (High Energy Collision Dissociation)	MS2	8.67018	9.5	54	70.011	42500	19022018_Fusion_Vipin_R6F2.raw	F6.2	15342.8	2790.45	14333.9	7229.36	12886.3	9243.81			FALSE				2.58	6.066e-05	0.0003722
TRUE	High	Sequest HT (A8)	Selected	[R].TVAAPSVFIFPPSDEQLk.[S]	K18(TMT6plex)	1	1	P01834	P01834	0	3	0.5938	0	1	1	725.732	2175.18	2175.19	-3.85	-0.00279	HCD (High Energy Collision Dissociation)	MS2	2.70381	10.9	54	70.102	42562	19022018_Fusion_Vipin_R6F2.raw	F6.2	28112.8	2254.64	11764		11974.6	12161.3			FALSE				2.88	2.182e-05	0.0001541
TRUE	High	Sequest HT (A8)	Unambiguous	[K].aFLEVNEEGSEAAASTAVVIAGR.[S]	N-Term(TMT6plex)	1	2	P01008	P01008; Q8TCE1	0	3	0.794	0	1	1	840.77	2520.29	2520.31	-8	-0.00672	HCD (High Energy Collision Dissociation)	MS2	35.7778	10.4	55.5	70.1043	42563	19022018_Fusion_Vipin_R6F2.raw	F6.2	47482.6	1650.63	10644.4		2250.86				FALSE				5	0	3.385e-09
TRUE	High	Sequest HT (A8)	Unambiguous	[K].eDPQTFYYAVAVVk.[K]	N-Term(TMT6plex); K14(TMT6plex)	1	1	P02787	P02787	0	3	0.7368	0	1	1	696.719	2088.14	2088.14	0.82	0.00057	HCD (High Energy Collision Dissociation)	MS2	4.38002	4.6	54	70.4237	42784	19022018_Fusion_Vipin_R6F2.raw	F6.2	12067.1	2879.67	7519.23		2307.55	2630.58			FALSE				3.04	0	1.04e-05
TRUE	High	Sequest HT (A8)	Selected	[R].TVAAPSVFIFPPSDEQLk.[S]	K18(TMT6plex)	1	1	P01834	P01834	0	2	0.708	0	1	1	1088.1	2175.19	2175.19	0.26	0.00028	HCD (High Energy Collision Dissociation)	MS2	0	5.8	55.5	70.619	42919	19022018_Fusion_Vipin_R6F2.raw	F6.2	18028.8		2357.6		7479.09	8067.07			FALSE				2.5	2.182e-05	0.0001213
TRUE	High	Sequest HT (A8)	Unambiguous	[R].ETAVDGELVVLYDVk.[R]	K15(TMT6plex)	1	2	P19823	P19823; Q5T985	0	2	0.6526	0	1	1	940.018	1879.03	1879.03	1.48	0.00139	HCD (High Energy Collision Dissociation)	MS2	3.96383	4.1	54	71.2673	43371	19022018_Fusion_Vipin_R6F2.raw	F6.2	18013.3	1616.13	3308.73		1438.93				FALSE				2.13	8.2e-05	0.0005575
TRUE	High	Sequest HT (A8)	Selected	[R].gLEEELQFSLGSk.[I]	N-Term(TMT6plex); K13(TMT6plex)	4	9	A0A140TA32; A0A0G2JPR0; A0A140TA29; P0C0L5	F5GXS0; A0A0G2JL54; A0A140TA32; A0A0G2JPR0; P0C0L4; A0A140TA29; P0C0L5; A0A140TA44; A0A140TA49	0	3	0.578	0	1	1	632.356	1895.05	1895.05	1.07	0.00067	HCD (High Energy Collision Dissociation)	MS2	0	18.6	55.5	67.6618	40859	19022018_Fusion_Vipin_R6F2.raw	F6.2	44908.9	6064.8	21537.4	6622.09	20902.9	17331.8			FALSE				2.82	5.096e-05	0.0002618
TRUE	High	Sequest HT (A8)	Unambiguous	[R].TLDLGENQLETLPPDLLR.[G]		1	1	P02750	P02750	0	3	0.6719	0	1	1	679.702	2037.09	2037.09	2.12	0.00144	HCD (High Energy Collision Dissociation)	MS2	13.7967	3.6	54	74.1986	45400	19022018_Fusion_Vipin_R6F2.raw	F6.2	10979.9		2588.18	1559.76	4121.74	2501.85	No Quan Labels		FALSE				3.2	1.549e-05	0.0001008
TRUE	High	Sequest HT (A8)	Unambiguous	[R].eTAVDGELVVLYDVk.[R]	N-Term(TMT6plex); K15(TMT6plex)	1	2	P19823	P19823; Q5T985	0	3	0.6512	0	1	1	703.397	2108.18	2108.19	-5.9	-0.00415	HCD (High Energy Collision Dissociation)	MS2	0	8.2	54	74.3607	45504	19022018_Fusion_Vipin_R6F2.raw	F6.2	27152.1		7770.06		2682.97	12018.2			FALSE				3.44	1.549e-05	7.295e-05
TRUE	High	Sequest HT (A8)	Unambiguous	[K].QTQVSVLPEGGETPLFk.[Q]	K17(TMT6plex)	1	3	P06396	A0A0A0MT01; P06396; A0A0A0MS51	0	3	0.6377	0	1	1	687.047	2059.13	2059.13	-1.06	-0.00072	HCD (High Energy Collision Dissociation)	MS2	12.5341	5.9	55.5	79.2714	48913	19022018_Fusion_Vipin_R6F2.raw	F6.2	13987.1	1383.23	8840.78		7999.16	1705.38			FALSE				2.76	8.2e-05	0.0006232
TRUE	High	Sequest HT (A8)	Unambiguous	[R].tLDLGENQLETLPPDLLR.[G]	N-Term(TMT6plex)	1	1	P02750	P02750	0	3	0.5929	0	1	1	756.088	2266.25	2266.25	0.23	0.00017	HCD (High Energy Collision Dissociation)	MS2	13.6782	1.1	55.5	80.2079	49579	19022018_Fusion_Vipin_R6F2.raw	F6.2	2232.16				2121.5	2219.94			FALSE				3.12	0	2.205e-05
TRUE	High	Sequest HT (A8)	Unambiguous	[K].eQLGEFYEALDcLR.[I]	N-Term(TMT6plex); C12(Carbamidomethyl)	1	1	P02763	P02763	0	3	0.626	0	1	1	657.993	1971.97	1971.97	-1.26	-0.00083	HCD (High Energy Collision Dissociation)	MS2	46.7436	5.2	54	80.8249	50013	19022018_Fusion_Vipin_R6F2.raw	F6.2	23004.1	1838.77	7810.44						FALSE				2.54	4.057e-05	0.0002206
TRUE	High	Sequest HT (A8)	Unambiguous	[K].GTEAAGAMFLEAIPmSIPPEVk.[F]	M15(Oxidation); K22(TMT6plex)	2	2	A0A024R6I7; P01009	A0A024R6I7; P01009	0	3	0.1471	0	1	1	835.438	2504.3	2504.3	0.69	0.00058	HCD (High Energy Collision Dissociation)	MS2	1.04023	7.4	54	81.3065	50343	19022018_Fusion_Vipin_R6F2.raw	F6.2	34243.5		3465.59		4092.56	2148.24			FALSE				2.72	8.2e-05	0.0004889
TRUE	High	Sequest HT (A8)	Unambiguous	[K].LcYVALDFEQEMATAASSSSLEK.[S]	C2(Carbamidomethyl)	1	4	P60709	P60709; Q6S8J3; I3L4N8; P63261	0	3	0.6448	0	1	1	850.729	2550.17	2550.17	-0.14	-0.00012	HCD (High Energy Collision Dissociation)	MS2	1.19891	1.1	54	81.3492	50373	19022018_Fusion_Vipin_R6F2.raw	F6.2	2008.75		2617.49		1880.66		No Quan Labels		FALSE				4.11	0	1.144e-06
TRUE	High	Sequest HT (A8)	Unambiguous	[K].eQLGEFYEALDcLR.[I]	N-Term(TMT6plex); C12(Carbamidomethyl)	1	1	P02763	P02763	0	2	0.7671	0	1	1	986.488	1971.97	1971.97	0.32	0.00032	HCD (High Energy Collision Dissociation)	MS2	11.5522	5.3	55.5	81.4683	50452	19022018_Fusion_Vipin_R6F2.raw	F6.2	17356.5		3805.25		2692.81	9095.94			FALSE				2.19	0.0001678	0.001233
TRUE	High	Sequest HT (A8)	Unambiguous	[K].EAGIPEFYDYDVALIk.[L]	K16(TMT6plex)	1	5	B4E1Z4	E7ETN3; P00751; B4E1Z4; A0A0G2JH38; H7C5H1	0	2	0.811	0	1	1	1036.54	2072.08	2072.08	0.23	0.00023	HCD (High Energy Collision Dissociation)	MS2	0	35.7	54	81.4864	50465	19022018_Fusion_Vipin_R6F2.raw	F6.2	138366		44697.4	2248.57	28313.8	12633.8			FALSE				3.28	0	2.317e-05
TRUE	High	Sequest HT (A8)	Unambiguous	[K].ENQLEVLEVSWLHGLk.[A]	K16(TMT6plex)	1	1	P02750	P02750	0	3	0.6899	0	1	1	708.395	2123.17	2123.17	-0.14	-0.0001	HCD (High Energy Collision Dissociation)	MS2	0	2.5	55.5	81.5274	50493	19022018_Fusion_Vipin_R6F2.raw	F6.2	13781.5		1766.53						FALSE				2.58	0	3.006e-05
TRUE	High	Sequest HT (A8)	Unambiguous	[R].dVWGIEGPIDAAFTR.[I]	N-Term(TMT6plex)	1	1	P04004	P04004	0	3	0.6659	0	1	1	625.998	1875.98	1875.98	-0.12	-8e-05	HCD (High Energy Collision Dissociation)	MS2	3.66604	4	54	81.5355	50499	19022018_Fusion_Vipin_R6F2.raw	F6.2	10599.4		9135.48			3748.4			FALSE				4.31	0	5.197e-06
TRUE	High	Sequest HT (A8)	Unambiguous	[R].MGPTELLIEMEDWkGDk.[V]	K14(TMT6plex); K17(TMT6plex)	1	2	P02675	P02675; D6REL8	1	3	0.7401	0	1	1	817.431	2450.28	2450.27	2.7	0.00221	HCD (High Energy Collision Dissociation)	MS2	5.82457	31.8	55.5	81.7031	50619	19022018_Fusion_Vipin_R6F2.raw	F6.2	154392		9661.75	2567.09	16754	6677.05			FALSE				3.77	0	1.099e-06
TRUE	High	Sequest HT (A8)	Selected	[R].ILGEELGFASLHDLQLLGk.[L]	K19(TMT6plex)	1	2	P04114	A8MUN2; P04114	0	3	0.721	0	1	1	761.438	2282.3	2282.3	1.86	0.00142	HCD (High Energy Collision Dissociation)	MS2	0	4.1	54	81.7292	50638	19022018_Fusion_Vipin_R6F2.raw	F6.2	22653.9		1232.87						FALSE				2.76	1.549e-05	6.654e-05
TRUE	High	Sequest HT (A8)	Unambiguous	[R].dVWGIEGPIDAAFTR.[I]	N-Term(TMT6plex)	1	1	P04004	P04004	0	2	0.656	0	1	1	938.493	1875.98	1875.98	-0.38	-0.00035	HCD (High Energy Collision Dissociation)	MS2	22.3558	9.3	54	82.0053	50836	19022018_Fusion_Vipin_R6F2.raw	F6.2	23907.5	3703.88	13538.7	2689.67	3089.73	9510.69			FALSE				2.82	0	9.366e-06
TRUE	High	Sequest HT (A8)	Selected	[R].ADLFYDVEALDLESPk.[N]	K16(TMT6plex)	1	1	P04196	P04196	0	2	0.769	0	1	1	1027.53	2054.05	2054.05	0.44	0.00045	HCD (High Energy Collision Dissociation)	MS2	0	26	54	82.7963	51366	19022018_Fusion_Vipin_R6F2.raw	F6.2	79134.8	9165.15	35924		16356.6	16489.7			FALSE				3.81	0	3.765e-07
TRUE	High	Sequest HT (A8)	Selected	[R].ADLFYDVEALDLESPk.[N]	K16(TMT6plex)	1	1	P04196	P04196	0	3	0.6075	0	1	1	685.356	2054.05	2054.05	-0.01	-1e-05	HCD (High Energy Collision Dissociation)	MS2	6.46436	25.4	45.215	82.9293	51455	19022018_Fusion_Vipin_R6F2.raw	F6.2	87894.1	10419.4	44602.4		21777.2	22900.9			FALSE				3.72	1.549e-05	8.65e-05
TRUE	High	Sequest HT (A8)	Unambiguous	[R].DVWGIEGPIDAAFTR.[I]		1	1	P04004	P04004	0	2	0.5049	0	1	1	823.913	1646.82	1646.82	0.73	0.0006	HCD (High Energy Collision Dissociation)	MS2	18.9342	4.1	54	83.4644	51810	19022018_Fusion_Vipin_R6F2.raw	F6.2	19392.9		2917.12		1692.87		No Quan Labels		FALSE				2.04	7.517e-05	0.000414
TRUE	High	Sequest HT (A8)	Selected	[K].eAGIPEFYDYDVALIk.[L]	N-Term(TMT6plex); K16(TMT6plex)	1	5	B4E1Z4	E7ETN3; P00751; B4E1Z4; A0A0G2JH38; H7C5H1	0	2	0.5493	0	1	1	1151.13	2301.25	2301.24	2.13	0.00245	HCD (High Energy Collision Dissociation)	MS2	45.1494	16.9	54	83.8667	52075	19022018_Fusion_Vipin_R6F2.raw	F6.2	62802.7	1214.21	26382.5		7170.24	7545.73			FALSE				2.13	2.79e-05	0.0001942
TRUE	High	Sequest HT (A8)	Unambiguous	[R].DVWGIEGPIDAAFTR.[I]		1	1	P04004	P04004	0	2	0.6759	0	1	1	823.913	1646.82	1646.82	0.28	0.00023	HCD (High Energy Collision Dissociation)	MS2	0.177557	0.8	30.145	83.8938	52093	19022018_Fusion_Vipin_R6F2.raw	F6.2	6713.45		2277.7				No Quan Labels		FALSE				3.98	0	8.108e-06
TRUE	High	Sequest HT (A8)	Unambiguous	[K].eAGIPEFYDYDVALIk.[L]	N-Term(TMT6plex); K16(TMT6plex)	1	5	B4E1Z4	E7ETN3; P00751; B4E1Z4; A0A0G2JH38; H7C5H1	0	3	0.6913	0	1	1	767.752	2301.24	2301.24	0.32	0.00025	HCD (High Energy Collision Dissociation)	MS2	0	31.3	32.125	83.9438	52127	19022018_Fusion_Vipin_R6F2.raw	F6.2	135827	5505.6	112388	12344.1	39054.8	31847.5			FALSE				3.79	0	4.154e-07
TRUE	High	Sequest HT (A8)	Unambiguous	[R].DVWGIEGPIDAAFTR.[I]		1	1	P04004	P04004	0	3	0.702	0	1	1	549.611	1646.82	1646.82	1.05	0.00058	HCD (High Energy Collision Dissociation)	MS2	16.6527		54	83.9778	52147	19022018_Fusion_Vipin_R6F2.raw	F6.2							No Quan Labels		FALSE				3.02	0	2.042e-05
TRUE	High	Sequest HT (A8)	Unambiguous	[R].DVWGIEGPIDAAFTR.[I]		1	1	P04004	P04004	0	2	0.6347	0	1	1	823.912	1646.82	1646.82	0.14	0.00011	HCD (High Energy Collision Dissociation)	MS2	0.256215	1.1	49.328	84.1429	52257	19022018_Fusion_Vipin_R6F2.raw	F6.2	7238.51						No Quan Labels		FALSE				3.34	0	3.3e-06
TRUE	High	Sequest HT (A8)	Unambiguous	[R].DVWGIEGPIDAAFTR.[I]		1	1	P04004	P04004	0	2	0.6533	0	1	1	823.912	1646.82	1646.82	0.21	0.00017	HCD (High Energy Collision Dissociation)	MS2	1.42508	0.8	36.246	84.1571	52267	19022018_Fusion_Vipin_R6F2.raw	F6.2	4446.77				2711.53		No Quan Labels		FALSE				3.23	6.066e-05	0.0003783
TRUE	High	Sequest HT (A8)	Unambiguous	[K].GTEAAGAmFLEAIPMSIPPEVk.[F]	M8(Oxidation); K22(TMT6plex)	2	2	A0A024R6I7; P01009	A0A024R6I7; P01009	0	3	0.3604	0	1	1	835.437	2504.3	2504.3	-0.11	-9e-05	HCD (High Energy Collision Dissociation)	MS2	2.75898	5.9	54	84.389	52426	19022018_Fusion_Vipin_R6F2.raw	F6.2	27654.4				5844.91	2679.71			FALSE				2.83	5.096e-05	0.0002698
TRUE	High	Sequest HT (A8)	Unambiguous	[R].aLEILQEEDLIDEDDIPVR.[S]	N-Term(TMT6plex)	4	9	A0A140TA32; A0A0G2JPR0; A0A140TA29; P0C0L5	F5GXS0; A0A0G2JL54; A0A140TA32; A0A0G2JPR0; P0C0L4; A0A140TA29; P0C0L5; A0A140TA44; A0A140TA49	0	3	0.7376	0	1	1	818.766	2454.28	2454.28	0.56	0.00045	HCD (High Energy Collision Dissociation)	MS2	14.4428	2.2	54	85.2314	53008	19022018_Fusion_Vipin_R6F2.raw	F6.2	9713		2121.23		1277.53				FALSE				4.42	0	4.42e-08
TRUE	High	Sequest HT (A8)	Unambiguous	[K].gTEAAGAMFLEAIPmSIPPEVk.[F]	N-Term(TMT6plex); M15(Oxidation); K22(TMT6plex)	2	2	A0A024R6I7; P01009	A0A024R6I7; P01009	0	3	0.5409	0	1	1	911.826	2733.46	2733.46	0.52	0.00047	HCD (High Energy Collision Dissociation)	MS2	10.4917	1.3	55.5	85.6154	53279	19022018_Fusion_Vipin_R6F2.raw	F6.2	3098.78				1528.86	2586.19			FALSE				3.42	0	2.707e-05
TRUE	High	Sequest HT (A8)	Selected	[R].fFESFGDLSTPDAVMGNPk.[V]	N-Term(TMT6plex); K19(TMT6plex)	1	2	P68871	F8W6P5; P68871	0	3	0.5157	0	1	1	839.763	2517.27	2517.27	0.17	0.00014	HCD (High Energy Collision Dissociation)	MS2	16.9389	5.2	54	85.6428	53299	19022018_Fusion_Vipin_R6F2.raw	F6.2	3830.16		3575.92		22287.4	1815.03			FALSE				2.87	0.0005384	0.003945
TRUE	High	Sequest HT (A8)	Unambiguous	[K].VSFLSALEEYTk.[K]	K12(TMT6plex)	1	2	P02647	P02647; F8W696	0	2	0.7288	0	1	1	808.444	1615.88	1615.88	1.07	0.00087	HCD (High Energy Collision Dissociation)	MS2	2.28096	123	54	79.1992	48863	19022018_Fusion_Vipin_R6F2.raw	F6.2	330247	90626.1	197054	16962.7	103035	38242.8			FALSE				3.06	0	2.582e-05
TRUE	High	Sequest HT (A8)	Unambiguous	[R].eTAVDGELVVLYDVk.[R]	N-Term(TMT6plex); K15(TMT6plex)	1	2	P19823	P19823; Q5T985	0	3	0.6492	0	1	1	703.406	2108.2	2108.19	6.34	0.00446	HCD (High Energy Collision Dissociation)	MS2	59.3412	7.3	55.5	74.2762	45450	19022018_Fusion_Vipin_R6F2.raw	F6.2	17101.8		6520.69	1503.69	5947.59	10578.6			FALSE				3.25	2.182e-05	0.0001254
TRUE	High	Sequest HT (A8)	Unambiguous	[R].iLLQGTPVAQMTEDAVDAER.[L]	N-Term(TMT6plex)	1	1	P01024	P01024	0	3	0.831	0	1	1	796.089	2386.25	2386.25	1.08	0.00086	HCD (High Energy Collision Dissociation)	MS2	8.81531	4.9	54	79.1242	48810	19022018_Fusion_Vipin_R6F2.raw	F6.2	12762.7		11184.3		2087.81	3142.73			FALSE				5.68	0	2.079e-09
TRUE	High	Sequest HT (A8)	Selected	[K].lFDSDPITVTVPVEVSR.[K]	N-Term(TMT6plex)	1	2	P10909	H0YAS8; P10909	0	2	0.487	0	1	1	1052.08	2103.16	2103.15	0.86	0.00091	HCD (High Energy Collision Dissociation)	MS2	32.0252	12	54	78.1351	48121	19022018_Fusion_Vipin_R6F2.raw	F6.2	29280.6	1804.69	16938.3	1210.23	7688.71	15903.7			FALSE				2.3	0.0008458	0.006501
TRUE	High	Sequest HT (A8)	Unambiguous	[K].aVLDVFEEGTEASAATAVk.[I]	N-Term(TMT6plex); K19(TMT6plex)	1	2	P01011	G3V3A0; P01011	0	3	0.7155	0	1	1	789.434	2366.29	2366.29	0.3	0.00023	HCD (High Energy Collision Dissociation)	MS2	100	4.2	55.5	74.3683	45509	19022018_Fusion_Vipin_R6F2.raw	F6.2	24286.3				1653.55				FALSE				3.62	0	3.679e-06
TRUE	High	Sequest HT (A8)	Unambiguous	[R].TLDLGENQLETLPPDLLR.[G]		1	1	P02750	P02750	0	2	0.7155	0	1	1	1019.05	2037.09	2037.09	0.36	0.00037	HCD (High Energy Collision Dissociation)	MS2	0		54	74.5795	45655	19022018_Fusion_Vipin_R6F2.raw	F6.2							No Quan Labels		FALSE				3.41	0	1.466e-06
TRUE	High	Sequest HT (A8)	Unambiguous	[R].FFESFGDLSTPDAVMGNPk.[V]	K19(TMT6plex)	1	2	P68871	F8W6P5; P68871	0	3	0.6024	0	1	1	763.375	2288.11	2288.11	0.09	7e-05	HCD (High Energy Collision Dissociation)	MS2	2.87654	10.7	54	74.6001	45670	19022018_Fusion_Vipin_R6F2.raw	F6.2	7383.92		6817.86		45342.3	3688.4			FALSE				2.54	7.517e-05	0.0004268
TRUE	High	Sequest HT (A8)	Unambiguous	[R].QGLLPVLESFk.[V]	K11(TMT6plex)	1	2	P02647	P02647; F8W696	0	2	0.6689	0	1	1	730.44	1459.87	1459.87	0.16	0.00012	HCD (High Energy Collision Dissociation)	MS2	12.2604	29.9	44.473	74.6467	45702	19022018_Fusion_Vipin_R6F2.raw	F6.2	111269	19328	49476.3	7385.47	28248.2	8377.18			FALSE				2.96	8.2e-05	0.00061
TRUE	High	Sequest HT (A8)	Unambiguous	[K].aVLDVFEEGTEASAATAVk.[I]	N-Term(TMT6plex); K19(TMT6plex)	1	2	P01011	G3V3A0; P01011	0	4	0.6476	0	1	1	592.327	2366.29	2366.29	-0.05	-3e-05	HCD (High Energy Collision Dissociation)	MS2	22.3925	12.4	55.5	74.72	45754	19022018_Fusion_Vipin_R6F2.raw	F6.2	63825.5		2500.61		2580.17	6038.68			FALSE				3.49	0	1.895e-06
TRUE	High	Sequest HT (A8)	Unambiguous	[R].aIEDYINEFSVR.[K]	N-Term(TMT6plex)	1	1	P02748	P02748	0	3	0.6075	0	1	1	562.297	1684.88	1684.87	0.55	0.00031	HCD (High Energy Collision Dissociation)	MS2	40.104	3.4	55.5	74.8534	45848	19022018_Fusion_Vipin_R6F2.raw	F6.2	8182.23		7083.41	1468.07	2298.05	1874.14			FALSE				2.65	0.0001678	0.001221
TRUE	High	Sequest HT (A8)	Unambiguous	[K].aVLDVFEEGTEASAATAVk.[I]	N-Term(TMT6plex); K19(TMT6plex)	1	2	P01011	G3V3A0; P01011	0	3	0.714	0	1	1	789.434	2366.29	2366.29	0.3	0.00023	HCD (High Energy Collision Dissociation)	MS2	0	23	54	75.085	46012	19022018_Fusion_Vipin_R6F2.raw	F6.2	116197	2639.55	11796.1	1640.4	4097.23	6776.36			FALSE				5.07	0	1.698e-08
TRUE	High	Sequest HT (A8)	Unambiguous	[R].dVVQITcLDGFEVVEGR.[V]	N-Term(TMT6plex); C7(Carbamidomethyl)	1	3	P09871	P09871; A0A087X232; F8WCZ6	0	3	0.6516	0	1	1	722.375	2165.11	2165.11	-0.29	-0.00021	HCD (High Energy Collision Dissociation)	MS2	4.04826	1.6	54	75.2143	46104	19022018_Fusion_Vipin_R6F2.raw	F6.2	7051.05		1514.07		1525.96				FALSE				3.1	0	4.365e-06
TRUE	High	Sequest HT (A8)	Unambiguous	[R].aIEDYINEFSVR.[K]	N-Term(TMT6plex)	1	1	P02748	P02748	0	2	0.5971	0	1	1	842.941	1684.87	1684.87	0.16	0.00013	HCD (High Energy Collision Dissociation)	MS2	1.73692	47.5	48.814	75.2712	46143	19022018_Fusion_Vipin_R6F2.raw	F6.2	132158	15057.4	72451.1	12962.6	61936.6	39690.6			FALSE				4.07	0	1.581e-08
TRUE	High	Sequest HT (A8)	Unambiguous	[R].ALEILQEEDLIDEDDIPVR.[S]		4	9	A0A140TA32; A0A0G2JPR0; A0A140TA29; P0C0L5	F5GXS0; A0A0G2JL54; A0A140TA32; A0A0G2JPR0; P0C0L4; A0A140TA29; P0C0L5; A0A140TA44; A0A140TA49	0	3	0.7116	0	1	1	742.377	2225.12	2225.12	-1.05	-0.00078	HCD (High Energy Collision Dissociation)	MS2	19.6772	0.8	55.5	75.8281	46535	19022018_Fusion_Vipin_R6F2.raw	F6.2	3174.44				1614.99		No Quan Labels		FALSE				2.67	6.066e-05	0.000348
TRUE	High	Sequest HT (A8)	Unambiguous	[K].EQLGEFYEALDcLRIPk.[S]	C12(Carbamidomethyl); K17(TMT6plex)	1	1	P02763	P02763	1	3	0.6789	0	1	1	770.739	2310.2	2310.2	0.47	0.00037	HCD (High Energy Collision Dissociation)	MS2	29.1951	12.6	54	75.9368	46613	19022018_Fusion_Vipin_R6F2.raw	F6.2	14606	1540.04	20899.9		26553.5	13040.7			FALSE				3.27	0	1.998e-05
TRUE	High	Sequest HT (A8)	Unambiguous	[K].lLQDEFPGIPSPLDAAVEcHR.[G]	N-Term(TMT6plex); C19(Carbamidomethyl)	1	2	P02790	Q9BS19; P02790	0	3	0.7946	0	1	1	865.113	2593.32	2593.33	-1.72	-0.00149	HCD (High Energy Collision Dissociation)	MS2	8.94455	5.7	55.5	76.1499	46763	19022018_Fusion_Vipin_R6F2.raw	F6.2	15535.6		10055.9	2478.39	3615.58	1738.32			FALSE				4.04	0	3.813e-07
TRUE	High	Sequest HT (A8)	Unambiguous	[R].DGYLFQLLR.[I]		1	1	P04196	P04196	0	2	0.6947	0	1	1	562.809	1124.61	1124.61	0.01	0	HCD (High Energy Collision Dissociation)	MS2	30.8624	2.6	54	76.1706	46776	19022018_Fusion_Vipin_R6F2.raw	F6.2	9246.62		3060.17	1264.89	2507.69		No Quan Labels		FALSE				2.26	0.0003253	0.002474
TRUE	High	Sequest HT (A8)	Unambiguous	[R].VVAQGVGIPEDSIFTmADRGEcVPGEQEPEPILIPR.[V]	M16(Oxidation); C22(Carbamidomethyl)	1	2	P02760	P02760; S4R471	1	4	0.6207	0	1	1	981.242	3921.95	3921.94	2.66	0.00261	HCD (High Energy Collision Dissociation)	MS2	0		55.5	76.1775	46780	19022018_Fusion_Vipin_R6F2.raw	F6.2							No Quan Labels		FALSE				3.19	5.096e-05	0.0002691
TRUE	High	Sequest HT (A8)	Unambiguous	[R].aQPVQVAEGSEPDGFWEALGGk.[A]	N-Term(TMT6plex); K22(TMT6plex)	1	3	P06396	A0A0A0MT01; P06396; A0A0A0MS51	0	3	0.7918	0	1	1	910.809	2730.41	2730.41	-0.71	-0.00065	HCD (High Energy Collision Dissociation)	MS2	30.6589	17.8	54	76.216	46808	19022018_Fusion_Vipin_R6F2.raw	F6.2	68592.5	5581.05	17218.5	4082.23	10936.8	7824.62			FALSE				5.14	0	5.319e-08
TRUE	High	Sequest HT (A8)	Unambiguous	[K].lLQDEFPGIPSPLDAAVEcHR.[G]	N-Term(TMT6plex); C19(Carbamidomethyl)	1	2	P02790	Q9BS19; P02790	0	4	0.743	0	1	1	649.087	2593.33	2593.33	-0.9	-0.00059	HCD (High Energy Collision Dissociation)	MS2	21.7996	2.3	55.5	76.2718	46846	19022018_Fusion_Vipin_R6F2.raw	F6.2	8735.87	1635.15	2335.85						FALSE				4.28	0	4.191e-06
TRUE	High	Sequest HT (A8)	Unambiguous	[R].fFESFGDLSTPDAVmGNPk.[V]	N-Term(TMT6plex); M15(Oxidation); K19(TMT6plex)	1	2	P68871	F8W6P5; P68871	0	3	0.7152	0	1	1	845.1	2533.29	2533.27	6.56	0.00554	HCD (High Energy Collision Dissociation)	MS2	25.7198	7.3	55.5	76.2884	46858	19022018_Fusion_Vipin_R6F2.raw	F6.2	14276.9		13133.5		13445.3	2861.17			FALSE				3.02	6.066e-05	0.0003737
TRUE	High	Sequest HT (A8)	Unambiguous	[K].DSDWPFcSDEDWNYk.[C]	C7(Carbamidomethyl); K15(TMT6plex)	1	2	P02671	P02671; A0A087WUA0	0	2	0.9331	0	1	1	1096.96	2192.91	2192.91	-0.06	-6e-05	HCD (High Energy Collision Dissociation)	MS2	19.5449	3.1	54	76.412	46944	19022018_Fusion_Vipin_R6F2.raw	F6.2	15052		1687.71		1208.84				FALSE				2.54	2.182e-05	0.0001209
TRUE	High	Sequest HT (A8)	Selected	[K].SGTASVVcLLNNFYPR.[E]	C8(Carbamidomethyl)	1	1	P01834	P01834	0	2	0.7455	0	1	1	899.456	1797.9	1797.9	5.01	0.00451	HCD (High Energy Collision Dissociation)	MS2	0	3.7	55.5	76.4143	46945	19022018_Fusion_Vipin_R6F2.raw	F6.2	9512.83	1947.81	3958.8	1896.14	2815.78	2282.62	No Quan Labels		FALSE				3.34	0	3.02e-05
TRUE	High	Sequest HT (A8)	Unambiguous	[K].VAEYMDWILEk.[T]	K11(TMT6plex)	1	2	H0YAC1	P03952; H0YAC1	0	2	0.7438	0	1	1	813.427	1625.85	1625.84	1.12	0.00091	HCD (High Energy Collision Dissociation)	MS2	34.4932	20.2	55.5	76.4164	46946	19022018_Fusion_Vipin_R6F2.raw	F6.2	70685.2	3463.62	19403.2	3002.32	14342.1	8329.4			FALSE				2.81	7.517e-05	0.0004173
TRUE	High	Sequest HT (A8)	Unambiguous	[R].AQLVPLPPSTYVEFTVSGTDcVAk.[E]	C21(Carbamidomethyl); K24(TMT6plex)	1	2	C9JV77	C9JV77; P02765	0	3	0.6357	0	1	1	936.831	2808.48	2808.47	2.79	0.00261	HCD (High Energy Collision Dissociation)	MS2	1.62043	3.5	54	76.5162	47019	19022018_Fusion_Vipin_R6F2.raw	F6.2	16324.3		3017.3		2241.81				FALSE				2.69	3.47e-05	0.0002121
TRUE	High	Sequest HT (A8)	Unambiguous	[K].dKFSEFWDLDPEVRPTSAVAA.[-]	N-Term(TMT6plex)	1	2	B0YIW2	P02656; B0YIW2	1	3	0.0187	0	1	1	870.442	2609.31	2609.31	1.03	0.0009	HCD (High Energy Collision Dissociation)	MS2	1.49231	1.9	55.5	77.592	47750	19022018_Fusion_Vipin_R6F2.raw	F6.2	6063.66		1282.24		4017.17				FALSE				2.68	0.0001184	0.0009162
TRUE	High	Sequest HT (A8)	Unambiguous	[K].DkFSEFWDLDPEVRPTSAVAA.[-]	K2(TMT6plex)	1	2	B0YIW2	P02656; B0YIW2	1	3		0.0187	2	2	870.442	2609.31	2609.31	1.03	0.0009	HCD (High Energy Collision Dissociation)	MS2	1.49231	1.9	55.5	77.592	47750	19022018_Fusion_Vipin_R6F2.raw	F6.2	6063.66		1282.24		4017.17				FALSE				2.63	0.0001328	0.0009637
TRUE	High	Sequest HT (A8)	Unambiguous	[K].lFDSDPITVTVPVEVSR.[K]	N-Term(TMT6plex)	1	2	P10909	H0YAS8; P10909	0	3	0.6089	0	1	1	701.723	2103.15	2103.15	0.45	0.00032	HCD (High Energy Collision Dissociation)	MS2	47.1134	2.2	55.5	77.9654	48001	19022018_Fusion_Vipin_R6F2.raw	F6.2	8136.97		2606.36			1791.26			FALSE				2.71	5.096e-05	0.0002613
TRUE	High	Sequest HT (A8)	Unambiguous	[K].lFDSDPITVTVPVEVSR.[K]	N-Term(TMT6plex)	1	2	P10909	H0YAS8; P10909	0	2	0.5781	0	1	1	1052.08	2103.15	2103.15	0.17	0.00018	HCD (High Energy Collision Dissociation)	MS2	39.2574	12	54	78.0457	48058	19022018_Fusion_Vipin_R6F2.raw	F6.2	31355.3		19033.2	1971.29	6666.83	16246.8			FALSE				2.56	0	1.286e-05
TRUE	High	Sequest HT (A8)	Unambiguous	[R].iLLQGTPVAQmTEDAVDAER.[L]	N-Term(TMT6plex); M11(Oxidation)	1	1	P01024	P01024	0	3	0.8042	0	1	1	801.422	2402.25	2402.24	3.24	0.00259	HCD (High Energy Collision Dissociation)	MS2	1.68792	2	54	78.2062	48171	19022018_Fusion_Vipin_R6F2.raw	F6.2	6105.64		3572.75		2568.31				FALSE				3.37	0	1.612e-05
TRUE	High	Sequest HT (A8)	Unambiguous	[R].EVPLNTIIFMGR.[V]		1	2	P01008	P01008; Q8TCE1	0	2	0.668	0	1	1	695.382	1389.76	1389.76	-0.01	-1e-05	HCD (High Energy Collision Dissociation)	MS2	0	10.9	55.5	67.4966	40742	19022018_Fusion_Vipin_R6F2.raw	F6.2	20781.3	2654.66	10282.3	13916.1	15062.4	1831.87	No Quan Labels		FALSE				2.56	5.096e-05	0.0002789
TRUE	High	Sequest HT (A8)	Unambiguous	[K].sVSDGIAALDLNAVANk.[I]	N-Term(TMT6plex); K17(TMT6plex)	1	1	P04114	P04114	0	3	0.8017	0	1	1	706.072	2116.2	2116.2	-0.41	-0.00029	HCD (High Energy Collision Dissociation)	MS2	14.8762	8.8	55.5	67.2649	40581	19022018_Fusion_Vipin_R6F2.raw	F6.2	28663.8		10886.1	1368.83	7443.08	2919.09			FALSE				3.53	0	7.29e-06
TRUE	High	Sequest HT (A8)	Unambiguous	[K].kEAGIPEFYDYDVALIk.[L]	N-Term(TMT6plex); K17(TMT6plex)	1	5	B4E1Z4	E7ETN3; P00751; B4E1Z4; A0A0G2JH38; H7C5H1	1	3	0.5833	0	1	2	810.448	2429.33	2429.34	-3.13	-0.00254	HCD (High Energy Collision Dissociation)	MS2	43.2895	33.1	54	67.2316	40558	19022018_Fusion_Vipin_R6F2.raw	F6.2	92846.6	3548.47	41716.2	9552.63	24949.1	25971			FALSE				3.36	2.79e-05	0.0001925
TRUE	High	Sequest HT (A8)	Unambiguous	[R].DFSAEYEEDGkYEGLQEWEGk.[A]	K11(TMT6plex); K21(TMT6plex)	1	1	P04114	P04114	1	3	0.6007	0	1	1	989.803	2967.4	2967.39	0.77	0.00077	HCD (High Energy Collision Dissociation)	MS2	12.4166	12.9	54	59.5528	35239	19022018_Fusion_Vipin_R6F2.raw	F6.2	45372.2		13808.1		10412.9	7774.41			FALSE				3.03	9.559e-06	4.56e-05
TRUE	High	Sequest HT (A8)	Unambiguous	[K].dTVIkPLLVEPEGLEk.[E]	N-Term(TMT6plex); K5(TMT6plex); K16(TMT6plex)	1	1	P01023	P01023	0	3	0.6765	0	1	1	823.171	2467.5	2467.5	0.06	5e-05	HCD (High Energy Collision Dissociation)	MS2	26.9111	32	54	59.6018	35272	19022018_Fusion_Vipin_R6F2.raw	F6.2	75381	6997.03	58791	1736.76	28543	23611.1			FALSE				3.4	0	1.291e-05
TRUE	High	Sequest HT (A8)	Unambiguous	[K].AFLEVNEEGSEAAASTAVVIAGR.[S]		1	2	P01008	P01008; Q8TCE1	0	2	0.7549	0	1	1	1146.08	2291.15	2291.15	0.08	0.0001	HCD (High Energy Collision Dissociation)	MS2	0		54	59.6225	35286	19022018_Fusion_Vipin_R6F2.raw	F6.2							No Quan Labels		FALSE				2.04	1.549e-05	8.247e-05
TRUE	High	Sequest HT (A8)	Unambiguous	[K].AFLEVNEEGSEAAASTAVVIAGR.[S]		1	2	P01008	P01008; Q8TCE1	0	3	0.6541	0	1	1	764.389	2291.15	2291.15	0.21	0.00016	HCD (High Energy Collision Dissociation)	MS2	50.7499	8.2	54	59.7067	35342	19022018_Fusion_Vipin_R6F2.raw	F6.2	17060.6	2272.33	18583.9		9948.44	3154.34	No Quan Labels		FALSE				2.92	0	7.652e-06
TRUE	High	Sequest HT (A8)	Unambiguous	[R].NTEILTGSWSDQTYPEGTQAIYk.[C]	K23(TMT6plex)	1	3	P08603	Q5TFM2; A0A0D9SG88; P08603	0	3	0.7414	0	1	1	944.471	2831.4	2831.39	1.16	0.0011	HCD (High Energy Collision Dissociation)	MS2	0	8.2	54	59.7313	35359	19022018_Fusion_Vipin_R6F2.raw	F6.2	22729	3077.45	9890.77	3277.25	8956.78	2383.99			FALSE				2.63	1.549e-05	8.894e-05
TRUE	High	Sequest HT (A8)	Selected	[R].TTNIQGINLLFSSR.[R]		4	9	A0A140TA32; A0A0G2JPR0; A0A140TA29; P0C0L5	F5GXS0; A0A0G2JL54; A0A140TA32; A0A0G2JPR0; P0C0L4; A0A140TA29; P0C0L5; A0A140TA44; A0A140TA49	0	2	0.6697	0	1	1	782.429	1563.85	1563.85	0.55	0.00043	HCD (High Energy Collision Dissociation)	MS2	25.2797	15.9	54	59.8614	35450	19022018_Fusion_Vipin_R6F2.raw	F6.2	37702.8	3504.68	28845.9	2621.47	19505.8	6515.4	No Quan Labels		FALSE				3.3	0	1.286e-05
TRUE	High	Sequest HT (A8)	Unambiguous	[K].aAPSVTLFPPSSEELQANk.[A]	N-Term(TMT6plex); K19(TMT6plex)	2	4	A0M8Q6; P0DOY2	A0M8Q6; P0DOY2; P0CF74; P0DOY3	0	3	0.7551	0	1	1	815.454	2444.35	2444.34	1.11	0.00091	HCD (High Energy Collision Dissociation)	MS2	18.3155	18.3	54	60.0771	35598	19022018_Fusion_Vipin_R6F2.raw	F6.2	40370.8	11675.8	23207.2	3237.34	15114.9	19624.4			FALSE				4.45	0	1.65e-06
TRUE	High	Sequest HT (A8)	Unambiguous	[K].aLQDQLVLVAAk.[L]	N-Term(TMT6plex); K12(TMT6plex)	1	1	P01019	P01019	0	3	0.6634	0	1	1	576.367	1727.09	1727.08	1.36	0.00078	HCD (High Energy Collision Dissociation)	MS2	19.825	12.7	54	60.2307	35706	19022018_Fusion_Vipin_R6F2.raw	F6.2	38347.5	1903.93	24533.7		4055.51	8956.48			FALSE				3.03	1.549e-05	9.686e-05
TRUE	High	Sequest HT (A8)	Selected	[R].DFSAEYEEDGkYEGLQEWEGk.[A]	K11(TMT6plex); K21(TMT6plex)	1	1	P04114	P04114	1	3	0.4947	0	1	1	989.802	2967.39	2967.39	-1.14	-0.00113	HCD (High Energy Collision Dissociation)	MS2	20.8515	8.3	54	60.2475	35718	19022018_Fusion_Vipin_R6F2.raw	F6.2	29204		11536.7		6768.39	3512.17			FALSE				2.81	2.79e-05	0.0001861
TRUE	High	Sequest HT (A8)	Unambiguous	[K].NYcGLPGEYWLGNDk.[I]	C3(Carbamidomethyl); K15(TMT6plex)	1	2	P02675	P02675; D6REL8	0	2	0.7826	0	1	1	1007.98	2014.95	2014.95	-0.88	-0.00088	HCD (High Energy Collision Dissociation)	MS2	0	16.9	54	60.2785	35740	19022018_Fusion_Vipin_R6F2.raw	F6.2	44556.3	2666.36	15974.4	15699.4	16364.7	9585.54			FALSE				2.99	1.549e-05	8.613e-05
TRUE	High	Sequest HT (A8)	Unambiguous	[K].fNKPFVFLmIEQNTk.[S]	N-Term(TMT6plex); M9(Oxidation); K15(TMT6plex)	2	2	A0A024R6I7; P01009	A0A024R6I7; P01009	0	3	0.1121	0	1	1	777.441	2330.31	2330.3	4.97	0.00386	HCD (High Energy Collision Dissociation)	MS2		14.2	55.5	60.3186	35768	19022018_Fusion_Vipin_R6F2.raw	F6.2	37888.9	3324.71	18492.5	3290.06	14437.1	6175.5			FALSE				3.3	6.066e-05	0.0003608
TRUE	High	Sequest HT (A8)	Selected	[R].EVAFDLEIPk.[T]	K10(TMT6plex)	1	2	P19827	P19827; F8WAS2	0	2	0.5794	0	1	1	695.395	1389.78	1389.78	0.37	0.00026	HCD (High Energy Collision Dissociation)	MS2	4.75204	25.8	54	60.3328	35779	19022018_Fusion_Vipin_R6F2.raw	F6.2	77633.5	3862.26	27922.5	7103.85	25669	11077.7			FALSE				2.52	4.057e-05	0.0002287
TRUE	High	Sequest HT (A8)	Unambiguous	[R].eVVADSVWVDVk.[D]	N-Term(TMT6plex); K12(TMT6plex)	1	1	P01024	P01024	0	2	0.6773	0	1	1	902.518	1804.03	1804.03	1.23	0.00111	HCD (High Energy Collision Dissociation)	MS2	7.8567	12.6	55.5	60.3379	35782	19022018_Fusion_Vipin_R6F2.raw	F6.2	31901.4	1293.43	23315.3	2785.68	7340.58	7673.72			FALSE				2.82	0	1.932e-05
TRUE	High	Sequest HT (A8)	Unambiguous	[R].eVVADSVWVDVk.[D]	N-Term(TMT6plex); K12(TMT6plex)	1	1	P01024	P01024	0	3	0.6352	0	1	1	602.014	1804.03	1804.03	0.79	0.00047	HCD (High Energy Collision Dissociation)	MS2	19.4165	21.7	55.5	60.3392	35783	19022018_Fusion_Vipin_R6F2.raw	F6.2	43168.8	1971.09	56935.2	1301.4	11074.5	12529.5			FALSE				3.07	4.057e-05	0.0002211
TRUE	High	Sequest HT (A8)	Unambiguous	[K].SSSNEEVMFLTVQVk.[G]	K15(TMT6plex)	1	2	P01023	P01023; F8W7L3	0	2	0.6702	0	1	1	964.006	1927	1927	-0.31	-0.0003	HCD (High Energy Collision Dissociation)	MS2	3.34705	14.6	54	60.3611	35800	19022018_Fusion_Vipin_R6F2.raw	F6.2	53792.8	1864.76	12421.5		3749.19	16603.3			FALSE				2.82	0	1.155e-05
TRUE	High	Sequest HT (A8)	Unambiguous	[K].AFLEVNEEGSEAAASTAVVIAGR.[S]		1	2	P01008	P01008; Q8TCE1	0	3	0.6034	0	1	1	764.395	2291.17	2291.15	8.76	0.00669	HCD (High Energy Collision Dissociation)	MS2	58.9864	5.5	55.5	60.4037	35830	19022018_Fusion_Vipin_R6F2.raw	F6.2	12019.3	2351.36	9994.81		9392.84		No Quan Labels		FALSE				2.9	5.096e-05	0.0003159
TRUE	High	Sequest HT (A8)	Unambiguous	[R].sNLDEDIIAEENIVSR.[S]	N-Term(TMT6plex)	1	1	P01024	P01024	0	3	0.7079	0	1	1	682.69	2046.06	2046.06	0.8	0.00055	HCD (High Energy Collision Dissociation)	MS2	15.3441	11.5	55.5	60.5053	35904	19022018_Fusion_Vipin_R6F2.raw	F6.2	21488.6	2171.4	21034.4	3871.6	12911.6	7859.1			FALSE				4.04	0	5.714e-07
TRUE	High	Sequest HT (A8)	Unambiguous	[R].sNLDEDIIAEENIVSR.[S]	N-Term(TMT6plex)	1	1	P01024	P01024	0	2	0.7032	0	1	1	1023.53	2046.05	2046.06	-0.42	-0.00042	HCD (High Energy Collision Dissociation)	MS2	28.0065	8.2	55.5	60.5495	35936	19022018_Fusion_Vipin_R6F2.raw	F6.2	8744.49	1879.47	19136.9	1403.1	6896.42	9875.82			FALSE				2.19	0.0001012	0.000691
TRUE	High	Sequest HT (A8)	Unambiguous	[K].SVSDGIAALDLNAVANk.[I]	K17(TMT6plex)	1	1	P04114	P04114	0	2	0.7647	0	1	1	944.025	1887.04	1887.04	1.94	0.00183	HCD (High Energy Collision Dissociation)	MS2	0	7	55.5	60.5721	35950	19022018_Fusion_Vipin_R6F2.raw	F6.2	28602.3		7247.84		2982.99	3078.64			FALSE				3.06	1.549e-05	5.046e-05
TRUE	High	Sequest HT (A8)	Unambiguous	[K].eVSFDVELPk.[T]	N-Term(TMT6plex); K10(TMT6plex)	1	3	Q06033	A0A087WW43; Q06033; E7ET33	0	2	0.5049	0	1	1	810.966	1620.93	1620.92	0.49	0.0004	HCD (High Energy Collision Dissociation)	MS2	20.3635	20	55.5	60.5899	35963	19022018_Fusion_Vipin_R6F2.raw	F6.2	63358.6	8681.75	16828.3	8665.03	12556.4	8813.68			FALSE				2.06	7.517e-05	0.0004525
TRUE	High	Sequest HT (A8)	Unambiguous	[K].vFSNGADLSGVTEEAPLk.[L]	N-Term(TMT6plex); K18(TMT6plex)	2	3	A0A024R6I7; P01009	A0A024R6I7; A0A0G2JRN3; P01009	0	3	0.7156	0	1	1	764.754	2292.25	2292.25	-0.04	-3e-05	HCD (High Energy Collision Dissociation)	MS2	33.8108	17.4	55.5	60.5915	35964	19022018_Fusion_Vipin_R6F2.raw	F6.2	45548.8	3204.53	11169.7	2149.92	25656.2	14597.1			FALSE				4.22	0	2.26e-06
TRUE	High	Sequest HT (A8)	Selected	[R].SLDFTELDVAAEk.[I]	K13(TMT6plex)	1	1	P01019	P01019	0	2	0.621	0	1	1	833.94	1666.87	1666.87	-0.9	-0.00075	HCD (High Energy Collision Dissociation)	MS2	14.2145	15.5	55.5	60.5928	35965	19022018_Fusion_Vipin_R6F2.raw	F6.2	50455.9	3545.21	15299.9	3002.11	12058.2	8892.35			FALSE				2.19	5.634e-05	0.000338
TRUE	High	Sequest HT (A8)	Unambiguous	[K].eGFGHLSPTGTTEFWLGNEk.[I]	N-Term(TMT6plex); K20(TMT6plex)	2	3	C9JEU5; P02679	C9JEU5; P02679; C9JC84	0	3	0.6404	0	1	1	889.126	2665.36	2665.37	-0.71	-0.00063	HCD (High Energy Collision Dissociation)	MS2	2.31061	8.7	54	60.6289	35992	19022018_Fusion_Vipin_R6F2.raw	F6.2	33650	2011.74	9177.57	2222.59	3586.57	2957.5			FALSE				3.56	0	1.138e-05
TRUE	High	Sequest HT (A8)	Unambiguous	[R].LEDMEQALSPSVFk.[A]	K14(TMT6plex)	1	2	P05155	E9PGN7; P05155	0	2	0.7619	0	1	1	911.977	1822.95	1822.95	0.82	0.00075	HCD (High Energy Collision Dissociation)	MS2	15.471	12	55.5	60.6312	35993	19022018_Fusion_Vipin_R6F2.raw	F6.2	45640.4	2149.39	15380	2409.15	3840.74	1618.28			FALSE				2.52	2.79e-05	0.0001736
TRUE	High	Sequest HT (A8)	Unambiguous	[K].SVSDGIAALDLNAVANk.[I]	K17(TMT6plex)	1	1	P04114	P04114	0	3	0.6667	0	1	1	629.685	1887.04	1887.04	0.67	0.00042	HCD (High Energy Collision Dissociation)	MS2	10.4391	20.3	55.5	60.6327	35994	19022018_Fusion_Vipin_R6F2.raw	F6.2	82211.1	3021.27	11215.1	3178.53	11101.1	9531.52			FALSE				3.3	1.549e-05	9.831e-05
TRUE	High	Sequest HT (A8)	Unambiguous	[K].aAPSVTLFPPSSEELQANk.[A]	N-Term(TMT6plex); K19(TMT6plex)	2	4	A0M8Q6; P0DOY2	A0M8Q6; P0DOY2; P0CF74; P0DOY3	0	3	0.7382	0	1	1	815.454	2444.35	2444.34	1.26	0.00103	HCD (High Energy Collision Dissociation)	MS2	23.1579	16	54	59.3969	35132	19022018_Fusion_Vipin_R6F2.raw	F6.2	42042.4	3023.39	18085.5	2821.14	14820.5	17707			FALSE				4.66	0	5.299e-06
TRUE	High	Sequest HT (A8)	Selected	[R].SLDFTELDVAAEk.[I]	K13(TMT6plex)	1	1	P01019	P01019	0	3	0.6184	0	1	1	556.295	1666.87	1666.87	-1.35	-0.00075	HCD (High Energy Collision Dissociation)	MS2	3.35927	16.7	55.5	60.634	35995	19022018_Fusion_Vipin_R6F2.raw	F6.2	67928.5	1781.64	6251.69	1886.7	8090.56	11405.5			FALSE				3.04	7.517e-05	0.0004223
TRUE	High	Sequest HT (A8)	Unambiguous	[K].eKLQDEDLGFL.[-]	N-Term(TMT6plex)	1	4	B4E1Z4	E7ETN3; P00751; B4E1Z4; H7C5H1	1	2		0.0161	2	2	768.412	1535.82	1535.82	0.58	0.00045	HCD (High Energy Collision Dissociation)	MS2	1.70884	14.3	55.5	59.2721	35046	19022018_Fusion_Vipin_R6F2.raw	F6.2	35293.6	2298.67	26029.9	2213.54	16599.9	2510.71			FALSE				2.45	0.001607	0.01579
TRUE	High	Sequest HT (A8)	Selected	[K].eQLSLLDRFTEDAk.[R]	N-Term(TMT6plex); K14(TMT6plex)	1	2	P01011	G3V595; P01011	1	3	0.625	0	1	1	708.4	2123.18	2123.17	4.73	0.00335	HCD (High Energy Collision Dissociation)	MS2	25.3993	45.9	54	59.1989	34997	19022018_Fusion_Vipin_R6F2.raw	F6.2	162729	7624.39	48584.9	3566.97	24416.6	31656.9			FALSE				2.96	4.057e-05	0.0002275
TRUE	High	Sequest HT (A8)	Unambiguous	[K].EGFGHLSPTGTTEFWLGNEk.[I]	K20(TMT6plex)	2	3	C9JEU5; P02679	C9JEU5; P02679; C9JC84	0	3	0.6059	0	1	1	812.74	2436.21	2436.2	1	0.00081	HCD (High Energy Collision Dissociation)	MS2	0	34.4	18.933	57.6748	33955	19022018_Fusion_Vipin_R6F2.raw	F6.2	365867		59444.5		173230	6872.35			FALSE				3.73	8.2e-05	0.0005151
TRUE	High	Sequest HT (A8)	Unambiguous	[R].eVDLkDYEDQQkQLEQVIAk.[D]	N-Term(TMT6plex); K5(TMT6plex); K12(TMT6plex); K20(TMT6plex)	1	2	P02671	P02671; A0A087WUA0	2	4	0.595	0	1	1	834.726	3335.88	3335.89	-1.04	-0.00087	HCD (High Energy Collision Dissociation)	MS2	17.3821	34.1	54	57.7327	33994	19022018_Fusion_Vipin_R6F2.raw	F6.2	52120.4	11587.7	41523.6	40306	32672.8	28471.2			FALSE				4.37	0	1.025e-06
TRUE	High	Sequest HT (A8)	Unambiguous	[R].dIPTNSPELEETLTHTITk.[L]	N-Term(TMT6plex); K19(TMT6plex)	1	1	P01042	P01042	0	4	0.7412	0	1	1	650.107	2597.4	2597.41	-1.24	-0.00081	HCD (High Energy Collision Dissociation)	MS2	28.6375	5	55.5	57.9643	34146	19022018_Fusion_Vipin_R6F2.raw	F6.2	12557.1	1406.73	8568.2	1558.72	3202.09	1955.8			FALSE				4.25	0	5.329e-06
TRUE	High	Sequest HT (A8)	Unambiguous	[R].DYVSQFEGSALGk.[Q]	K13(TMT6plex)	1	1	P02647	P02647	0	3	0.6105	0	1	1	543.949	1629.83	1629.83	-0.45	-0.00025	HCD (High Energy Collision Dissociation)	MS2	41.8872	31.4	54	58.0173	34183	19022018_Fusion_Vipin_R6F2.raw	F6.2	122511	12915.9	24848.7	2227.44	19929.2	6910.08			FALSE				2.85	8.2e-05	0.000563
TRUE	High	Sequest HT (A8)	Unambiguous	[K].EGFGHLSPTGTTEFWLGNEk.[I]	K20(TMT6plex)	2	3	C9JEU5; P02679	C9JEU5; P02679; C9JC84	0	3	0.6555	0	1	1	812.741	2436.21	2436.2	2.28	0.00185	HCD (High Energy Collision Dissociation)	MS2	0	22.5	26.648	58.128	34259	19022018_Fusion_Vipin_R6F2.raw	F6.2	183841		26278.4	3425.69	63336.6				FALSE				3.89	9.559e-06	3.913e-05
TRUE	High	Sequest HT (A8)	Unambiguous	[R].FLHVPDTFEGHFDGVPVISk.[G]	K20(TMT6plex)	1	3	P19823	P19823; Q5T985; Q5T987	0	4	0.6728	0	1	1	618.329	2470.3	2470.3	-0.28	-0.00017	HCD (High Energy Collision Dissociation)	MS2	0	36.7	55.5	58.2952	34371	19022018_Fusion_Vipin_R6F2.raw	F6.2	139125	6351.79	29413.3	1710.45	23454.5	15612			FALSE				3.27	0	3.408e-05
TRUE	High	Sequest HT (A8)	Selected	[R].TGISPLALIk.[G]	K10(TMT6plex)	1	2	P04114	A8MUN2; P04114	0	2	0.5864	0	1	1	621.405	1241.8	1241.8	0.02	1e-05	HCD (High Energy Collision Dissociation)	MS2	18.9646	14.9	55.5	58.2967	34372	19022018_Fusion_Vipin_R6F2.raw	F6.2	37121.2	1636.81	16927.2	2630.6	21006.3	12193.3			FALSE				2.2	0.0002296	0.001566
TRUE	High	Sequest HT (A8)	Unambiguous	[K].aLYLQYTDETFR.[T]	N-Term(TMT6plex)	2	3	E9PFZ2; P00450	E9PFZ2; P00450; D6RE86	0	3	0.7475	0	1	1	583.64	1748.91	1748.91	0.27	0.00016	HCD (High Energy Collision Dissociation)	MS2	71.4895	6.6	55.5	58.3609	34417	19022018_Fusion_Vipin_R6F2.raw	F6.2	17017.6	2471.71	10191.7	2460.56	7554.62				FALSE				2.97	2.79e-05	0.000184
TRUE	High	Sequest HT (A8)	Unambiguous	[R].dIPTNSPELEETLTHTITk.[L]	N-Term(TMT6plex); K19(TMT6plex)	1	1	P01042	P01042	0	3	0.7158	0	1	1	866.474	2597.41	2597.41	0.53	0.00046	HCD (High Energy Collision Dissociation)	MS2	25.5135	28.2	35.622	58.4165	34456	19022018_Fusion_Vipin_R6F2.raw	F6.2	74446.4	11704.1	54836	4319.51	86692.2	27476.3			FALSE				5.84	0	8.502e-13
TRUE	High	Sequest HT (A8)	Unambiguous	[K].DTVIkPLLVEPEGLEk.[E]	K5(TMT6plex); K16(TMT6plex)	1	1	P01023	P01023	0	3	0.0784	0	1	1	746.783	2238.33	2238.34	-0.93	-0.0007	HCD (High Energy Collision Dissociation)	MS2	24.7454	12.1	55.5	58.4358	34469	19022018_Fusion_Vipin_R6F2.raw	F6.2	37294.4	2420.36	14396.4	1731.26	11884.2	3039.52			FALSE				3.06	0	3.046e-05
TRUE	High	Sequest HT (A8)	Selected	[K].dLHLSDVFLk.[A]	N-Term(TMT6plex); K10(TMT6plex)	1	1	P13671	P13671	0	3	0.683	0	1	1	548.995	1644.97	1644.97	-0.95	-0.00052	HCD (High Energy Collision Dissociation)	MS2	45.4618	22.9	55.5	58.437	34470	19022018_Fusion_Vipin_R6F2.raw	F6.2	60080.8	6747.46	42042.2	2164.13	16933.3	9683.36			FALSE				3.06	9.141e-05	0.0006678
TRUE	High	Sequest HT (A8)	Unambiguous	[R].DYVSQFEGSALGk.[Q]	K13(TMT6plex)	1	1	P02647	P02647	0	2	0.8185	0	1	1	815.421	1629.83	1629.83	1.35	0.0011	HCD (High Energy Collision Dissociation)	MS2	25.1858	23.1	17.755	58.4487	34479	19022018_Fusion_Vipin_R6F2.raw	F6.2	254970	21555.8	54782	5081.1	48527.4	38600.8			FALSE				2.92	1.549e-05	6.997e-05
TRUE	High	Sequest HT (A8)	Selected	[K].aLYLQYTDETFR.[T]	N-Term(TMT6plex)	2	3	E9PFZ2; P00450	E9PFZ2; P00450; D6RE86	0	2	0.7424	0	1	1	874.957	1748.91	1748.91	0.52	0.00046	HCD (High Energy Collision Dissociation)	MS2	42.5545	85.7	41.45	58.5237	34531	19022018_Fusion_Vipin_R6F2.raw	F6.2	289313	27763.8	119774	22240.9	96227.8	115378			FALSE				3.61	0	2.324e-06
TRUE	High	Sequest HT (A8)	Unambiguous	[R].iLLQGTPVAQmTEDAVDAER.[L]	N-Term(TMT6plex); M11(Oxidation)	1	1	P01024	P01024	0	3	0.7947	0	1	1	801.421	2402.25	2402.24	2.4	0.00192	HCD (High Energy Collision Dissociation)	MS2	12.5286	6.9	55.5	58.638	34610	19022018_Fusion_Vipin_R6F2.raw	F6.2	15744.2	1829.95	10754.8	3367.55	7147.32	2767.63			FALSE				3.8	0	2.747e-06
TRUE	High	Sequest HT (A8)	Unambiguous	[K].aAPSVTLFPPSSEELQANk.[A]	N-Term(TMT6plex); K19(TMT6plex)	2	4	A0M8Q6; P0DOY2	A0M8Q6; P0DOY2; P0CF74; P0DOY3	0	3	0.6932	0	1	1	815.454	2444.35	2444.34	1.64	0.00133	HCD (High Energy Collision Dissociation)	MS2	38.1738	26	49.659	58.7119	34660	19022018_Fusion_Vipin_R6F2.raw	F6.2	77705.5	10533.5	32200.7	2364.58	20430.1	21630			FALSE				4.27	0	2.059e-05
TRUE	High	Sequest HT (A8)	Unambiguous	[R].eELVYELNPLDHR.[G]	N-Term(TMT6plex)	4	9	A0A140TA32; A0A0G2JPR0; A0A140TA29; P0C0L5	F5GXS0; A0A0G2JL54; A0A140TA32; A0A0G2JPR0; P0C0L4; A0A140TA29; P0C0L5; A0A140TA44; A0A140TA49	0	3	0.6087	0	1	1	619.33	1855.97	1855.98	-0.08	-5e-05	HCD (High Energy Collision Dissociation)	MS2	22.3218	10.4	55.5	58.7645	34695	19022018_Fusion_Vipin_R6F2.raw	F6.2	30772.4	2115.56	17619.9		7186.93	3199.81			FALSE				3.22	0	3.228e-05
TRUE	High	Sequest HT (A8)	Unambiguous	[K].eKLQDEDLGFL.[-]	N-Term(TMT6plex)	1	4	B4E1Z4	E7ETN3; P00751; B4E1Z4; H7C5H1	1	2	0.0092	0	1	1	768.412	1535.82	1535.82	0.42	0.00033	HCD (High Energy Collision Dissociation)	MS2	1.9759	33.5	54	58.853	34756	19022018_Fusion_Vipin_R6F2.raw	F6.2	81131.7	12488.7	52797.7	12212.8	39935.7	12329.9			FALSE				3.27	0.00245	0.02688
TRUE	High	Sequest HT (A8)	Unambiguous	[K].EkLQDEDLGFL.[-]	K2(TMT6plex)	1	4	B4E1Z4	E7ETN3; P00751; B4E1Z4; H7C5H1	1	2		0.0092	2	2	768.412	1535.82	1535.82	0.42	0.00033	HCD (High Energy Collision Dissociation)	MS2	1.9759	33.5	54	58.853	34756	19022018_Fusion_Vipin_R6F2.raw	F6.2	81131.7	12488.7	52797.7	12212.8	39935.7	12329.9			FALSE				3.24	0.004742	0.06169
TRUE	High	Sequest HT (A8)	Unambiguous	[R].vPVAVQGEDTVQSLTQGDGVAk.[L]	N-Term(TMT6plex); K22(TMT6plex)	1	1	P01024	P01024	0	3	0.6976	0	1	1	886.156	2656.45	2656.46	-0.85	-0.00076	HCD (High Energy Collision Dissociation)	MS2	21.2957	12.5	55.5	58.8553	34757	19022018_Fusion_Vipin_R6F2.raw	F6.2	26737.7	6963.82	25312.7	3083.67	9232.74	2756.91			FALSE				3.77	0	1.442e-06
TRUE	High	Sequest HT (A8)	Selected	[K].iWDVVEk.[A]	N-Term(TMT6plex); K7(TMT6plex)	1	1	P01024	P01024	0	2	0.4065	0	1	1	673.908	1346.81	1346.81	-0.11	-7e-05	HCD (High Energy Collision Dissociation)	MS2	25.4176	34.7	54	58.8775	34773	19022018_Fusion_Vipin_R6F2.raw	F6.2	47476.6	11599.8	80824.3	7558.65	36149.2	25213.1			FALSE				2.14	0.0002669	0.001817
TRUE	High	Sequest HT (A8)	Unambiguous	[R].vPVAVQGEDTVQSLTQGDGVAk.[L]	N-Term(TMT6plex); K22(TMT6plex)	1	1	P01024	P01024	0	4	0.6595	0	1	1	664.87	2656.46	2656.46	0.79	0.00053	HCD (High Energy Collision Dissociation)	MS2	2.84096	7.4	54	58.8917	34783	19022018_Fusion_Vipin_R6F2.raw	F6.2	14315.2	1449.57	14745.8	2192.9	7353.05	3282.75			FALSE				3.73	0	2.425e-05
TRUE	High	Sequest HT (A8)	Unambiguous	[R].tEHPFTVEEFVLPk.[F]	N-Term(TMT6plex); K14(TMT6plex)	1	1	P01023	P01023	0	3	0.6811	0	1	1	711.067	2131.19	2131.18	1.75	0.00125	HCD (High Energy Collision Dissociation)	MS2	5.02482	12.2	55.5	59.022	34875	19022018_Fusion_Vipin_R6F2.raw	F6.2	37605.8	2151.29	13018.7	2104.54	6827.13	8523.65			FALSE				3.92	0	2.736e-07
TRUE	High	Sequest HT (A8)	Unambiguous	[K].AFLEVNEEGSEAAASTAVVIAGR.[S]		1	2	P01008	P01008; Q8TCE1	0	3	0.6787	0	1	1	764.389	2291.15	2291.15	0.77	0.00059	HCD (High Energy Collision Dissociation)	MS2	14.9285	4.6	55.5	59.0246	34877	19022018_Fusion_Vipin_R6F2.raw	F6.2	9935.93	1919.63	10161	1484.97	3717.62		No Quan Labels		FALSE				3.89	0	2.276e-06
TRUE	High	Sequest HT (A8)	Unambiguous	[K].IAPQLSTEELVSLGEk.[M]	K16(TMT6plex)	1	1	P43652	P43652	0	2	0.5759	0	1	1	972.049	1943.09	1943.09	0.13	0.00012	HCD (High Energy Collision Dissociation)	MS2	49.4191	9.4	55.5	59.1109	34936	19022018_Fusion_Vipin_R6F2.raw	F6.2	27616	2902.78	14684.4	1997.75	7558.15	2439.94			FALSE				2.24	2.182e-05	0.0001488
TRUE	High	Sequest HT (A8)	Unambiguous	[R].IAQWQSFQLEGGLk.[Q]	K14(TMT6plex)	1	1	P01023	P01023	0	2	0.6447	0	1	1	917.51	1834.01	1834.01	3.58	0.00329	HCD (High Energy Collision Dissociation)	MS2	23.0892	12.1	54	59.1602	34971	19022018_Fusion_Vipin_R6F2.raw	F6.2	40612.9	9018.2	9322.54	6653.49	6601.63	3569.04			FALSE				3.04	0	3.234e-05
TRUE	High	Sequest HT (A8)	Unambiguous	[K].EkLQDEDLGFL.[-]	K2(TMT6plex)	1	4	B4E1Z4	E7ETN3; P00751; B4E1Z4; H7C5H1	1	2	0.0161	0	1	1	768.412	1535.82	1535.82	0.58	0.00045	HCD (High Energy Collision Dissociation)	MS2	1.70884	14.3	55.5	59.2721	35046	19022018_Fusion_Vipin_R6F2.raw	F6.2	35293.6	2298.67	26029.9	2213.54	16599.9	2510.71			FALSE				2.49	0.001547	0.01499
TRUE	High	Sequest HT (A8)	Selected	[R].LEDMEQALSPSVFk.[A]	K14(TMT6plex)	1	2	P05155	E9PGN7; P05155	0	3	0.7557	0	1	1	608.32	1822.95	1822.95	0.05	3e-05	HCD (High Energy Collision Dissociation)	MS2	0	22.9	54	60.7155	36054	19022018_Fusion_Vipin_R6F2.raw	F6.2	106635	2134	13600.9	1915.09	7044.89	7519.72			FALSE				3.07	6.066e-05	0.0003421
TRUE	High	Sequest HT (A8)	Unambiguous	[R].GFSLDEATNLNGGLLR.[G]		1	1	P19827	P19827	0	2	0.7216	0	1	1	838.933	1676.86	1676.86	-1.31	-0.0011	HCD (High Energy Collision Dissociation)	MS2	11.2258	10.3	55.5	60.7424	36072	19022018_Fusion_Vipin_R6F2.raw	F6.2	21372.6	2151.31	12681.1	7511.47	11180.4	6885.01	No Quan Labels		FALSE				3.34	1.549e-05	4.915e-05
TRUE	High	Sequest HT (A8)	Unambiguous	[R].sNLDEDIIAEENIVSR.[S]	N-Term(TMT6plex)	1	1	P01024	P01024	0	3	0.6587	0	1	1	682.689	2046.05	2046.06	-1.26	-0.00086	HCD (High Energy Collision Dissociation)	MS2	0.812798	10.8	50.373	61.1885	36385	19022018_Fusion_Vipin_R6F2.raw	F6.2	18588.1	2116.04	21954.5	3137.42	15689.9	9660.85			FALSE				5.04	0	3.12e-07
TRUE	High	Sequest HT (A8)	Unambiguous	[R].LkSWFEPLVEDMQR.[Q]	K2(TMT6plex)	1	1	P02649	P02649	1	3	0.0029	0	1	1	669.69	2007.06	2007.06	-0.83	-0.00055	HCD (High Energy Collision Dissociation)	MS2	25.043	8	55.5	64.2054	38463	19022018_Fusion_Vipin_R6F2.raw	F6.2	14264.6	1624.71	9301.49		13793.2	8811.21			FALSE				3.48	5.096e-05	0.0002719
TRUE	High	Sequest HT (A8)	Unambiguous	[R].lKSWFEPLVEDMQR.[Q]	N-Term(TMT6plex)	1	1	P02649	P02649	1	3		0.0029	2	2	669.69	2007.06	2007.06	-0.83	-0.00055	HCD (High Energy Collision Dissociation)	MS2	25.043	8	55.5	64.2054	38463	19022018_Fusion_Vipin_R6F2.raw	F6.2	14264.6	1624.71	9301.49		13793.2	8811.21			FALSE				3.47	5.096e-05	0.0002732
TRUE	High	Sequest HT (A8)	Unambiguous	[K].DIAPTLTLYVGk.[K]	K12(TMT6plex)	3	9	P00739; P00738; H0Y300	J3QR68; A0A0A0MRD9; P00739; P00738; H3BS21; H0Y300; A0A0C4DGL8; J3QLC9; A0A087WU08	0	2	0.7424	0	1	1	760.45	1519.89	1519.89	-0.27	-0.00021	HCD (High Energy Collision Dissociation)	MS2	22.982	18.2	55.5	64.2366	38485	19022018_Fusion_Vipin_R6F2.raw	F6.2	68563.3	2835.08	12725.1	10587.2	10247.2	2730.6			FALSE				2.64	5.096e-05	0.0002948
TRUE	High	Sequest HT (A8)	Unambiguous	[R].SLDFTELDVAAEkIDR.[F]	K13(TMT6plex)	1	1	P01019	P01019	1	3	0.7249	0	1	1	684.367	2051.09	2051.09	-0.24	-0.00016	HCD (High Energy Collision Dissociation)	MS2	15.7921	20.7	54	64.3172	38543	19022018_Fusion_Vipin_R6F2.raw	F6.2	93932.4	1710.38	10726.9	1696.78	7803.7	9934.02			FALSE				3.78	0	6.55e-07
TRUE	High	Sequest HT (A8)	Unambiguous	[K].ELSSFIDkGQELcADYSENTFTEYkk.[K]	K8(TMT6plex); C13(Carbamidomethyl); K25(TMT6plex); K26(TMT6plex)	2	2	D6RF35; P02774	D6RF35; P02774	2	4	0.1493	0	1	1	948.234	3789.91	3789.91	-0.06	-5e-05	HCD (High Energy Collision Dissociation)	MS2	0	9.6	54	64.37	38579	19022018_Fusion_Vipin_R6F2.raw	F6.2	24001.1	7008.88	6980.47	2347.93	10989.5	6859.26			FALSE				3.75	0	1.39e-05
TRUE	High	Sequest HT (A8)	Unambiguous	[K].LREQLGPVTQEFWDNLEk.[E]	K18(TMT6plex)	1	2	P02647	P02647; F8W696	1	3	0.687	0	1	1	811.099	2431.28	2431.28	0.37	0.0003	HCD (High Energy Collision Dissociation)	MS2	5.07152	9.6	54	64.5023	38670	19022018_Fusion_Vipin_R6F2.raw	F6.2	26246.4	1551.59	14763.6	2910.9	10730.6	3557.67			FALSE				3.77	0	1.634e-05
TRUE	High	Sequest HT (A8)	Unambiguous	[K].NVPLPVIAELPPk.[V]	K13(TMT6plex)	1	2	P01871	A0A1B0GUU9; P01871	0	2	0.6337	0	1	1	808.502	1616	1616	-0.68	-0.00055	HCD (High Energy Collision Dissociation)	MS2	26.8759	7.7	54	64.567	38715	19022018_Fusion_Vipin_R6F2.raw	F6.2	15525.6	3036.05	15515.6	1819.84	6971.13	3574.02			FALSE				2.02	0.0002365	0.001679
TRUE	High	Sequest HT (A8)	Unambiguous	[R].ILLQGTPVAQmTEDAVDAER.[L]	M11(Oxidation)	1	1	P01024	P01024	0	3	0.6084	0	1	1	725.033	2173.08	2173.08	1.37	0.00099	HCD (High Energy Collision Dissociation)	MS2	8.89212	5.3	54	65.0803	39069	19022018_Fusion_Vipin_R6F2.raw	F6.2	12838.5	1623.15	3997.75	2159.74	9643.99	2059.38	No Quan Labels		FALSE				2.63	0.0001012	0.0006975
TRUE	High	Sequest HT (A8)	Unambiguous	[R].ILLQGTPVAQmTEDAVDAER.[L]	M11(Oxidation)	1	1	P01024	P01024	0	2	0.7352	0	1	1	1087.05	2173.08	2173.08	1.15	0.00125	HCD (High Energy Collision Dissociation)	MS2	0.82224	1.1	54	65.1643	39129	19022018_Fusion_Vipin_R6F2.raw	F6.2	3127.89	1718.59			1660.84		No Quan Labels		FALSE				2.53	1.549e-05	9.167e-05
TRUE	High	Sequest HT (A8)	Unambiguous	[K].LFDSDPITVTVPVEVSR.[K]		1	2	P10909	H0YAS8; P10909	0	3	0.5204	0	1	1	625.333	1873.99	1873.99	-2.84	-0.00177	HCD (High Energy Collision Dissociation)	MS2	0	4	54	65.4627	39336	19022018_Fusion_Vipin_R6F2.raw	F6.2	11231	1963.67	8525.71		2303.9		No Quan Labels		FALSE				3.19	5.096e-05	0.0002771
TRUE	High	Sequest HT (A8)	Unambiguous	[R].ILLQGTPVAQMTEDAVDAER.[L]		1	1	P01024	P01024	0	2	0.7557	0	1	1	1079.05	2157.09	2157.09	0.28	0.0003	HCD (High Energy Collision Dissociation)	MS2	0.402767	0.6	54	65.8693	39610	19022018_Fusion_Vipin_R6F2.raw	F6.2	1796.24		1725				No Quan Labels		FALSE				3.93	0	8.108e-08
TRUE	High	Sequest HT (A8)	Unambiguous	[R].ILLQGTPVAQMTEDAVDAER.[L]		1	1	P01024	P01024	0	3	0.713	0	1	1	719.7	2157.09	2157.09	0.24	0.00017	HCD (High Energy Collision Dissociation)	MS2	1.6756	2.4	50.219	65.9492	39664	19022018_Fusion_Vipin_R6F2.raw	F6.2	8516.95	1604.16	3202.02		1858.86		No Quan Labels		FALSE				4.39	0	5.131e-07
TRUE	High	Sequest HT (A8)	Unambiguous	[K].LLQDEFPGIPSPLDAAVEcHR.[G]	C19(Carbamidomethyl)	1	2	P02790	Q9BS19; P02790	0	3	0.7515	0	1	1	788.727	2364.17	2364.17	0.03	2e-05	HCD (High Energy Collision Dissociation)	MS2	4.18688	3.1	55.5	66.1078	39775	19022018_Fusion_Vipin_R6F2.raw	F6.2	6557.41	1314.3	7136.21		3530.26		No Quan Labels		FALSE				5.11	0	4.603e-09
TRUE	High	Sequest HT (A8)	Unambiguous	[K].LLDNWDSVTSTFSk.[L]	K14(TMT6plex)	1	2	P02647	P02647; F8W696	0	2	0.6918	0	1	1	921.478	1841.95	1841.95	0.21	0.0002	HCD (High Energy Collision Dissociation)	MS2	1.52744	103.1	54	66.4556	40016	19022018_Fusion_Vipin_R6F2.raw	F6.2	343819	54109.5	107731	7433.52	76757.2	22900.2			FALSE				3.31	0	5.835e-06
TRUE	High	Sequest HT (A8)	Unambiguous	[K].eVGTPHGIILDSVDAAFIcPGSSR.[L]	N-Term(TMT6plex); C19(Carbamidomethyl)	1	1	P02790	P02790	0	3	0.777	0	1	1	909.805	2727.4	2727.4	0.8	0.00073	HCD (High Energy Collision Dissociation)	MS2	28.7006	13.6	25.834	66.5509	40083	19022018_Fusion_Vipin_R6F2.raw	F6.2	104077	4922.36	51717.7		8463.22	3071.1			FALSE				5.38	0	4.408e-09
TRUE	High	Sequest HT (A8)	Unambiguous	[K].eVGTPHGIILDSVDAAFIcPGSSR.[L]	N-Term(TMT6plex); C19(Carbamidomethyl)	1	1	P02790	P02790	0	3	0.7611	0	1	1	909.805	2727.4	2727.4	1.21	0.0011	HCD (High Energy Collision Dissociation)	MS2	23.2164	46.6	54	66.5702	40097	19022018_Fusion_Vipin_R6F2.raw	F6.2	164850	8603.76	84580.4	1837.01	23573.1	10277.5			FALSE				5.61	0	3.654e-10
TRUE	High	Sequest HT (A8)	Unambiguous	[K].eVGTPHGIILDSVDAAFIcPGSSR.[L]	N-Term(TMT6plex); C19(Carbamidomethyl)	1	1	P02790	P02790	0	3	0.7588	0	1	1	909.805	2727.4	2727.4	1.21	0.0011	HCD (High Energy Collision Dissociation)	MS2	16.825	27.2	54	66.6638	40160	19022018_Fusion_Vipin_R6F2.raw	F6.2	93074.2	2525.12	50905.2	1784.36	14234.3	1920.76			FALSE				5.1	0	2.748e-08
TRUE	High	Sequest HT (A8)	Unambiguous	[K].DkDQEVLLQTFLDDASPGDkR.[L]	K2(TMT6plex); K20(TMT6plex)	1	2	P04114	A8MUN2; P04114	2	4	0.6644	0	1	1	712.881	2848.5	2848.51	-1.96	-0.00139	HCD (High Energy Collision Dissociation)	MS2	74.6115	6.9	55.5	66.6919	40179	19022018_Fusion_Vipin_R6F2.raw	F6.2	23855.3	1429.23	7868.6	1474.35	3535.75	2520.57			FALSE				4.44	0	4.641e-07
TRUE	High	Sequest HT (A8)	Unambiguous	[K].dKDQEVLLQTFLDDASPGDkR.[L]	N-Term(TMT6plex); K20(TMT6plex)	1	2	P04114	A8MUN2; P04114	2	4	0.6644	0	1	2	712.881	2848.5	2848.51	-1.96	-0.00139	HCD (High Energy Collision Dissociation)	MS2	74.6115	6.9	55.5	66.6919	40179	19022018_Fusion_Vipin_R6F2.raw	F6.2	23855.3	1429.23	7868.6	1474.35	3535.75	2520.57			FALSE				4.44	0	4.652e-07
TRUE	High	Sequest HT (A8)	Unambiguous	[K].eVGTPHGIILDSVDAAFIcPGSSR.[L]	N-Term(TMT6plex); C19(Carbamidomethyl)	1	1	P02790	P02790	0	3	0.7522	0	1	1	909.804	2727.4	2727.4	0.13	0.00012	HCD (High Energy Collision Dissociation)	MS2	19.5082	14.3	54	66.7412	40214	19022018_Fusion_Vipin_R6F2.raw	F6.2	51094.7	1981.05	24920.5		8108.82				FALSE				4.6	0	2.752e-08
TRUE	High	Sequest HT (A8)	Unambiguous	[R].eVAFDLEIPk.[T]	N-Term(TMT6plex); K10(TMT6plex)	1	2	P19827	P19827; F8WAS2	0	2	0.5217	0	1	1	809.976	1618.95	1618.95	-0.1	-8e-05	HCD (High Energy Collision Dissociation)	MS2	46.522	21.6	54	66.9153	40338	19022018_Fusion_Vipin_R6F2.raw	F6.2	49423.5	8260.79	28979.4	9298.01	16321.3	17547.5			FALSE				2.53	9.559e-06	4.565e-05
TRUE	High	Sequest HT (A8)	Unambiguous	[K].VADALTNAVAHVDDMPNALSALSDLHAHk.[L]	K29(TMT6plex)	2	2	P69905; G3V1N2	P69905; G3V1N2	0	4	0.7537	0	1	1	807.171	3225.66	3225.65	2.75	0.00222	HCD (High Energy Collision Dissociation)	MS2	22.7074	4.9	54	66.9567	40367	19022018_Fusion_Vipin_R6F2.raw	F6.2	14125.4		5989.61		8919.13				FALSE				4.79	0	3.861e-08
TRUE	High	Sequest HT (A8)	Unambiguous	[K].QFSFPLSSEPFQGSYk.[V]	K16(TMT6plex)	1	1	P01023	P01023	0	2	0.6471	0	1	1	1039.53	2078.05	2078.04	1.2	0.00124	HCD (High Energy Collision Dissociation)	MS2	7.67711	5.2	54	66.9747	40380	19022018_Fusion_Vipin_R6F2.raw	F6.2	25408.3		2932.7		1763.76				FALSE				2.21	6.066e-05	0.0003432
TRUE	High	Sequest HT (A8)	Unambiguous	[R].QAVDTAVDGVFIR.[S]		1	2	P19827	P19827; F8WAS2	0	2	0.5818	0	1	1	695.869	1390.73	1390.73	-0.67	-0.00046	HCD (High Energy Collision Dissociation)	MS2	16.6252	3.1	55.5	67.0496	40431	19022018_Fusion_Vipin_R6F2.raw	F6.2	8054.51	2410.89	3200.77	2172.47	2350.07		No Quan Labels		FALSE				2.2	0.000216	0.001534
TRUE	High	Sequest HT (A8)	Unambiguous	[K].kEAGIPEFYDYDVALIk.[L]	K1(TMT6plex); K17(TMT6plex)	1	5	B4E1Z4	E7ETN3; P00751; B4E1Z4; A0A0G2JH38; H7C5H1	1	3	0.5833	0	1	1	810.448	2429.33	2429.34	-3.13	-0.00254	HCD (High Energy Collision Dissociation)	MS2	43.2895	33.1	54	67.2316	40558	19022018_Fusion_Vipin_R6F2.raw	F6.2	92846.6	3548.47	41716.2	9552.63	24949.1	25971			FALSE				3.36	2.79e-05	0.0001925
TRUE	High	Sequest HT (A8)	Selected	[R].GLEEELQFSLGSk.[I]	K13(TMT6plex)	4	9	A0A140TA32; A0A0G2JPR0; A0A140TA29; P0C0L5	F5GXS0; A0A0G2JL54; A0A140TA32; A0A0G2JPR0; P0C0L4; A0A140TA29; P0C0L5; A0A140TA44; A0A140TA49	0	3	0.511	0	1	1	555.969	1665.89	1665.89	1.18	0.00066	HCD (High Energy Collision Dissociation)	MS2	0	15.2	55.5	64.1847	38448	19022018_Fusion_Vipin_R6F2.raw	F6.2	35762.2	2007.53	14065.1	2277.68	34660.8	2181.92			FALSE				2.72	8.2e-05	0.0004932
TRUE	High	Sequest HT (A8)	Unambiguous	[R].ELLALIQLER.[E]		1	1	Q16610	Q16610	0	2	0.4677	0	1	1	599.363	1197.72	1197.72	-0.68	-0.0004	HCD (High Energy Collision Dissociation)	MS2	35.9607	4.6	55.5	64.1202	38403	19022018_Fusion_Vipin_R6F2.raw	F6.2	2241.57		3174.1		19541.8	1987.09	No Quan Labels		FALSE				2.48	0.0001184	0.0008379
TRUE	High	Sequest HT (A8)	Unambiguous	[K].TVIGPDGHkEVTkEVVTSEDGSDcPEAMDLGTLSGIGTLDGFR.[H]	K9(TMT6plex); K13(TMT6plex); C24(Carbamidomethyl)	1	1	P02671	P02671	2	5	0.0676	0	1	1	990.498	4948.46	4948.46	0.64	0.00063	HCD (High Energy Collision Dissociation)	MS2	0	5.3	54	64.1128	38399	19022018_Fusion_Vipin_R6F2.raw	F6.2	15557.6		4034.03	2610.35	7893.68	2502.62			FALSE				4.88	0	1.583e-06
TRUE	High	Sequest HT (A8)	Selected	[K].NVPLPVIAELPPk.[V]	K13(TMT6plex)	1	2	P01871	A0A1B0GUU9; P01871	0	3	0.4415	0	1	1	539.337	1616	1616	-0.5	-0.00027	HCD (High Energy Collision Dissociation)	MS2	20.3369	9.4	54	64.0473	38354	19022018_Fusion_Vipin_R6F2.raw	F6.2	27809.8	1328.42	1691.14		8990.94	17155.4			FALSE				2.65	7.517e-05	0.0004594
TRUE	High	Sequest HT (A8)	Unambiguous	[R].sNLDEDIIAEENIVSR.[S]	N-Term(TMT6plex)	1	1	P01024	P01024	0	2	0.6453	0	1	1	1023.53	2046.06	2046.06	1.08	0.0011	HCD (High Energy Collision Dissociation)	MS2	6.33417	8.7	54	61.2298	36414	19022018_Fusion_Vipin_R6F2.raw	F6.2	12802.6		25211.9		8593.96	8178.43			FALSE				2.65	0	3.435e-05
TRUE	High	Sequest HT (A8)	Unambiguous	[K].eGFGHLSPTGTTEFWLGNEk.[I]	N-Term(TMT6plex); K20(TMT6plex)	2	3	C9JEU5; P02679	C9JEU5; P02679; C9JC84	0	3	0.6604	0	1	1	889.127	2665.37	2665.37	0.59	0.00053	HCD (High Energy Collision Dissociation)	MS2	10.1663	14.9	54	61.3111	36471	19022018_Fusion_Vipin_R6F2.raw	F6.2	58332.3	1579.72	13412.3	3385.27	7910.09	9538.82			FALSE				4.77	0	3.185e-07
TRUE	High	Sequest HT (A8)	Unambiguous	[R].lLATLcSAEVcQcAEGk.[C]	N-Term(TMT6plex); C6(Carbamidomethyl); C11(Carbamidomethyl); C13(Carbamidomethyl); K17(TMT6plex)	4	9	A0A140TA32; A0A0G2JPR0; A0A140TA29; P0C0L5	F5GXS0; A0A0G2JL54; A0A140TA32; A0A0G2JPR0; P0C0L4; A0A140TA29; P0C0L5; A0A140TA44; A0A140TA49	0	3	0.6516	0	1	1	790.072	2368.2	2368.21	-2.99	-0.00236	HCD (High Energy Collision Dissociation)	MS2	100	11	55.5	61.4309	36552	19022018_Fusion_Vipin_R6F2.raw	F6.2	20380.3	6682.54	17717.7	4033.17	13579.5	2916.38			FALSE				4.19	0	1.501e-05
TRUE	High	Sequest HT (A8)	Unambiguous	[K].aGDFLEANYMNLQR.[S]	N-Term(TMT6plex)	1	2	P01024	M0R0Q9; P01024	0	3	0.6708	0	1	1	624.316	1870.93	1870.93	0.52	0.00033	HCD (High Energy Collision Dissociation)	MS2	12.6058	4.9	55.5	61.6104	36678	19022018_Fusion_Vipin_R6F2.raw	F6.2	11600.5	1749.41	10405.1	1483.22	2239.72	1702.55			FALSE				3.25	9.559e-06	4.481e-05
TRUE	High	Sequest HT (A8)	Unambiguous	[R].lESEETMVLEAHDAQGDVPVTVTVHDFPGk.[K]	N-Term(TMT6plex); K30(TMT6plex)	1	1	P01024	P01024	0	5	0.7865	0	1	1	742.581	3708.87	3708.88	-2.34	-0.00173	HCD (High Energy Collision Dissociation)	MS2	8.84832	7.4	55.5	61.7071	36745	19022018_Fusion_Vipin_R6F2.raw	F6.2	14459		14552.2		7997.85	7816.3			FALSE				5.62	0	2.025e-08
TRUE	High	Sequest HT (A8)	Unambiguous	[K].AVISPGFDVFAk.[K]	K12(TMT6plex)	2	8	P06681; B4E1Z4	H0Y3H6; A0A0G2JIE7; B4DQI1; E9PDZ0; A0A0G2JL69; P06681; E7ETN3; B4E1Z4	0	2	0.5509	0	1	1	740.425	1479.84	1479.84	1.34	0.00099	HCD (High Energy Collision Dissociation)	MS2	20.8544	19.3	55.5	62.033	36977	19022018_Fusion_Vipin_R6F2.raw	F6.2	62771.5	4914.16	24138.4	2763.6	16694.2	2851			FALSE				2.65	5.096e-05	0.000275
TRUE	High	Sequest HT (A8)	Unambiguous	[K].ITLLSALVETR.[T]		1	2	P01011	G3V3A0; P01011	0	2	0.6294	0	1	1	608.369	1215.73	1215.73	0.18	0.00011	HCD (High Energy Collision Dissociation)	MS2	0	5.7	54	62.1324	37048	19022018_Fusion_Vipin_R6F2.raw	F6.2	8400.88	3090.99	8946.08	1373.53	11259.9	2650.98	No Quan Labels		FALSE				2.86	2.79e-05	0.0001854
TRUE	High	Sequest HT (A8)	Unambiguous	[K].yGFcEAADQFHVLDEVR.[R]	N-Term(TMT6plex); C4(Carbamidomethyl)	1	1	P07360	P07360	0	3	0.7051	0	1	1	762.37	2285.1	2285.09	4.38	0.00333	HCD (High Energy Collision Dissociation)	MS2	9.96977	11.7	55.5	62.2289	37116	19022018_Fusion_Vipin_R6F2.raw	F6.2	18835.2	3225.5	11097	11485.2	21010.8	3395.75			FALSE				3.12	1.549e-05	5.106e-05
TRUE	High	Sequest HT (A8)	Selected	[K].AVLDVFEEGTEASAATAVk.[I]	K19(TMT6plex)	1	2	P01011	G3V3A0; P01011	0	2	0.7542	0	1	1	1069.07	2137.14	2137.12	7.19	0.00769	HCD (High Energy Collision Dissociation)	MS2	23.0321	9	55.5	62.294	37159	19022018_Fusion_Vipin_R6F2.raw	F6.2	35771.7		14683.1		2181.36				FALSE				3.01	0	6.771e-07
TRUE	High	Sequest HT (A8)	Unambiguous	[K].AVLDVFEEGTEASAATAVk.[I]	K19(TMT6plex)	1	2	P01011	G3V3A0; P01011	0	3	0.6328	0	1	1	713.047	2137.13	2137.12	1.25	0.00089	HCD (High Energy Collision Dissociation)	MS2	25.6883	39.3	54	62.3159	37176	19022018_Fusion_Vipin_R6F2.raw	F6.2	164108	6781.71	23107.4	1847.97	27409.7	19565.4			FALSE				4.03	9.559e-06	4.341e-05
TRUE	High	Sequest HT (A8)	Unambiguous	[K].YAASSYLSLTPEQWk.[S]	K15(TMT6plex)	3	7	A0A0B4J231; A0M8Q6; P0DOY2	A0A0B4J231; B9A064; A0M8Q6; P0DOY2; P0CF74; P0DOY3; P0CG04	0	2	0.7375	0	1	1	987.016	1973.02	1973.02	1.15	0.00114	HCD (High Energy Collision Dissociation)	MS2	14.8749	24.6	54	62.3353	37190	19022018_Fusion_Vipin_R6F2.raw	F6.2	86748.3		16199.9		26557.6	21970			FALSE				3.2	1.549e-05	7.68e-05
TRUE	High	Sequest HT (A8)	Unambiguous	[K].fPEVDVLTk.[Y]	N-Term(TMT6plex); K9(TMT6plex)	1	1	P04114	P04114	0	2	0.5228	0	1	1	753.453	1505.9	1505.9	-0.03	-2e-05	HCD (High Energy Collision Dissociation)	MS2	14.642	31.6	55.5	62.4034	37239	19022018_Fusion_Vipin_R6F2.raw	F6.2	97465.4	2922.13	24575.9	3589.57	24049.9	33558.1			FALSE				2.41	7.517e-05	0.000437
TRUE	High	Sequest HT (A8)	Unambiguous	[K].HVEDVPAFQALGSLNDLQFFR.[Y]		1	3	P25311	P25311; C9JEV0; H7BZJ8	0	3	0.7744	0	1	1	801.74	2403.21	2403.21	-1.11	-0.00089	HCD (High Energy Collision Dissociation)	MS2	29.5954	2.2	55.5	86.0044	53550	19022018_Fusion_Vipin_R6F2.raw	F6.2	9601.86		3200.76				No Quan Labels		FALSE				3.99	0	7.218e-07
TRUE	High	Sequest HT (A8)	Unambiguous	[R].SIAQYWLGcPAPGHL.[-]	C9(Carbamidomethyl)	1	1	P04004	P04004	0	2	0.7456	0	1	1	835.412	1669.82	1669.82	0.68	0.00057	HCD (High Energy Collision Dissociation)	MS2	0	7.3	54	62.4193	37251	19022018_Fusion_Vipin_R6F2.raw	F6.2	15579.1	2898.36	10725.7	7451.21	7919.04	1647.99	No Quan Labels		FALSE				2.83	0	3.406e-05
TRUE	High	Sequest HT (A8)	Selected	[K].DSHSLTTNIMEILR.[G]		1	2	P02671	P02671; A0A087WUA0	0	3	0.5719	0	1	1	543.947	1629.83	1629.83	0.23	0.00012	HCD (High Energy Collision Dissociation)	MS2	45.2792	8.5	55.5	62.4773	37293	19022018_Fusion_Vipin_R6F2.raw	F6.2	20997.6	2523.04	12014.2	1503.65	10553.4	1695.11	No Quan Labels		FALSE				3.2	7.517e-05	0.0004669
TRUE	High	Sequest HT (A8)	Selected	[R].SIAQYWLGcPAPGHL.[-]	C9(Carbamidomethyl)	1	1	P04004	P04004	0	3	0.5625	0	1	1	557.276	1669.81	1669.82	-0.39	-0.00022	HCD (High Energy Collision Dissociation)	MS2	7.48358	1.5	55.5	62.4799	37295	19022018_Fusion_Vipin_R6F2.raw	F6.2	2841.9		2192.56		2007.91	2621.11	No Quan Labels		FALSE				2.56	8.2e-05	0.000497
TRUE	High	Sequest HT (A8)	Unambiguous	[R].gWVTDGFSSLk.[D]	N-Term(TMT6plex); K11(TMT6plex)	1	2	B0YIW2	P02656; B0YIW2	0	3	0.7133	0	1	1	552.311	1654.92	1654.92	-1.19	-0.00065	HCD (High Energy Collision Dissociation)	MS2	57.5922	11	55.5	62.5237	37326	19022018_Fusion_Vipin_R6F2.raw	F6.2	16877.7	2790.18	7960.53		19654.9	17883.5			FALSE				2.79	0.0001184	0.000847
TRUE	High	Sequest HT (A8)	Unambiguous	[R].lYGSEAFATDFQDSAAAk.[K]	N-Term(TMT6plex); K18(TMT6plex)	1	2	P01011	G3V595; P01011	0	3	0.6994	0	1	1	784.07	2350.19	2350.2	-0.76	-0.0006	HCD (High Energy Collision Dissociation)	MS2	0	9.2	55.5	62.5947	37376	19022018_Fusion_Vipin_R6F2.raw	F6.2	27141.9		13106.5	2625.75	7680.7	3518.41			FALSE				3.56	0	1.098e-05
TRUE	High	Sequest HT (A8)	Unambiguous	[R].AIEDYINEFSVR.[K]		1	1	P02748	P02748	0	2	0.5563	0	1	1	728.36	1455.71	1455.71	0.57	0.00041	HCD (High Energy Collision Dissociation)	MS2	0	3.7	55.5	62.6164	37391	19022018_Fusion_Vipin_R6F2.raw	F6.2	9243.01		7358.6	2125.33	2969.04		No Quan Labels		FALSE				2.84	1.549e-05	8.763e-05
TRUE	High	Sequest HT (A8)	Unambiguous	[K].EVGTPHGIILDSVDAAFIcPGSSR.[L]	C19(Carbamidomethyl)	1	1	P02790	P02790	0	3	0.6943	0	1	1	833.417	2498.24	2498.23	0.27	0.00023	HCD (High Energy Collision Dissociation)	MS2	0.783248	1.1	37.625	62.6813	37436	19022018_Fusion_Vipin_R6F2.raw	F6.2	5305.51		1927.3		2122.29		No Quan Labels		FALSE				5.3	0	3.222e-08
TRUE	High	Sequest HT (A8)	Unambiguous	[K].cSTSSLLEAcTFR.[R]	C1(Carbamidomethyl); C10(Carbamidomethyl)	1	1	P02787	P02787	0	2	0.7361	0	1	1	766.348	1531.69	1531.69	1.11	0.00085	HCD (High Energy Collision Dissociation)	MS2	21.3225	3.7	54	62.8352	37541	19022018_Fusion_Vipin_R6F2.raw	F6.2	6710.13	1622.72	6970.69	2251.52	2189.91	1621.98	No Quan Labels		FALSE				2.16	0.0001678	0.00119
TRUE	High	Sequest HT (A8)	Selected	[K].NVPLPVIAELPPk.[V]	K13(TMT6plex)	1	2	P01871	A0A1B0GUU9; P01871	0	2	0.67	0	1	1	808.503	1616	1616	0.6	0.00049	HCD (High Energy Collision Dissociation)	MS2	6.55909	7.6	54	63.2138	37801	19022018_Fusion_Vipin_R6F2.raw	F6.2	19724.6	1384.41	6683.98	3176.26	8746.34	6561.11			FALSE				2.03	8.2e-05	0.0005164
TRUE	High	Sequest HT (A8)	Unambiguous	[K].EVGTPHGIILDSVDAAFIcPGSSR.[L]	C19(Carbamidomethyl)	1	1	P02790	P02790	0	3	0.6799	0	1	1	833.416	2498.23	2498.23	-0.31	-0.00026	HCD (High Energy Collision Dissociation)	MS2	1.35884	1.1	54	63.3579	37899	19022018_Fusion_Vipin_R6F2.raw	F6.2	2525.46		2106.45		1923.34		No Quan Labels		FALSE				4.53	0	5.026e-08
TRUE	High	Sequest HT (A8)	Unambiguous	[K].WFYIASAFR.[N]		2	2	P02763; P19652	P02763; P19652	0	2	0.5814	0	1	1	580.798	1160.59	1160.59	-0.1	-6e-05	HCD (High Energy Collision Dissociation)	MS2	1.96334	1.2	54	63.4111	37935	19022018_Fusion_Vipin_R6F2.raw	F6.2	2716.51		2477.28		1883.76		No Quan Labels		FALSE				2.58	0.0001049	0.0008039
TRUE	High	Sequest HT (A8)	Unambiguous	[K].cSTSSLLEAcTFR.[R]	C1(Carbamidomethyl); C10(Carbamidomethyl)	1	1	P02787	P02787	0	2	0.7581	0	1	1	766.343	1531.68	1531.69	-5.82	-0.00446	HCD (High Energy Collision Dissociation)	MS2	13.0046	2.1	55.5	63.4161	37938	19022018_Fusion_Vipin_R6F2.raw	F6.2	7170.29		3420.22		2152.47		No Quan Labels		FALSE				2.15	0.0002707	0.001888
TRUE	High	Sequest HT (A8)	Selected	[K].NVPLPVIAELPPk.[V]	K13(TMT6plex)	1	2	P01871	A0A1B0GUU9; P01871	0	2	0.6509	0	1	1	808.503	1616	1616	0.6	0.00049	HCD (High Energy Collision Dissociation)	MS2	18.7378	15.3	54	63.8905	38247	19022018_Fusion_Vipin_R6F2.raw	F6.2	40400.7	4012.29	18839.2	4028.2	12186.3	12156.6			FALSE				2.12	8.2e-05	0.0005079
TRUE	High	Sequest HT (A8)	Unambiguous	[K].DSHSLTTNIMEILR.[G]		1	2	P02671	P02671; A0A087WUA0	0	3	0.6547	0	1	1	543.948	1629.83	1629.83	2.03	0.0011	HCD (High Energy Collision Dissociation)	MS2	52.7366	10.8	55.5	62.4502	37273	19022018_Fusion_Vipin_R6F2.raw	F6.2	15991	13017.5	18399.1	2833.3	9621.5	2997.02	No Quan Labels		FALSE				3.33	0.0002505	0.001729
TRUE	High	Sequest HT (A8)	Unambiguous	[K].dLLLPQPDLR.[Y]	N-Term(TMT6plex)	1	1	P02750	P02750	0	2	0.4024	0	1	1	704.922	1408.84	1408.84	-0.05	-3e-05	HCD (High Energy Collision Dissociation)	MS2	5.03023	14.1	54	57.6606	33946	19022018_Fusion_Vipin_R6F2.raw	F6.2	29836.9	7326.25	20431	6054.88	15234.8	8568.04			FALSE				2.46	0.0001012	0.0007129
TRUE	High	Sequest HT (A8)	Unambiguous	[R].fFESFGDLSTPDAVmGNPk.[V]	N-Term(TMT6plex); M15(Oxidation); K19(TMT6plex)	1	2	P68871	F8W6P5; P68871	0	3	0.6667	0	1	1	845.099	2533.28	2533.27	5.98	0.00505	HCD (High Energy Collision Dissociation)	MS2	12.9418	5.2	55.5	86.0807	53603	19022018_Fusion_Vipin_R6F2.raw	F6.2	2159.35		3822.9		24329.1	2558.12			FALSE				3	2.79e-05	0.0001744
TRUE	High	Sequest HT (A8)	Unambiguous	[R].VTASDPLDTLGSEGALSPGGVASLLRLPR.[G]		4	9	A0A140TA32; A0A0G2JPR0; A0A140TA29; P0C0L5	F5GXS0; A0A0G2JL54; A0A140TA32; A0A0G2JPR0; P0C0L4; A0A140TA29; P0C0L5; A0A140TA44; A0A140TA49	1	3	0.654	0	1	1	950.521	2849.55	2849.54	3.91	0.00371	HCD (High Energy Collision Dissociation)	MS2	5.47699	0.3	55.5	86.4188	53838	19022018_Fusion_Vipin_R6F2.raw	F6.2					1822.44		No Quan Labels		FALSE				2.63	2.182e-05	0.000162
TRUE	High	Sequest HT (A8)	Unambiguous	[K].aTVVYQGER.[V]	N-Term(TMT6plex)	1	1	P02749	P02749	0	2	0.4369	0	1	1	626.349	1251.69	1251.69	0.31	0.00019	HCD (High Energy Collision Dissociation)	MS2	21.7585	163.3	55.5	14.3207	4403	19022018_Fusion_Vipin_R6F3.raw	F6.3	140876	220327	191876	149240	124085	158278			FALSE				2.93	5.096e-05	0.000272
TRUE	High	Sequest HT (A8)	Unambiguous	[K].AEAQAQYSAAVAk.[G]	K13(TMT6plex)	2	2	B7ZKJ8; Q14624	B7ZKJ8; Q14624	0	2	0.6934	0	1	1	768.916	1536.83	1536.82	2.37	0.00182	HCD (High Energy Collision Dissociation)	MS2	43.0857	19.6	55.5	14.3416	4418	19022018_Fusion_Vipin_R6F3.raw	F6.3	73035.6	5512.48	13183.1	2434.31	8624.72	10696.1			FALSE				2.74	1.549e-05	7.465e-05
TRUE	High	Sequest HT (A8)	Unambiguous	[R].gGSTSYGTGSETESPRNPSSAGSWNSGSSGPGSTGNR.[N]	N-Term(TMT6plex)	1	1	P02671	P02671	1	4	0.673	0	1	1	937.423	3746.67	3746.67	-0.09	-8e-05	HCD (High Energy Collision Dissociation)	MS2	15.0461	0.3	55.5	14.3429	4419	19022018_Fusion_Vipin_R6F3.raw	F6.3				1971.15					FALSE				4.74	0	7.031e-07
TRUE	High	Sequest HT (A8)	Selected	[K].AEAQAQYSAAVAk.[G]	K13(TMT6plex)	2	2	B7ZKJ8; Q14624	B7ZKJ8; Q14624	0	3	0.4963	0	1	1	512.945	1536.82	1536.82	-1.57	-0.00081	HCD (High Energy Collision Dissociation)	MS2	0	33.7	55.5	14.3687	4437	19022018_Fusion_Vipin_R6F3.raw	F6.3	64245.8	19247.1	30427.6	12441.9	40880	33516.7			FALSE				2.68	0.0001562	0.001059
TRUE	High	Sequest HT (A8)	Selected	[R].LLRDADDLQk.[R]	K10(TMT6plex)	1	4	P02649	E7ERP7; H0Y7L5; E9PEV4; P02649	1	3	0.3614	0	1	1	472.606	1415.8	1415.81	-0.59	-0.00028	HCD (High Energy Collision Dissociation)	MS2	8.59748	131.9	55.5	14.3749	4441	19022018_Fusion_Vipin_R6F3.raw	F6.3	87697.6	13072.3	71159.3	11939.6	465311	136221			FALSE				2.85	0.0005365	0.003913
TRUE	High	Sequest HT (A8)	Selected	[R].tkkQELSEAEQATR.[T]	N-Term(TMT6plex); K2(TMT6plex); K3(TMT6plex)	1	1	P01024	P01024	2	4	0.5543	0	1	1	577.339	2306.33	2306.33	1.82	0.00105	HCD (High Energy Collision Dissociation)	MS2	34.0272	45.4	28.506	14.3804	4445	19022018_Fusion_Vipin_R6F3.raw	F6.3	111199	34624.9	198325	27055.6	81028.1	86104.2			FALSE				3.68	2.182e-05	0.0001561
TRUE	High	Sequest HT (A8)	Unambiguous	[R].DRQHLPLIk.[M]	K9(TMT6plex)	1	1	P02671	P02671	1	3	0.5474	0	1	1	450.28	1348.83	1348.83	0.48	0.00021	HCD (High Energy Collision Dissociation)	MS2	31.9425	42	54	14.3881	4450	19022018_Fusion_Vipin_R6F3.raw	F6.3	66426.7	13318.7	40489.1	29170.6	80315.5	29184.2			FALSE				2.85	0.00118	0.01054
TRUE	High	Sequest HT (A8)	Unambiguous	[R].LGPLVEQGR.[V]		1	4	P02649	E7ERP7; H0Y7L5; E9PEV4; P02649	0	2	0.6574	0	1	1	484.78	968.552	968.552	-0.12	-6e-05	HCD (High Energy Collision Dissociation)	MS2	12.877	40.4	54	14.4365	4480	19022018_Fusion_Vipin_R6F3.raw	F6.3	97553.5	13607.3	61488.5	8705.32	34344.8	25612	No Quan Labels		FALSE				2.51	0.0004444	0.003205
TRUE	High	Sequest HT (A8)	Unambiguous	[R].gLQDEDGYR.[M]	N-Term(TMT6plex)	4	9	A0A140TA32; A0A0G2JPR0; A0A140TA29; P0C0L5	F5GXS0; A0A0G2JL54; A0A140TA32; A0A0G2JPR0; P0C0L4; A0A140TA29; P0C0L5; A0A140TA44; A0A140TA49	0	2	0.5685	0	1	1	641.319	1281.63	1281.63	2.54	0.00163	HCD (High Energy Collision Dissociation)	MS2	50.1156	61.7	53.717	14.5145	4530	19022018_Fusion_Vipin_R6F3.raw	F6.3	101944	29805.2	119790	24573.5	56303.8	44262.9			FALSE				2.41	0.0001861	0.001322
TRUE	High	Sequest HT (A8)	Unambiguous	[R].FDPVRGEVPPRYPR.[D]		1	2	P02790	Q9BS19; P02790	2	3	0.5	0	1	1	562.301	1684.89	1684.89	-1.9	-0.00107	HCD (High Energy Collision Dissociation)	MS2	11.0818	13.2	29.255	14.5209	4534	19022018_Fusion_Vipin_R6F3.raw	F6.3	39754.4	14183.7	40536.2	12820.1	34267.8	6452.87	No Quan Labels		FALSE				2.86	0.001607	0.01589
TRUE	High	Sequest HT (A8)	Selected	[K].gTDYHkQPWQAk.[I]	N-Term(TMT6plex); K6(TMT6plex); K12(TMT6plex)	1	4	B4E1Z4	E7ETN3; P00751; B4E1Z4; A0A0G2JH38	1	4	0.5139	0	1	1	537.307	2146.2	2146.2	1.7	0.00091	HCD (High Energy Collision Dissociation)	MS2	14.8294	79.3	34.39	14.5298	4538	19022018_Fusion_Vipin_R6F3.raw	F6.3	219091	34936.7	218927	19613.1	155235	97258.2			FALSE				4.69	0	1.415e-05
TRUE	High	Sequest HT (A8)	Unambiguous	[K].TAAQNLYEk.[T]	K9(TMT6plex)	1	3	K7ER74	P02655; K7ER74; Q6P163	0	2	0.4706	0	1	1	633.848	1266.69	1266.69	0.37	0.00023	HCD (High Energy Collision Dissociation)	MS2	41.1991	35.1	55.5	14.5386	4543	19022018_Fusion_Vipin_R6F3.raw	F6.3	37635.2	29451	49500.6	29057.1	49487.2	14773.2			FALSE				2.21	0.0007686	0.005803
TRUE	High	Sequest HT (A8)	Selected	[R].hSIFTPETNPR.[A]	N-Term(TMT6plex)	1	1	P00747	P00747	0	3	0.4885	0	1	1	509.942	1527.81	1527.81	-1.12	-0.00057	HCD (High Energy Collision Dissociation)	MS2	49.1026	32.6	55.5	14.5465	4548	19022018_Fusion_Vipin_R6F3.raw	F6.3	42280.5	23755.4	52739.8	15877.9	44279	19844.2			FALSE				2.62	5.096e-05	0.0002847
TRUE	High	Sequest HT (A8)	Selected	[R].HTSLGPLEAk.[R]	K10(TMT6plex)	1	1	P07357	P07357	0	3	0.3204	0	1	1	427.917	1281.74	1281.74	-0.57	-0.00024	HCD (High Energy Collision Dissociation)	MS2	11.9721	82.8	54	14.5948	4576	19022018_Fusion_Vipin_R6F3.raw	F6.3	158830	26088.2	95000.9	20780.6	143139	56079.4			FALSE				3.34	0.0001419	0.001015
TRUE	High	Sequest HT (A8)	Unambiguous	[K].AkPALEDLR.[Q]	K2(TMT6plex)	1	2	P02647	P02647; F8W696	0	2	0.2709	0	1	1	621.374	1241.74	1241.74	-0.01	0	HCD (High Energy Collision Dissociation)	MS2	7.29459	68.8	54	14.6474	4609	19022018_Fusion_Vipin_R6F3.raw	F6.3	193505	46833.5	87101.5	14777.4	72597.2	17253.2			FALSE				2.03	0.0009015	0.007155
TRUE	High	Sequest HT (A8)	Unambiguous	[K].aKPALEDLR.[Q]	N-Term(TMT6plex)	1	2	P02647	P02647; F8W696	0	2	0.2709	0	1	2	621.374	1241.74	1241.74	-0.01	0	HCD (High Energy Collision Dissociation)	MS2	7.29459	68.8	54	14.6474	4609	19022018_Fusion_Vipin_R6F3.raw	F6.3	193505	46833.5	87101.5	14777.4	72597.2	17253.2			FALSE				2.03	0.0009015	0.007159
TRUE	High	Sequest HT (A8)	Unambiguous	[R].HRHPDEAAFFDTASTGk.[T]	K17(TMT6plex)	1	1	P02671	P02671	1	3	0.7677	0	1	1	706.019	2116.04	2116.04	0.54	0.00038	HCD (High Energy Collision Dissociation)	MS2	0	10	55.5	14.67	4623	19022018_Fusion_Vipin_R6F3.raw	F6.3	20438	2637.22	14492.6	1943.72	17007.9	3711.09			FALSE				2.54	2.182e-05	0.0001546
TRUE	High	Sequest HT (A8)	Unambiguous	[K].RLGMFNIQHck.[K]	C10(Carbamidomethyl); K11(TMT6plex)	2	3	A0A024R6I7; P01009	A0A024R6I7; A0A0G2JRN3; P01009	1	4	0.5285	0	1	1	408.971	1632.86	1632.87	-2.55	-0.00104	HCD (High Energy Collision Dissociation)	MS2	9.96729	46.8	54	14.7705	4686	19022018_Fusion_Vipin_R6F3.raw	F6.3	103294	15177.7	26897.5	10481.9	66396.6	58460.1			FALSE				3.33	0.0006133	0.004656
TRUE	High	Sequest HT (A8)	Selected	[K].RPPGFSPFR.[S]		1	1	P01042	P01042	0	2	0.3797	0	1	1	530.788	1060.57	1060.57	-0.52	-0.00028	HCD (High Energy Collision Dissociation)	MS2	18.0905	30.3	54	14.7805	4692	19022018_Fusion_Vipin_R6F3.raw	F6.3	46794.6	18207.1	28177.5	20158.5	56063.7	15545.8	No Quan Labels		FALSE				2.37	0.0005645	0.004127
TRUE	High	Sequest HT (A8)	Unambiguous	[K].GSEMVVAGk.[L]	K9(TMT6plex)	2	3	B7ZKJ8; Q14624	H7C0L5; B7ZKJ8; Q14624	0	2	0.5538	0	1	1	553.807	1106.61	1106.61	-1.05	-0.00058	HCD (High Energy Collision Dissociation)	MS2	9.37852	68.1	39.322	14.7931	4700	19022018_Fusion_Vipin_R6F3.raw	F6.3	179196	43292.8	101545	23217.9	117649	102627			FALSE				2.51	0.0005845	0.004327
TRUE	High	Sequest HT (A8)	Unambiguous	[K].WDRELISER.[W]		1	2	P02790	Q9BS19; P02790	1	3	0.4137	0	1	1	401.876	1203.61	1203.61	0.55	0.00022	HCD (High Energy Collision Dissociation)	MS2	12.3357	22	55.5	14.8044	4707	19022018_Fusion_Vipin_R6F3.raw	F6.3	25078.1	13297.3	26745.2	3064.72	44106.8	21993.9	No Quan Labels		FALSE				3.07	0.001668	0.01681
TRUE	High	Sequest HT (A8)	Unambiguous	[R].eGKQVGSGVTTDQVQAEAk.[E]	N-Term(TMT6plex); K19(TMT6plex)	1	2	P01871	A0A1B0GUU9; P01871	1	3	0.0035	0	1	1	797.437	2390.3	2390.29	1.99	0.00158	HCD (High Energy Collision Dissociation)	MS2	0	37.3	54	14.8253	4722	19022018_Fusion_Vipin_R6F3.raw	F6.3	92251.8	23425.9	32942.8	7439.88	30038.2	41017.1			FALSE				5.68	0	1.216e-08
TRUE	High	Sequest HT (A8)	Unambiguous	[R].EGkQVGSGVTTDQVQAEAk.[E]	K3(TMT6plex); K19(TMT6plex)	1	2	P01871	A0A1B0GUU9; P01871	1	3		0.0035	2	2	797.437	2390.3	2390.29	1.99	0.00158	HCD (High Energy Collision Dissociation)	MS2	0	37.3	54	14.8253	4722	19022018_Fusion_Vipin_R6F3.raw	F6.3	92251.8	23425.9	32942.8	7439.88	30038.2	41017.1			FALSE				5.66	0	1.242e-08
TRUE	High	Sequest HT (A8)	Unambiguous	[R].HTFmGVVSLGSPSGEVSHPR.[K]	M4(Oxidation)	1	2	C9JV77	C9JV77; P02765	0	4	0.5108	0	1	1	525.01	2097.02	2097.02	-0.61	-0.00032	HCD (High Energy Collision Dissociation)	MS2	72.2965	61.1	55.5	14.8482	4736	19022018_Fusion_Vipin_R6F3.raw	F6.3	140218	22868.1	96823.3	20139.6	77110.8	11034.3	No Quan Labels		FALSE				3.25	1.549e-05	8.38e-05
TRUE	High	Sequest HT (A8)	Unambiguous	[K].TkEEYGHSEVVEYYcNPR.[F]	K2(TMT6plex); C15(Carbamidomethyl)	1	1	P08603	P08603	1	4	0.0418	0	1	1	623.047	2489.17	2489.16	2.18	0.00136	HCD (High Energy Collision Dissociation)	MS2	10.1458	17.3	55.5	14.8676	4749	19022018_Fusion_Vipin_R6F3.raw	F6.3	24951.4	8292.31	32013.9	8878.94	14035.1	15307.2			FALSE				5.02	0	7.345e-06
TRUE	High	Sequest HT (A8)	Selected	[K].lHELQEk.[L]	N-Term(TMT6plex); K7(TMT6plex)	1	2	P02647	P02647; F8W696	0	3	0.2046	0	1	1	452.275	1354.81	1354.81	0.68	0.00031	HCD (High Energy Collision Dissociation)	MS2	32.1523	72.4	55.5	14.3132	4398	19022018_Fusion_Vipin_R6F3.raw	F6.3	68015.2	70339.4	127751	14201.6	90001.9	70940.3			FALSE				3.03	0.0007138	0.005421
TRUE	High	Sequest HT (A8)	Unambiguous	[K].tKEEYGHSEVVEYYcNPR.[F]	N-Term(TMT6plex); C15(Carbamidomethyl)	1	1	P08603	P08603	1	4		0.0418	2	2	623.047	2489.17	2489.16	2.18	0.00136	HCD (High Energy Collision Dissociation)	MS2	10.1458	17.3	55.5	14.8676	4749	19022018_Fusion_Vipin_R6F3.raw	F6.3	24951.4	8292.31	32013.9	8878.94	14035.1	15307.2			FALSE				4.81	0	1.915e-05
TRUE	High	Sequest HT (A8)	Selected	[R].VTAAPQSVcALR.[A]	C9(Carbamidomethyl)	1	1	P01023	P01023	0	2	0.4904	0	1	1	636.841	1272.67	1272.67	0.67	0.00042	HCD (High Energy Collision Dissociation)	MS2	5.62181	16	54	14.2914	4383	19022018_Fusion_Vipin_R6F3.raw	F6.3	14259.2	11841.1	22820.4	15201.8	28272.2	6889.78	No Quan Labels		FALSE				2.61	4.057e-05	0.0002276
TRUE	High	Sequest HT (A8)	Unambiguous	[R].kVLLDGVQNPR.[A]	K1(TMT6plex)	1	1	P01024	P01024	1	3	0.5573	0	1	2	489.965	1467.88	1467.88	-2.75	-0.00135	HCD (High Energy Collision Dissociation)	MS2	17.8553	39.8	55.5	14.2409	4347	19022018_Fusion_Vipin_R6F3.raw	F6.3	35333.3	17368.4	46695.5	13075.1	102457	27567.4			FALSE				2.62	0.005558	0.07471
TRUE	High	Sequest HT (A8)	Unambiguous	[R].SGkDPDRFRPDGLPk.[K]	K3(TMT6plex); K15(TMT6plex)	1	2	A0A096LPE2	A0A096LPE2; P35542	2	5	0.0679	0	1	1	429.446	2143.2	2143.2	0.25	0.00011	HCD (High Energy Collision Dissociation)	MS2	21.2536	223.1	55.5	13.8937	4112	19022018_Fusion_Vipin_R6F3.raw	F6.3	281663	143966	226605	133859	391504	146123			FALSE				3.68	0.0006495	0.004999
TRUE	High	Sequest HT (A8)	Selected	[K].vASYGVkPR.[Y]	N-Term(TMT6plex); K7(TMT6plex)	1	4	B4E1Z4	E7ETN3; P00751; B4E1Z4; A0A0G2JH38	0	3	0.5585	0	1	1	478.965	1434.88	1434.88	-0.97	-0.00046	HCD (High Energy Collision Dissociation)	MS2	4.97414	159.6	55.5	13.895	4113	19022018_Fusion_Vipin_R6F3.raw	F6.3	119785	62279.2	315559	72012.5	257858	166658			FALSE				2.65	4.057e-05	0.0002376
TRUE	High	Sequest HT (A8)	Unambiguous	[K].HQTVPQNTGGkNPDPWAk.[N]	K11(TMT6plex); K18(TMT6plex)	1	1	P02787	P02787	1	4	0.4059	0	1	1	609.081	2433.3	2433.3	-1.12	-0.00068	HCD (High Energy Collision Dissociation)	MS2	0	50.5	55.5	13.9122	4123	19022018_Fusion_Vipin_R6F3.raw	F6.3	87285.1	48408	67201.9	10764.3	72303.3	24828.2			FALSE				4.04	9.559e-06	3.935e-05
TRUE	High	Sequest HT (A8)	Unambiguous	[R].aQAWGER.[L]	N-Term(TMT6plex)	1	2	P02649	H0Y7L5; P02649	0	2	0.4592	0	1	1	523.782	1046.56	1046.56	-0.88	-0.00046	HCD (High Energy Collision Dissociation)	MS2	26.0677	110.2	55.5	13.9137	4124	19022018_Fusion_Vipin_R6F3.raw	F6.3	72713.1	34265.7	108088	25484.9	194673	242937			FALSE				2.33	0.001758	0.01811
TRUE	High	Sequest HT (A8)	Unambiguous	[K].LGNQEPGGQTALk.[S]	K13(TMT6plex)	1	5	P08697	P08697; A0A0J9YWQ3; C9JPV4; A0A0J9YY65; C9JMH6	0	2	0.6402	0	1	1	771.427	1541.85	1541.85	-1.24	-0.00096	HCD (High Energy Collision Dissociation)	MS2	24.2861	20.8	55.5	13.9163	4126	19022018_Fusion_Vipin_R6F3.raw	F6.3	86979.6	4841.18	14419		9397.6	8449.63			FALSE				2.39	5.096e-05	0.0002908
TRUE	High	Sequest HT (A8)	Unambiguous	[K].aATGEcTATVGk.[R]	N-Term(TMT6plex); C6(Carbamidomethyl); K12(TMT6plex)	1	1	P01042	P01042	0	2	0.7232	0	1	1	812.443	1623.88	1623.88	1.3	0.00105	HCD (High Energy Collision Dissociation)	MS2	17.6014	19.8	55.5	13.937	4140	19022018_Fusion_Vipin_R6F3.raw	F6.3	26972	15481.1	30569.3	3041.42	19103.8	21936.5			FALSE				2.89	1.549e-05	8.978e-05
TRUE	High	Sequest HT (A8)	Unambiguous	[K].fLENEDRR.[S]	N-Term(TMT6plex)	2	3	A0A024R6I7; P01009	A0A024R6I7; A0A0G2JRN3; P01009	1	3	0.371	0	1	1	436.568	1307.69	1307.69	-0.57	-0.00025	HCD (High Energy Collision Dissociation)	MS2	10.4787	102.9	55.5	13.9497	4149	19022018_Fusion_Vipin_R6F3.raw	F6.3	171837	43641.9	75977.4	21939.5	92463.5	216418			FALSE				3.72	8.2e-05	0.0005129
TRUE	High	Sequest HT (A8)	Unambiguous	[K].LcDNLSTk.[N]	C2(Carbamidomethyl); K8(TMT6plex)	2	3	D6RF35; P02774	D6RF35; D6RBJ7; P02774	0	2	0.5119	0	1	1	590.316	1179.62	1179.62	-0.2	-0.00012	HCD (High Energy Collision Dissociation)	MS2	10.0716	55.7	15.874	13.9577	4155	19022018_Fusion_Vipin_R6F3.raw	F6.3	400127	70609.6	182481	78377.5	249484	160088			FALSE				2.93	0.0005775	0.004262
TRUE	High	Sequest HT (A8)	Unambiguous	[K].aGVETTTPSk.[Q]	N-Term(TMT6plex); K10(TMT6plex)	1	2	P0DOY2	P0DOY2; P0DOY3	0	2	0.5511	0	1	1	724.922	1448.84	1448.84	0.03	2e-05	HCD (High Energy Collision Dissociation)	MS2	18.872	172.5	55.5	13.96	4156	19022018_Fusion_Vipin_R6F3.raw	F6.3	138246	20859.9	162651	25779.6	147311	577931			FALSE				3.23	1.549e-05	6.404e-05
TRUE	High	Sequest HT (A8)	Unambiguous	[K].HQFLLTGDTQGR.[Y]		1	2	P04217	P04217; M0R009	0	3	0.6343	0	1	1	458.237	1372.7	1372.7	-0.62	-0.00028	HCD (High Energy Collision Dissociation)	MS2	40.4656	31.2	55.5	13.9628	4158	19022018_Fusion_Vipin_R6F3.raw	F6.3	22601.5	22784.8	74926.4	13520.3	35346.3	19130	No Quan Labels		FALSE				3.5	0.0001184	0.0008673
TRUE	High	Sequest HT (A8)	Unambiguous	[R].HRHPDEAAFFDTASTGk.[T]	K17(TMT6plex)	1	1	P02671	P02671	1	4	0.6842	0	1	1	529.766	2116.04	2116.04	0.53	0.00028	HCD (High Energy Collision Dissociation)	MS2	30.9898	78.7	55.5	13.9796	4169	19022018_Fusion_Vipin_R6F3.raw	F6.3	163271	18381.8	66750.5	58845	142006	38662.6			FALSE				5.89	0	2.907e-06
TRUE	High	Sequest HT (A8)	Unambiguous	[K].aGVETTTPSk.[Q]	N-Term(TMT6plex); K10(TMT6plex)	1	2	P0DOY2	P0DOY2; P0DOY3	0	3	0.4174	0	1	1	483.617	1448.84	1448.84	-0.3	-0.00014	HCD (High Energy Collision Dissociation)	MS2	29.1319	80	55.5	13.9809	4170	19022018_Fusion_Vipin_R6F3.raw	F6.3	85149.8	19868.3	90675.9	11363.6	86865	193090			FALSE				3.21	8.2e-05	0.0005806
TRUE	High	Sequest HT (A8)	Unambiguous	[R].HRHPDEAAFFDTASTGk.[T]	K17(TMT6plex)	1	1	P02671	P02671	1	3	0.7776	0	1	1	706.017	2116.04	2116.04	-1.54	-0.00109	HCD (High Energy Collision Dissociation)	MS2	0	19.4	55.5	13.986	4174	19022018_Fusion_Vipin_R6F3.raw	F6.3	44912.1	3151.89	16062.8	13357.5	28679.3	10696.3			FALSE				4.9	0	1.2e-08
TRUE	High	Sequest HT (A8)	Unambiguous	[K].aLQEYR.[K]	N-Term(TMT6plex)	1	2	P10909	H0YAS8; P10909	0	2	0.1754	0	1	1	504.787	1008.57	1008.57	-0.2	-0.0001	HCD (High Energy Collision Dissociation)	MS2	18.8961	105.5	55.5	13.9976	4182	19022018_Fusion_Vipin_R6F3.raw	F6.3	90068.8	86711.9	109849	38725.2	153435	174915			FALSE				2.11	0.01713	0.2536
TRUE	High	Sequest HT (A8)	Unambiguous	[K].fLENEDRR.[S]	N-Term(TMT6plex)	2	3	A0A024R6I7; P01009	A0A024R6I7; A0A0G2JRN3; P01009	1	2	0.2837	0	1	1	654.349	1307.69	1307.69	-0.45	-0.00029	HCD (High Energy Collision Dissociation)	MS2	0	34.5	55.5	14.009	4190	19022018_Fusion_Vipin_R6F3.raw	F6.3	53299.7	15516.5	37322	11014.8	38521.6	55970			FALSE				2.15	0.0815	0.7338
TRUE	High	Sequest HT (A8)	Selected	[K].REEAPSLRPAPPPISGGGYR.[A]		1	1	P02675	P02675	1	4	0.6288	0	1	1	527.532	2107.1	2107.1	0.23	0.00012	HCD (High Energy Collision Dissociation)	MS2	15.2198	12.2	55.5	14.0362	4208	19022018_Fusion_Vipin_R6F3.raw	F6.3	18597.4	3807.16	17043	8143.09	15303.5	9942.22	No Quan Labels		FALSE				3.61	0	3.173e-06
TRUE	High	Sequest HT (A8)	Unambiguous	[K].REEAPSLRPAPPPISGGGYR.[A]		1	1	P02675	P02675	1	3	0.593	0	1	1	703.04	2107.11	2107.1	0.7	0.00049	HCD (High Energy Collision Dissociation)	MS2	14.5459	9.7	55.5	14.0387	4210	19022018_Fusion_Vipin_R6F3.raw	F6.3	17828.7	6797.85	18532.8	3276.24	8664.46	3261.3	No Quan Labels		FALSE				5.43	0	1.678e-07
TRUE	High	Sequest HT (A8)	Unambiguous	[K].HQFLLTGDTQGR.[Y]		1	2	P04217	P04217; M0R009	0	2	0.6916	0	1	1	686.852	1372.7	1372.7	0.06	4e-05	HCD (High Energy Collision Dissociation)	MS2	0	10.3	55.5	14.0707	4232	19022018_Fusion_Vipin_R6F3.raw	F6.3	19213.7	6570.43	16073.4	3860.02	10643.1	3614.59	No Quan Labels		FALSE				3.47	0	6.952e-06
TRUE	High	Sequest HT (A8)	Unambiguous	[K].DkcEPLEk.[Q]	K2(TMT6plex); C3(Carbamidomethyl); K8(TMT6plex)	2	2	P02763; P19652	P02763; P19652	1	3	0.0203	0	1	1	492.942	1476.81	1476.81	-0.81	-0.0004	HCD (High Energy Collision Dissociation)	MS2	5.81178	59.4	55.5	14.0874	4243	19022018_Fusion_Vipin_R6F3.raw	F6.3	63336.6	27293.1	50674.6	45869.4	63393.6	96717.2			FALSE				2.95	0.00219	0.02382
TRUE	High	Sequest HT (A8)	Unambiguous	[K].dKcEPLEk.[Q]	N-Term(TMT6plex); C3(Carbamidomethyl); K8(TMT6plex)	2	2	P02763; P19652	P02763; P19652	1	3		0.0203	2	2	492.942	1476.81	1476.81	-0.81	-0.0004	HCD (High Energy Collision Dissociation)	MS2	5.81178	59.4	55.5	14.0874	4243	19022018_Fusion_Vipin_R6F3.raw	F6.3	63336.6	27293.1	50674.6	45869.4	63393.6	96717.2			FALSE				2.89	0.003639	0.04383
TRUE	High	Sequest HT (A8)	Unambiguous	[R].aLYAQAR.[A]	N-Term(TMT6plex)	1	3	P19823	P19823; Q5T985; Q5T987	0	2	0.4828	0	1	1	511.304	1021.6	1021.6	0.67	0.00034	HCD (High Energy Collision Dissociation)	MS2	7.2914	188.1	49.32	14.1095	4258	19022018_Fusion_Vipin_R6F3.raw	F6.3	135246	186195	274391	125065	277457	276201			FALSE				2.61	0.001948	0.02051
TRUE	High	Sequest HT (A8)	Unambiguous	[K].IEEIAAk.[Y]	K7(TMT6plex)	1	1	P01031	P01031	0	2	0.3378	0	1	1	501.805	1002.6	1002.6	0.21	0.00011	HCD (High Energy Collision Dissociation)	MS2	21.0972	81.7	55.5	14.1336	4273	19022018_Fusion_Vipin_R6F3.raw	F6.3	88831.8	47262.4	108461	28964.6	125940	92605.3			FALSE				2.25	0.002086	0.02184
TRUE	High	Sequest HT (A8)	Unambiguous	[K].LHVDPENFR.[VL]		2	3	P02042; P68871	E9PFT6; P02042; P68871	0	2	0.5644	0	1	1	563.785	1126.56	1126.56	-0.36	-0.00021	HCD (High Energy Collision Dissociation)	MS2	18.1865	25.8	54	14.1558	4289	19022018_Fusion_Vipin_R6F3.raw	F6.3	38943.3	11770.4	49653.9	10318.1	37428.2	9589.96	No Quan Labels		FALSE				2.02	0.0008525	0.006855
TRUE	High	Sequest HT (A8)	Unambiguous	[R].lEDSVTYHcSR.[G]	N-Term(TMT6plex); C9(Carbamidomethyl)	1	4	B4E1Z4	E7ETN3; P00751; B4E1Z4; A0A0G2JH38	0	3	0.7383	0	1	1	532.594	1595.77	1595.77	-1.3	-0.00069	HCD (High Energy Collision Dissociation)	MS2	12.6524	49.9	55.5	14.1671	4296	19022018_Fusion_Vipin_R6F3.raw	F6.3	59559.9	30350.5	71081	32214.4	73684.4	38549.5			FALSE				4.28	0	1.263e-06
TRUE	High	Sequest HT (A8)	Unambiguous	[R].kVLLDGVQNPR.[A]	N-Term(TMT6plex)	1	1	P01024	P01024	1	3	0.5573	0	1	1	489.965	1467.88	1467.88	-2.75	-0.00135	HCD (High Energy Collision Dissociation)	MS2	17.8553	39.8	55.5	14.2409	4347	19022018_Fusion_Vipin_R6F3.raw	F6.3	35333.3	17368.4	46695.5	13075.1	102457	27567.4			FALSE				2.62	0.005558	0.07471
TRUE	High	Sequest HT (A8)	Unambiguous	[K].IDQNVEELkGR.[L]	K9(TMT6plex)	1	1	P06727	P06727	1	3	0.2935	0	1	1	510.621	1529.85	1529.85	0.56	0.00028	HCD (High Energy Collision Dissociation)	MS2	10.9734	77.1	55.5	14.2743	4370	19022018_Fusion_Vipin_R6F3.raw	F6.3	173099	36024.8	72853.6	13528	117207	63221.6			FALSE				4.02	1.549e-05	9.293e-05
TRUE	High	Sequest HT (A8)	Unambiguous	[R].tLYSSSPR.[V]	N-Term(TMT6plex)	1	3	P05155	E9PGN7; H9KV48; P05155	0	2	0.5556	0	1	1	570.317	1139.63	1139.63	0.23	0.00013	HCD (High Energy Collision Dissociation)	MS2	18.3941	95.2	36.376	13.8898	4110	19022018_Fusion_Vipin_R6F3.raw	F6.3	163405	37205.4	225386	45275.6	170876	195061			FALSE				2.79	0.0003534	0.002646
TRUE	High	Sequest HT (A8)	Unambiguous	[R].HTFmGVVSLGSPSGEVSHPR.[K]	M4(Oxidation)	1	2	C9JV77	C9JV77; P02765	0	3	0.7161	0	1	1	699.677	2097.02	2097.02	-0.2	-0.00014	HCD (High Energy Collision Dissociation)	MS2	4.02336	10.1	55.5	14.8691	4750	19022018_Fusion_Vipin_R6F3.raw	F6.3	17370.6	5225.26	19218	3790.45	11247.3	2232.94	No Quan Labels		FALSE				5.6	0	9.963e-10
TRUE	High	Sequest HT (A8)	Unambiguous	[R].SLNPNRVTFk.[A]	K10(TMT6plex)	1	2	P01008	P01008; Q8TCE1	1	3	0.4792	0	1	1	468.943	1404.82	1404.82	-0.1	-5e-05	HCD (High Energy Collision Dissociation)	MS2	0	52.4	54	14.903	4773	19022018_Fusion_Vipin_R6F3.raw	F6.3	145287	35527.1	49892.3	15240.8	45214.7	32310.3			FALSE				2.65	0.0006495	0.005042
TRUE	High	Sequest HT (A8)	Selected	[R].rVDTVDPPYPR.[S]	N-Term(TMT6plex)	1	1	P04004	P04004	1	3	0.4876	0	1	1	515.285	1543.84	1543.84	-1.26	-0.00065	HCD (High Energy Collision Dissociation)	MS2	15.6672	24.8	55.5	15.3012	5045	19022018_Fusion_Vipin_R6F3.raw	F6.3	33553	14268.9	29487.8	13705.8	36452.8	23148.2			FALSE				2.83	6.066e-05	0.0003445
TRUE	High	Sequest HT (A8)	Unambiguous	[R].kVLLDGVQNPR.[A]	K1(TMT6plex)	1	1	P01024	P01024	1	3	0.6099	0	1	1	489.966	1467.88	1467.88	-0.38	-0.00019	HCD (High Energy Collision Dissociation)	MS2	5.51645	69.2	54	15.3348	5069	19022018_Fusion_Vipin_R6F3.raw	F6.3	126009	17597.4	113317	25555.7	94940.9	51100.7			FALSE				3.64	7.517e-05	0.000416
TRUE	High	Sequest HT (A8)	Unambiguous	[R].kVLLDGVQNPR.[A]	N-Term(TMT6plex)	1	1	P01024	P01024	1	3	0.6099	0	1	2	489.966	1467.88	1467.88	-0.38	-0.00019	HCD (High Energy Collision Dissociation)	MS2	5.51645	69.2	54	15.3348	5069	19022018_Fusion_Vipin_R6F3.raw	F6.3	126009	17597.4	113317	25555.7	94940.9	51100.7			FALSE				3.64	7.517e-05	0.000416
TRUE	High	Sequest HT (A8)	Unambiguous	[K].hYDGSYSTFGER.[Y]	N-Term(TMT6plex)	1	1	P01023	P01023	0	3	0.7095	0	1	1	549.925	1647.76	1647.76	-0.4	-0.00022	HCD (High Energy Collision Dissociation)	MS2	29.1937	43.9	55.5	15.3478	5077	19022018_Fusion_Vipin_R6F3.raw	F6.3	64143.7	9243.87	51632.9	12064.7	105346	27448.6			FALSE				4.75	0	1.763e-06
TRUE	High	Sequest HT (A8)	Unambiguous	[K].kGYTQQLAFR.[Q]	N-Term(TMT6plex)	1	1	P01024	P01024	1	3	0.5215	0	1	1	480.943	1440.82	1440.82	-0.68	-0.00033	HCD (High Energy Collision Dissociation)	MS2	34.0437	68.5	15.443	15.3969	5113	19022018_Fusion_Vipin_R6F3.raw	F6.3	419386	26786.1	171381	119343	580973	132238			FALSE				3.49	0.0003068	0.002323
TRUE	High	Sequest HT (A8)	Unambiguous	[K].kGYTQQLAFR.[Q]	K1(TMT6plex)	1	1	P01024	P01024	1	3	0.5215	0	1	2	480.943	1440.82	1440.82	-0.68	-0.00033	HCD (High Energy Collision Dissociation)	MS2	34.0437	68.5	15.443	15.3969	5113	19022018_Fusion_Vipin_R6F3.raw	F6.3	419386	26786.1	171381	119343	580973	132238			FALSE				3.49	0.0003068	0.002323
TRUE	High	Sequest HT (A8)	Selected	[R].dRQHLPLIk.[M]	N-Term(TMT6plex); K9(TMT6plex)	1	1	P02671	P02671	1	4	0.5854	0	1	1	395.254	1577.99	1577.99	2.28	0.0009	HCD (High Energy Collision Dissociation)	MS2	74.6342	61.8	55.5	15.4084	5121	19022018_Fusion_Vipin_R6F3.raw	F6.3	77502.4	12135	63048.4	73596.5	82495.3	64830.2			FALSE				4.1	0.0002365	0.001654
TRUE	High	Sequest HT (A8)	Unambiguous	[K].scGLHQLLR.[G]	N-Term(TMT6plex); C2(Carbamidomethyl)	4	9	A0A140TA32; A0A0G2JPR0; A0A140TA29; P0C0L5	F5GXS0; A0A0G2JL54; A0A140TA32; A0A0G2JPR0; P0C0L4; A0A140TA29; P0C0L5; A0A140TA44; A0A140TA49	0	3	0.6164	0	1	1	438.25	1312.73	1312.74	-0.91	-0.0004	HCD (High Energy Collision Dissociation)	MS2	1.95577	80.9	37.56	15.4253	5133	19022018_Fusion_Vipin_R6F3.raw	F6.3	200092	70607.6	138319	42942.1	169406	96448.2			FALSE				4.64	9.559e-06	3.925e-05
TRUE	High	Sequest HT (A8)	Unambiguous	[R].akLEEQAQQIR.[L]	N-Term(TMT6plex); K2(TMT6plex)	1	1	P02649	P02649	1	3	0.5466	0	1	1	591.352	1772.04	1772.04	-0.08	-5e-05	HCD (High Energy Collision Dissociation)	MS2	27.2366	156.7	55.5	15.4276	5134	19022018_Fusion_Vipin_R6F3.raw	F6.3	136238	39618.2	96956.1	20943.2	337511	314444			FALSE				3.11	0	2.326e-05
TRUE	High	Sequest HT (A8)	Unambiguous	[K].DSAHGFLk.[V]	K8(TMT6plex)	1	1	P02787	P02787	0	2	0.5556	0	1	1	552.306	1103.61	1103.6	0.93	0.00051	HCD (High Energy Collision Dissociation)	MS2	54.8985	76.1	55.5	15.4304	5136	19022018_Fusion_Vipin_R6F3.raw	F6.3	177989	36810.6	105872	20269.9	74127.2	37760.4			FALSE				2.16	0.006121	0.08446
TRUE	High	Sequest HT (A8)	Unambiguous	[R].TPENFPck.[N]	C7(Carbamidomethyl); K8(TMT6plex)	1	1	P00747	P00747	0	2	0.707	0	1	1	611.31	1221.61	1221.61	-0.16	-0.0001	HCD (High Energy Collision Dissociation)	MS2	24.7289	43.3	55.5	15.4317	5137	19022018_Fusion_Vipin_R6F3.raw	F6.3	77592.8	23612	55135	26552.9	48705.7	31535.5			FALSE				2.73	0.0005113	0.003741
TRUE	High	Sequest HT (A8)	Selected	[-].MAASKTQGAVAR.[M]		1	6	Q9NRM2	F8WBE4; G5E9M4; C9JH62; E7EW13; C9J3B6; Q9NRM2	1	3	0.2196	0	1	1	397.552	1190.64	1190.63	9.5	0.00377	HCD (High Energy Collision Dissociation)	MS2	0	9.4	55.5	15.433	5138	19022018_Fusion_Vipin_R6F3.raw	F6.3	24392.2	1753.31	7138.11	2076.13	10838.2	10663.5	No Quan Labels		FALSE				2.55	0.9319	1
TRUE	High	Sequest HT (A8)	Unambiguous	[R].NLAVSQVVHk.[A]	K10(TMT6plex)	1	2	P01011	G3V3A0; P01011	0	3	0.5442	0	1	1	441.936	1323.79	1323.79	-0.6	-0.00026	HCD (High Energy Collision Dissociation)	MS2	7.71834	146.8	54	15.4628	5160	19022018_Fusion_Vipin_R6F3.raw	F6.3	488801	11659.9	76625	8610.88	130716	156104			FALSE				3.51	2.182e-05	0.0001211
TRUE	High	Sequest HT (A8)	Unambiguous	[R].WLQAQk.[D]	K6(TMT6plex)	1	1	P02750	P02750	0	2	0.4909	0	1	1	501.801	1002.59	1002.59	1.44	0.00072	HCD (High Energy Collision Dissociation)	MS2	33.5562	98.3	55.5	15.4667	5162	19022018_Fusion_Vipin_R6F3.raw	F6.3	146536	54642.5	122071	21567.5	154085	92839.2			FALSE				2.2	0.01343	0.2011
TRUE	High	Sequest HT (A8)	Unambiguous	[R].NLAVSQVVHk.[A]	K10(TMT6plex)	1	2	P01011	G3V3A0; P01011	0	2	0.6103	0	1	1	662.401	1323.79	1323.79	-0.31	-0.00021	HCD (High Energy Collision Dissociation)	MS2	0	41.1	55.5	15.4693	5164	19022018_Fusion_Vipin_R6F3.raw	F6.3	132037	15592.4	36492.9	11234.1	35011.5	14049.3			FALSE				3.31	5.096e-05	0.0003075
TRUE	High	Sequest HT (A8)	Unambiguous	[K].MTVTDQVNcPk.[-L]	C9(Carbamidomethyl); K11(TMT6plex)	1	2	P05090	C9JF17; P05090	0	2	0.7107	0	1	1	761.385	1521.76	1521.76	1.45	0.0011	HCD (High Energy Collision Dissociation)	MS2	19.9116	21.4	55.5	15.4705	5165	19022018_Fusion_Vipin_R6F3.raw	F6.3	58642.1	10338.9	23055.3	5657.4	22939.2	11215.1			FALSE				2.42	8.2e-05	0.0005648
TRUE	High	Sequest HT (A8)	Unambiguous	[K].SGQSEDRQPVPGQQMTLk.[I]	K18(TMT6plex)	1	1	P01024	P01024	1	3	0.6695	0	1	1	739.05	2215.13	2215.13	0.29	0.00021	HCD (High Energy Collision Dissociation)	MS2	2.29839	20.5	54	15.4848	5176	19022018_Fusion_Vipin_R6F3.raw	F6.3	62284.2	3053.61	37274.1	1948.84	17155.1	3918.36			FALSE				4.72	0	4.356e-07
TRUE	High	Sequest HT (A8)	Selected	[K].STSPPkQAEAVLk.[T]	K6(TMT6plex); K13(TMT6plex)	1	2	P04114	A8MUN2; P04114	1	3	0.2165	0	1	1	605.362	1814.07	1814.08	-4.64	-0.0028	HCD (High Energy Collision Dissociation)	MS2	70.0025	50.3	55.5	15.4871	5177	19022018_Fusion_Vipin_R6F3.raw	F6.3	79387	20735.5	97017	30066.4	57719.2	26839.9			FALSE				2.54	0.001624	0.01646
TRUE	High	Sequest HT (A8)	Selected	[R].MNFRPGVLSSR.[Q]		2	3	B7ZKJ8; Q14624	H7C0L5; B7ZKJ8; Q14624	0	2	0.5804	0	1	1	632.335	1263.66	1263.66	-0.7	-0.00044	HCD (High Energy Collision Dissociation)	MS2	8.69092	31.5	55.5	15.5029	5188	19022018_Fusion_Vipin_R6F3.raw	F6.3	36154.1	27728	38569	26833.3	30213.5	25091.7	No Quan Labels		FALSE				3.17	0.0002029	0.001447
TRUE	High	Sequest HT (A8)	Selected	[R].MNFRPGVLSSR.[Q]		2	3	B7ZKJ8; Q14624	H7C0L5; B7ZKJ8; Q14624	0	3	0.4644	0	1	1	421.893	1263.66	1263.66	0.28	0.00012	HCD (High Energy Collision Dissociation)	MS2	21.3173	8.5	20.036	15.5197	5201	19022018_Fusion_Vipin_R6F3.raw	F6.3	28006.8	8797.24	25972.6	8032.16	50425.2	20875.5	No Quan Labels		FALSE				3.51	0.0002867	0.001981
TRUE	High	Sequest HT (A8)	Unambiguous	[K].tDASDVkPc.[-]	N-Term(TMT6plex); K7(TMT6plex); C9(Carbamidomethyl)	1	2	P02749	J3KS17; P02749	0	2	0.4545	0	1	1	725.884	1450.76	1450.76	-0.19	-0.00014	HCD (High Energy Collision Dissociation)	MS2	0	43.2	55.5	15.526	5205	19022018_Fusion_Vipin_R6F3.raw	F6.3	32889.8	48350.2	43628	48262.5	36095.4	44198.8			FALSE				2.09	6.066e-05	0.000362
TRUE	High	Sequest HT (A8)	Selected	[K].ADLSGITGAR.[N]		1	2	P01011	G3V3A0; P01011	0	2	0.4029	0	1	1	480.759	960.511	960.511	-0.03	-1e-05	HCD (High Energy Collision Dissociation)	MS2	13.5988	22.7	11.195	15.5313	5209	19022018_Fusion_Vipin_R6F3.raw	F6.3	148093	37001.3	79992.8	63970.2	266783	48381.1	No Quan Labels		FALSE				2.78	0.0001184	0.0008453
TRUE	High	Sequest HT (A8)	Unambiguous	[R].mNFRPGVLSSR.[Q]	M1(Oxidation)	2	3	B7ZKJ8; Q14624	H7C0L5; B7ZKJ8; Q14624	0	3	0.5124	0	1	1	427.224	1279.66	1279.66	0.41	0.00017	HCD (High Energy Collision Dissociation)	MS2	0	12.9	54	15.566	5232	19022018_Fusion_Vipin_R6F3.raw	F6.3	13907.8	8359.84	15058.9	1879.57	27753.9	12671.6	No Quan Labels		FALSE				2.83	0.0002736	0.001946
TRUE	High	Sequest HT (A8)	Unambiguous	[R].TRFISLGEAckk.[V]	C10(Carbamidomethyl); K11(TMT6plex); K12(TMT6plex)	1	1	P01024	P01024	2	4	0.5476	0	1	1	467.774	1868.07	1868.08	-4.24	-0.00198	HCD (High Energy Collision Dissociation)	MS2	8.42247	45.9	55.5	15.5903	5248	19022018_Fusion_Vipin_R6F3.raw	F6.3	43767.4	51282.7	43509.7	32520.2	88246.8	15162			FALSE				3.47	0.0003253	0.002532
TRUE	High	Sequest HT (A8)	Unambiguous	[K].IPkPEASFSPR.[R]	K3(TMT6plex)	1	1	Q14624	Q14624	0	3	0.2013	0	1	1	486.615	1457.83	1457.83	-1.1	-0.00053	HCD (High Energy Collision Dissociation)	MS2	5.27824	40.6	54	15.6097	5262	19022018_Fusion_Vipin_R6F3.raw	F6.3	80160.4	25136.4	44913.4	20490.2	54341	25401.5			FALSE				3.08	8.2e-05	0.0004947
TRUE	High	Sequest HT (A8)	Unambiguous	[K].aTEHLSTLSEk.[A]	N-Term(TMT6plex); K11(TMT6plex)	1	2	P02647	P02647; F8W696	0	3	0.6674	0	1	1	558.654	1673.95	1673.95	0.6	0.00033	HCD (High Energy Collision Dissociation)	MS2	10.4988	229.1	55.5	15.2983	5043	19022018_Fusion_Vipin_R6F3.raw	F6.3	318961	223665	452159	36729.7	186739	151199			FALSE				4.27	0	8.195e-06
TRUE	High	Sequest HT (A8)	Selected	[R].hRHPDEAAFFDTASTGk.[T]	N-Term(TMT6plex); K17(TMT6plex)	1	1	P02671	P02671	1	4	0.6025	0	1	1	587.056	2345.2	2345.2	-0.34	-0.0002	HCD (High Energy Collision Dissociation)	MS2	24.2225	64.2	21.216	14.8952	4768	19022018_Fusion_Vipin_R6F3.raw	F6.3	283221	40736.2	215223	142720	190188	117261			FALSE				4.88	0	6.748e-07
TRUE	High	Sequest HT (A8)	Unambiguous	[K].SGQSEDRQPVPGQQmTLk.[I]	M15(Oxidation); K18(TMT6plex)	1	1	P01024	P01024	1	3	0.5899	0	1	1	744.384	2231.14	2231.13	3.77	0.0028	HCD (High Energy Collision Dissociation)	MS2	19.7743	25	55.5	15.2753	5027	19022018_Fusion_Vipin_R6F3.raw	F6.3	63524	8654.77	40976.5	3179.13	19607.1	12917.4			FALSE				3.17	0.000234	0.001602
TRUE	High	Sequest HT (A8)	Unambiguous	[K].NNEGTYYSPNYNPQSR.[S]		2	3	E9PFZ2; P00450	E9PFZ2; H7C5R1; P00450	0	2	0.8302	0	1	1	952.413	1903.82	1903.82	-0.92	-0.00087	HCD (High Energy Collision Dissociation)	MS2	0	0.3	55.5	15.2598	5016	19022018_Fusion_Vipin_R6F3.raw	F6.3	1528.42						No Quan Labels		FALSE				3.18	0	1.553e-05
TRUE	High	Sequest HT (A8)	Unambiguous	[K].TkNSEEFAAAMSR.[Y]	K2(TMT6plex)	1	2	P04114	A8MUN2; P04114	1	3	0.0823	0	1	1	557.616	1670.83	1670.84	-1.66	-0.00092	HCD (High Energy Collision Dissociation)	MS2	65.9965	47.7	55.5	14.9053	4774	19022018_Fusion_Vipin_R6F3.raw	F6.3	72417.1	25049.5	121869	10858.3	38499.2	18146.5			FALSE				3.89	9.559e-06	3.675e-05
TRUE	High	Sequest HT (A8)	Selected	[K].RLGMFNIQHck.[K]	C10(Carbamidomethyl); K11(TMT6plex)	2	3	A0A024R6I7; P01009	A0A024R6I7; A0A0G2JRN3; P01009	1	3	0.6015	0	1	1	544.96	1632.87	1632.87	-0.48	-0.00026	HCD (High Energy Collision Dissociation)	MS2	7.79817	76.5	55.5	14.9158	4781	19022018_Fusion_Vipin_R6F3.raw	F6.3	151075	22314.1	62756.8	7441.92	102375	110087			FALSE				3.99	2.182e-05	0.0001429
TRUE	High	Sequest HT (A8)	Unambiguous	[R].hRHPDEAAFFDTASTGk.[T]	N-Term(TMT6plex); K17(TMT6plex)	1	1	P02671	P02671	1	3	0.6702	0	1	1	782.409	2345.21	2345.2	4.09	0.0032	HCD (High Energy Collision Dissociation)	MS2	0	13.8	55.5	14.9196	4784	19022018_Fusion_Vipin_R6F3.raw	F6.3	21080.4	2781.87	17355.7	14626.5	19954.7	10225			FALSE				3.79	0	5.122e-07
TRUE	High	Sequest HT (A8)	Selected	[R].LGmFNIQHck.[K]	M3(Oxidation); C9(Carbamidomethyl); K10(TMT6plex)	2	3	A0A024R6I7; P01009	A0A024R6I7; A0A0G2JRN3; P01009	0	3	0.5018	0	1	1	498.258	1492.76	1492.76	-0.89	-0.00044	HCD (High Energy Collision Dissociation)	MS2	57.5829	87.8	55.5	14.9362	4795	19022018_Fusion_Vipin_R6F3.raw	F6.3	164389	29096.8	156384	15544.4	82372.6	88838.3			FALSE				2.71	6.066e-05	0.0003796
TRUE	High	Sequest HT (A8)	Unambiguous	[R].hRHPDEAAFFDTASTGk.[T]	N-Term(TMT6plex); K17(TMT6plex)	1	1	P02671	P02671	1	5	0.5895	0	1	1	469.846	2345.2	2345.2	-0.71	-0.00033	HCD (High Energy Collision Dissociation)	MS2	7.0619	95	37.558	14.9659	4815	19022018_Fusion_Vipin_R6F3.raw	F6.3	230323	28083.7	140983	148378	172182	141548			FALSE				6.31	0	1.269e-08
TRUE	High	Sequest HT (A8)	Unambiguous	[K].YHWEHTGLTLR.[E]		1	1	P04114	P04114	0	3	0.6207	0	1	1	471.573	1412.71	1412.71	-1.11	-0.00052	HCD (High Energy Collision Dissociation)	MS2	50.3315	49.9	55.5	14.9851	4827	19022018_Fusion_Vipin_R6F3.raw	F6.3	31680	7999.77	54953.1	12827.1	151406	47910.2	No Quan Labels		FALSE				2.9	0.0001049	0.0007567
TRUE	High	Sequest HT (A8)	Unambiguous	[KR].LRTEGDGVYTLNDkk.[Q]	K14(TMT6plex); K15(TMT6plex)	3	8	P00739; P00738; H0Y300	J3QR68; J3KTC3; P00739; P00738; H0Y300; A0A0C4DGL8; J3QLC9; J3KRH2	2	3	0.6082	0	1	1	723.078	2167.22	2167.21	3.22	0.00233	HCD (High Energy Collision Dissociation)	MS2	0	53.8	55.5	15.0084	4842	19022018_Fusion_Vipin_R6F3.raw	F6.3	93477.6	41915.9	16478.4	114137	47679.3	6280.71			FALSE				2.68	9.559e-06	3.89e-05
TRUE	High	Sequest HT (A8)	Unambiguous	[KR].LRTEGDGVYTLNDkk.[Q]	K14(TMT6plex); K15(TMT6plex)	3	8	P00739; P00738; H0Y300	J3QR68; J3KTC3; P00739; P00738; H0Y300; A0A0C4DGL8; J3QLC9; J3KRH2	2	4	0.6429	0	1	1	542.559	2167.21	2167.21	0.18	0.0001	HCD (High Energy Collision Dissociation)	MS2	13.2357	75.3	7.325	15.0291	4857	19022018_Fusion_Vipin_R6F3.raw	F6.3	1.12196e+06	459896	54826.6	1313914	523923				FALSE				4.06	8.2e-05	0.0005153
TRUE	High	Sequest HT (A8)	Unambiguous	[K].SGQSEDRQPVPGQQmTLkIEGDHGAR.[V]	M15(Oxidation); K18(TMT6plex)	1	1	P01024	P01024	2	5	0.449	0	1	1	614.11	3066.52	3066.52	-1.22	-0.00075	HCD (High Energy Collision Dissociation)	MS2	30.9014	41.3	55.5	15.0342	4860	19022018_Fusion_Vipin_R6F3.raw	F6.3	50292.7	60548.3	54768.1	14098.8	44136.8	17813.4			FALSE				3.63	0.0002029	0.001465
TRUE	High	Sequest HT (A8)	Unambiguous	[R].RQSEDSTFYLGER.[T]		2	3	E9PFZ2; P00450	E9PFZ2; H7C5R1; P00450	1	3	0.7074	0	1	1	529.919	1587.74	1587.74	1.2	0.00063	HCD (High Energy Collision Dissociation)	MS2	40.2127	32.2	55.5	15.0598	4877	19022018_Fusion_Vipin_R6F3.raw	F6.3	29929.2	51887.1	39144.2	21105.2	36918.6	10094.2	No Quan Labels		FALSE				3.11	0.0001678	0.001236
TRUE	High	Sequest HT (A8)	Unambiguous	[K].YEIkEGDcPVQSGk.[T]	K4(TMT6plex); C8(Carbamidomethyl); K14(TMT6plex)	1	1	P01042	P01042	1	3	0.1203	0	1	1	690.029	2068.07	2068.08	-3.62	-0.0025	HCD (High Energy Collision Dissociation)	MS2	0	25.1	55.5	15.0691	4883	19022018_Fusion_Vipin_R6F3.raw	F6.3	53001.6	13575.4	28633.9	12593.3	27718.8	12939.3			FALSE				3.49	9.559e-06	4.601e-05
TRUE	High	Sequest HT (A8)	Unambiguous	[R].ITcSGDALPk.[KQ]	C3(Carbamidomethyl); K10(TMT6plex)	2	2	A0A075B6K4; P01717	A0A075B6K4; P01717	0	2	0.5833	0	1	1	645.849	1290.69	1290.69	-0.84	-0.00054	HCD (High Energy Collision Dissociation)	MS2	34.6152	48.4	55.5	15.1076	4909	19022018_Fusion_Vipin_R6F3.raw	F6.3	59981.6	47187.9	34699.5	48098.2	65458.3	30795			FALSE				2.04	0.000458	0.00328
TRUE	High	Sequest HT (A8)	Unambiguous	[R].VcSQYAAYGEk.[K]	C2(Carbamidomethyl); K11(TMT6plex)	2	3	D6RF35; P02774	D6RF35; D6RBJ7; P02774	0	2	0.6914	0	1	1	752.866	1504.72	1504.73	-3.87	-0.00291	HCD (High Energy Collision Dissociation)	MS2	52.4955	28.6	55.5	15.1089	4910	19022018_Fusion_Vipin_R6F3.raw	F6.3	88584	10697.9	32399.6	9861.41	16429.5	17737.6			FALSE				2.56	5.634e-05	0.0003292
TRUE	High	Sequest HT (A8)	Unambiguous	[K].SGQSEDRQPVPGQQMTLkIEGDHGAR.[V]	K18(TMT6plex)	1	1	P01024	P01024	2	5	0.5311	0	1	1	610.911	3050.53	3050.53	-0.11	-7e-05	HCD (High Energy Collision Dissociation)	MS2	23.2699	34.9	55.5	15.1177	4916	19022018_Fusion_Vipin_R6F3.raw	F6.3	58495.6	19704.7	62899.3	7525.88	41855.4	26364.6			FALSE				4.99	9.559e-06	3.77e-05
TRUE	High	Sequest HT (A8)	Unambiguous	[R].ITcSGDALPk.[KQ]	C3(Carbamidomethyl); K10(TMT6plex)	2	2	A0A075B6K4; P01717	A0A075B6K4; P01717	0	2	0.5171	0	1	1	645.85	1290.69	1290.69	0.48	0.00031	HCD (High Energy Collision Dissociation)	MS2	10.1664	48.7	55.5	15.1217	4919	19022018_Fusion_Vipin_R6F3.raw	F6.3	53115.6	45745.1	40778.9	51279	76683.5	21567.9			FALSE				2.05	0.0009404	0.007317
TRUE	High	Sequest HT (A8)	Unambiguous	[K].LVLSSEk.[TL]	K7(TMT6plex)	1	3	P01024	P01024; O95568; M0R1Q1	0	2	0.3882	0	1	1	502.813	1004.62	1004.62	-0.3	-0.00015	HCD (High Energy Collision Dissociation)	MS2	10.9639	135.7	26.455	15.1282	4924	19022018_Fusion_Vipin_R6F3.raw	F6.3	357458	80870.8	595428	16870.9	514126	153260			FALSE				2.37	0.004044	0.05024
TRUE	High	Sequest HT (A8)	Unambiguous	[K].TNQVNSGGVLLR.[L]		1	1	P02747	P02747	0	2	0.3702	0	1	1	629.352	1257.7	1257.69	4.15	0.00261	HCD (High Energy Collision Dissociation)	MS2	0	36.5	55.5	15.1436	4934	19022018_Fusion_Vipin_R6F3.raw	F6.3	46057.9	20206.1	87963.7	19465.1	38569.3	19146	No Quan Labels		FALSE				2.08	0.0006709	0.00517
TRUE	High	Sequest HT (A8)	Unambiguous	[K].QFTSSTSYNRGDSTFESk.[S]	K18(TMT6plex)	1	1	P02671	P02671	1	3	0.7096	0	1	1	757.696	2271.07	2271.07	0.54	0.00041	HCD (High Energy Collision Dissociation)	MS2	1.82334	67.4	54	15.1786	4959	19022018_Fusion_Vipin_R6F3.raw	F6.3	100441	18645.2	63844.5	90658.6	122003	21264.9			FALSE				4.27	0	8.803e-06
TRUE	High	Sequest HT (A8)	Unambiguous	[R].NkFDPSLTQR.[D]	K2(TMT6plex)	1	6	P08697	P08697; A0A0J9YWQ3; C9JPV4; A0A0G2JPA8; A0A0J9YY65; C9JMH6	1	3	0.0267	0	1	1	478.935	1434.79	1434.79	-0.81	-0.00039	HCD (High Energy Collision Dissociation)	MS2	11.4808	51.1	55.5	15.1808	4960	19022018_Fusion_Vipin_R6F3.raw	F6.3	118615	18389.9	53232.3	12861.2	67768	26680.6			FALSE				2.62	0.0006062	0.004587
TRUE	High	Sequest HT (A8)	Unambiguous	[R].nKFDPSLTQR.[D]	N-Term(TMT6plex)	1	6	P08697	P08697; A0A0J9YWQ3; C9JPV4; A0A0G2JPA8; A0A0J9YY65; C9JMH6	1	3		0.0267	2	2	478.935	1434.79	1434.79	-0.81	-0.00039	HCD (High Energy Collision Dissociation)	MS2	11.4808	51.1	55.5	15.1808	4960	19022018_Fusion_Vipin_R6F3.raw	F6.3	118615	18389.9	53232.3	12861.2	67768	26680.6			FALSE				2.55	0.0006459	0.004835
TRUE	High	Sequest HT (A8)	Unambiguous	[R].sGRDPNHFRPAGLPEkY.[-]	N-Term(TMT6plex); K16(TMT6plex)	1	1	P0DJI9	P0DJI9	2	5	0.4464	0	1	1	480.665	2399.3	2399.3	-0.59	-0.00028	HCD (High Energy Collision Dissociation)	MS2	12.1781	88.4	54	15.1927	4969	19022018_Fusion_Vipin_R6F3.raw	F6.3	74762	27831.9	39872.9	81055.8	276432	62054.2			FALSE				3.92	0.0002029	0.001428
TRUE	High	Sequest HT (A8)	Selected	[K].hGNTDSEGIVEVk.[L]	N-Term(TMT6plex); K13(TMT6plex)	1	5	E7ETH0	P05156; A0A087X0I2; E7ETH0; G3XAM2; D6R9Z8	0	3	0.5222	0	1	1	615.005	1843	1843	1.93	0.00119	HCD (High Energy Collision Dissociation)	MS2	0	41.7	55.5	15.2107	4981	19022018_Fusion_Vipin_R6F3.raw	F6.3	56507.6	34721	59218.2	22978.7	47262.4	33869			FALSE				4.27	0	2.543e-05
TRUE	High	Sequest HT (A8)	Unambiguous	[K].QVGSGVTTDQVQAEAk.[E]	K16(TMT6plex)	1	2	P01871	A0A1B0GUU9; P01871	0	2	0.6667	0	1	1	923.99	1846.97	1846.97	1.46	0.00135	HCD (High Energy Collision Dissociation)	MS2	0	4.7	55.5	15.2275	4993	19022018_Fusion_Vipin_R6F3.raw	F6.3	16275.5	1716.47	2796.72		3463.63	3188.74			FALSE				2.25	2.182e-05	0.0001578
TRUE	High	Sequest HT (A8)	Unambiguous	[K].ELAAQTIk.[K]	K8(TMT6plex)	1	1	P19827	P19827	0	2	0.1	0	1	1	551.837	1102.67	1102.67	0.59	0.00032	HCD (High Energy Collision Dissociation)	MS2	35.4781	93.1	55.5	15.2534	5011	19022018_Fusion_Vipin_R6F3.raw	F6.3	187376	52277.2	136855	29102.8	115944	53366.7			FALSE				2.7	0.002114	0.02249
TRUE	High	Sequest HT (A8)	Unambiguous	[R].eFHLHLR.[L]	N-Term(TMT6plex)	4	9	A0A140TA32; A0A0G2JPR0; A0A140TA29; P0C0L5	F5GXS0; A0A0G2JL54; A0A140TA32; A0A0G2JPR0; P0C0L4; A0A140TA29; P0C0L5; A0A140TA44; A0A140TA49	0	3	0.4479	0	1	1	394.23	1180.68	1180.68	-1.72	-0.00068	HCD (High Energy Collision Dissociation)	MS2	28.3384	41.1	55.5	15.2585	5015	19022018_Fusion_Vipin_R6F3.raw	F6.3	97019.7	16039.3	29819.8	6997.55	63057.2	32047.5			FALSE				3.17	0.0001995	0.001396
TRUE	High	Sequest HT (A8)	Selected	[R].EALkLEEk.[K]	K4(TMT6plex); K8(TMT6plex)	1	2	P01024	M0QXZ3; P01024	1	3	0.1587	0	1	1	473.294	1417.87	1417.87	-0.25	-0.00012	HCD (High Energy Collision Dissociation)	MS2	11.1438	154.4	54	15.2676	5022	19022018_Fusion_Vipin_R6F3.raw	F6.3	407165	47206.7	230039	39684.2	164765	96803.3			FALSE				2.71	0.001976	0.02082
TRUE	High	Sequest HT (A8)	Unambiguous	[K].eKAEAQAQYSAAVAk.[G]	N-Term(TMT6plex); K15(TMT6plex)	2	2	B7ZKJ8; Q14624	B7ZKJ8; Q14624	1	3		0.013	2	2	675.046	2023.12	2023.12	0.49	0.00033	HCD (High Energy Collision Dissociation)	MS2	8.9745	43.7	55.5	13.8792	4102	19022018_Fusion_Vipin_R6F3.raw	F6.3	193150	8344.33	26325.8	6773.6	18739.4	6469.52			FALSE				5.3	0	3.172e-06
TRUE	High	Sequest HT (A8)	Unambiguous	[K].EkAEAQAQYSAAVAk.[G]	K2(TMT6plex); K15(TMT6plex)	2	2	B7ZKJ8; Q14624	B7ZKJ8; Q14624	1	3	0.013	0	1	1	675.046	2023.12	2023.12	0.49	0.00033	HCD (High Energy Collision Dissociation)	MS2	8.9745	43.7	55.5	13.8792	4102	19022018_Fusion_Vipin_R6F3.raw	F6.3	193150	8344.33	26325.8	6773.6	18739.4	6469.52			FALSE				5.37	0	2.962e-06
TRUE	High	Sequest HT (A8)	Unambiguous	[R].FDPVRGEVPPRYPR.[D]		1	2	P02790	Q9BS19; P02790	2	4	0.4529	0	1	1	421.978	1684.89	1684.89	-0.46	-0.00019	HCD (High Energy Collision Dissociation)	MS2	6.21132	9.7	55.5	13.8534	4084	19022018_Fusion_Vipin_R6F3.raw	F6.3	13062.4	7159.73	11896.9		16183	11033.5	No Quan Labels		FALSE				3.4	0.0001678	0.00121
TRUE	High	Sequest HT (A8)	Unambiguous	[K].VGAHAGEYGAEALER.[M]		1	1	P69905	P69905	0	3	0.6475	0	1	1	510.583	1529.73	1529.73	-0.5	-0.00026	HCD (High Energy Collision Dissociation)	MS2	8.51501	49.7	24.013	12.7699	3318	19022018_Fusion_Vipin_R6F3.raw	F6.3	98132.8	87080.7	130242	72184	186678	115077	No Quan Labels		FALSE				4	1.549e-05	0.0001187
TRUE	High	Sequest HT (A8)	Selected	[R].iYHSHIDAPk.[D]	N-Term(TMT6plex); K10(TMT6plex)	2	2	E9PFZ2; P00450	E9PFZ2; P00450	0	4	0.5272	0	1	1	410.489	1638.94	1638.94	-0.58	-0.00024	HCD (High Energy Collision Dissociation)	MS2	6.57352	121.4	51.195	12.7724	3320	19022018_Fusion_Vipin_R6F3.raw	F6.3	360150	36494.7	120648	18308.4	133930	120203			FALSE				3.49	8.2e-05	0.000569
TRUE	High	Sequest HT (A8)	Selected	[R].gNYDAAk.[R]	N-Term(TMT6plex); K7(TMT6plex)	3	6	P0DJI9; P0DJI8; A0A096LPE2	E9PR14; P0DJI9; E9PQD6; P0DJI8; A0A096LPE2; G3V1D9	0	2	0.4272	0	1	1	598.837	1196.67	1196.67	-0.52	-0.00031	HCD (High Energy Collision Dissociation)	MS2	11.6346	61.6	23.391	12.781	3327	19022018_Fusion_Vipin_R6F3.raw	F6.3	101647	42138.7	100843	52690.6	330093	272937			FALSE				2.06	0.002662	0.02948
TRUE	High	Sequest HT (A8)	Unambiguous	[K].ATEHLSTLSEk.[A]	K11(TMT6plex)	1	2	P02647	P02647; F8W696	0	3	0.3571	0	1	1	482.266	1444.78	1444.78	-0.22	-0.00011	HCD (High Energy Collision Dissociation)	MS2	25.0701	164.2	55.5	12.7823	3328	19022018_Fusion_Vipin_R6F3.raw	F6.3	211151	173919	224806	64635.9	241379	93203.6			FALSE				2.66	0.004482	0.05766
TRUE	High	Sequest HT (A8)	Unambiguous	[R].gTYSTTVTGR.[T]	N-Term(TMT6plex)	1	2	P08519	A0A087WWY0; P08519	0	2	0.5043	0	1	1	636.344	1271.68	1271.68	1.29	0.00082	HCD (High Energy Collision Dissociation)	MS2	18.42	101.6	55.5	12.7927	3335	19022018_Fusion_Vipin_R6F3.raw	F6.3	96566	213226	86469.6	104482	48472.5	54627			FALSE				2.32	2.182e-05	0.0001279
TRUE	High	Sequest HT (A8)	Unambiguous	[R].RVDTVDPPYPR.[S]		1	1	P04004	P04004	1	3	0.5421	0	1	1	438.898	1314.68	1314.68	0.51	0.00022	HCD (High Energy Collision Dissociation)	MS2	43.3383	77.3	55.5	12.8107	3349	19022018_Fusion_Vipin_R6F3.raw	F6.3	72346.4	50698.1	86897	19223.7	156361	58946.3	No Quan Labels		FALSE				2.97	0.001793	0.0184
TRUE	High	Sequest HT (A8)	Unambiguous	[K].vKSPELQAEAk.[S]	N-Term(TMT6plex); K11(TMT6plex)	1	6	V9GYM3	V9GYS1; V9GYC1; V9GYM3; V9GYE3; V9GYG9; P02652	1	3	0.0022	0	1	1	553.335	1657.99	1657.99	0.48	0.00026	HCD (High Energy Collision Dissociation)	MS2	10.1831	355.6	20.858	12.8182	3354	19022018_Fusion_Vipin_R6F3.raw	F6.3	1.97115e+06	1.70661e+06	871166	300167	613040	211792			FALSE				4.57	0	1.357e-05
TRUE	High	Sequest HT (A8)	Unambiguous	[K].VkSPELQAEAk.[S]	K2(TMT6plex); K11(TMT6plex)	1	6	V9GYM3	V9GYS1; V9GYC1; V9GYM3; V9GYE3; V9GYG9; P02652	1	3		0.0022	2	2	553.335	1657.99	1657.99	0.48	0.00026	HCD (High Energy Collision Dissociation)	MS2	10.1831	355.6	20.858	12.8182	3354	19022018_Fusion_Vipin_R6F3.raw	F6.3	1.97115e+06	1.70661e+06	871166	300167	613040	211792			FALSE				4.56	0	1.364e-05
TRUE	High	Sequest HT (A8)	Unambiguous	[K].AkLPDATPk.[E]	K2(TMT6plex); K9(TMT6plex)	1	1	P02774	P02774	1	3	0.5847	0	1	1	466.962	1398.87	1398.87	-0.21	-0.0001	HCD (High Energy Collision Dissociation)	MS2	13.5195	182.7	55.5	12.821	3356	19022018_Fusion_Vipin_R6F3.raw	F6.3	333629	24741.4	197736	17837.2	403339	152749			FALSE				3.54	0.0004652	0.003386
TRUE	High	Sequest HT (A8)	Unambiguous	[K].aKLPDATPk.[E]	N-Term(TMT6plex); K9(TMT6plex)	1	1	P02774	P02774	1	3	0.5847	0	1	2	466.962	1398.87	1398.87	-0.21	-0.0001	HCD (High Energy Collision Dissociation)	MS2	13.5195	182.7	55.5	12.821	3356	19022018_Fusion_Vipin_R6F3.raw	F6.3	333629	24741.4	197736	17837.2	403339	152749			FALSE				3.54	0.0004652	0.003392
TRUE	High	Sequest HT (A8)	Unambiguous	[K].VkSPELQAEAk.[S]	K2(TMT6plex); K11(TMT6plex)	1	6	V9GYM3	V9GYS1; V9GYC1; V9GYM3; V9GYE3; V9GYG9; P02652	1	2	0.5586	0	1	1	829.5	1657.99	1657.99	1.74	0.00144	HCD (High Energy Collision Dissociation)	MS2	0	35.3	55.5	12.8326	3365	19022018_Fusion_Vipin_R6F3.raw	F6.3	72593.2	61814.8	33851.9	10871.8	20549	9703.23			FALSE				2.56	1.549e-05	0.0001014
TRUE	High	Sequest HT (A8)	Unambiguous	[K].vKSPELQAEAk.[S]	N-Term(TMT6plex); K11(TMT6plex)	1	6	V9GYM3	V9GYS1; V9GYC1; V9GYM3; V9GYE3; V9GYG9; P02652	1	2	0.5586	0	1	2	829.5	1657.99	1657.99	1.74	0.00144	HCD (High Energy Collision Dissociation)	MS2	0	35.3	55.5	12.8326	3365	19022018_Fusion_Vipin_R6F3.raw	F6.3	72593.2	61814.8	33851.9	10871.8	20549	9703.23			FALSE				2.56	1.549e-05	0.0001014
TRUE	High	Sequest HT (A8)	Unambiguous	[K].SPELQAEAk.[S]	K9(TMT6plex)	1	6	V9GYM3	V9GYS1; V9GYC1; V9GYM3; V9GYE3; V9GYG9; P02652	0	2	0.6797	0	1	1	601.334	1201.66	1201.66	-0.75	-0.00045	HCD (High Energy Collision Dissociation)	MS2	9.93468	63.1	55.5	12.8481	3376	19022018_Fusion_Vipin_R6F3.raw	F6.3	93449.6	104430	70797.7	34280.4	44538.2	28720.3			FALSE				3.06	0.0001098	0.0008176
TRUE	High	Sequest HT (A8)	Selected	[R].gEVPPRYPR.[D]	N-Term(TMT6plex)	1	2	P02790	Q9BS19; P02790	1	3	0.322	0	1	1	433.917	1299.74	1299.74	-0.94	-0.00041	HCD (High Energy Collision Dissociation)	MS2	21.5165	95.9	55.5	12.8494	3377	19022018_Fusion_Vipin_R6F3.raw	F6.3	138723	75545.6	111711	71579.9	86764.5	98498.1			FALSE				2.64	0.0003942	0.00296
TRUE	High	Sequest HT (A8)	Unambiguous	[R].QGSFQGGFR.[S]		4	9	A0A140TA32; A0A0G2JPR0; A0A140TA29; P0C0L5	F5GXS0; A0A0G2JL54; A0A140TA32; A0A0G2JPR0; P0C0L4; A0A140TA29; P0C0L5; A0A140TA44; A0A140TA49	0	2	0.5786	0	1	1	492.238	983.469	983.469	-0.26	-0.00013	HCD (High Energy Collision Dissociation)	MS2	3.76666	35.1	55.5	12.8766	3397	19022018_Fusion_Vipin_R6F3.raw	F6.3	35718.2	26849.3	45552.7	14841.1	61405	32560.9	No Quan Labels		FALSE				2.8	0.0001678	0.001256
TRUE	High	Sequest HT (A8)	Unambiguous	[K].kREEAPSLRPAPPPISGGGYR.[A]	N-Term(TMT6plex)	1	1	P02675	P02675	2	4	0.6816	0	1	1	616.846	2464.36	2464.36	-0.8	-0.00049	HCD (High Energy Collision Dissociation)	MS2	21.5098	54.6	55.5	12.9011	3415	19022018_Fusion_Vipin_R6F3.raw	F6.3	74030.1	19249.6	69441.8	57334.6	96707.5	15056.7			FALSE				6.25	0	2.345e-07
TRUE	High	Sequest HT (A8)	Unambiguous	[K].kREEAPSLRPAPPPISGGGYR.[A]	K1(TMT6plex)	1	1	P02675	P02675	2	4	0.6816	0	1	2	616.846	2464.36	2464.36	-0.8	-0.00049	HCD (High Energy Collision Dissociation)	MS2	21.5098	54.6	55.5	12.9011	3415	19022018_Fusion_Vipin_R6F3.raw	F6.3	74030.1	19249.6	69441.8	57334.6	96707.5	15056.7			FALSE				6.25	0	2.345e-07
TRUE	High	Sequest HT (A8)	Unambiguous	[R].TGTHGLLVk.[Q]	K9(TMT6plex)	1	2	P01023	P01023; H0YFH1	0	3	0.406	0	1	1	385.574	1154.71	1154.71	-0.73	-0.00028	HCD (High Energy Collision Dissociation)	MS2	4.2744	174.7	55.5	12.9253	3433	19022018_Fusion_Vipin_R6F3.raw	F6.3	805695	12016.3	54291.5	6394.67	47071.1	114869			FALSE				2.98	0.003751	0.04536
TRUE	High	Sequest HT (A8)	Unambiguous	[R].FkTGTTLk.[Y]	K2(TMT6plex); K8(TMT6plex)	1	3	P04003	P04003; A6PVY5; F2Z2V7	1	3	0.036	0	1	1	451.955	1353.85	1353.85	0.23	0.0001	HCD (High Energy Collision Dissociation)	MS2	40.0686	119.1	55.5	12.9346	3440	19022018_Fusion_Vipin_R6F3.raw	F6.3	281315	26839	122328	29004.9	177507	92750.1			FALSE				3.33	0.0009471	0.007361
TRUE	High	Sequest HT (A8)	Unambiguous	[R].fKTGTTLk.[Y]	N-Term(TMT6plex); K8(TMT6plex)	1	3	P04003	P04003; A6PVY5; F2Z2V7	1	3		0.036	2	2	451.955	1353.85	1353.85	0.23	0.0001	HCD (High Energy Collision Dissociation)	MS2	40.0686	119.1	55.5	12.9346	3440	19022018_Fusion_Vipin_R6F3.raw	F6.3	281315	26839	122328	29004.9	177507	92750.1			FALSE				3.21	0.001501	0.01434
TRUE	High	Sequest HT (A8)	Unambiguous	[K].kREEAPSLRPAPPPISGGGYR.[A]	N-Term(TMT6plex)	1	1	P02675	P02675	2	5	0.4962	0	1	1	493.678	2464.36	2464.36	0.35	0.00017	HCD (High Energy Collision Dissociation)	MS2	4.57021	12.3	9.098	12.9475	3450	19022018_Fusion_Vipin_R6F3.raw	F6.3	117771	15594.2	90611.7	52841	158112	21904.2			FALSE				3.95	0	3.415e-05
TRUE	High	Sequest HT (A8)	Unambiguous	[K].kREEAPSLRPAPPPISGGGYR.[A]	K1(TMT6plex)	1	1	P02675	P02675	2	5	0.4962	0	1	2	493.678	2464.36	2464.36	0.35	0.00017	HCD (High Energy Collision Dissociation)	MS2	4.57021	12.3	9.098	12.9475	3450	19022018_Fusion_Vipin_R6F3.raw	F6.3	117771	15594.2	90611.7	52841	158112	21904.2			FALSE				3.95	0	3.415e-05
TRUE	High	Sequest HT (A8)	Unambiguous	[K].NmEVSVATTTk.[A]	M2(Oxidation); K11(TMT6plex)	1	1	P04114	P04114	0	2	0.6333	0	1	1	713.378	1425.75	1425.75	2.32	0.00165	HCD (High Energy Collision Dissociation)	MS2	21.4294	32.9	55.5	12.9591	3458	19022018_Fusion_Vipin_R6F3.raw	F6.3	121343	7399.73	17971.2	9718.81	21858.3	15829.3			FALSE				3	4.057e-05	0.0002207
TRUE	High	Sequest HT (A8)	Selected	[R].sVQLTEkR.[M]	N-Term(TMT6plex); K7(TMT6plex)	1	1	P01024	P01024	1	3	0.3474	0	1	1	473.629	1418.87	1418.87	-0.54	-0.00025	HCD (High Energy Collision Dissociation)	MS2	16.3786	184.3	55.5	12.9771	3471	19022018_Fusion_Vipin_R6F3.raw	F6.3	87759.1	244440	240081	104316	297187	164581			FALSE				2.85	5.096e-05	0.0002769
TRUE	High	Sequest HT (A8)	Unambiguous	[R].kGVcEETSGAYEkTDTDGk.[F]	K1(TMT6plex); C4(Carbamidomethyl); K13(TMT6plex); K19(TMT6plex)	1	2	P02760	P02760; S4R3Y4	2	4	0.6098	0	1	1	691.359	2762.41	2762.41	0.33	0.00023	HCD (High Energy Collision Dissociation)	MS2	0	16.9	55.5	13.0042	3491	19022018_Fusion_Vipin_R6F3.raw	F6.3	55315.1	6394.52	16334.7	3581.36	9262.18	8762.16			FALSE				3.87	0	1.905e-06
TRUE	High	Sequest HT (A8)	Unambiguous	[R].tKkQELSEAEQATR.[T]	N-Term(TMT6plex); K3(TMT6plex)	1	1	P01024	P01024	2	4		0.0388	2	2	520.047	2077.17	2077.17	-0.11	-6e-05	HCD (High Energy Collision Dissociation)	MS2	9.21863	99.6	55.5	12.7661	3315	19022018_Fusion_Vipin_R6F3.raw	F6.3	228009	34686.1	116034	26216.2	124712	55967.1			FALSE				5.7	9.559e-06	3.68e-05
TRUE	High	Sequest HT (A8)	Unambiguous	[R].kGVcEETSGAYEkTDTDGk.[F]	N-Term(TMT6plex); C4(Carbamidomethyl); K13(TMT6plex); K19(TMT6plex)	1	2	P02760	P02760; S4R3Y4	2	4	0.6098	0	1	2	691.359	2762.41	2762.41	0.33	0.00023	HCD (High Energy Collision Dissociation)	MS2	0	16.9	55.5	13.0042	3491	19022018_Fusion_Vipin_R6F3.raw	F6.3	55315.1	6394.52	16334.7	3581.36	9262.18	8762.16			FALSE				3.87	0	1.905e-06
TRUE	High	Sequest HT (A8)	Unambiguous	[R].TkkQELSEAEQATR.[T]	K2(TMT6plex); K3(TMT6plex)	1	1	P01024	P01024	2	4	0.0388	0	1	1	520.047	2077.17	2077.17	-0.11	-6e-05	HCD (High Energy Collision Dissociation)	MS2	9.21863	99.6	55.5	12.7661	3315	19022018_Fusion_Vipin_R6F3.raw	F6.3	228009	34686.1	116034	26216.2	124712	55967.1			FALSE				5.93	0	2.105e-05
TRUE	High	Sequest HT (A8)	Unambiguous	[K].NMITGTSQADcAVLIVAAGVGEFEAGISK.[N]	C11(Carbamidomethyl)	1	6	P68104	Q05639; A0A087WVQ9; P68104; Q5JR01; A0A087WV01; Q5VTE0	0	3	0.7945	0	1	1	970.485	2909.44	2909.44	0.57	0.00055	HCD (High Energy Collision Dissociation)	MS2	0.561432		54	110.062	69366	19022018_Fusion_Vipin_R6F2.raw	F6.2							No Quan Labels		FALSE				2.92	0	9.984e-06
TRUE	High	Sequest HT (A8)	Unambiguous	[K].ITPNLAEFAFSLYR.[Q]		2	7	A0A024R6I7; P01009	G3V387; G3V544; A0A024R6I7; A0A0G2JRN3; P01009; G3V5R8; A0A0B4J278	0	2	0.6356	0	1	1	821.437	1641.87	1641.86	1.72	0.00142	HCD (High Energy Collision Dissociation)	MS2	2.32453	1.3	54	86.7576	54074	19022018_Fusion_Vipin_R6F2.raw	F6.2	1677.51		2043.19	1654.12	1991.31		No Quan Labels		FALSE				2.47	0	2.27e-05
TRUE	High	Sequest HT (A8)	Unambiguous	[K].gTEAAGAmFLEAIPMSIPPEVk.[F]	N-Term(TMT6plex); M8(Oxidation); K22(TMT6plex)	2	2	A0A024R6I7; P01009	A0A024R6I7; P01009	0	3	0.4577	0	1	1	911.828	2733.47	2733.46	3.4	0.00309	HCD (High Energy Collision Dissociation)	MS2	4.06838	0.9	54	86.9956	54241	19022018_Fusion_Vipin_R6F2.raw	F6.2	3031.23		2595.62						FALSE				2.6	4.671e-05	0.0002539
TRUE	High	Sequest HT (A8)	Unambiguous	[R].VTASDPLDTLGSEGALSPGGVASLLR.[L]		4	9	A0A140TA32; A0A0G2JPR0; A0A140TA29; P0C0L5	F5GXS0; A0A0G2JL54; A0A140TA32; A0A0G2JPR0; P0C0L4; A0A140TA29; P0C0L5; A0A140TA44; A0A140TA49	0	2	0.7821	0	1	1	1242.15	2483.3	2483.3	0.95	0.00118	HCD (High Energy Collision Dissociation)	MS2	0		54	87.0073	54249	19022018_Fusion_Vipin_R6F2.raw	F6.2							No Quan Labels		FALSE				3.9	0	6.583e-08
TRUE	High	Sequest HT (A8)	Unambiguous	[R].VTASDPLDTLGSEGALSPGGVASLLR.[L]		4	9	A0A140TA32; A0A0G2JPR0; A0A140TA29; P0C0L5	F5GXS0; A0A0G2JL54; A0A140TA32; A0A0G2JPR0; P0C0L4; A0A140TA29; P0C0L5; A0A140TA44; A0A140TA49	0	3	0.7109	0	1	1	828.438	2483.3	2483.3	0.53	0.00044	HCD (High Energy Collision Dissociation)	MS2	0	0.3	38.286	87.0242	54261	19022018_Fusion_Vipin_R6F2.raw	F6.2	2956.5						No Quan Labels		FALSE				5.88	0	3.616e-10
TRUE	High	Sequest HT (A8)	Unambiguous	[K].lQDEDLGFL.[-]	N-Term(TMT6plex)	1	4	B4E1Z4	E7ETN3; P00751; B4E1Z4; H7C5H1	0	2	0.6959	0	1	1	639.843	1278.68	1278.68	-0.08	-5e-05	HCD (High Energy Collision Dissociation)	MS2	2.88598	10.1	55.5	87.0264	54262	19022018_Fusion_Vipin_R6F2.raw	F6.2	10946.6	2101.92	25096.4	2771.17	10755.9	8048.66			FALSE				2.17	0.001522	0.01471
TRUE	High	Sequest HT (A8)	Unambiguous	[K].DLYSGLIGPLIVcR.[R]	C13(Carbamidomethyl)	3	4	E9PFZ2; P00450; H7C5N5	E9PFZ2; H7C5R1; P00450; H7C5N5	0	2	0.7667	0	1	1	788.432	1575.86	1575.86	0.65	0.00051	HCD (High Energy Collision Dissociation)	MS2	1.28725	1.3	54	87.7701	54772	19022018_Fusion_Vipin_R6F2.raw	F6.2	1997.38		2603.48		3364.44		No Quan Labels		FALSE				2.7	2.182e-05	0.0001389
TRUE	High	Sequest HT (A8)	Unambiguous	[R].STQDTVIALDALSAYWIASHTTEER.[G]		4	9	A0A140TA32; A0A0G2JPR0; A0A140TA29; P0C0L5	F5GXS0; A0A0G2JL54; A0A140TA32; A0A0G2JPR0; P0C0L4; A0A140TA29; P0C0L5; A0A140TA44; A0A140TA49	0	3	0.7522	0	1	1	926.792	2778.36	2778.36	0.81	0.00075	HCD (High Energy Collision Dissociation)	MS2	1.98675		54	89.3109	55825	19022018_Fusion_Vipin_R6F2.raw	F6.2							No Quan Labels		FALSE				4.56	0	3.904e-08
TRUE	High	Sequest HT (A8)	Unambiguous	[K].DSPVLIDFFEDTER.[Y]		1	1	P04196	P04196	0	2	0.7656	0	1	1	841.899	1682.79	1682.79	0.41	0.00035	HCD (High Energy Collision Dissociation)	MS2	0.301107	1.4	54	89.5883	56017	19022018_Fusion_Vipin_R6F2.raw	F6.2	6332.31		2002.76				No Quan Labels		FALSE				3.37	0	4.035e-06
TRUE	High	Sequest HT (A8)	Unambiguous	[K].GTEAAGAMFLEAIPMSIPPEVk.[F]	K22(TMT6plex)	2	2	A0A024R6I7; P01009	A0A024R6I7; P01009	0	3	0.8043	0	1	1	830.106	2488.3	2488.3	0.45	0.00037	HCD (High Energy Collision Dissociation)	MS2	0	10.1	54	91.5348	57339	19022018_Fusion_Vipin_R6F2.raw	F6.2	43960.4		5963.33		8762.14	2519.91			FALSE				3.73	0	2.462e-05
TRUE	High	Sequest HT (A8)	Unambiguous	[K].GTEAAGAMFLEAIPMSIPPEVk.[F]	K22(TMT6plex)	2	2	A0A024R6I7; P01009	A0A024R6I7; P01009	0	3	0.769	0	1	1	830.106	2488.3	2488.3	0.37	0.00031	HCD (High Energy Collision Dissociation)	MS2	0	10.7	54	92.2223	57806	19022018_Fusion_Vipin_R6F2.raw	F6.2	44860.3	1544.85	3616.2		7723.52	7004.43			FALSE				3.68	0	3.259e-05
TRUE	High	Sequest HT (A8)	Unambiguous	[R].SAGWNIPIGLLYcDLPEPR.[K]	C13(Carbamidomethyl)	1	2	P02787	C9JVG0; P02787	0	2	0.7667	0	1	1	1086.05	2171.1	2171.1	0.6	0.00065	HCD (High Energy Collision Dissociation)	MS2	0		54	92.6345	58073	19022018_Fusion_Vipin_R6F2.raw	F6.2							No Quan Labels		FALSE				3.6	0	2.278e-07
TRUE	High	Sequest HT (A8)	Unambiguous	[R].SAGWNIPIGLLYcDLPEPR.[K]	C13(Carbamidomethyl)	1	2	P02787	C9JVG0; P02787	0	3	0.768	0	1	1	724.37	2171.1	2171.1	0.57	0.00041	HCD (High Energy Collision Dissociation)	MS2	0		54	92.6591	58089	19022018_Fusion_Vipin_R6F2.raw	F6.2							No Quan Labels		FALSE				3.62	0	9.547e-06
TRUE	High	Sequest HT (A8)	Unambiguous	[K].GTEAAGAMFLEAIPMSIPPEVk.[F]	K22(TMT6plex)	2	2	A0A024R6I7; P01009	A0A024R6I7; P01009	0	3	0.7962	0	1	1	830.106	2488.3	2488.3	0.81	0.00067	HCD (High Energy Collision Dissociation)	MS2	0	13	54	92.9087	58256	19022018_Fusion_Vipin_R6F2.raw	F6.2	54319.2	2133.84	6949.77		10316.9	5861.01			FALSE				3.73	0	5.666e-06
TRUE	High	Sequest HT (A8)	Unambiguous	[R].aDLFYDVEALDLESPk.[N]	N-Term(TMT6plex); K16(TMT6plex)	1	1	P04196	P04196	0	3	0.6292	0	1	1	761.744	2283.22	2283.22	0.25	0.00019	HCD (High Energy Collision Dissociation)	MS2	1.39463	19.2	54	93.4716	58637	19022018_Fusion_Vipin_R6F2.raw	F6.2	26470.7	10958.4	45331.9		9642.54	29006.8			FALSE				4.18	0	4.124e-08
TRUE	High	Sequest HT (A8)	Unambiguous	[K].GTEAAGAMFLEAIPMSIPPEVk.[F]	K22(TMT6plex)	2	2	A0A024R6I7; P01009	A0A024R6I7; P01009	0	3	0.7725	0	1	1	830.106	2488.3	2488.3	0.67	0.00055	HCD (High Energy Collision Dissociation)	MS2	1.70976	7.2	54	93.5886	58715	19022018_Fusion_Vipin_R6F2.raw	F6.2	35392		2160.31		3699.61	2245.85			FALSE				3.34	1.549e-05	7.794e-05
TRUE	High	Sequest HT (A8)	Unambiguous	[R].SFFSFLGEAFDGAR.[D]		3	6	P0DJI9; P0DJI8; A0A096LPE2	E9PR14; P0DJI9; E9PQD6; P0DJI8; A0A096LPE2; G3V1D9	0	2	0.7842	0	1	1	775.867	1550.73	1550.73	0.19	0.00015	HCD (High Energy Collision Dissociation)	MS2	0.347885		54	94.498	59330	19022018_Fusion_Vipin_R6F2.raw	F6.2							No Quan Labels		FALSE				2.92	0	3.512e-05
TRUE	High	Sequest HT (A8)	Unambiguous	[K].gTEAAGAMFLEAIPMSIPPEVk.[F]	N-Term(TMT6plex); K22(TMT6plex)	2	2	A0A024R6I7; P01009	A0A024R6I7; P01009	0	3	0.7126	0	1	1	906.493	2717.47	2717.47	-0.25	-0.00023	HCD (High Energy Collision Dissociation)	MS2	1.72632	3.2	54	95.5625	60041	19022018_Fusion_Vipin_R6F2.raw	F6.2	9152.31		3355.03			6282.6			FALSE				4.28	0	3.514e-08
TRUE	High	Sequest HT (A8)	Unambiguous	[K].gTEAAGAMFLEAIPMSIPPEVk.[F]	N-Term(TMT6plex); K22(TMT6plex)	2	2	A0A024R6I7; P01009	A0A024R6I7; P01009	0	4	0.7913	0	1	1	680.123	2717.47	2717.47	1.75	0.00119	HCD (High Energy Collision Dissociation)	MS2	0	3.4	54	95.6081	60072	19022018_Fusion_Vipin_R6F2.raw	F6.2	10698.5		2647.88		1650.89	6115.9			FALSE				5.08	0	2.083e-07
TRUE	High	Sequest HT (A8)	Unambiguous	[K].gTEAAGAMFLEAIPMSIPPEVk.[F]	N-Term(TMT6plex); K22(TMT6plex)	2	2	A0A024R6I7; P01009	A0A024R6I7; P01009	0	3	0.791	0	1	1	906.497	2717.48	2717.47	4.4	0.00399	HCD (High Energy Collision Dissociation)	MS2	11.9899	4.1	54	96.2352	60495	19022018_Fusion_Vipin_R6F2.raw	F6.2	14065.7	1893.94	2693.86		1457.16	3925.56			FALSE				3.78	0	4.81e-07
TRUE	High	Sequest HT (A8)	Unambiguous	[K].gTEAAGAMFLEAIPMSIPPEVk.[F]	N-Term(TMT6plex); K22(TMT6plex)	2	2	A0A024R6I7; P01009	A0A024R6I7; P01009	0	4	0.7768	0	1	1	680.122	2717.47	2717.47	0.76	0.00051	HCD (High Energy Collision Dissociation)	MS2	1.28955	3.1	54	96.2834	60528	19022018_Fusion_Vipin_R6F2.raw	F6.2	7688.33	1270.22	1272.43		2677.27	6456.84			FALSE				4.57	0	2.578e-07
TRUE	High	Sequest HT (A8)	Selected	[K].gTEAAGAMFLEAIPMSIPPEVk.[F]	N-Term(TMT6plex); K22(TMT6plex)	2	2	A0A024R6I7; P01009	A0A024R6I7; P01009	0	3	0.6333	0	1	1	906.493	2717.47	2717.47	0.02	2e-05	HCD (High Energy Collision Dissociation)	MS2	6.88426	1.1	54	96.91	60943	19022018_Fusion_Vipin_R6F2.raw	F6.2	3782.55		1136.61			1645.26			FALSE				3	2.182e-05	0.0001335
TRUE	High	Sequest HT (A8)	Unambiguous	[K].gTEAAGAMFLEAIPMSIPPEVk.[F]	N-Term(TMT6plex); K22(TMT6plex)	2	2	A0A024R6I7; P01009	A0A024R6I7; P01009	0	4	0.6838	0	1	1	680.121	2717.46	2717.47	-1.4	-0.00095	HCD (High Energy Collision Dissociation)	MS2	0	1.1	54	96.9685	60979	19022018_Fusion_Vipin_R6F2.raw	F6.2	3487.63		1671.66	1513.13					FALSE				3.51	0	2.518e-06
TRUE	High	Sequest HT (A8)	Unambiguous	[K].TFPGFFSPMLGEFVSETESR.[G]		1	1	P02671	P02671	0	2	0.6944	0	1	1	1133.03	2265.05	2265.05	0.3	0.00034	HCD (High Energy Collision Dissociation)	MS2	0.929504		54	101.408	63883	19022018_Fusion_Vipin_R6F2.raw	F6.2							No Quan Labels		FALSE				2.16	9.559e-06	3.998e-05
TRUE	High	Sequest HT (A8)	Unambiguous	[K].TFPGFFSPMLGEFVSETESR.[G]		1	1	P02671	P02671	0	3	0.7286	0	1	1	755.689	2265.05	2265.05	-0.06	-4e-05	HCD (High Energy Collision Dissociation)	MS2	0		54	101.533	63964	19022018_Fusion_Vipin_R6F2.raw	F6.2							No Quan Labels		FALSE				2.69	0	1.708e-05
TRUE	High	Sequest HT (A8)	Unambiguous	[R].sWVPHTFESELSDPVELLVAES.[-]	N-Term(TMT6plex)	1	1	P04217	P04217	0	3	0.7248	0	1	1	900.792	2700.36	2700.36	0.32	0.00029	HCD (High Energy Collision Dissociation)	MS2	0	0.3	54	103.799	65392	19022018_Fusion_Vipin_R6F2.raw	F6.2	1928.21								FALSE				2.98	1.549e-05	8.699e-05
TRUE	High	Sequest HT (A8)	Selected	[K].VPTADLEDVLPLAEDITNILSk.[C]	K22(TMT6plex)	2	3	D6RF35; P02774	D6RF35; D6RBJ7; P02774	0	3	0.6802	0	1	1	865.818	2595.44	2595.43	2.63	0.00228	HCD (High Energy Collision Dissociation)	MS2	24.8094	21.1	55.5	113.891	71857	19022018_Fusion_Vipin_R6F2.raw	F6.2	64248.7	10155.8	19052	1872.15	18576.5	10085.1			FALSE				3.69	0	1.248e-05
TRUE	High	Sequest HT (A8)	Unambiguous	[R].ILGGHLDAk.[G]	K9(TMT6plex)	3	7	P00739; P00738; H0Y300	J3QR68; A0A0A0MRD9; P00739; P00738; H0Y300; A0A0C4DGL8; A0A087WU08	0	3	0.3521	0	1	1	384.903	1152.69	1152.69	-0.48	-0.00018	HCD (High Energy Collision Dissociation)	MS2	0	274	54	13.0236	3505	19022018_Fusion_Vipin_R6F3.raw	F6.3	566806	265159	14771.7	522058	341637	12703.6			FALSE				2.67	0.0005775	0.004242
TRUE	High	Sequest HT (A8)	Unambiguous	[RK].sYScQVTHEGSTVEk.[T]	N-Term(TMT6plex); C4(Carbamidomethyl); K15(TMT6plex)	2	6	A0A0B4J231; P0DOY2	A0A0B4J231; B9A064; P0DOY2; P0CF74; P0DOY3; P0CG04	0	3	0.7724	0	1	1	724.034	2170.09	2170.09	0.68	0.00049	HCD (High Energy Collision Dissociation)	MS2	100	27.5	55.5	13.041	3515	19022018_Fusion_Vipin_R6F3.raw	F6.3	53001	6900.14	21603.9	2878.65	21964.1	57255.6			FALSE				5.14	0	5.313e-08
TRUE	High	Sequest HT (A8)	Unambiguous	[R].ILGGHLDAk.[G]	K9(TMT6plex)	3	7	P00739; P00738; H0Y300	J3QR68; A0A0A0MRD9; P00739; P00738; H0Y300; A0A0C4DGL8; A0A087WU08	0	2	0.2056	0	1	1	576.85	1152.69	1152.69	-1.07	-0.00062	HCD (High Energy Collision Dissociation)	MS2	39.8214	66.8	55.5	13.0474	3519	19022018_Fusion_Vipin_R6F3.raw	F6.3	120062	47699.6	74245.3	64479.9	72298.3	29838.5			FALSE				2.14	8.2e-05	0.0005434
TRUE	High	Sequest HT (A8)	Selected	[K].sHkWDRELISER.[W]	N-Term(TMT6plex); K3(TMT6plex)	1	2	P02790	Q9BS19; P02790	2	5	0.371	0	1	1	403.631	2014.12	2014.12	0.07	3e-05	HCD (High Energy Collision Dissociation)	MS2	22.6056	99	54	13.504	3841	19022018_Fusion_Vipin_R6F3.raw	F6.3	75927.3	94621.8	99708.9	68344.1	182311	73199.2			FALSE				4.34	1.549e-05	0.0001179
TRUE	High	Sequest HT (A8)	Selected	[K].LSPLGEEMRDR.[A]		1	2	P02647	P02647; F8W696	1	3	0.4367	0	1	1	434.887	1302.65	1302.65	-0.14	-6e-05	HCD (High Energy Collision Dissociation)	MS2	53.4754	51	55.5	13.5078	3843	19022018_Fusion_Vipin_R6F3.raw	F6.3	28843.4	24924	26562.8	11649.9	95217.5	122167	No Quan Labels		FALSE				3	0.0001184	0.00089
TRUE	High	Sequest HT (A8)	Selected	[K].eLPEHTVk.[L]	N-Term(TMT6plex); K8(TMT6plex)	2	3	D6RF35; P02774	D6RF35; D6RBJ7; P02774	0	2	0.3719	0	1	1	705.922	1410.84	1410.84	1.01	0.00071	HCD (High Energy Collision Dissociation)	MS2	5.45332	33.4	55.5	13.5181	3850	19022018_Fusion_Vipin_R6F3.raw	F6.3	56843.1	11267.6	55692.9	11225.3	27141.7	36400.2			FALSE				2.42	0.0003068	0.002333
TRUE	High	Sequest HT (A8)	Unambiguous	[K].HGNTDSEGIVEVk.[L]	K13(TMT6plex)	1	5	E7ETH0	P05156; A0A087X0I2; E7ETH0; G3XAM2; D6R9Z8	0	2	0.6106	0	1	1	807.42	1613.83	1613.83	-0.76	-0.00061	HCD (High Energy Collision Dissociation)	MS2	0	5.5	55.5	13.5271	3857	19022018_Fusion_Vipin_R6F3.raw	F6.3	11008.6	2242.97	9358.56	1877.88	5757.66	1752.19			FALSE				2.08	0.0005775	0.004238
TRUE	High	Sequest HT (A8)	Selected	[K].VEPLRAELQEGAR.[Q]		1	2	P02647	P02647; F8W696	1	3	0.3931	0	1	1	489.935	1467.79	1467.79	-1.04	-0.00051	HCD (High Energy Collision Dissociation)	MS2	7.31117	29.5	54	13.5298	3859	19022018_Fusion_Vipin_R6F3.raw	F6.3	35934.3	18453.2	40952.6	15550.8	44017.5	24274.3	No Quan Labels		FALSE				2.62	0.0005417	0.004016
TRUE	High	Sequest HT (A8)	Unambiguous	[K].VQAAVGTSAAPVPSDNH.[-]		1	1	P02649	P02649	0	2	0.7349	0	1	1	810.903	1620.8	1620.8	1.1	0.00089	HCD (High Energy Collision Dissociation)	MS2	0	0.9	55.5	13.5387	3865	19022018_Fusion_Vipin_R6F3.raw	F6.3	1803.91	1647.76	1857.66				No Quan Labels		FALSE				2.98	0	7.598e-07
TRUE	High	Sequest HT (A8)	Unambiguous	[K].kMTVTDQVNcPk.[-L]	K1(TMT6plex); C10(Carbamidomethyl); K12(TMT6plex)	1	2	P05090	C9JF17; P05090	1	3	0.6335	0	1	1	627.01	1879.02	1879.02	-1.25	-0.00078	HCD (High Energy Collision Dissociation)	MS2	10.3623	42.5	55.5	13.545	3869	19022018_Fusion_Vipin_R6F3.raw	F6.3	90006.8	29103.3	40985.5	27254.7	44948.6	22816.9			FALSE				4.12	0	1.271e-05
TRUE	High	Sequest HT (A8)	Unambiguous	[K].kMTVTDQVNcPk.[-L]	N-Term(TMT6plex); C10(Carbamidomethyl); K12(TMT6plex)	1	2	P05090	C9JF17; P05090	1	3	0.6335	0	1	2	627.01	1879.02	1879.02	-1.25	-0.00078	HCD (High Energy Collision Dissociation)	MS2	10.3623	42.5	55.5	13.545	3869	19022018_Fusion_Vipin_R6F3.raw	F6.3	90006.8	29103.3	40985.5	27254.7	44948.6	22816.9			FALSE				4.12	0	1.271e-05
TRUE	High	Sequest HT (A8)	Selected	[R].SGRDPNHFRPAGLPEkY.[-]	K16(TMT6plex)	1	1	P0DJI9	P0DJI9	2	4	0.4633	0	1	1	543.289	2170.13	2170.14	-1.33	-0.00072	HCD (High Energy Collision Dissociation)	MS2	20.9695	22.5	14.066	13.5556	3877	19022018_Fusion_Vipin_R6F3.raw	F6.3	74876.7	28721.9	59864.5	28284.2	260234	100598			FALSE				3.13	0.0007412	0.005637
TRUE	High	Sequest HT (A8)	Unambiguous	[K].AVDAALk.[K]	K7(TMT6plex)	1	1	P01042	P01042	0	2	0.2186	0	1	1	458.787	916.566	916.567	-0.28	-0.00013	HCD (High Energy Collision Dissociation)	MS2	31.0385	130	54	13.5672	3885	19022018_Fusion_Vipin_R6F3.raw	F6.3	176293	83884.2	173169	40850.1	241069	81059.3			FALSE				2.47	0.008841	0.129
TRUE	High	Sequest HT (A8)	Unambiguous	[R].lAEYHAk.[A]	N-Term(TMT6plex); K7(TMT6plex)	1	2	P02647	P02647; F8W696	0	3	0.4385	0	1	1	430.592	1289.76	1289.76	-0.39	-0.00017	HCD (High Energy Collision Dissociation)	MS2	23.0904	265.8	54	13.5814	3895	19022018_Fusion_Vipin_R6F3.raw	F6.3	132358	273059	460547	13638.3	412165	338358			FALSE				3.17	8.2e-05	0.0005694
TRUE	High	Sequest HT (A8)	Unambiguous	[K].ELAAQTIkk.[S]	K8(TMT6plex); K9(TMT6plex)	1	1	P19827	P19827	1	3	0.3914	0	1	1	487.313	1459.92	1459.92	0.03	1e-05	HCD (High Energy Collision Dissociation)	MS2	6.73235	107.3	55.5	13.6485	3941	19022018_Fusion_Vipin_R6F3.raw	F6.3	231831	34638.3	123490	22388.4	132044	90960.3			FALSE				3.04	0.0003151	0.002384
TRUE	High	Sequest HT (A8)	Selected	[K].LVNGQSHISLSk.[A]	K12(TMT6plex)	4	9	A0A140TA32; A0A0G2JPR0; A0A140TA29; P0C0L5	F5GXS0; A0A0G2JL54; A0A140TA32; A0A0G2JPR0; P0C0L4; A0A140TA29; P0C0L5; A0A140TA44; A0A140TA49	0	3	0.6068	0	1	1	504.629	1511.87	1511.87	-0.52	-0.00026	HCD (High Energy Collision Dissociation)	MS2	27.9476	52.2	55.5	13.6947	3974	19022018_Fusion_Vipin_R6F3.raw	F6.3	126165	29131.2	58624	20861.1	52707.5	24797.4			FALSE				3.23	6.066e-05	0.0003759
TRUE	High	Sequest HT (A8)	Unambiguous	[R].NVNFQk.[A]	K6(TMT6plex)	4	9	A0A140TA32; A0A0G2JPR0; A0A140TA29; P0C0L5	F5GXS0; A0A0G2JL54; A0A140TA32; A0A0G2JPR0; P0C0L4; A0A140TA29; P0C0L5; A0A140TA44; A0A140TA49	0	2	0.3798	0	1	1	489.782	978.557	978.557	-0.25	-0.00012	HCD (High Energy Collision Dissociation)	MS2	15.0127	162.9	54	13.7312	4000	19022018_Fusion_Vipin_R6F3.raw	F6.3	68998.6	185527	220875	40408.4	384977	103978			FALSE				2.08	0.1988	0.9309
TRUE	High	Sequest HT (A8)	Unambiguous	[R].SASLHLPk.[L]	K8(TMT6plex)	2	3	A0A024R6I7; P01009	A0A024R6I7; A0A0G2JRN3; P01009	0	2	0.5247	0	1	1	541.332	1081.66	1081.66	0.14	7e-05	HCD (High Energy Collision Dissociation)	MS2	14.5009	100.6	55.5	13.7335	4001	19022018_Fusion_Vipin_R6F3.raw	F6.3	295649	33695.8	67003.9	16373.3	133710	52201.1			FALSE				2.63	0.001351	0.01278
TRUE	High	Sequest HT (A8)	Unambiguous	[K].TGVGTGANSQVLEIEKLNETmERQR.[T]	M21(Oxidation)	1	2	Q7Z7A1	Q7Z7A1; Q5JVD1	2	5	0.1326	0	1	1	556.085	2776.4	2776.39	2.1	0.00117	HCD (High Energy Collision Dissociation)	MS2	0.723504	37.9	55.5	13.7363	4003	19022018_Fusion_Vipin_R6F3.raw	F6.3	77819.3	10343.2	106483	3661.62	18546.5	9938.57	No Quan Labels		FALSE				3.62	0.6617	0.9796
TRUE	High	Sequest HT (A8)	Unambiguous	[K].kLVLSSEk.[T]	K1(TMT6plex); K8(TMT6plex)	1	2	P01024	P01024; M0R1Q1	1	3	0.4189	0	1	1	454.63	1361.88	1361.88	-0.36	-0.00016	HCD (High Energy Collision Dissociation)	MS2	14.5567	138.3	55.5	13.7451	4009	19022018_Fusion_Vipin_R6F3.raw	F6.3	157138	46745.8	191378	13631.6	310370	110484			FALSE				2.65	0.002832	0.03201
TRUE	High	Sequest HT (A8)	Unambiguous	[K].kLVLSSEk.[T]	N-Term(TMT6plex); K8(TMT6plex)	1	2	P01024	P01024; M0R1Q1	1	3	0.4189	0	1	2	454.63	1361.88	1361.88	-0.36	-0.00016	HCD (High Energy Collision Dissociation)	MS2	14.5567	138.3	55.5	13.7451	4009	19022018_Fusion_Vipin_R6F3.raw	F6.3	157138	46745.8	191378	13631.6	310370	110484			FALSE				2.65	0.002832	0.03201
TRUE	High	Sequest HT (A8)	Selected	[R].rGEkELLVPR.[S]	N-Term(TMT6plex); K4(TMT6plex)	1	2	P04217	P04217; M0R009	2	4	0.3282	0	1	1	414.514	1655.04	1655.04	-0.92	-0.00038	HCD (High Energy Collision Dissociation)	MS2	30.0137	65.6	55.5	13.7711	4027	19022018_Fusion_Vipin_R6F3.raw	F6.3	61736.4	64868.2	82692.2	43369	106508	29686.7			FALSE				3.26	8.2e-05	0.0005115
TRUE	High	Sequest HT (A8)	Unambiguous	[K].aTEDEGSEQkIPEATNR.[R]	N-Term(TMT6plex); K10(TMT6plex)	1	2	P01008	P01008; Q8TCE1	1	3	0.418	0	1	1	778.405	2333.2	2333.2	1.47	0.00114	HCD (High Energy Collision Dissociation)	MS2	0	65.3	55.5	13.7825	4035	19022018_Fusion_Vipin_R6F3.raw	F6.3	112949	53042.5	129239	28476.9	31904.4	36299			FALSE				3.78	0	1.633e-07
TRUE	High	Sequest HT (A8)	Unambiguous	[R].LAARLEALkENGGAR.[L]	K9(TMT6plex)	1	2	P02647	P02647; F8W696	2	4	0.3836	0	1	1	450.267	1798.05	1798.05	-0.94	-0.00042	HCD (High Energy Collision Dissociation)	MS2	12.4268	57.7	55.5	13.7853	4037	19022018_Fusion_Vipin_R6F3.raw	F6.3	88034.1	44173.3	59836.9	26643.7	103286	21118.1			FALSE				3.91	4.057e-05	0.0002305
TRUE	High	Sequest HT (A8)	Selected	[K].eSGPTTYk.[V]	N-Term(TMT6plex); K8(TMT6plex)	1	2	P01871	A0A1B0GUU9; P01871	0	2	0.3116	0	1	1	670.876	1340.75	1340.75	-0.36	-0.00024	HCD (High Energy Collision Dissociation)	MS2	21.1297	72.7	55.5	13.816	4058	19022018_Fusion_Vipin_R6F3.raw	F6.3	58257.5	18813.8	28173	13080.6	30243	299055			FALSE				2.76	9.141e-05	0.0006467
TRUE	High	Sequest HT (A8)	Selected	[R].RVEPYGENFNk.[A]	K11(TMT6plex)	1	1	P06727	P06727	1	3	0.6377	0	1	1	527.945	1581.82	1581.82	-1.41	-0.00074	HCD (High Energy Collision Dissociation)	MS2	33.3129	38.9	55.5	13.8188	4060	19022018_Fusion_Vipin_R6F3.raw	F6.3	96515.4	20020.4	32686.3	9457.86	58421.4	29667.2			FALSE				3.34	0.0003068	0.002332
TRUE	High	Sequest HT (A8)	Unambiguous	[K].AHYGGFTVQNEANk.[Y]	K14(TMT6plex)	1	2	P02675	P02675; D6REL8	0	3	0.5867	0	1	1	588.967	1764.89	1764.89	0.07	4e-05	HCD (High Energy Collision Dissociation)	MS2	43.6661	51.2	17.295	13.8279	4067	19022018_Fusion_Vipin_R6F3.raw	F6.3	439836	12971.3	172743	51675.7	166979	138487			FALSE				3.75	0.0001049	0.0007824
TRUE	High	Sequest HT (A8)	Unambiguous	[R].lTIGEGQQHHLGGAk.[Q]	N-Term(TMT6plex); K15(TMT6plex)	2	3	C9JEU5; P02679	C9JEU5; P02679; C9JC84	0	4	0.5719	0	1	1	501.79	2004.14	2004.14	-1.3	-0.00065	HCD (High Energy Collision Dissociation)	MS2	38.4327	66.2	55.5	13.8329	4070	19022018_Fusion_Vipin_R6F3.raw	F6.3	211712	10518.5	80866.7	15869.7	40169.2	40502.6			FALSE				5.91	0	6.623e-07
TRUE	High	Sequest HT (A8)	Unambiguous	[K].ALGHLDLSGNR.[L]		1	1	P02750	P02750	0	2	0.5537	0	1	1	576.81	1152.61	1152.61	-0.19	-0.00011	HCD (High Energy Collision Dissociation)	MS2	18.6915	23.9	54	13.4731	3819	19022018_Fusion_Vipin_R6F3.raw	F6.3	37691.8	21908.3	40201.5	14547.9	23646.6	9308.13	No Quan Labels		FALSE				2.98	8.079e-05	0.0004754
TRUE	High	Sequest HT (A8)	Selected	[K].AAISGENAGLVR.[A]		1	2	P19827	P19827; F8WAS2	0	2	0.5543	0	1	1	579.317	1157.63	1157.63	-0.98	-0.00057	HCD (High Energy Collision Dissociation)	MS2	9.96135	33.2	55.5	13.455	3805	19022018_Fusion_Vipin_R6F3.raw	F6.3	51806.6	25887.7	63708.5	14972.1	37163.3	12910.3	No Quan Labels		FALSE				3.59	1.549e-05	7.886e-05
TRUE	High	Sequest HT (A8)	Unambiguous	[R].IYGNQDTSSQLkk.[F]	K12(TMT6plex); K13(TMT6plex)	1	2	P19823	P19823; Q5T985	1	3	0.7	0	1	1	647.367	1940.09	1940.09	0.94	0.00061	HCD (High Energy Collision Dissociation)	MS2	16.9871	50.2	55.5	13.4239	3783	19022018_Fusion_Vipin_R6F3.raw	F6.3	112091	21869.4	65489.1	24994.1	43911	28428.5			FALSE				3.7	0	3.475e-06
TRUE	High	Sequest HT (A8)	Unambiguous	[K].eLPEHTVk.[L]	N-Term(TMT6plex); K8(TMT6plex)	2	3	D6RF35; P02774	D6RF35; D6RBJ7; P02774	0	3	0.4961	0	1	1	470.95	1410.84	1410.84	-0.19	-9e-05	HCD (High Energy Collision Dissociation)	MS2	23.6014	172.3	55.5	13.4201	3780	19022018_Fusion_Vipin_R6F3.raw	F6.3	228228	60584.8	267069	31447.2	175410	280144			FALSE				3.87	8.2e-05	0.0005536
TRUE	High	Sequest HT (A8)	Selected	[R].eAPkVVEEQESR.[V]	N-Term(TMT6plex); K4(TMT6plex)	2	3	A0A0G2JPR0; P0C0L5	A0A0G2JPR0; P0C0L4; P0C0L5	1	3	0.4138	0	1	1	620.348	1859.03	1859.03	1.1	0.00068	HCD (High Energy Collision Dissociation)	MS2	13.5322	67.7	46.686	13.0616	3530	19022018_Fusion_Vipin_R6F3.raw	F6.3	112132	49923.8	136289	39390.8	86377.1	50941.5			FALSE				2.61	2.182e-05	0.0001415
TRUE	High	Sequest HT (A8)	Unambiguous	[R].QkVEPLRAELQEGAR.[Q]	K2(TMT6plex)	1	2	P02647	P02647; F8W696	2	4	0.0465	0	1	1	489.032	1953.11	1953.11	-0.1	-5e-05	HCD (High Energy Collision Dissociation)	MS2	8.33949	35.4	55.5	13.0974	3554	19022018_Fusion_Vipin_R6F3.raw	F6.3	82219.6	21191.4	38055.9	6802.59	36350.1	26019.8			FALSE				4.52	2.182e-05	0.0001656
TRUE	High	Sequest HT (A8)	Unambiguous	[R].qKVEPLRAELQEGAR.[Q]	N-Term(TMT6plex)	1	2	P02647	P02647; F8W696	2	4		0.0465	2	2	489.032	1953.11	1953.11	-0.1	-5e-05	HCD (High Energy Collision Dissociation)	MS2	8.33949	35.4	55.5	13.0974	3554	19022018_Fusion_Vipin_R6F3.raw	F6.3	82219.6	21191.4	38055.9	6802.59	36350.1	26019.8			FALSE				4.31	8.2e-05	0.0006113
TRUE	High	Sequest HT (A8)	Selected	[K].aHVSFkPTVAQQR.[I]	N-Term(TMT6plex); K6(TMT6plex)	1	3	P19823	P19823; Q5T985; Q5T987	0	4	0.6157	0	1	1	482.537	1927.13	1927.13	-0.16	-8e-05	HCD (High Energy Collision Dissociation)	MS2	19.2427	48.1	55.5	13.1015	3557	19022018_Fusion_Vipin_R6F3.raw	F6.3	63707.2	27691.5	70970.7	18044.8	58058.5	45517.7			FALSE				4.71	0	1.099e-06
TRUE	High	Sequest HT (A8)	Unambiguous	[R].THLAPYSDELR.[Q]		1	2	P02647	P02647; F8W696	0	3	0.6657	0	1	1	434.554	1301.65	1301.65	-0.03	-1e-05	HCD (High Energy Collision Dissociation)	MS2	22.5707	52.9	55.5	13.1129	3565	19022018_Fusion_Vipin_R6F3.raw	F6.3	36000.3	50525.2	30730.3	96865.5	55148.8	55496.2	No Quan Labels		FALSE				3.47	0.0002029	0.00142
TRUE	High	Sequest HT (A8)	Unambiguous	[R].SVQLTEk.[R]	K7(TMT6plex)	1	1	P01024	P01024	0	2	0.4426	0	1	1	517.308	1033.61	1033.61	-0.3	-0.00015	HCD (High Energy Collision Dissociation)	MS2	5.78536	152.4	41.73	13.1248	3574	19022018_Fusion_Vipin_R6F3.raw	F6.3	113117	178735	295293	53738.1	422773	177128			FALSE				2.35	0.01454	0.2175
TRUE	High	Sequest HT (A8)	Unambiguous	[R].FDPVRGEVPPRYPR.[D]		1	2	P02790	Q9BS19; P02790	2	4	0.4149	0	1	1	421.978	1684.89	1684.89	-0.53	-0.00022	HCD (High Energy Collision Dissociation)	MS2	12.6806	28.5	55.5	13.1669	3602	19022018_Fusion_Vipin_R6F3.raw	F6.3	32721.4	15790.7	29017.9	10834.9	53458.9	27575	No Quan Labels		FALSE				3.76	0.0003565	0.002686
TRUE	High	Sequest HT (A8)	Unambiguous	[K].eAVEHLQk.[S]	N-Term(TMT6plex); K8(TMT6plex)	1	1	P06727	P06727	0	3	0.4545	0	1	1	471.282	1411.83	1411.83	0.34	0.00016	HCD (High Energy Collision Dissociation)	MS2	10.0038	135.4	54	13.1955	3623	19022018_Fusion_Vipin_R6F3.raw	F6.3	115573	78954.6	151113	20200.1	240691	240194			FALSE				3.41	0.000216	0.001516
TRUE	High	Sequest HT (A8)	Unambiguous	[K].LSEkHEGSFIQGAEk.[S]	K4(TMT6plex); K15(TMT6plex)	1	1	P13671	P13671	1	4	0.0624	0	1	1	530.295	2118.16	2118.16	-0.95	-0.0005	HCD (High Energy Collision Dissociation)	MS2	17.0435	48.9	55.5	13.1993	3625	19022018_Fusion_Vipin_R6F3.raw	F6.3	144091	13058	56685.8	20051.6	34961.8	17292			FALSE				4.17	1.549e-05	5.826e-05
TRUE	High	Sequest HT (A8)	Selected	[R].qkLHELQEk.[L]	N-Term(TMT6plex); K2(TMT6plex); K9(TMT6plex)	1	2	P02647	P02647; F8W696	1	4	0.432	0	1	1	460.787	1840.13	1840.13	0.06	3e-05	HCD (High Energy Collision Dissociation)	MS2	81.1784	90.7	35.98	13.2084	3632	19022018_Fusion_Vipin_R6F3.raw	F6.3	188412	86294.1	192819	33955.2	160404	176027			FALSE				3.75	0.0001049	0.0007675
TRUE	High	Sequest HT (A8)	Unambiguous	[R].GSEAINAPGDNPAk.[V]	K14(TMT6plex)	1	3	Q9NZP8	Q9NZP8; F5GWF3; F5H2Z5	0	2	0.7257	0	1	1	785.406	1569.81	1569.81	-1.02	-0.0008	HCD (High Energy Collision Dissociation)	MS2	0	5.5	55.5	13.2186	3639	19022018_Fusion_Vipin_R6F3.raw	F6.3	15342.8	2429.78	8574.27	2278.5	3733.33				FALSE				2.37	5.096e-05	0.0002706
TRUE	High	Sequest HT (A8)	Unambiguous	[R].fKPTLSQQQk.[S]	N-Term(TMT6plex); K10(TMT6plex)	2	2	B7ZKJ8; Q14624	B7ZKJ8; Q14624	0	3	0.6069	0	1	1	555.003	1662.99	1662.99	-0.32	-0.00018	HCD (High Energy Collision Dissociation)	MS2	23.9516	56.4	46.555	13.2381	3653	19022018_Fusion_Vipin_R6F3.raw	F6.3	157804	17290.9	71573.1	21437.8	81925.9	42900			FALSE				3.79	1.549e-05	0.0001081
TRUE	High	Sequest HT (A8)	Unambiguous	[R].gPEEEHLGILGPVIWAEVGDTIR.[V]	N-Term(TMT6plex)	2	3	E9PFZ2; P00450	E9PFZ2; H7C5R1; P00450	0	3	0.7709	0	1	1	906.156	2716.45	2716.45	0.74	0.00067	HCD (High Energy Collision Dissociation)	MS2	0	2.3	54	86.3012	53757	19022018_Fusion_Vipin_R6F2.raw	F6.2	11239.5		2789.41						FALSE				4.67	0	1.586e-10
TRUE	High	Sequest HT (A8)	Unambiguous	[R].FkPTLSQQQk.[S]	K2(TMT6plex); K10(TMT6plex)	2	2	B7ZKJ8; Q14624	B7ZKJ8; Q14624	0	3	0.6069	0	1	2	555.003	1662.99	1662.99	-0.32	-0.00018	HCD (High Energy Collision Dissociation)	MS2	23.9516	56.4	46.555	13.2381	3653	19022018_Fusion_Vipin_R6F3.raw	F6.3	157804	17290.9	71573.1	21437.8	81925.9	42900			FALSE				3.79	1.549e-05	8.93e-05
TRUE	High	Sequest HT (A8)	Unambiguous	[K].kIEEIAAk.[Y]	K1(TMT6plex); K8(TMT6plex)	1	1	P01031	P01031	1	2	0.3674	0	1	2	680.434	1359.86	1359.86	-0.17	-0.00012	HCD (High Energy Collision Dissociation)	MS2	9.31223	28	55.5	13.2432	3656	19022018_Fusion_Vipin_R6F3.raw	F6.3	39760.9	13465.3	34742.9	7146.71	52925.9	22826.9			FALSE				2.15	0.0006013	0.004481
TRUE	High	Sequest HT (A8)	Unambiguous	[K].kIEEIAAk.[Y]	K1(TMT6plex); K8(TMT6plex)	1	1	P01031	P01031	1	3	0.2241	0	1	1	453.958	1359.86	1359.86	-0.47	-0.00021	HCD (High Energy Collision Dissociation)	MS2	32.7476	189.6	55.5	13.2584	3667	19022018_Fusion_Vipin_R6F3.raw	F6.3	161278	93119.4	145991	30990.4	414279	349969			FALSE				2.9	0.000491	0.003521
TRUE	High	Sequest HT (A8)	Unambiguous	[K].kIEEIAAk.[Y]	N-Term(TMT6plex); K8(TMT6plex)	1	1	P01031	P01031	1	3	0.2241	0	1	2	453.958	1359.86	1359.86	-0.47	-0.00021	HCD (High Energy Collision Dissociation)	MS2	32.7476	189.6	55.5	13.2584	3667	19022018_Fusion_Vipin_R6F3.raw	F6.3	161278	93119.4	145991	30990.4	414279	349969			FALSE				2.9	0.000491	0.003521
TRUE	High	Sequest HT (A8)	Selected	[K].HTLNQIDEVk.[V]	K10(TMT6plex)	1	2	C9JV77	C9JV77; P02765	0	3	0.5254	0	1	1	475.938	1425.8	1425.79	5.72	0.00272	HCD (High Energy Collision Dissociation)	MS2	41.5862	126.7	55.5	13.2765	3679	19022018_Fusion_Vipin_R6F3.raw	F6.3	365142	53664.8	144523	19951.9	121855	48293.4			FALSE				3.54	0.0008986	0.007103
TRUE	High	Sequest HT (A8)	Unambiguous	[R].RPSEIVIGQck.[V]	C10(Carbamidomethyl); K11(TMT6plex)	1	1	P04196	P04196	0	3	0.5706	0	1	1	505.955	1515.85	1515.85	-0.83	-0.00042	HCD (High Energy Collision Dissociation)	MS2	27.1995	55.3	55.5	13.2793	3681	19022018_Fusion_Vipin_R6F3.raw	F6.3	135753	17837.8	85482.8	9124.98	65467.1	23301.2			FALSE				3.54	0.0001049	0.0007416
TRUE	High	Sequest HT (A8)	Selected	[K].HTLNQIDEVk.[V]	K10(TMT6plex)	1	2	C9JV77	C9JV77; P02765	0	2	0.7683	0	1	1	713.4	1425.79	1425.79	1.42	0.00101	HCD (High Energy Collision Dissociation)	MS2	0	34.3	55.5	13.2819	3683	19022018_Fusion_Vipin_R6F3.raw	F6.3	88835.1	16126.7	48978.6	7635.51	34592.8	14767			FALSE				3.41	0	2.387e-05
TRUE	High	Sequest HT (A8)	Unambiguous	[R].LQAEAFQAR.[L]		1	1	P02649	P02649	0	2	0.2864	0	1	1	517.275	1033.54	1033.54	0.45	0.00023	HCD (High Energy Collision Dissociation)	MS2	41.2699	64.5	19.39	13.3026	3698	19022018_Fusion_Vipin_R6F3.raw	F6.3	98980.7	121537	232804	47810.1	308494	293511	No Quan Labels		FALSE				2.13	0.001289	0.01191
TRUE	High	Sequest HT (A8)	Unambiguous	[R].WGAAPYR.[G]		1	1	Q96PD5	Q96PD5	0	2	0.5817	0	1	1	410.708	820.41	820.41	-0.53	-0.00022	HCD (High Energy Collision Dissociation)	MS2	29.1519	33.3	54	13.3271	3715	19022018_Fusion_Vipin_R6F3.raw	F6.3	35521.9	20428.7	21335.3	27601.6	72435.2	25634.6	No Quan Labels		FALSE				2.08	0.007099	0.09973
TRUE	High	Sequest HT (A8)	Unambiguous	[K].VTIkPAPETEk.[R]	K4(TMT6plex); K11(TMT6plex)	1	1	P01024	P01024	0	3	0.1111	0	1	1	557.675	1671.01	1671.01	-0.16	-9e-05	HCD (High Energy Collision Dissociation)	MS2	48.9582	52.7	54	13.3684	3744	19022018_Fusion_Vipin_R6F3.raw	F6.3	187855	10002.7	54796.2	18710.6	49190.4	13438.4			FALSE				3.6	1.549e-05	6.176e-05
TRUE	High	Sequest HT (A8)	Selected	[K].SIYkPGQTVk.[F]	K4(TMT6plex); K10(TMT6plex)	1	2	P01023	P01023; F8W7L3	0	3	0.2719	0	1	1	526.992	1578.96	1578.96	0.23	0.00012	HCD (High Energy Collision Dissociation)	MS2	19.809	48.1	55.5	13.3849	3755	19022018_Fusion_Vipin_R6F3.raw	F6.3	155887	13262.9	41014	13828.5	40533.7	23695.5			FALSE				3.2	7.517e-05	0.000428
TRUE	High	Sequest HT (A8)	Selected	[K].LGQYASPTAk.[R]	K10(TMT6plex)	4	9	A0A140TA32; A0A0G2JPR0; A0A140TA29; P0C0L5	F5GXS0; A0A0G2JL54; A0A140TA32; A0A0G2JPR0; P0C0L4; A0A140TA29; P0C0L5; A0A140TA44; A0A140TA49	0	2	0.3818	0	1	1	632.859	1264.71	1264.71	0.29	0.00018	HCD (High Energy Collision Dissociation)	MS2	32.4443	96	37.495	13.402	3768	19022018_Fusion_Vipin_R6F3.raw	F6.3	194589	117378	168219	38592.4	256113	86622			FALSE				2.75	0.0002707	0.001858
TRUE	High	Sequest HT (A8)	Unambiguous	[K].ALGHLDLSGNR.[L]		1	1	P02750	P02750	0	3	0.4452	0	1	1	384.876	1152.61	1152.61	0.06	2e-05	HCD (High Energy Collision Dissociation)	MS2	36.5314	59.5	38.402	13.4162	3778	19022018_Fusion_Vipin_R6F3.raw	F6.3	121588	67385.4	25966.9	118528	113203	88278.5	No Quan Labels		FALSE				3.01	8.2e-05	0.0006035
TRUE	High	Sequest HT (A8)	Unambiguous	[K].kIEEIAAk.[Y]	N-Term(TMT6plex); K8(TMT6plex)	1	1	P01031	P01031	1	2	0.3674	0	1	1	680.434	1359.86	1359.86	-0.17	-0.00012	HCD (High Energy Collision Dissociation)	MS2	9.31223	28	55.5	13.2432	3656	19022018_Fusion_Vipin_R6F3.raw	F6.3	39760.9	13465.3	34742.9	7146.71	52925.9	22826.9			FALSE				2.15	0.0006013	0.004481
TRUE	High	Sequest HT (A8)	Unambiguous	[K].VFLDccNYITELR.[R]	C5(Carbamidomethyl); C6(Carbamidomethyl)	1	1	P01024	P01024	0	2	0.768	0	1	1	851.897	1702.79	1702.79	-3.6	-0.00306	HCD (High Energy Collision Dissociation)	MS2	0	6.8	55.5	57.521	33849	19022018_Fusion_Vipin_R6F2.raw	F6.2	12284.6	3159.2	11078.2	3452.44	9797.96		No Quan Labels		FALSE				2.5	1.549e-05	5.159e-05
TRUE	High	Sequest HT (A8)	Selected	[R].eVDLkDYEDQQkQLEQVIAk.[D]	N-Term(TMT6plex); K5(TMT6plex); K12(TMT6plex); K20(TMT6plex)	1	2	P02671	P02671; A0A087WUA0	2	5	0.5865	0	1	1	667.982	3335.88	3335.89	-1.61	-0.00108	HCD (High Energy Collision Dissociation)	MS2	0	17.5	55.5	57.3234	33716	19022018_Fusion_Vipin_R6F2.raw	F6.2	26870.3	3187.36	25006.3	19660.6	21381.9	10914.3			FALSE				3.99	1.549e-05	6.66e-05
TRUE	High	Sequest HT (A8)	Unambiguous	[K].VLGAFSDGLAHLDNLk.[G]	K16(TMT6plex)	2	5	P02042; P68871	E9PFT6; P02042; E9PEW8; F8W6P5; P68871	0	4	0.5762	0	1	1	475.519	1899.05	1899.05	-0.08	-4e-05	HCD (High Energy Collision Dissociation)	MS2	8.64591	16.9	54	57.1922	33629	19022018_Fusion_Vipin_R6F2.raw	F6.2	15640.8		7371.85		70438.8	8781.91			FALSE				3.02	1.549e-05	7.089e-05
TRUE	High	Sequest HT (A8)	Unambiguous	[R].cTTPPPSSGPTYQcLk.[G]	C1(Carbamidomethyl); C14(Carbamidomethyl); K16(TMT6plex)	1	1	P00747	P00747	0	2	0.7422	0	1	1	1011.99	2022.98	2022.98	-3.25	-0.00329	HCD (High Energy Collision Dissociation)	MS2	0	10.1	55.5	43.7803	24523	19022018_Fusion_Vipin_R6F2.raw	F6.2	14499.7	7261.6	7009.2	11628	15183.3	7129.35			FALSE				2.56	0.0002118	0.001507
TRUE	High	Sequest HT (A8)	Selected	[R].GPEVQLVAHSPWLk.[D]	K14(TMT6plex)	4	9	A0A140TA32; A0A0G2JPR0; A0A140TA29; P0C0L5	F5GXS0; A0A0G2JL54; A0A140TA32; A0A0G2JPR0; P0C0L4; A0A140TA29; P0C0L5; A0A140TA44; A0A140TA49	0	3	0.7146	0	1	1	597.344	1790.02	1790.02	0.62	0.00037	HCD (High Energy Collision Dissociation)	MS2	29.3066	29.2	55.5	43.7973	24535	19022018_Fusion_Vipin_R6F2.raw	F6.2	86629.8	9612.98	34369.1	7760.24	31440.2	3448.63			FALSE				4.1	0	1.712e-05
TRUE	High	Sequest HT (A8)	Unambiguous	[K].GTFATLSELHcDkLHVDPENFR.[L]	C11(Carbamidomethyl); K13(TMT6plex)	1	1	P68871	P68871	1	4	0.3889	0	1	1	704.604	2815.39	2815.4	-3.77	-0.00265	HCD (High Energy Collision Dissociation)	MS2	19.6543	24.2	54	43.8593	24579	19022018_Fusion_Vipin_R6F2.raw	F6.2	39083.6	6841.45	23953.2	8652.32	53738.1	11415.8			FALSE				3.6	0	2.342e-05
TRUE	High	Sequest HT (A8)	Unambiguous	[K].WERPFEVkDTEEEDFHVDQVTTVk.[V]	K8(TMT6plex); K24(TMT6plex)	1	1	P01009	P01009	1	5	0.0219	0	1	1	685.153	3421.74	3421.73	1.25	0.00086	HCD (High Energy Collision Dissociation)	MS2	13.4385	31.1	55.5	43.8616	24580	19022018_Fusion_Vipin_R6F2.raw	F6.2	123051	8348.57	20142.4	2861.96	14941.8	15944			FALSE				4.56	2.182e-05	0.000129
TRUE	High	Sequest HT (A8)	Unambiguous	[K].wERPFEVKDTEEEDFHVDQVTTVk.[V]	N-Term(TMT6plex); K24(TMT6plex)	1	1	P01009	P01009	1	5		0.0219	2	2	685.153	3421.74	3421.73	1.25	0.00086	HCD (High Energy Collision Dissociation)	MS2	13.4385	31.1	55.5	43.8616	24580	19022018_Fusion_Vipin_R6F2.raw	F6.2	123051	8348.57	20142.4	2861.96	14941.8	15944			FALSE				4.46	4.671e-05	0.0002567
TRUE	High	Sequest HT (A8)	Unambiguous	[K].eELLPAQDIk.[A]	N-Term(TMT6plex); K10(TMT6plex)	1	4	B4E1Z4	E7ETN3; P00751; B4E1Z4; H7C5H1	0	2	0.5536	0	1	1	807.48	1613.95	1613.95	0.3	0.00024	HCD (High Energy Collision Dissociation)	MS2	23.0845	63.3	54	43.8748	24590	19022018_Fusion_Vipin_R6F2.raw	F6.2	121945	21257.7	96536.1	46225.3	63123.7	49610.3			FALSE				2.89	1.549e-05	6.698e-05
TRUE	High	Sequest HT (A8)	Unambiguous	[R].FFGHGAEDSLADQAANEWGR.[S]		1	2	P0DJI8	E9PQD6; P0DJI8	0	3	0.7631	0	1	1	726.659	2177.96	2177.96	-0.21	-0.00015	HCD (High Energy Collision Dissociation)	MS2	28.4433	20.6	55.5	43.8771	24591	19022018_Fusion_Vipin_R6F2.raw	F6.2	25282.8	12867.8	21017.7	16643	38153.5	13761.5	No Quan Labels		FALSE				5.15	0	3.012e-06
TRUE	High	Sequest HT (A8)	Unambiguous	[K].QQNAQGGFSSTQDTVVALHALSk.[Y]	K23(TMT6plex)	1	1	P01023	P01023	0	3	0.7246	0	1	1	872.794	2616.37	2616.36	3.82	0.00333	HCD (High Energy Collision Dissociation)	MS2	0	18.2	55.5	43.8799	24593	19022018_Fusion_Vipin_R6F2.raw	F6.2	39914.8	14689.3	21964.6	7843.88	16116.1	3871.26			FALSE				3.34	0	2.214e-05
TRUE	High	Sequest HT (A8)	Unambiguous	[K].cLVNLIEk.[V]	C1(Carbamidomethyl); K8(TMT6plex)	1	4	B4E1Z4	E7ETN3; P00751; B4E1Z4; A0A0G2JH38	0	2	0.3678	0	1	1	609.36	1217.71	1217.71	0.29	0.00017	HCD (High Energy Collision Dissociation)	MS2	2.0476	36.1	54	43.9097	24614	19022018_Fusion_Vipin_R6F2.raw	F6.2	93507.1	10118.4	34290.7	20334.8	44673.2	11182.4			FALSE				2.61	0.000374	0.002901
TRUE	High	Sequest HT (A8)	Unambiguous	[K].GTFATLSELHcDkLHVDPENFR.[L]	C11(Carbamidomethyl); K13(TMT6plex)	1	1	P68871	P68871	1	5	0.2703	0	1	1	563.886	2815.4	2815.4	-1.52	-0.00085	HCD (High Energy Collision Dissociation)	MS2	13.3862	19.1	55.5	43.9119	24615	19022018_Fusion_Vipin_R6F2.raw	F6.2	33957.6	2389.08	10761	1833.65	56694	6829.78			FALSE				3.81	1.549e-05	6.532e-05
TRUE	High	Sequest HT (A8)	Selected	[R].DASGATFTWTPSSGk.[S]	K15(TMT6plex)	2	3	A0A286YEY5; A0A0G2JMB2	A0A286YEY5; P01877; A0A0G2JMB2	0	2	0.5837	0	1	1	871.433	1741.86	1741.86	-0.06	-5e-05	HCD (High Energy Collision Dissociation)	MS2	0	18	54	43.9665	24653	19022018_Fusion_Vipin_R6F2.raw	F6.2	32599.5	17483.3	17597.6	11689.1	17917.6	10327.7			FALSE				2.33	6.066e-05	0.0003799
TRUE	High	Sequest HT (A8)	Unambiguous	[R].ILLQGTPVAQmTEDAVDAER.[L]	M11(Oxidation)	1	1	P01024	P01024	0	2	0.6846	0	1	1	1087.05	2173.08	2173.08	1.94	0.0021	HCD (High Energy Collision Dissociation)	MS2	41.4162	0.5	54	44.0039	24679	19022018_Fusion_Vipin_R6F2.raw	F6.2	1395.87		1384.78				No Quan Labels		FALSE				2.41	1.549e-05	0.0001028
TRUE	High	Sequest HT (A8)	Selected	[K].TVGSDTFYSFk.[Y]	K11(TMT6plex)	1	1	P01042	P01042	0	2	0.5947	0	1	1	740.88	1480.75	1480.75	-0.06	-4e-05	HCD (High Energy Collision Dissociation)	MS2	4.19652	50.3	8.142	44.1582	24784	19022018_Fusion_Vipin_R6F2.raw	F6.2	884074	165224	413932	73611.9	366142	184791			FALSE				2.27	0.0002365	0.001662
TRUE	High	Sequest HT (A8)	Unambiguous	[K].HQPQEFPTYVEPTNDEIcEAFRkDPk.[E]	C18(Carbamidomethyl); K23(TMT6plex); K26(TMT6plex)	2	3	D6RF35; P02774	D6RF35; D6RBJ7; P02774	2	4	0.6053	0	1	1	909.208	3633.81	3633.8	0.95	0.00087	HCD (High Energy Collision Dissociation)	MS2	10.1418	7.4	54	44.2163	24824	19022018_Fusion_Vipin_R6F2.raw	F6.2	20648.6	2495.23	10083.3	2178.62	6970.69	2595			FALSE				4.13	0	1.085e-05
TRUE	High	Sequest HT (A8)	Unambiguous	[K].ESLSSYWESAk.[T]	K11(TMT6plex)	1	4	K7ER74	P02655; K7ER74; V9GYJ8; Q6P163	0	2	0.6786	0	1	1	758.383	1515.76	1515.75	4.21	0.00319	HCD (High Energy Collision Dissociation)	MS2	64.8413	28.8	55.5	44.2317	24834	19022018_Fusion_Vipin_R6F2.raw	F6.2	48098.4	13306.2	31961.8	24746.3	42400.4	10555.2			FALSE				2.24	0.001453	0.01382
TRUE	High	Sequest HT (A8)	Unambiguous	[K].VLQIEkEGAIHREELVYELNPLDHR.[G]	K6(TMT6plex)	4	9	A0A140TA32; A0A0G2JPR0; A0A140TA29; P0C0L5	F5GXS0; A0A0G2JL54; A0A140TA32; A0A0G2JPR0; P0C0L4; A0A140TA29; P0C0L5; A0A140TA44; A0A140TA49	2	5	0.0909	0	1	1	646.758	3229.76	3229.75	2.61	0.00169	HCD (High Energy Collision Dissociation)	MS2	36.3449	17.8	55.5	44.2563	24850	19022018_Fusion_Vipin_R6F2.raw	F6.2	25977.9	12896.5	13648.8	22618.1	26825.1	3662.61			FALSE				3.96	5.096e-05	0.0002865
TRUE	High	Sequest HT (A8)	Unambiguous	[K].VLQIEkEGAIHREELVYELNPLDHR.[G]	K6(TMT6plex)	4	9	A0A140TA32; A0A0G2JPR0; A0A140TA29; P0C0L5	F5GXS0; A0A0G2JL54; A0A140TA32; A0A0G2JPR0; P0C0L4; A0A140TA29; P0C0L5; A0A140TA44; A0A140TA49	2	4	0.1529	0	1	1	808.196	3229.76	3229.75	2.48	0.002	HCD (High Energy Collision Dissociation)	MS2	0	10.5	55.5	44.2676	24858	19022018_Fusion_Vipin_R6F2.raw	F6.2	21333.4	3775.9	15935.7	7775.35	10911.7	2413.27			FALSE				4.25	0	6.329e-06
TRUE	High	Sequest HT (A8)	Unambiguous	[R].TEGDGVYTLNNEkQWINk.[A]	K13(TMT6plex); K18(TMT6plex)	1	7	P00738	P00738; H3BS21; J3QQI8; H3BMJ7; J3KSV1; J3QLC9; J3KRH2	1	4	0.6081	0	1	1	642.593	2567.35	2567.35	0.54	0.00035	HCD (High Energy Collision Dissociation)	MS2	3.67904	20.6	54	44.2847	24870	19022018_Fusion_Vipin_R6F2.raw	F6.2	32048.2	13787.4	15194.2	25873.2	35048.1	3309.25			FALSE				3.7	2.182e-05	0.0001498
TRUE	High	Sequest HT (A8)	Unambiguous	[K].sKLPGIVAEGRDDLYVSDAFHk.[A]	N-Term(TMT6plex); K22(TMT6plex)	1	1	P01008	P01008	2	4	0.0166	0	1	1	719.646	2875.56	2875.57	-2.72	-0.00196	HCD (High Energy Collision Dissociation)	MS2	52.2725	36.7	47.138	44.3131	24890	19022018_Fusion_Vipin_R6F2.raw	F6.2	137238	9383.72	44067.1	12281.4	53107.2	14453.6			FALSE				4.83	0	1.551e-05
TRUE	High	Sequest HT (A8)	Unambiguous	[K].SkLPGIVAEGRDDLYVSDAFHk.[A]	K2(TMT6plex); K22(TMT6plex)	1	1	P01008	P01008	2	4		0.0166	2	2	719.646	2875.56	2875.57	-2.72	-0.00196	HCD (High Energy Collision Dissociation)	MS2	52.2725	36.7	47.138	44.3131	24890	19022018_Fusion_Vipin_R6F2.raw	F6.2	137238	9383.72	44067.1	12281.4	53107.2	14453.6			FALSE				4.75	0	1.915e-05
TRUE	High	Sequest HT (A8)	Unambiguous	[K].sKLPGIVAEGRDDLYVSDAFHk.[A]	N-Term(TMT6plex); K22(TMT6plex)	1	1	P01008	P01008	2	5	0.0088	0	1	1	575.92	2875.57	2875.57	0.35	0.0002	HCD (High Energy Collision Dissociation)	MS2	2.48868	54.2	55.5	44.3296	24901	19022018_Fusion_Vipin_R6F2.raw	F6.2	219332	8843.24	44523.4	2038.88	24077.7	19669.3			FALSE				5.68	0	1.261e-07
TRUE	High	Sequest HT (A8)	Unambiguous	[K].SkLPGIVAEGRDDLYVSDAFHk.[A]	K2(TMT6plex); K22(TMT6plex)	1	1	P01008	P01008	2	5		0.0088	2	2	575.92	2875.57	2875.57	0.35	0.0002	HCD (High Energy Collision Dissociation)	MS2	2.48868	54.2	55.5	44.3296	24901	19022018_Fusion_Vipin_R6F2.raw	F6.2	219332	8843.24	44523.4	2038.88	24077.7	19669.3			FALSE				5.63	0	1.313e-07
TRUE	High	Sequest HT (A8)	Unambiguous	[K].sKLPGIVAEGRDDLYVSDAFHk.[A]	N-Term(TMT6plex); K22(TMT6plex)	1	1	P01008	P01008	2	4	0.006	0	1	1	719.649	2875.57	2875.57	0.42	0.0003	HCD (High Energy Collision Dissociation)	MS2	22.0085	25.8	16.603	44.3891	24942	19022018_Fusion_Vipin_R6F2.raw	F6.2	329704	10647	80009.7	10363.9	63296	26120.9			FALSE				5.01	0	1.968e-08
TRUE	High	Sequest HT (A8)	Unambiguous	[K].SkLPGIVAEGRDDLYVSDAFHk.[A]	K2(TMT6plex); K22(TMT6plex)	1	1	P01008	P01008	2	4		0.006	2	2	719.649	2875.57	2875.57	0.42	0.0003	HCD (High Energy Collision Dissociation)	MS2	22.0085	25.8	16.603	44.3891	24942	19022018_Fusion_Vipin_R6F2.raw	F6.2	329704	10647	80009.7	10363.9	63296	26120.9			FALSE				4.98	0	2.031e-08
TRUE	High	Sequest HT (A8)	Unambiguous	[R].TEGDGVYTLNNEkQWINk.[A]	K13(TMT6plex); K18(TMT6plex)	1	7	P00738	P00738; H3BS21; J3QQI8; H3BMJ7; J3KSV1; J3QLC9; J3KRH2	1	3	0.7197	0	1	1	856.456	2567.35	2567.35	0.86	0.00073	HCD (High Energy Collision Dissociation)	MS2	0	35.1	14.118	44.473	25000	19022018_Fusion_Vipin_R6F2.raw	F6.2	129669	116184	9664.78	286691	272886	5078.47			FALSE				4.21	0	6.247e-07
TRUE	High	Sequest HT (A8)	Unambiguous	[K].lISVDTEHSNIYLQNGPDR.[I]	N-Term(TMT6plex)	2	2	E9PFZ2; P00450	E9PFZ2; P00450	0	3	0.7226	0	1	1	800.751	2400.24	2400.24	0.66	0.00053	HCD (High Energy Collision Dissociation)	MS2	3.31723	22.8	55.5	43.7583	24508	19022018_Fusion_Vipin_R6F2.raw	F6.2	51826.2	10904.5	26387.5	15940.5	17581.1	10645.6			FALSE				5.84	0	3.616e-08
TRUE	High	Sequest HT (A8)	Unambiguous	[K].AIQLTYNPDESSkPNmIDAATLk.[S]	K13(TMT6plex); M16(Oxidation); K23(TMT6plex)	2	3	C9JEU5; P02679	C9JEU5; P02679; C9JC84	0	3	0.5785	0	1	1	998.867	2994.59	2994.59	-0.19	-0.00019	HCD (High Energy Collision Dissociation)	MS2	0	10.1	55.5	44.4935	25014	19022018_Fusion_Vipin_R6F2.raw	F6.2	38082.7		7960.86	2378.61	10615.5	1890.86			FALSE				3.44	0	2.639e-06
TRUE	High	Sequest HT (A8)	Unambiguous	[K].sPLFMGk.[V]	N-Term(TMT6plex); K7(TMT6plex)	2	2	A0A024R6I7; P01009	A0A024R6I7; P01009	0	2	0.284	0	1	1	619.373	1237.74	1237.74	0.29	0.00018	HCD (High Energy Collision Dissociation)	MS2	14.5594	131.2	45.122	43.7561	24507	19022018_Fusion_Vipin_R6F2.raw	F6.2	297456	103894	138392	14405.9	212913	223847			FALSE				2.5	0.003561	0.04312
TRUE	High	Sequest HT (A8)	Unambiguous	[R].LSSGLVTAALYGR.[L]		1	1	P43251	P43251	0	2	0.5321	0	1	1	654.375	1307.74	1307.73	7.63	0.00499	HCD (High Energy Collision Dissociation)	MS2	68.1404	33.5	55.5	43.7044	24470	19022018_Fusion_Vipin_R6F2.raw	F6.2	37272.9	65946	47898.6	18666.8	27274.2	9369.78	No Quan Labels		FALSE				2.18	0.0004369	0.003149
TRUE	High	Sequest HT (A8)	Unambiguous	[K].GkWERPFEVkDTEEEDFHVDQVTTVk.[V]	K2(TMT6plex); K10(TMT6plex); K26(TMT6plex)	1	1	P01009	P01009	2	5		0.0078	2	2	768.009	3836.02	3836.01	1.89	0.00145	HCD (High Energy Collision Dissociation)	MS2	21.8605	28.4	55.5	42.6414	23757	19022018_Fusion_Vipin_R6F2.raw	F6.2	79786.4	3116.31	40162.1	3047.96	35180.8	7624.2			FALSE				3.83	5.634e-05	0.0003214
TRUE	High	Sequest HT (A8)	Unambiguous	[K].eDGGGWWYNR.[C]	N-Term(TMT6plex)	1	2	P02675	P02675; D6REL8	0	2	0.4265	0	1	1	734.845	1468.68	1468.68	1.38	0.00101	HCD (High Energy Collision Dissociation)	MS2	10.7787	31.6	55.5	42.6439	23759	19022018_Fusion_Vipin_R6F2.raw	F6.2	58565.2	8965.84	47063.2	33774	26213.7	19118.1			FALSE				2.11	0.0005144	0.00377
TRUE	High	Sequest HT (A8)	Unambiguous	[K].HRLEDmEQALSPSVFk.[A]	M6(Oxidation); K16(TMT6plex)	1	2	P05155	E9PGN7; P05155	1	4	0.6809	0	1	1	533.779	2132.09	2132.1	-2.77	-0.00148	HCD (High Energy Collision Dissociation)	MS2	63.7405	8.7	55.5	42.7082	23802	19022018_Fusion_Vipin_R6F2.raw	F6.2	30848.6	1658.12	3483.84	1784.3	5825.01	6558.5			FALSE				3.51	1.549e-05	6.181e-05
TRUE	High	Sequest HT (A8)	Unambiguous	[R].eYcGVPGDGDEELLR.[F]	N-Term(TMT6plex); C3(Carbamidomethyl)	1	1	P02760	P02760	0	2	0.7404	0	1	1	969.455	1937.9	1937.91	-4.2	-0.00407	HCD (High Energy Collision Dissociation)	MS2	60.4342	14.1	54	42.7328	23819	19022018_Fusion_Vipin_R6F2.raw	F6.2	23605.9	9866.11	17317.4	12168.2	13153.5	13188.9			FALSE				3.12	1.549e-05	6.304e-05
TRUE	High	Sequest HT (A8)	Unambiguous	[R].YYcFQGNQFLR.[F]	C3(Carbamidomethyl)	1	2	P02790	Q9BS19; P02790	0	2	0.8178	0	1	1	748.343	1495.68	1495.68	0.15	0.00011	HCD (High Energy Collision Dissociation)	MS2	18.5504	31.6	55.5	42.7801	23850	19022018_Fusion_Vipin_R6F2.raw	F6.2	52475.1	18853.3	41375.6	11515.4	49621.5	15411.7	No Quan Labels		FALSE				2.58	9.141e-05	0.0006571
TRUE	High	Sequest HT (A8)	Unambiguous	[K].SAVTALWGk.[V]	K9(TMT6plex)	1	3	P68871	F8W6P5; A0A0J9YWK4; P68871	0	2	0.5462	0	1	1	581.345	1161.68	1161.68	0.57	0.00033	HCD (High Energy Collision Dissociation)	MS2	2.38209	45.2	1.435	42.801	23865	19022018_Fusion_Vipin_R6F2.raw	F6.2	819174		770196		8917223	518161			FALSE				2.38	0.0007342	0.005577
TRUE	High	Sequest HT (A8)	Selected	[K].VTSIQDWVQk.[T]	K10(TMT6plex)	2	6	P00738; H0Y300	J3QR68; P00738; H0Y300; A0A0C4DGL8; J3QLC9; A0A087WU08	0	2	0.5044	0	1	1	716.905	1432.8	1432.8	2.42	0.00173	HCD (High Energy Collision Dissociation)	MS2	18.9577	47.6	50.431	42.8589	23904	19022018_Fusion_Vipin_R6F2.raw	F6.2	81611.7	38149.3	36218.4	67081.1	75139.2	18082.8			FALSE				2.26	0.001013	0.008331
TRUE	High	Sequest HT (A8)	Unambiguous	[K].mALEVYk.[L]	N-Term(TMT6plex); K7(TMT6plex)	1	1	P04003	P04003	0	2	0.2706	0	1	1	656.391	1311.78	1311.77	0.4	0.00026	HCD (High Energy Collision Dissociation)	MS2	21.5276	38	55.5	42.8612	23905	19022018_Fusion_Vipin_R6F2.raw	F6.2	114435	14278	37692.8	16643.8	25050.7	17600.3			FALSE				2.18	0.000458	0.003249
TRUE	High	Sequest HT (A8)	Unambiguous	[R].SETkDLLFRDDTVcLAk.[L]	K4(TMT6plex); C14(Carbamidomethyl); K17(TMT6plex)	1	1	P02787	P02787	2	4	0.041	0	1	1	618.092	2469.35	2469.34	1.75	0.00108	HCD (High Energy Collision Dissociation)	MS2	28.9678	28.3	51.994	42.8937	23927	19022018_Fusion_Vipin_R6F2.raw	F6.2	47641.4	50123.5	22796.1	7977.05	39968.9	10864.1			FALSE				3.9	8.2e-05	0.0005602
TRUE	High	Sequest HT (A8)	Unambiguous	[R].sETKDLLFRDDTVcLAk.[L]	N-Term(TMT6plex); C14(Carbamidomethyl); K17(TMT6plex)	1	1	P02787	P02787	2	4		0.041	2	2	618.092	2469.35	2469.34	1.75	0.00108	HCD (High Energy Collision Dissociation)	MS2	28.9678	28.3	51.994	42.8937	23927	19022018_Fusion_Vipin_R6F2.raw	F6.2	47641.4	50123.5	22796.1	7977.05	39968.9	10864.1			FALSE				3.74	9.141e-05	0.0006694
TRUE	High	Sequest HT (A8)	Selected	[R].ecELPkIDVHLVPDR.[K]	N-Term(TMT6plex); C2(Carbamidomethyl); K6(TMT6plex)	1	1	P08603	P08603	1	4	0.4551	0	1	1	570.321	2278.26	2278.26	-1.16	-0.00066	HCD (High Energy Collision Dissociation)	MS2	0	13.8	55.5	43.0253	24010	19022018_Fusion_Vipin_R6F2.raw	F6.2	16932.6	4941.67	19793	7552.57	19863.6	12967.7			FALSE				3.45	1.549e-05	8.726e-05
TRUE	High	Sequest HT (A8)	Unambiguous	[R].tHLPEVFLSk.[V]	N-Term(TMT6plex); K10(TMT6plex)	2	2	D6RF35; P02774	D6RF35; P02774	0	3	0.6677	0	1	1	543.665	1628.98	1628.98	1.47	0.0008	HCD (High Energy Collision Dissociation)	MS2	51.3948	20.5	55.5	43.0972	24057	19022018_Fusion_Vipin_R6F2.raw	F6.2	30906.3	8891.67	27985.2	8432.88	30250.2	16348.2			FALSE				3.22	2.182e-05	0.0001372
TRUE	High	Sequest HT (A8)	Selected	[K].vQPYLDDFQkk.[W]	N-Term(TMT6plex); K10(TMT6plex); K11(TMT6plex)	1	2	P02647	P02647; F8W696	1	3	0.4351	0	1	1	690.072	2068.2	2068.2	-1.78	-0.00122	HCD (High Energy Collision Dissociation)	MS2	27.2227	57.6	54	43.1994	24124	19022018_Fusion_Vipin_R6F2.raw	F6.2	134338	35606	86498.3	20058.2	47159	28067.9			FALSE				2.62	0.001409	0.01329
TRUE	High	Sequest HT (A8)	Unambiguous	[K].SPVGVQPILNEHTFcAGMSk.[Y]	C15(Carbamidomethyl); K20(TMT6plex)	2	6	P00738; H0Y300	J3QR68; P00738; H0Y300; A0A0C4DGL8; J3QLC9; A0A087WU08	0	3	0.7178	0	1	1	801.077	2401.22	2401.22	-1.61	-0.00129	HCD (High Energy Collision Dissociation)	MS2	34.079	27	55.5	43.3086	24196	19022018_Fusion_Vipin_R6F2.raw	F6.2	69323.1	12303.8	36239.3	15138	20236.8	13163.6			FALSE				4.04	0	2.48e-05
TRUE	High	Sequest HT (A8)	Unambiguous	[K].SPVGVQPILNEHTFcAGmSk.[Y]	C15(Carbamidomethyl); M18(Oxidation); K20(TMT6plex)	2	6	P00738; H0Y300	J3QR68; P00738; H0Y300; A0A0C4DGL8; J3QLC9; A0A087WU08	0	3	0.6385	0	1	1	806.41	2417.22	2417.22	0.1	8e-05	HCD (High Energy Collision Dissociation)	MS2	0.988823	35.5	51.024	43.4271	24279	19022018_Fusion_Vipin_R6F2.raw	F6.2	120838	24013.3	22426.5	45421.9	16326.1	3726.11			FALSE				4.73	0	1.781e-05
TRUE	High	Sequest HT (A8)	Unambiguous	[R].eYcGVPGDGDEELLR.[F]	N-Term(TMT6plex); C3(Carbamidomethyl)	1	1	P02760	P02760	0	2	0.716	0	1	1	969.458	1937.91	1937.91	-0.93	-0.0009	HCD (High Energy Collision Dissociation)	MS2	0	10.3	55.5	43.4294	24280	19022018_Fusion_Vipin_R6F2.raw	F6.2	22058.6	5040.07	7600.09	11323.2	6920.97	6955.61			FALSE				2.57	0.0001328	0.0009321
TRUE	High	Sequest HT (A8)	Selected	[K].SAVTALWGk.[V]	K9(TMT6plex)	1	3	P68871	F8W6P5; A0A0J9YWK4; P68871	0	2	0.5436	0	1	1	581.345	1161.68	1161.68	0.05	3e-05	HCD (High Energy Collision Dissociation)	MS2	8.82977	40.4	54	43.4761	24312	19022018_Fusion_Vipin_R6F2.raw	F6.2	37308.5	5624.56	34708.7	10152.3	151137	15753.7			FALSE				2.41	0.0006036	0.004562
TRUE	High	Sequest HT (A8)	Unambiguous	[K].lYHSEAFTVNFGDTEEAkk.[Q]	N-Term(TMT6plex); K18(TMT6plex); K19(TMT6plex)	2	4	A0A024R6I7; P01009	A0A024R6I7; A0A0G2JRN3; P01009; G3V2B9	1	4	0.683	0	1	1	719.139	2873.53	2873.53	1.36	0.00098	HCD (High Energy Collision Dissociation)	MS2	11.6162	35.8	14.002	43.5109	24336	19022018_Fusion_Vipin_R6F2.raw	F6.2	735950	6351.13	12943	11676.7	10588.4	51682.7			FALSE				6.12	0	5.812e-10
TRUE	High	Sequest HT (A8)	Selected	[K].VTSIQDWVQk.[T]	K10(TMT6plex)	2	6	P00738; H0Y300	J3QR68; P00738; H0Y300; A0A0C4DGL8; J3QLC9; A0A087WU08	0	2	0.4448	0	1	1	716.904	1432.8	1432.8	0.46	0.00033	HCD (High Energy Collision Dissociation)	MS2	5.02151	40.3	27.094	43.5328	24351	19022018_Fusion_Vipin_R6F2.raw	F6.2	156271	74605.8	43416.3	172555	29289.7	8008.58			FALSE				2.81	6.066e-05	0.00038
TRUE	High	Sequest HT (A8)	Selected	[R].qGALELIk.[K]	N-Term(TMT6plex); K8(TMT6plex)	1	1	P01024	P01024	0	2	0.1321	0	1	1	665.43	1329.85	1329.85	1.02	0.00068	HCD (High Energy Collision Dissociation)	MS2	34.6148	43.7	55.5	43.5366	24353	19022018_Fusion_Vipin_R6F2.raw	F6.2	81957.6	13112	79827.6	19716.3	45366.5	27549.2			FALSE				2.12	0.0002894	0.00205
TRUE	High	Sequest HT (A8)	Unambiguous	[R].lLDSLPSDTR.[L]	N-Term(TMT6plex)	1	3	P05155	E9PGN7; H9KV48; P05155	0	2	0.5861	0	1	1	673.381	1345.75	1345.75	1.1	0.00074	HCD (High Energy Collision Dissociation)	MS2	18.0333	42.3	54	43.5793	24383	19022018_Fusion_Vipin_R6F2.raw	F6.2	95497.2	15980.2	56865.7	22154.2	26748	40152			FALSE				2.44	0.0001328	0.000953
TRUE	High	Sequest HT (A8)	Unambiguous	[K].qKPDGVFQEDAPVIHQEMIGGLR.[N]	N-Term(TMT6plex)	1	1	P01024	P01024	0	4	0.0399	0	1	1	699.117	2793.45	2793.46	-3.02	-0.00211	HCD (High Energy Collision Dissociation)	MS2	15.524	12.3	55.5	43.5998	24397	19022018_Fusion_Vipin_R6F2.raw	F6.2	30836.4	3313.19	13302	11715.3	10354	3297.75			FALSE				4.51	0	1.996e-05
TRUE	High	Sequest HT (A8)	Unambiguous	[K].QkPDGVFQEDAPVIHQEMIGGLR.[N]	K2(TMT6plex)	1	1	P01024	P01024	0	4		0.0399	2	2	699.117	2793.45	2793.46	-3.02	-0.00211	HCD (High Energy Collision Dissociation)	MS2	15.524	12.3	55.5	43.5998	24397	19022018_Fusion_Vipin_R6F2.raw	F6.2	30836.4	3313.19	13302	11715.3	10354	3297.75			FALSE				4.33	0	2.516e-05
TRUE	High	Sequest HT (A8)	Unambiguous	[K].lGPHAGDVEGHLSFLEk.[D]	N-Term(TMT6plex); K17(TMT6plex)	1	1	P06727	P06727	0	4	0.6692	0	1	1	566.816	2264.24	2264.24	-0.85	-0.00048	HCD (High Energy Collision Dissociation)	MS2	6.3216	29.7	54	43.6812	24454	19022018_Fusion_Vipin_R6F2.raw	F6.2	77099.8	7238.78	32118.6	6731.74	29066.2	35011.4			FALSE				5.17	0	4.165e-09
TRUE	High	Sequest HT (A8)	Unambiguous	[R].GPGGAWAAEVISNAR.[E]		1	1	P0DJI9	P0DJI9	0	2	0.7508	0	1	1	728.368	1455.73	1455.73	-3.46	-0.00252	HCD (High Energy Collision Dissociation)	MS2	40.5028	21.7	54	43.698	24466	19022018_Fusion_Vipin_R6F2.raw	F6.2	43991.9	8751.96	30625.9	17847.1	20449.9	10214.7	No Quan Labels		FALSE				3.05	1.549e-05	5.637e-05
TRUE	High	Sequest HT (A8)	Selected	[K].VLDALQAIk.[T]	K9(TMT6plex)	1	7	P00915	E5RHP7; E5RJF6; H0YBE2; P00915; E5RFE7; E5RJI8; E5RH81	0	2	0.5845	0	1	1	600.381	1199.76	1199.76	-0.31	-0.00019	HCD (High Energy Collision Dissociation)	MS2	21.3534	36.7	54	43.7277	24487	19022018_Fusion_Vipin_R6F2.raw	F6.2	89780.8	15116.9	48943.7	8519.33	52446.4	15635.4			FALSE				2.07	0.000458	0.003307
TRUE	High	Sequest HT (A8)	Unambiguous	[K].gKWERPFEVkDTEEEDFHVDQVTTVk.[V]	N-Term(TMT6plex); K10(TMT6plex); K26(TMT6plex)	1	1	P01009	P01009	2	5	0.0078	0	1	1	768.009	3836.02	3836.01	1.89	0.00145	HCD (High Energy Collision Dissociation)	MS2	21.8605	28.4	55.5	42.6414	23757	19022018_Fusion_Vipin_R6F2.raw	F6.2	79786.4	3116.31	40162.1	3047.96	35180.8	7624.2			FALSE				3.86	5.096e-05	0.0003162
TRUE	High	Sequest HT (A8)	Unambiguous	[K].NLNEkDYELLcLDGTR.[K]	K5(TMT6plex); C11(Carbamidomethyl)	1	1	P02787	P02787	1	3	0.0997	0	1	1	728.038	2182.1	2182.1	-1.46	-0.00106	HCD (High Energy Collision Dissociation)	MS2	54.7899	37.7	55.5	44.5864	25079	19022018_Fusion_Vipin_R6F2.raw	F6.2	69968.7	39549.4	54468.3	20605.6	40327.8	11865			FALSE				3.71	8.2e-05	0.0005113
TRUE	High	Sequest HT (A8)	Unambiguous	[R].QPSSAFAAFVk.[R]	K11(TMT6plex)	1	1	P01024	P01024	0	2	0.5519	0	1	1	691.387	1381.77	1381.77	-0.97	-0.00067	HCD (High Energy Collision Dissociation)	MS2	16.4753	72.5	54	44.7247	25178	19022018_Fusion_Vipin_R6F2.raw	F6.2	164484	49690.7	57221.4	99977	54192.7	20820.8			FALSE				2.12	0.0003779	0.002934
TRUE	High	Sequest HT (A8)	Unambiguous	[R].tNFDNDIALVR.[L]	N-Term(TMT6plex)	1	3	P09871	P09871; A0A087X232; F8WCZ6	0	2	0.552	0	1	1	753.911	1506.82	1506.81	2.75	0.00207	HCD (High Energy Collision Dissociation)	MS2	0	27.9	55.5	45.1973	25519	19022018_Fusion_Vipin_R6F2.raw	F6.2	27778.3	13713.3	40930.7	27635.6	38507.4	18412.9			FALSE				2.21	0.0002365	0.001642
TRUE	High	Sequest HT (A8)	Selected	[R].qWAGLVEk.[V]	N-Term(TMT6plex); K8(TMT6plex)	1	1	P02649	P02649	0	2	0.3373	0	1	1	694.919	1388.83	1388.83	0.71	0.00049	HCD (High Energy Collision Dissociation)	MS2	15.7265	41.5	54	45.2218	25537	19022018_Fusion_Vipin_R6F2.raw	F6.2	53447.7	11579.1	55816.5	22227.3	51219.7	60443			FALSE				2.52	5.096e-05	0.0003125
TRUE	High	Sequest HT (A8)	Unambiguous	[R].eYcGVPGDGDEELLR.[F]	N-Term(TMT6plex); C3(Carbamidomethyl)	1	1	P02760	P02760	0	2	0.625	0	1	1	969.46	1937.91	1937.91	0.65	0.00063	HCD (High Energy Collision Dissociation)	MS2	0	8.7	55.5	45.2809	25579	19022018_Fusion_Vipin_R6F2.raw	F6.2	16189.7	7735.91	9087.29	7447.51	7081.74	3614.32			FALSE				2.08	0.0003068	0.002305
TRUE	High	Sequest HT (A8)	Unambiguous	[K].sDVVYTDWk.[K]	N-Term(TMT6plex); K9(TMT6plex)	1	1	P02763	P02763	0	2	0.6148	0	1	1	785.93	1570.85	1570.85	1.09	0.00086	HCD (High Energy Collision Dissociation)	MS2	71.9387	42.8	55.5	45.29	25585	19022018_Fusion_Vipin_R6F2.raw	F6.2	47855.9	19511.2	54003.9	26862.7	44003.7	59130.7			FALSE				2.7	2.182e-05	0.0001441
TRUE	High	Sequest HT (A8)	Unambiguous	[K].sDVVYTDWk.[K]	N-Term(TMT6plex); K9(TMT6plex)	1	1	P02763	P02763	0	3	0.657	0	1	1	524.288	1570.85	1570.85	-2.22	-0.00116	HCD (High Energy Collision Dissociation)	MS2	20.5386	24.5	54	45.4146	25668	19022018_Fusion_Vipin_R6F2.raw	F6.2	44699.1	14879.5	28272.2	12055.5	23001.8	32436.3			FALSE				2.77	0.00173	0.01761
TRUE	High	Sequest HT (A8)	Unambiguous	[R].vVLVAVDk.[G]	N-Term(TMT6plex); K8(TMT6plex)	1	1	P01024	P01024	0	2	0.1925	0	1	1	650.935	1300.86	1300.86	2.22	0.00145	HCD (High Energy Collision Dissociation)	MS2	30.5632	25.5	55.5	45.4184	25670	19022018_Fusion_Vipin_R6F2.raw	F6.2	51222.7	7716.9	53541.8	3498.94	21872.8	13210.9			FALSE				2.13	7.517e-05	0.0004376
TRUE	High	Sequest HT (A8)	Selected	[K].gkWERPFEVkDTEEEDFHVDQVTTVk.[V]	N-Term(TMT6plex); K2(TMT6plex); K10(TMT6plex); K26(TMT6plex)	1	1	P01009	P01009	2	5	0.643	0	1	1	813.839	4065.17	4065.17	-1.4	-0.00114	HCD (High Energy Collision Dissociation)	MS2	0	15.8	54	45.4275	25677	19022018_Fusion_Vipin_R6F2.raw	F6.2	58531.6	1876.54	8994.01	2396.74	7724.63	17356.3			FALSE				3.95	0	1.194e-06
TRUE	High	Sequest HT (A8)	Unambiguous	[R].vGFYESDVMGR.[G]	N-Term(TMT6plex)	1	1	P01023	P01023	0	2	0.6635	0	1	1	744.872	1488.74	1488.74	0.66	0.00049	HCD (High Energy Collision Dissociation)	MS2	38.4933	60.7	54	45.4582	25697	19022018_Fusion_Vipin_R6F2.raw	F6.2	125513	24436.6	76582.6	23928.7	52132.8	70534.9			FALSE				3.15	0	2.41e-05
TRUE	High	Sequest HT (A8)	Unambiguous	[R].LYGSEAFATDFQDSAAAkk.[L]	K18(TMT6plex); K19(TMT6plex)	1	2	P01011	G3V595; P01011	1	3	0.681	0	1	1	826.769	2478.29	2478.29	0.34	0.00028	HCD (High Energy Collision Dissociation)	MS2	4.29001	11.8	54	45.7426	25884	19022018_Fusion_Vipin_R6F2.raw	F6.2	40673.3	2160.76	11853.3	2018.11	12684.5	2765.09			FALSE				2.79	0	1.274e-05
TRUE	High	Sequest HT (A8)	Unambiguous	[R].LYGSEAFATDFQDSAAAkk.[L]	K18(TMT6plex); K19(TMT6plex)	1	2	P01011	G3V595; P01011	1	4	0.5076	0	1	1	620.331	2478.3	2478.29	4.55	0.00282	HCD (High Energy Collision Dissociation)	MS2	49.3006	37.3	55.5	45.9517	26024	19022018_Fusion_Vipin_R6F2.raw	F6.2	129385	3078.15	36746.1	6589.61	39748.3	11647.6			FALSE				3.29	7.517e-05	0.0004307
TRUE	High	Sequest HT (A8)	Unambiguous	[K].sDVVYTDWk.[K]	N-Term(TMT6plex); K9(TMT6plex)	1	1	P02763	P02763	0	2	0.6272	0	1	1	785.93	1570.85	1570.85	0	0	HCD (High Energy Collision Dissociation)	MS2	4.52227	77.2	10.808	45.9788	26044	19022018_Fusion_Vipin_R6F2.raw	F6.2	472834	169343	500507	252670	361606	737561			FALSE				2.79	1.549e-05	5.403e-05
TRUE	High	Sequest HT (A8)	Unambiguous	[K].SVLGQLGITk.[V]	K10(TMT6plex)	2	3	A0A024R6I7; P01009	A0A024R6I7; A0A0G2JRN3; P01009	0	2	0.626	0	1	1	622.893	1244.78	1244.78	0.97	0.00061	HCD (High Energy Collision Dissociation)	MS2	5.32092	57.6	54	46.1052	26134	19022018_Fusion_Vipin_R6F2.raw	F6.2	158197	17781.8	41907.5	6156.06	91995.3	47647.8			FALSE				2.62	8.732e-05	0.000631
TRUE	High	Sequest HT (A8)	Unambiguous	[K].sDVVYTDWk.[K]	N-Term(TMT6plex); K9(TMT6plex)	1	1	P02763	P02763	0	3	0.5743	0	1	1	524.289	1570.85	1570.85	0.69	0.00036	HCD (High Energy Collision Dissociation)	MS2	5.83673	46	55.5	46.1075	26135	19022018_Fusion_Vipin_R6F2.raw	F6.2	48673	16044.7	55666.1	23763.1	49882.2	76532.7			FALSE				3.03	0.0002365	0.001665
TRUE	High	Sequest HT (A8)	Unambiguous	[K].DSGRDYVSQFEGSALGk.[Q]	K17(TMT6plex)	1	1	P02647	P02647	1	3	0.491	0	1	1	682.343	2045.01	2045.01	0.46	0.00031	HCD (High Energy Collision Dissociation)	MS2	18.92	33.1	55.5	46.1823	26189	19022018_Fusion_Vipin_R6F2.raw	F6.2	88201.6	15270.8	48471.9	10655.1	28585.3	8898.29			FALSE				4.42	0	5.399e-06
TRUE	High	Sequest HT (A8)	Unambiguous	[R].EIGELYLPk.[F]	K9(TMT6plex)	1	2	P01011	G3V3A0; P01011	0	2	0.4638	0	1	1	645.879	1290.75	1290.75	-0.38	-0.00025	HCD (High Energy Collision Dissociation)	MS2	31.3749	33.7	54	46.2006	26203	19022018_Fusion_Vipin_R6F2.raw	F6.2	106719	15752.7	34546	3637.64	33679.4	16642.9			FALSE				2.07	0.0003068	0.002326
TRUE	High	Sequest HT (A8)	Unambiguous	[K].dSGRDYVSQFEGSALGk.[Q]	N-Term(TMT6plex); K17(TMT6plex)	1	1	P02647	P02647	1	3	0.606	0	1	1	758.73	2274.18	2274.18	-0.21	-0.00016	HCD (High Energy Collision Dissociation)	MS2	5.75983	51.9	30.485	46.2161	26214	19022018_Fusion_Vipin_R6F2.raw	F6.2	206926	39273.2	140821	48048.6	68114.7	46801.6			FALSE				4.34	0	1.156e-07
TRUE	High	Sequest HT (A8)	Unambiguous	[K].HQPQEFPTYVEPTNDEIcEAFRk.[D]	C18(Carbamidomethyl); K23(TMT6plex)	2	3	D6RF35; P02774	D6RF35; D6RBJ7; P02774	1	4	0.7453	0	1	1	766.873	3064.47	3064.47	0.57	0.00043	HCD (High Energy Collision Dissociation)	MS2	11.1388	36	55.5	46.2184	26215	19022018_Fusion_Vipin_R6F2.raw	F6.2	141642	6322.62	22478.4	10439.3	20315.9	11681.2			FALSE				7.5	0	1.158e-10
TRUE	High	Sequest HT (A8)	Unambiguous	[K].dSGRDYVSQFEGSALGk.[Q]	N-Term(TMT6plex); K17(TMT6plex)	1	1	P02647	P02647	1	4	0.5718	0	1	1	569.298	2274.17	2274.18	-2.93	-0.00167	HCD (High Energy Collision Dissociation)	MS2	13.2867	16.2	55.5	46.2302	26224	19022018_Fusion_Vipin_R6F2.raw	F6.2	37088.4	6889.59	28249.6	3328.47	14255.1	7662.01			FALSE				3.41	0.0001049	0.000744
TRUE	High	Sequest HT (A8)	Unambiguous	[R].GPGGVWAAEAISDAR.[E]		1	1	P0DJI8	P0DJI8	0	2	0.4412	0	1	1	728.863	1456.72	1456.72	0.31	0.00022	HCD (High Energy Collision Dissociation)	MS2	3.80763	29.1	54	46.2613	26247	19022018_Fusion_Vipin_R6F2.raw	F6.2	44050.3	16059.4	38955.2	14461.2	44811.3	18529.2	No Quan Labels		FALSE				2.04	0.001071	0.008973
TRUE	High	Sequest HT (A8)	Unambiguous	[K].sLAELGGHLDQQVEEFRR.[R]	N-Term(TMT6plex)	1	1	P06727	P06727	1	4	0.5899	0	1	1	579.059	2313.22	2313.21	0.53	0.00031	HCD (High Energy Collision Dissociation)	MS2	3.22165	27.3	39.136	46.2754	26257	19022018_Fusion_Vipin_R6F2.raw	F6.2	82983.8	18312	28058.8	3336.43	59809.5	36036.7			FALSE				7.56	0	9.446e-13
TRUE	High	Sequest HT (A8)	Unambiguous	[K].kVFLDccNYITELR.[R]	K1(TMT6plex); C6(Carbamidomethyl); C7(Carbamidomethyl)	1	1	P01024	P01024	1	3	0.7506	0	1	1	687.355	2060.05	2060.05	0.39	0.00027	HCD (High Energy Collision Dissociation)	MS2	100	22.3	55.5	46.2844	26263	19022018_Fusion_Vipin_R6F2.raw	F6.2	47441.5	12281.2	25383.8	10712.2	27468.2	8957.4			FALSE				4.01	9.559e-06	3.78e-05
TRUE	High	Sequest HT (A8)	Unambiguous	[K].kVFLDccNYITELR.[R]	N-Term(TMT6plex); C6(Carbamidomethyl); C7(Carbamidomethyl)	1	1	P01024	P01024	1	3	0.7506	0	1	2	687.355	2060.05	2060.05	0.39	0.00027	HCD (High Energy Collision Dissociation)	MS2	100	22.3	55.5	46.2844	26263	19022018_Fusion_Vipin_R6F2.raw	F6.2	47441.5	12281.2	25383.8	10712.2	27468.2	8957.4			FALSE				4.01	9.559e-06	3.78e-05
TRUE	High	Sequest HT (A8)	Selected	[K].sLAELGGHLDQQVEEFRR.[R]	N-Term(TMT6plex)	1	1	P06727	P06727	1	3	0.6524	0	1	1	771.745	2313.22	2313.21	2.25	0.00174	HCD (High Energy Collision Dissociation)	MS2	24.8667	38.9	55.5	46.3216	26289	19022018_Fusion_Vipin_R6F2.raw	F6.2	89926.2	16902.9	39914.8	12327.3	43451.2	23279.8			FALSE				4.66	0	4.378e-06
TRUE	High	Sequest HT (A8)	Unambiguous	[R].LESEETmVLEAHDAQGDVPVTVTVHDFPGk.[K]	M7(Oxidation); K30(TMT6plex)	1	1	P01024	P01024	0	4	0.7315	0	1	1	874.685	3495.72	3495.72	0.69	0.0006	HCD (High Energy Collision Dissociation)	MS2	5.48937	13.4	28.532	46.3309	26296	19022018_Fusion_Vipin_R6F2.raw	F6.2	81394.1	2367.18	29600.1	3740.58	21826	13824.5			FALSE				6.22	0	4.249e-11
TRUE	High	Sequest HT (A8)	Unambiguous	[K].YGFcEAADQFHVLDEVRR.[-]	C4(Carbamidomethyl)	1	1	P07360	P07360	1	4	0.574	0	1	1	553.762	2212.02	2212.02	0.22	0.00012	HCD (High Energy Collision Dissociation)	MS2	26.0444	13.6	55.5	46.3332	26297	19022018_Fusion_Vipin_R6F2.raw	F6.2	11682.4	1797.79	10637.1	2379.24	55042.8	2326.98	No Quan Labels		FALSE				3.31	2.79e-05	0.0002052
TRUE	High	Sequest HT (A8)	Unambiguous	[K].TYmLAFDVNDEk.[N]	M3(Oxidation); K12(TMT6plex)	1	1	P02763	P02763	0	2	0.754	0	1	1	845.913	1690.82	1690.82	-0.06	-5e-05	HCD (High Energy Collision Dissociation)	MS2	0	13.6	55.5	45.1032	25451	19022018_Fusion_Vipin_R6F2.raw	F6.2	29292.4	5419.7	14396.3	10680.2	12930.2	8624.92			FALSE				2.52	2.182e-05	0.0001382
TRUE	High	Sequest HT (A8)	Unambiguous	[R].FDEFFSEGcAPGSk.[K]	C9(Carbamidomethyl); K14(TMT6plex)	1	2	P02787	H7C5E8; P02787	0	2	0.7823	0	1	1	903.91	1806.81	1806.82	-4.59	-0.00415	HCD (High Energy Collision Dissociation)	MS2	0	12.4	54	44.695	25157	19022018_Fusion_Vipin_R6F2.raw	F6.2	25205.8	8584.85	16768.5	6818.58	13456.9	7250.06			FALSE				2.48	2.79e-05	0.0001763
TRUE	High	Sequest HT (A8)	Unambiguous	[K].nNKDSHSLTTNIMEILR.[G]	N-Term(TMT6plex)	1	2	P02671	P02671; A0A087WUA0	1	4		0.0229	2	2	554.55	2215.18	2215.17	3.76	0.00208	HCD (High Energy Collision Dissociation)	MS2	11.4112	19	55.5	45.0955	25445	19022018_Fusion_Vipin_R6F2.raw	F6.2	73020		16878.3	1431.72	17194	6419.01			FALSE				5.13	0	3.532e-05
TRUE	High	Sequest HT (A8)	Unambiguous	[R].LYGSEAFATDFQDSAAAkk.[L]	K18(TMT6plex); K19(TMT6plex)	1	2	P01011	G3V595; P01011	1	3	0.6308	0	1	1	826.77	2478.29	2478.29	1.01	0.00083	HCD (High Energy Collision Dissociation)	MS2	40.0465	19.2	55.5	45.0632	25422	19022018_Fusion_Vipin_R6F2.raw	F6.2	59319.9	2513.84	13750.7	8742.18	15399.9	7700.31			FALSE				3.25	0	9.829e-06
TRUE	High	Sequest HT (A8)	Unambiguous	[K].aYkSELEEQLTPVAEETR.[A]	N-Term(TMT6plex); K3(TMT6plex)	1	4	P02649	E7ERP7; H0Y7L5; E9PEV4; P02649	1	3	0.6306	0	1	1	851.128	2551.37	2551.37	1.47	0.00125	HCD (High Energy Collision Dissociation)	MS2	11.3661	27.4	54	44.7466	25194	19022018_Fusion_Vipin_R6F2.raw	F6.2	44653.2	8063.94	15673.6	21123.2	38150.9	38754.2			FALSE				4.25	0	3.9e-06
TRUE	High	Sequest HT (A8)	Selected	[R].lPPTTTcQQQkEELLPAQDIk.[A]	N-Term(TMT6plex); C7(Carbamidomethyl); K11(TMT6plex); K21(TMT6plex)	1	4	B4E1Z4	E7ETN3; P00751; B4E1Z4; H7C5H1	1	4	0.4968	0	1	1	782.192	3125.75	3125.75	-1.06	-0.00083	HCD (High Energy Collision Dissociation)	MS2	27.1378	14.7	55.5	44.7646	25206	19022018_Fusion_Vipin_R6F2.raw	F6.2	29340.6	5986.62	25547.5	3578.19	13282.4	7891.91			FALSE				3.1	2.182e-05	0.0001524
TRUE	High	Sequest HT (A8)	Unambiguous	[R].FSGTWYAMAk.[K]	K10(TMT6plex)	1	2	P02753	Q5VY30; P02753	0	2	0.6533	0	1	1	695.853	1390.7	1390.7	-3.35	-0.00233	HCD (High Energy Collision Dissociation)	MS2	25.8398	53.7	54	44.7801	25218	19022018_Fusion_Vipin_R6F2.raw	F6.2	111540	45113.3	61053.1	28451.7	57311.7	27023.7			FALSE				2.25	0.00118	0.01046
TRUE	High	Sequest HT (A8)	Unambiguous	[K].MkPVPDLVPGNFk.[S]	K2(TMT6plex); K13(TMT6plex)	1	1	P02671	P02671	0	3	0.0036	0	1	1	634.04	1900.11	1900.11	-3.73	-0.00236	HCD (High Energy Collision Dissociation)	MS2	34.9185	24.8	55.5	44.8085	25238	19022018_Fusion_Vipin_R6F2.raw	F6.2	42590.6	14226.5	26629.5	20464.5	30912.4	11971.5			FALSE				2.75	0.0006133	0.004661
TRUE	High	Sequest HT (A8)	Unambiguous	[K].mKPVPDLVPGNFk.[S]	N-Term(TMT6plex); K13(TMT6plex)	1	1	P02671	P02671	0	3		0.0036	2	2	634.04	1900.11	1900.11	-3.73	-0.00236	HCD (High Energy Collision Dissociation)	MS2	34.9185	24.8	55.5	44.8085	25238	19022018_Fusion_Vipin_R6F2.raw	F6.2	42590.6	14226.5	26629.5	20464.5	30912.4	11971.5			FALSE				2.74	0.0006248	0.004694
TRUE	High	Sequest HT (A8)	Unambiguous	[R].TFTLLDPk.[A]	K8(TMT6plex)	1	1	Q96PD5	Q96PD5	0	2	0.6199	0	1	1	582.348	1163.69	1163.69	0.66	0.00038	HCD (High Energy Collision Dissociation)	MS2	31.4753	44.7	55.5	44.8457	25265	19022018_Fusion_Vipin_R6F2.raw	F6.2	135191	10760.1	33838.2	15921.4	53087.7	17682			FALSE				2.71	0.001248	0.01133
TRUE	High	Sequest HT (A8)	Unambiguous	[K].SLAELGGHLDQQVEEFR.[R]		1	1	P06727	P06727	0	3	0.6699	0	1	1	643.319	1927.94	1927.95	-4.67	-0.003	HCD (High Energy Collision Dissociation)	MS2	0	14.8	55.5	44.8498	25268	19022018_Fusion_Vipin_R6F2.raw	F6.2	25844.3	4071.91	23220.9	7050.64	16851.6	11750	No Quan Labels		FALSE				4.15	0	3.031e-05
TRUE	High	Sequest HT (A8)	Unambiguous	[R].ePQDTYHYLPFSLPHR.[R]	N-Term(TMT6plex)	1	3	P10909	H0YLK8; H0YC35; P10909	0	4	0.64	0	1	1	558.038	2229.13	2229.13	1.41	0.00079	HCD (High Energy Collision Dissociation)	MS2	11.8459	7.9	55.5	44.8549	25272	19022018_Fusion_Vipin_R6F2.raw	F6.2	16850.1		10493.6	6342.78	11473.3	2890.09			FALSE				4	0	9.054e-06
TRUE	High	Sequest HT (A8)	Unambiguous	[K].SASDLTWDNLk.[G]	K11(TMT6plex)	1	2	P02787	H7C5E8; P02787	0	2	0.6657	0	1	1	739.888	1478.77	1478.77	0.12	9e-05	HCD (High Energy Collision Dissociation)	MS2	8.2794	58.4	42.904	44.8653	25280	19022018_Fusion_Vipin_R6F2.raw	F6.2	193648	65075.8	85899.5	15688.3	66023.7	29330.3			FALSE				3.35	2.79e-05	0.0001777
TRUE	High	Sequest HT (A8)	Unambiguous	[K].aYkSELEEQLTPVAEETR.[A]	N-Term(TMT6plex); K3(TMT6plex)	1	4	P02649	E7ERP7; H0Y7L5; E9PEV4; P02649	1	4	0.5952	0	1	1	638.597	2551.36	2551.37	-0.35	-0.00022	HCD (High Energy Collision Dissociation)	MS2	31.36	25.1	55.5	44.8676	25281	19022018_Fusion_Vipin_R6F2.raw	F6.2	44151.9	12607.4	24934.2	7101.98	31421.4	25641			FALSE				4.57	0	1.172e-06
TRUE	High	Sequest HT (A8)	Unambiguous	[K].rLYGSEAFATDFQDSAAAk.[K]	N-Term(TMT6plex); K19(TMT6plex)	1	2	P01011	G3V595; P01011	1	3	0.677	0	1	1	836.105	2506.3	2506.3	1.07	0.00089	HCD (High Energy Collision Dissociation)	MS2	9.22659	34.8	55.5	44.8692	25282	19022018_Fusion_Vipin_R6F2.raw	F6.2	93277.9	4010.07	38733.4	7878.97	39516	26677.7			FALSE				7.09	0	7.474e-10
TRUE	High	Sequest HT (A8)	Unambiguous	[K].YHFVTPLTSMVVTkPEDNEDER.[A]	K14(TMT6plex)	1	2	Q06033	A0A087WW43; Q06033	0	4	0.6946	0	1	1	709.856	2836.4	2836.4	-0.55	-0.00039	HCD (High Energy Collision Dissociation)	MS2	6.64101	28.6	55.5	44.9051	25308	19022018_Fusion_Vipin_R6F2.raw	F6.2	96016.9	14500.9	25316.1	11703.5	16903.4	7970.55			FALSE				5.14	0	3.532e-07
TRUE	High	Sequest HT (A8)	Unambiguous	[R].vAPEEHPVLLTEAPLNPk.[A]	N-Term(TMT6plex); K18(TMT6plex)	1	9	P60709	E7EVS6; G5E9R0; J3KT65; P60709; I3L1U9; K7EM38; I3L4N8; I3L3R2; P63261	0	3	0.2032	0	1	1	804.803	2412.39	2412.39	1.39	0.00112	HCD (High Energy Collision Dissociation)	MS2	27.8553	19.2	55.5	44.9119	25313	19022018_Fusion_Vipin_R6F2.raw	F6.2	45284	6526.34	22891.4	9474.47	23885.3	8380.98			FALSE				4.97	0	1.077e-07
TRUE	High	Sequest HT (A8)	Unambiguous	[R].kSPQELLcGASLISDR.[W]	K1(TMT6plex); C8(Carbamidomethyl)	1	2	P00734	P00734; E9PIT3	1	3	0.6891	0	1	1	668.364	2003.08	2003.08	-0.36	-0.00024	HCD (High Energy Collision Dissociation)	MS2	17.8159	25.6	55.5	44.9337	25329	19022018_Fusion_Vipin_R6F2.raw	F6.2	54790.8	13208.6	37409	10975.4	22788.9	7687.02			FALSE				4.76	0	2.15e-06
TRUE	High	Sequest HT (A8)	Unambiguous	[R].kSPQELLcGASLISDR.[W]	N-Term(TMT6plex); C8(Carbamidomethyl)	1	2	P00734	P00734; E9PIT3	1	3	0.6891	0	1	2	668.364	2003.08	2003.08	-0.36	-0.00024	HCD (High Energy Collision Dissociation)	MS2	17.8159	25.6	55.5	44.9337	25329	19022018_Fusion_Vipin_R6F2.raw	F6.2	54790.8	13208.6	37409	10975.4	22788.9	7687.02			FALSE				4.76	0	2.15e-06
TRUE	High	Sequest HT (A8)	Unambiguous	[K].mKPVPDLVPGNFk.[S]	N-Term(TMT6plex); K13(TMT6plex)	1	1	P02671	P02671	0	4	0.0032	0	1	1	475.784	1900.12	1900.11	1.34	0.00064	HCD (High Energy Collision Dissociation)	MS2	0	26.6	55.5	44.9414	25335	19022018_Fusion_Vipin_R6F2.raw	F6.2	41729.1	6976.8	26367.5	26126.6	49363.3	11311.5			FALSE				3.17	7.517e-05	0.0004492
TRUE	High	Sequest HT (A8)	Unambiguous	[K].MkPVPDLVPGNFk.[S]	K2(TMT6plex); K13(TMT6plex)	1	1	P02671	P02671	0	4		0.0032	2	2	475.784	1900.12	1900.11	1.34	0.00064	HCD (High Energy Collision Dissociation)	MS2	0	26.6	55.5	44.9414	25335	19022018_Fusion_Vipin_R6F2.raw	F6.2	41729.1	6976.8	26367.5	26126.6	49363.3	11311.5			FALSE				3.16	9.677e-05	0.0006887
TRUE	High	Sequest HT (A8)	Unambiguous	[K].kLSSWVLLmk.[Y]	N-Term(TMT6plex); M9(Oxidation); K10(TMT6plex)	2	3	A0A024R6I7; P01009	A0A024R6I7; A0A0G2JRN3; P01009	1	3	0.5025	0	1	1	560.35	1679.03	1679.03	0.73	0.00041	HCD (High Energy Collision Dissociation)	MS2	26.9808	45.9	38.964	44.9627	25350	19022018_Fusion_Vipin_R6F2.raw	F6.2	171989	13599.7	58992.2	30851.2	93936.7	28608.5			FALSE				3.98	0.000234	0.001597
TRUE	High	Sequest HT (A8)	Unambiguous	[K].kLSSWVLLmk.[Y]	K1(TMT6plex); M9(Oxidation); K10(TMT6plex)	2	3	A0A024R6I7; P01009	A0A024R6I7; A0A0G2JRN3; P01009	1	3	0.5025	0	1	2	560.35	1679.03	1679.03	0.73	0.00041	HCD (High Energy Collision Dissociation)	MS2	26.9808	45.9	38.964	44.9627	25350	19022018_Fusion_Vipin_R6F2.raw	F6.2	171989	13599.7	58992.2	30851.2	93936.7	28608.5			FALSE				3.98	0.000234	0.001597
TRUE	High	Sequest HT (A8)	Unambiguous	[K].ESLSSYWESAk.[T]	K11(TMT6plex)	1	4	K7ER74	P02655; K7ER74; V9GYJ8; Q6P163	0	2	0.5892	0	1	1	758.38	1515.75	1515.75	0.26	0.0002	HCD (High Energy Collision Dissociation)	MS2	11.8172	40.9	55.5	44.965	25351	19022018_Fusion_Vipin_R6F2.raw	F6.2	68165.8	28353.3	47100.8	17681.6	61723.5	22311.7			FALSE				2.41	0.0002964	0.002204
TRUE	High	Sequest HT (A8)	Unambiguous	[R].VQQPDcREPFLSccQFAESLR.[K]	C6(Carbamidomethyl); C13(Carbamidomethyl); C14(Carbamidomethyl)	4	9	A0A140TA32; A0A0G2JPR0; A0A140TA29; P0C0L5	F5GXS0; A0A0G2JL54; A0A140TA32; A0A0G2JPR0; P0C0L4; A0A140TA29; P0C0L5; A0A140TA44; A0A140TA49	1	3	0.8212	0	1	1	876.4	2627.18	2627.18	1.8	0.00158	HCD (High Energy Collision Dissociation)	MS2	7.30628	14.8	55.5	44.9666	25352	19022018_Fusion_Vipin_R6F2.raw	F6.2	22101.1	13161.4	8047.77	30146.2	11327.6	3119.6	No Quan Labels		FALSE				4.25	0	8.051e-06
TRUE	High	Sequest HT (A8)	Selected	[K].TLLSNLEEAk.[K]	K10(TMT6plex)	1	8	P10909	E5RGB0; E7ETB4; E7ERK6; E5RG36; E5RJZ5; H0YLK8; E5RH61; P10909	0	2	0.4694	0	1	1	673.89	1346.77	1346.77	0.27	0.00018	HCD (High Energy Collision Dissociation)	MS2	44.8916	70.9	55.5	45.0114	25385	19022018_Fusion_Vipin_R6F2.raw	F6.2	178856	31380.5	68658.9	40114.1	71235.2	39381.2			FALSE				2.94	0.0001012	0.0006912
TRUE	High	Sequest HT (A8)	Unambiguous	[R].vAPEEHPVLLTEAPLNPk.[A]	N-Term(TMT6plex); K18(TMT6plex)	1	9	P60709	E7EVS6; G5E9R0; J3KT65; P60709; I3L1U9; K7EM38; I3L4N8; I3L3R2; P63261	0	4	0.2084	0	1	1	603.854	2412.4	2412.39	2.07	0.00125	HCD (High Energy Collision Dissociation)	MS2	13.1281	24.3	55.5	45.0129	25386	19022018_Fusion_Vipin_R6F2.raw	F6.2	61244.4	9670.95	26728.5	2906.14	33077.1	12352.9			FALSE				3.79	1.549e-05	5.546e-05
TRUE	High	Sequest HT (A8)	Unambiguous	[R].tEHGSEmLFFGNAIEGk.[S]	N-Term(TMT6plex); M7(Oxidation); K17(TMT6plex)	1	1	P04114	P04114	0	3	0.7545	0	1	1	781.069	2341.19	2341.19	1.23	0.00096	HCD (High Energy Collision Dissociation)	MS2	100	18.5	55.5	45.0322	25400	19022018_Fusion_Vipin_R6F2.raw	F6.2	53056	7062.77	19615.4	8353.5	17040.7	3522.93			FALSE				3.91	0	1.309e-06
TRUE	High	Sequest HT (A8)	Unambiguous	[K].VSALLTPAEQTGTWk.[L]	K15(TMT6plex)	1	1	P04114	P04114	0	2	0.6875	0	1	1	916.012	1831.02	1831.02	0.67	0.00061	HCD (High Energy Collision Dissociation)	MS2	6.04317	36.1	55.5	45.0411	25406	19022018_Fusion_Vipin_R6F2.raw	F6.2	93952	18026.4	15637.8	47920.7	34655.4	3771.84			FALSE				3.36	0	2.735e-05
TRUE	High	Sequest HT (A8)	Unambiguous	[K].NNkDSHSLTTNIMEILR.[G]	K3(TMT6plex)	1	2	P02671	P02671; A0A087WUA0	1	4	0.0229	0	1	1	554.55	2215.18	2215.17	3.76	0.00208	HCD (High Energy Collision Dissociation)	MS2	11.4112	19	55.5	45.0955	25445	19022018_Fusion_Vipin_R6F2.raw	F6.2	73020		16878.3	1431.72	17194	6419.01			FALSE				5.25	0	2.19e-05
TRUE	High	Sequest HT (A8)	Selected	[K].HRLEDMEQALSPSVFk.[A]	K16(TMT6plex)	1	2	P05155	E9PGN7; P05155	1	4	0.691	0	1	1	529.783	2116.11	2116.11	1.16	0.00061	HCD (High Energy Collision Dissociation)	MS2	2.95571	27	54	42.6131	23738	19022018_Fusion_Vipin_R6F2.raw	F6.2	114496	3447.03	20071	4170.16	11838.6	15476			FALSE				4.79	0	6.261e-06
TRUE	High	Sequest HT (A8)	Unambiguous	[R].WELcDIPR.[C]	C4(Carbamidomethyl)	1	1	P00747	P00747	0	2	0.6533	0	1	1	544.762	1088.52	1088.52	-1.59	-0.00087	HCD (High Energy Collision Dissociation)	MS2	9.25705	15.9	55.5	42.5667	23705	19022018_Fusion_Vipin_R6F2.raw	F6.2	20844.3	3780.91	18723.9	6955.97	43447.1	3288.65	No Quan Labels		FALSE				2.25	0.001498	0.01425
TRUE	High	Sequest HT (A8)	Selected	[K].SSNLIILEEHLk.[N]	K12(TMT6plex)	1	1	P08603	P08603	0	3	0.6726	0	1	1	542.321	1624.95	1624.95	0.09	5e-05	HCD (High Energy Collision Dissociation)	MS2	4.78917	22.3	55.5	42.5485	23692	19022018_Fusion_Vipin_R6F2.raw	F6.2	51872.4	3572.65	33772.9	1780.78	30738.1	7270.35			FALSE				3.91	0	2.528e-05
TRUE	High	Sequest HT (A8)	Unambiguous	[K].sVIPSDGPSVAcVk.[K]	N-Term(TMT6plex); C12(Carbamidomethyl); K14(TMT6plex)	1	4	P02787	F8WCI6; P02787; C9JB55; F8WEK9	0	3	0.6034	0	1	1	625.353	1874.04	1874.05	-0.92	-0.00058	HCD (High Energy Collision Dissociation)	MS2	40.8327	45.1	55.5	38.836	21224	19022018_Fusion_Vipin_R6F2.raw	F6.2	78420.6	55725.5	59544.3	12922.4	38611.2	32728.8			FALSE				3.58	2.79e-05	0.0002035
TRUE	High	Sequest HT (A8)	Unambiguous	[K].mkPVPDLVPGNFk.[S]	M1(Oxidation); K2(TMT6plex); K13(TMT6plex)	1	1	P02671	P02671	0	3	0.591	0	1	1	639.375	1916.11	1916.11	0.55	0.00035	HCD (High Energy Collision Dissociation)	MS2	5.49212	39.6	54	38.8595	21241	19022018_Fusion_Vipin_R6F2.raw	F6.2	89268.7	17491.9	39438	23817	57439.7	19223.9			FALSE				3.57	1.549e-05	0.0001117
TRUE	High	Sequest HT (A8)	Selected	[K].lQPLDFkENAEQSR.[A]	N-Term(TMT6plex); K7(TMT6plex)	1	1	P01008	P01008	1	3	0.5728	0	1	1	711.729	2133.17	2133.17	0.83	0.00059	HCD (High Energy Collision Dissociation)	MS2	20.9607	65.1	20.745	38.9031	21271	19022018_Fusion_Vipin_R6F2.raw	F6.2	252468	89749.4	382130	41857.3	136242	139298			FALSE				3.09	0	2.389e-06
TRUE	High	Sequest HT (A8)	Unambiguous	[R].kTSLEDFYLDEER.[T]	K1(TMT6plex)	1	4	P36955	I3L4N7; I3L107; I3L4F9; P36955	1	3	0.7258	0	1	1	625.317	1873.94	1873.94	-0.14	-9e-05	HCD (High Energy Collision Dissociation)	MS2	43.7146	32.3	38.892	38.9174	21281	19022018_Fusion_Vipin_R6F2.raw	F6.2	96492.2	42067.1	50689.9	14154.2	41146.6	34462.9			FALSE				4.23	1.549e-05	9.147e-05
TRUE	High	Sequest HT (A8)	Unambiguous	[R].kTSLEDFYLDEER.[T]	N-Term(TMT6plex)	1	4	P36955	I3L4N7; I3L107; I3L4F9; P36955	1	3	0.7258	0	1	2	625.317	1873.94	1873.94	-0.14	-9e-05	HCD (High Energy Collision Dissociation)	MS2	43.7146	32.3	38.892	38.9174	21281	19022018_Fusion_Vipin_R6F2.raw	F6.2	96492.2	42067.1	50689.9	14154.2	41146.6	34462.9			FALSE				4.23	1.549e-05	9.147e-05
TRUE	High	Sequest HT (A8)	Unambiguous	[K].ATGVLYDYVNk.[Y]	K11(TMT6plex)	1	1	P04114	P04114	0	2	0.7007	0	1	1	736.404	1471.8	1471.8	1.16	0.00086	HCD (High Energy Collision Dissociation)	MS2	16.1247	98.8	55.5	38.9197	21282	19022018_Fusion_Vipin_R6F2.raw	F6.2	203608	34080.7	138943	31231.3	118263	56757.6			FALSE				3.04	8.2e-05	0.0005189
TRUE	High	Sequest HT (A8)	Unambiguous	[K].aLFVSEEEk.[K]	N-Term(TMT6plex); K9(TMT6plex)	1	4	B4E1Z4	E7ETN3; P00751; B4E1Z4; H7C5H1	0	3	0.4898	0	1	1	503.959	1509.86	1509.86	4.24	0.00214	HCD (High Energy Collision Dissociation)	MS2	36.7843	41.1	55.5	38.9251	21286	19022018_Fusion_Vipin_R6F2.raw	F6.2	48861.9	14002.6	75760.4	21831.2	57849.3	26595.9			FALSE				2.94	0.001504	0.01438
TRUE	High	Sequest HT (A8)	Selected	[R].gDkLFGPDLk.[L]	N-Term(TMT6plex); K3(TMT6plex); K10(TMT6plex)	1	2	P08697	P08697; A0A0G2JPA8	1	3	0.5407	0	1	1	593.033	1777.08	1777.08	0.97	0.00058	HCD (High Energy Collision Dissociation)	MS2	24.5909	112.3	54	38.9767	21324	19022018_Fusion_Vipin_R6F2.raw	F6.2	182986	39210.4	146892	46541.9	141913	139980			FALSE				2.7	0	2.778e-05
TRUE	High	Sequest HT (A8)	Unambiguous	[K].aLFVSEEEk.[K]	N-Term(TMT6plex); K9(TMT6plex)	1	4	B4E1Z4	E7ETN3; P00751; B4E1Z4; H7C5H1	0	2	0.5808	0	1	1	755.433	1509.86	1509.86	1.48	0.00112	HCD (High Energy Collision Dissociation)	MS2	50.1563	68.9	9.986	38.9922	21335	19022018_Fusion_Vipin_R6F2.raw	F6.2	441392	129004	734547	163850	553421	264312			FALSE				2.6	3.47e-05	0.000209
TRUE	High	Sequest HT (A8)	Unambiguous	[K].VQPYLDDFQk.[K]	K10(TMT6plex)	1	2	P02647	P02647; F8W696	0	2	0.5494	0	1	1	741.396	1481.78	1481.78	0.1	7e-05	HCD (High Energy Collision Dissociation)	MS2	4.80688	34.1	27.146	39.0103	21348	19022018_Fusion_Vipin_R6F2.raw	F6.2	205757	35231.8	83424	16602.2	47936.5	25239.2			FALSE				2.53	0.0003253	0.002526
TRUE	High	Sequest HT (A8)	Selected	[R].SGLSTGWTQLSk.[L]	K12(TMT6plex)	1	2	P04217	P04217; M0R009	0	2	0.5498	0	1	1	747.412	1493.82	1493.82	0.25	0.00018	HCD (High Energy Collision Dissociation)	MS2	3.47491	65.2	55.5	39.0126	21349	19022018_Fusion_Vipin_R6F2.raw	F6.2	142883	41161.8	82419.1	22743.6	77155.5	27599.4			FALSE				3.31	1.549e-05	0.0001157
TRUE	High	Sequest HT (A8)	Unambiguous	[K].NWGLSVYADkPETTk.[E]	K10(TMT6plex); K15(TMT6plex)	1	1	P02763	P02763	0	3	0.6298	0	1	1	723.064	2167.18	2167.18	-1.33	-0.00096	HCD (High Energy Collision Dissociation)	MS2	27.2354	46.6	54	39.0645	21386	19022018_Fusion_Vipin_R6F2.raw	F6.2	100767	15353.4	65289.8	18182.9	38857.9	50226.9			FALSE				2.89	6.066e-05	0.0003723
TRUE	High	Sequest HT (A8)	Unambiguous	[R].NPDADkGPWcFTTDPSVR.[W]	K6(TMT6plex); C10(Carbamidomethyl)	1	1	P00747	P00747	1	3	0.2914	0	1	1	764.703	2292.09	2292.09	0.68	0.00052	HCD (High Energy Collision Dissociation)	MS2	19.8506	23.6	55.5	39.0668	21387	19022018_Fusion_Vipin_R6F2.raw	F6.2	41403.5	18295.6	34508	16197.6	24275.7	11827.4			FALSE				3.26	4.057e-05	0.0002272
TRUE	High	Sequest HT (A8)	Unambiguous	[R].QAVDTAVDGVFIR.[S]		1	2	P19827	P19827; F8WAS2	0	2	0.7066	0	1	1	695.869	1390.73	1390.73	-1.63	-0.00113	HCD (High Energy Collision Dissociation)	MS2	25.5322	22	55.5	39.1896	21471	19022018_Fusion_Vipin_R6F2.raw	F6.2	35399.4	14551.1	20807.2	27674.6	19847.3	10137.8	No Quan Labels		FALSE				2.59	2.79e-05	0.0001935
TRUE	High	Sequest HT (A8)	Unambiguous	[R].YLDkTEQWSTLPPETk.[D]	K4(TMT6plex); K16(TMT6plex)	4	9	A0A140TA32; A0A0G2JPR0; A0A140TA29; P0C0L5	F5GXS0; A0A0G2JL54; A0A140TA32; A0A0G2JPR0; P0C0L4; A0A140TA29; P0C0L5; A0A140TA44; A0A140TA49	1	3	0.044	0	1	1	798.77	2394.3	2394.3	0.22	0.00018	HCD (High Energy Collision Dissociation)	MS2	0	22.5	55.5	39.3022	21547	19022018_Fusion_Vipin_R6F2.raw	F6.2	69899.1	3199.18	36066.4	2117.66	21309.1	3228.66			FALSE				4.32	0	5.175e-06
TRUE	High	Sequest HT (A8)	Unambiguous	[R].yLDKTEQWSTLPPETk.[D]	N-Term(TMT6plex); K16(TMT6plex)	4	9	A0A140TA32; A0A0G2JPR0; A0A140TA29; P0C0L5	F5GXS0; A0A0G2JL54; A0A140TA32; A0A0G2JPR0; P0C0L4; A0A140TA29; P0C0L5; A0A140TA44; A0A140TA49	1	3		0.044	2	2	798.77	2394.3	2394.3	0.22	0.00018	HCD (High Energy Collision Dissociation)	MS2	0	22.5	55.5	39.3022	21547	19022018_Fusion_Vipin_R6F2.raw	F6.2	69899.1	3199.18	36066.4	2117.66	21309.1	3228.66			FALSE				4.13	0	9.516e-06
TRUE	High	Sequest HT (A8)	Unambiguous	[R].TEGDGVYTLNDkkQWINk.[A]	K12(TMT6plex); K13(TMT6plex); K18(TMT6plex)	3	8	P00739; P00738; H0Y300	J3QR68; J3KTC3; P00739; P00738; H0Y300; A0A0C4DGL8; J3QLC9; J3KRH2	2	4	0.5939	0	1	1	699.892	2796.54	2796.55	-1.76	-0.00123	HCD (High Energy Collision Dissociation)	MS2	27.0783	20.7	55.5	39.3584	21584	19022018_Fusion_Vipin_R6F2.raw	F6.2	18811.5	27111.5	9537.01	43706	22641.4	1887.27			FALSE				3.3	4.671e-05	0.0002559
TRUE	High	Sequest HT (A8)	Unambiguous	[K].IHLISTQSAIPYALR.[V]		2	3	C9JEU5; P02679	C9JEU5; P02679; C9JC84	0	3	0.5941	0	1	1	561.657	1682.96	1682.96	-1.36	-0.00076	HCD (High Energy Collision Dissociation)	MS2	27.0719	25.3	55.5	39.4081	21616	19022018_Fusion_Vipin_R6F2.raw	F6.2	37061.5	6362.15	29489.7	8378.86	49593.2	18794.7	No Quan Labels		FALSE				3.72	2.79e-05	0.000187
TRUE	High	Sequest HT (A8)	Selected	[K].LSITGTYDLk.[S]	K10(TMT6plex)	2	3	A0A024R6I7; P01009	A0A024R6I7; A0A0G2JRN3; P01009	0	2	0.697	0	1	1	670.387	1339.77	1339.77	-0.13	-8e-05	HCD (High Energy Collision Dissociation)	MS2	2.46043	46.3	1.665	39.4677	21654	19022018_Fusion_Vipin_R6F2.raw	F6.2	4498659	347585	892598	67761.3	1.96755e+06	1.30683e+06			FALSE				2.64	0.0002207	0.001541
TRUE	High	Sequest HT (A8)	Selected	[K].LSITGTYDLk.[S]	K10(TMT6plex)	2	3	A0A024R6I7; P01009	A0A024R6I7; A0A0G2JRN3; P01009	0	2	0.6678	0	1	1	670.387	1339.77	1339.77	-0.76	-0.00051	HCD (High Energy Collision Dissociation)	MS2	0.050931	83.2	2.276	39.5133	21683	19022018_Fusion_Vipin_R6F2.raw	F6.2	5725530	510709	1.06946e+06	83010.3	2.64139e+06	2.00788e+06			FALSE				2.98	0.0006495	0.004949
TRUE	High	Sequest HT (A8)	Unambiguous	[R].GPGGVWAAEAISDAR.[E]		1	1	P0DJI8	P0DJI8	0	2	0.7747	0	1	1	728.862	1456.72	1456.72	-0.95	-0.00069	HCD (High Energy Collision Dissociation)	MS2	28.4602	13.2	55.5	39.5516	21707	19022018_Fusion_Vipin_R6F2.raw	F6.2	24091.6	6683.71	19240.2	11545.7	13760.4	4082.48	No Quan Labels		FALSE				2.93	0	3.279e-05
TRUE	High	Sequest HT (A8)	Unambiguous	[R].YGLVTYATYPk.[I]	K11(TMT6plex)	1	4	B4E1Z4	E7ETN3; P00751; B4E1Z4; A0A0G2JH38	0	2	0.624	0	1	1	752.917	1504.83	1504.82	0.74	0.00056	HCD (High Energy Collision Dissociation)	MS2	57.2442	57.6	54	39.5793	21725	19022018_Fusion_Vipin_R6F2.raw	F6.2	76995	20001.3	63862	63970.5	99072.4	26688.7			FALSE				2.42	0.000458	0.003282
TRUE	High	Sequest HT (A8)	Unambiguous	[R].vELEDWNGR.[T]	N-Term(TMT6plex)	2	3	C9JEU5; P02679	C9JEU5; P02679; C9JC84	0	2	0.5443	0	1	1	673.846	1346.68	1346.69	-3.88	-0.00261	HCD (High Energy Collision Dissociation)	MS2	23.7401	50.1	55.5	39.5816	21726	19022018_Fusion_Vipin_R6F2.raw	F6.2	143181	13860.8	42781.2	28165.2	37498.3	38549.2			FALSE				2.37	4.057e-05	0.0002363
TRUE	High	Sequest HT (A8)	Selected	[K].YAATSQVLLPSkDVMQGTDEHVVck.[V]	K12(TMT6plex); C24(Carbamidomethyl); K25(TMT6plex)	1	2	P01871	A0A1B0GUU9; P01871	1	4	0.43	0	1	1	809.432	3234.71	3234.69	4.91	0.00397	HCD (High Energy Collision Dissociation)	MS2	16.8823	11.2	54	39.6266	21756	19022018_Fusion_Vipin_R6F2.raw	F6.2	34714.1	2243.47	9645.57	3561.29	8149.66	10252.9			FALSE				4.14	1.549e-05	6.076e-05
TRUE	High	Sequest HT (A8)	Unambiguous	[R].SDVMYTDWk.[K]	K9(TMT6plex)	1	1	P19652	P19652	0	2	0.6346	0	1	1	687.334	1373.66	1373.66	-0.5	-0.00035	HCD (High Energy Collision Dissociation)	MS2	0.779367	71.1	29.529	39.6357	21762	19022018_Fusion_Vipin_R6F2.raw	F6.2	370194	49377.7	90748.8	53441.3	116192	118197			FALSE				2.6	0.00185	0.01891
TRUE	High	Sequest HT (A8)	Unambiguous	[R].LMQcLPNPEDVk.[M]	C4(Carbamidomethyl); K12(TMT6plex)	1	1	P04003	P04003	0	2	0.5565	0	1	1	836.935	1672.86	1672.86	1.98	0.00165	HCD (High Energy Collision Dissociation)	MS2	41.786	20.2	55.5	38.8284	21219	19022018_Fusion_Vipin_R6F2.raw	F6.2	41175	8953.34	24588.2	15571.6	20942.2	8278.78			FALSE				2.3	7.517e-05	0.0004562
TRUE	High	Sequest HT (A8)	Unambiguous	[K].YGMVAQVTQTLk.[L]	K12(TMT6plex)	1	2	P04114	A8MUN2; P04114	0	2	0.6408	0	1	1	784.442	1567.88	1567.87	3.8	0.00298	HCD (High Energy Collision Dissociation)	MS2	14.3743	19.5	55.5	39.6422	21766	19022018_Fusion_Vipin_R6F2.raw	F6.2	37431.9	10752.3	31081.8	10439.4	16408.9	11343.6			FALSE				2.06	8.2e-05	0.0006128
TRUE	High	Sequest HT (A8)	Selected	[R].sDVMYTDWkk.[D]	N-Term(TMT6plex); K9(TMT6plex); K10(TMT6plex)	1	1	P19652	P19652	1	3	0.5245	0	1	1	654.031	1960.08	1960.08	-1.09	-0.00071	HCD (High Energy Collision Dissociation)	MS2	36.3545	112.7	55.5	38.8207	21213	19022018_Fusion_Vipin_R6F2.raw	F6.2	185825	46944.5	104064	84999.3	92334.9	156749			FALSE				2.65	0	1.656e-05
TRUE	High	Sequest HT (A8)	Unambiguous	[R].vTTVASHTSDSDVPSGVTEVVVk.[L]	N-Term(TMT6plex); K23(TMT6plex)	1	3	P10909	H0YAS8; H0YC35; P10909	0	4	0.6289	0	1	1	693.881	2772.5	2772.5	0.04	3e-05	HCD (High Energy Collision Dissociation)	MS2	10.3532	26	55.5	38.8091	21205	19022018_Fusion_Vipin_R6F2.raw	F6.2	56457.1	13615.3	23726	15422.9	18217.7	24748.2			FALSE				3.88	0	2.348e-07
TRUE	High	Sequest HT (A8)	Unambiguous	[R].sGIEcQLWR.[S]	N-Term(TMT6plex); C5(Carbamidomethyl)	1	3	P00734	C9JV37; P00734; E9PIT3	0	2	0.5447	0	1	1	689.36	1377.71	1377.71	-1.79	-0.00123	HCD (High Energy Collision Dissociation)	MS2	11.145	33.6	55.5	38.0851	20710	19022018_Fusion_Vipin_R6F2.raw	F6.2	40627.2	22603.6	36555.8	37775.3	36306.4	24721.2			FALSE				2.46	0.0006013	0.004463
TRUE	High	Sequest HT (A8)	Selected	[K].eAQLPVIENk.[V]	N-Term(TMT6plex); K10(TMT6plex)	1	1	P00747	P00747	0	2	0.5117	0	1	1	799.98	1598.95	1598.95	0.87	0.00069	HCD (High Energy Collision Dissociation)	MS2	54.1375	31.1	55.5	38.1238	20737	19022018_Fusion_Vipin_R6F2.raw	F6.2	59342.1	12723	35320.5	39255.9	21085.5	19129.8			FALSE				2.13	0.0001184	0.0009121
TRUE	High	Sequest HT (A8)	Unambiguous	[K].eAQLPVIENk.[V]	N-Term(TMT6plex); K10(TMT6plex)	1	1	P00747	P00747	0	3	0.3943	0	1	1	533.655	1598.95	1598.95	-0.67	-0.00036	HCD (High Energy Collision Dissociation)	MS2	14.7653	29	55.5	38.1521	20757	19022018_Fusion_Vipin_R6F2.raw	F6.2	71306.8	6764.98	40015	15772.5	14127.6	22034.9			FALSE				3.5	2.182e-05	0.0001612
TRUE	High	Sequest HT (A8)	Unambiguous	[R].eGVQkEDIPPADLSDQVPDTESETR.[I]	N-Term(TMT6plex); K5(TMT6plex)	1	1	P01024	P01024	1	3	0.7027	0	1	1	1071.88	3213.62	3213.62	0.44	0.00048	HCD (High Energy Collision Dissociation)	MS2	0	5.9	55.5	38.1751	20773	19022018_Fusion_Vipin_R6F2.raw	F6.2	6530.41	3067.6	11327.1	7509.03	3960.77	3499.38			FALSE				3.33	2.79e-05	0.0001741
TRUE	High	Sequest HT (A8)	Selected	[K].RLYGSEAFATDFQDSAAAk.[K]	K19(TMT6plex)	1	2	P01011	G3V595; P01011	1	3	0.673	0	1	1	759.717	2277.14	2277.13	0.27	0.00021	HCD (High Energy Collision Dissociation)	MS2	6.70664	34.9	50.723	38.5216	21003	19022018_Fusion_Vipin_R6F2.raw	F6.2	95929.9	12410.3	50064.7	12315	48309.3	14259.8			FALSE				4.74	0	1.919e-06
TRUE	High	Sequest HT (A8)	Unambiguous	[R].qLKEHAVEGDcDFQLLkLDGk.[F]	N-Term(TMT6plex); C11(Carbamidomethyl); K17(TMT6plex); K21(TMT6plex)	1	2	C9JV77	C9JV77; P02765	2	5	0.0321	0	1	1	626.948	3130.71	3130.72	-1.57	-0.00098	HCD (High Energy Collision Dissociation)	MS2	42.3325	48.8	55.5	38.5703	21036	19022018_Fusion_Vipin_R6F2.raw	F6.2	83061.5	91651.2	28351.7	17812.3	56578.1	13684.4			FALSE				5.29	4.057e-05	0.0002229
TRUE	High	Sequest HT (A8)	Unambiguous	[R].QLkEHAVEGDcDFQLLkLDGk.[F]	K3(TMT6plex); C11(Carbamidomethyl); K17(TMT6plex); K21(TMT6plex)	1	2	C9JV77	C9JV77; P02765	2	5		0.0321	2	2	626.948	3130.71	3130.72	-1.57	-0.00098	HCD (High Energy Collision Dissociation)	MS2	42.3325	48.8	55.5	38.5703	21036	19022018_Fusion_Vipin_R6F2.raw	F6.2	83061.5	91651.2	28351.7	17812.3	56578.1	13684.4			FALSE				5.12	5.096e-05	0.0002879
TRUE	High	Sequest HT (A8)	Selected	[K].rALISFLSWFDYcDQLIk.[E]	N-Term(TMT6plex); C13(Carbamidomethyl); K18(TMT6plex)	1	1	Q5W0V3	Q5W0V3	1	4	0.299	0	1	1	684.127	2733.49	2733.48	0.49	0.00034	HCD (High Energy Collision Dissociation)	MS2	14.5317	58.3	52.628	38.5938	21053	19022018_Fusion_Vipin_R6F2.raw	F6.2	143364	35999.9	59789.7	24477.9	62616.6	41946.8			FALSE				3.01	0.002748	0.0308
TRUE	High	Sequest HT (A8)	Unambiguous	[K].eVGPTNADPVcLAk.[M]	N-Term(TMT6plex); C11(Carbamidomethyl); K14(TMT6plex)	2	3	E9PFZ2; P00450	E9PFZ2; H7C5R1; P00450	0	3	0.6368	0	1	1	643.688	1929.05	1929.05	-1.87	-0.0012	HCD (High Energy Collision Dissociation)	MS2	12.0016	57.1	55.5	38.5976	21055	19022018_Fusion_Vipin_R6F2.raw	F6.2	73727.9	57849.7	78160	29724.9	52810	43876.9			FALSE				4.02	2.182e-05	0.0001256
TRUE	High	Sequest HT (A8)	Unambiguous	[R].TEGDGVYTLNDkkQWINk.[A]	K12(TMT6plex); K13(TMT6plex); K18(TMT6plex)	3	8	P00739; P00738; H0Y300	J3QR68; J3KTC3; P00739; P00738; H0Y300; A0A0C4DGL8; J3QLC9; J3KRH2	2	4	0.6925	0	1	1	699.893	2796.55	2796.55	0.77	0.00054	HCD (High Energy Collision Dissociation)	MS2	21.3587	58.8	30.651	38.6235	21074	19022018_Fusion_Vipin_R6F2.raw	F6.2	58690.4	179849	21252.2	225779	138673	5674.71			FALSE				4.78	0	3.033e-07
TRUE	High	Sequest HT (A8)	Unambiguous	[R].YLDkTEQWSTLPPETk.[D]	K4(TMT6plex); K16(TMT6plex)	4	9	A0A140TA32; A0A0G2JPR0; A0A140TA29; P0C0L5	F5GXS0; A0A0G2JL54; A0A140TA32; A0A0G2JPR0; P0C0L4; A0A140TA29; P0C0L5; A0A140TA44; A0A140TA49	1	3	0.0449	0	1	1	798.769	2394.29	2394.3	-1.39	-0.00111	HCD (High Energy Collision Dissociation)	MS2	0	22.2	55.5	38.6258	21075	19022018_Fusion_Vipin_R6F2.raw	F6.2	57340.8	8233.56	30972.2	8178.75	16337.8	6337.71			FALSE				4.01	0	4.952e-06
TRUE	High	Sequest HT (A8)	Unambiguous	[R].yLDKTEQWSTLPPETk.[D]	N-Term(TMT6plex); K16(TMT6plex)	4	9	A0A140TA32; A0A0G2JPR0; A0A140TA29; P0C0L5	F5GXS0; A0A0G2JL54; A0A140TA32; A0A0G2JPR0; P0C0L4; A0A140TA29; P0C0L5; A0A140TA44; A0A140TA49	1	3		0.0449	2	2	798.769	2394.29	2394.3	-1.39	-0.00111	HCD (High Energy Collision Dissociation)	MS2	0	22.2	55.5	38.6258	21075	19022018_Fusion_Vipin_R6F2.raw	F6.2	57340.8	8233.56	30972.2	8178.75	16337.8	6337.71			FALSE				3.83	0	8.533e-06
TRUE	High	Sequest HT (A8)	Unambiguous	[R].eGVQkEDIPPADLSDQVPDTESETR.[I]	N-Term(TMT6plex); K5(TMT6plex)	1	1	P01024	P01024	1	3	0.7719	0	1	1	1071.88	3213.62	3213.62	0.44	0.00048	HCD (High Energy Collision Dissociation)	MS2	0	9.4	54	38.6377	21084	19022018_Fusion_Vipin_R6F2.raw	F6.2	9831.89	6972.55	17318.9	7594.59	7590.47	6236.05			FALSE				3.77	0	7.565e-07
TRUE	High	Sequest HT (A8)	Unambiguous	[R].TATSEYQTFFNPR.[T]		1	3	P00734	C9JV37; P00734; E9PIT3	0	2	0.7484	0	1	1	781.368	1561.73	1561.73	0.11	9e-05	HCD (High Energy Collision Dissociation)	MS2	24.2207	18.8	54	38.6777	21113	19022018_Fusion_Vipin_R6F2.raw	F6.2	28958.1	10656	24621.4	17507.3	24169.7	10031.9	No Quan Labels		FALSE				3.22	0	1.179e-05
TRUE	High	Sequest HT (A8)	Unambiguous	[R].qLkEHAVEGDcDFQLLk.[L]	N-Term(TMT6plex); K3(TMT6plex); C11(Carbamidomethyl); K17(TMT6plex)	1	2	C9JV77	C9JV77; P02765	1	3	0.6947	0	1	1	906.502	2717.49	2717.49	0.64	0.00058	HCD (High Energy Collision Dissociation)	MS2	8.53526	50	55.5	38.68	21114	19022018_Fusion_Vipin_R6F2.raw	F6.2	106198	37990	42393.7	24951.1	50300.9	36452.4			FALSE				5.47	0	1.933e-09
TRUE	High	Sequest HT (A8)	Unambiguous	[K].eVGPTNADPVcLAk.[M]	N-Term(TMT6plex); C11(Carbamidomethyl); K14(TMT6plex)	2	3	E9PFZ2; P00450	E9PFZ2; H7C5R1; P00450	0	2	0.6667	0	1	1	965.03	1929.05	1929.05	0.29	0.00028	HCD (High Energy Collision Dissociation)	MS2	21.0582	23.7	55.5	38.7098	21135	19022018_Fusion_Vipin_R6F2.raw	F6.2	24264.8	17533.2	30830.6	25699.1	27680.8	17608.6			FALSE				2.85	0	1.182e-05
TRUE	High	Sequest HT (A8)	Selected	[R].YLDkTEQWSTLPPETk.[D]	K4(TMT6plex); K16(TMT6plex)	4	9	A0A140TA32; A0A0G2JPR0; A0A140TA29; P0C0L5	F5GXS0; A0A0G2JL54; A0A140TA32; A0A0G2JPR0; P0C0L4; A0A140TA29; P0C0L5; A0A140TA44; A0A140TA49	1	4	0.0525	0	1	1	599.33	2394.3	2394.3	1.31	0.00078	HCD (High Energy Collision Dissociation)	MS2	21.8241	17.9	55.5	38.7124	21137	19022018_Fusion_Vipin_R6F2.raw	F6.2	49943	6832.95	27622.3	2198.16	17376	3324.97			FALSE				3.43	4.057e-05	0.0002302
TRUE	High	Sequest HT (A8)	Selected	[K].aVLTIDEk.[G]	N-Term(TMT6plex); K8(TMT6plex)	2	2	A0A024R6I7; P01009	A0A024R6I7; P01009	0	2	0.4828	0	1	1	673.919	1346.83	1346.83	0.7	0.00047	HCD (High Energy Collision Dissociation)	MS2	39.9721	44.4	55.5	38.7278	21148	19022018_Fusion_Vipin_R6F2.raw	F6.2	73778.9	24501.4	46675.1	26169.6	50572.9	39679.9			FALSE				2.32	0.0002867	0.001998
TRUE	High	Sequest HT (A8)	Unambiguous	[R].LmQcLPNPEDVk.[M]	M2(Oxidation); C4(Carbamidomethyl); K12(TMT6plex)	1	1	P04003	P04003	0	2	0.6898	0	1	1	844.932	1688.86	1688.85	1.13	0.00096	HCD (High Energy Collision Dissociation)	MS2	6.27029	17.3	54	38.7318	21151	19022018_Fusion_Vipin_R6F2.raw	F6.2	38883.2	8437.3	15689.6	14877.8	22016.5	7357.12			FALSE				2.16	0.0004687	0.003429
TRUE	High	Sequest HT (A8)	Unambiguous	[K].YAATSQVLLPSkDVmQGTDEHVVck.[V]	K12(TMT6plex); M15(Oxidation); C24(Carbamidomethyl); K25(TMT6plex)	1	2	P01871	A0A1B0GUU9; P01871	1	4	0.3217	0	1	1	813.423	3250.67	3250.69	-4.6	-0.00374	HCD (High Energy Collision Dissociation)	MS2	13.0733	19.9	55.5	38.7341	21152	19022018_Fusion_Vipin_R6F2.raw	F6.2	51046.7	3667.39	18883.8	8705.65	13868.9	22596.8			FALSE				3.14	0.0003664	0.002862
TRUE	High	Sequest HT (A8)	Selected	[R].YLDkTEQWSTLPPETk.[D]	K4(TMT6plex); K16(TMT6plex)	4	9	A0A140TA32; A0A0G2JPR0; A0A140TA29; P0C0L5	F5GXS0; A0A0G2JL54; A0A140TA32; A0A0G2JPR0; P0C0L4; A0A140TA29; P0C0L5; A0A140TA44; A0A140TA49	1	4	0.0629	0	1	1	599.331	2394.3	2394.3	2.43	0.00146	HCD (High Energy Collision Dissociation)	MS2	40.8725	20.7	55.5	38.7369	21154	19022018_Fusion_Vipin_R6F2.raw	F6.2	58461.3	4736.9	34593.2	2030.96	15690.2	7599.34			FALSE				3.5	2.182e-05	0.000148
TRUE	High	Sequest HT (A8)	Selected	[K].RLYGSEAFATDFQDSAAAk.[K]	K19(TMT6plex)	1	2	P01011	G3V595; P01011	1	4	0.6659	0	1	1	570.039	2277.13	2277.13	-1.1	-0.00063	HCD (High Energy Collision Dissociation)	MS2	9.53634	19.9	55.5	38.7457	21160	19022018_Fusion_Vipin_R6F2.raw	F6.2	55983	3926.48	22760.3	3222.3	20741.9	9467.57			FALSE				4.43	0	2.095e-05
TRUE	High	Sequest HT (A8)	Unambiguous	[K].eHAVEGDcDFQLLk.[L]	N-Term(TMT6plex); C8(Carbamidomethyl); K14(TMT6plex)	1	2	C9JV77	C9JV77; P02765	0	3	0.7203	0	1	1	707.035	2119.09	2119.09	0.5	0.00036	HCD (High Energy Collision Dissociation)	MS2	28.201	39.3	55.5	38.756	21167	19022018_Fusion_Vipin_R6F2.raw	F6.2	52849.8	36871.2	45997.4	33697.4	33922.9	27823.4			FALSE				3.79	0	1.777e-06
TRUE	High	Sequest HT (A8)	Selected	[K].yLGEEYVk.[A]	N-Term(TMT6plex); K8(TMT6plex)	1	1	P02787	P02787	0	2	0.438	0	1	1	729.918	1458.83	1458.82	3.34	0.00244	HCD (High Energy Collision Dissociation)	MS2	10.5586	45.7	55.5	38.7872	21189	19022018_Fusion_Vipin_R6F2.raw	F6.2	67023.6	39413.5	75479.4	13467.1	54232.1	23040.8			FALSE				2.42	0.004226	0.05294
TRUE	High	Sequest HT (A8)	Selected	[K].LSITGTYDLk.[S]	K10(TMT6plex)	2	3	A0A024R6I7; P01009	A0A024R6I7; A0A0G2JRN3; P01009	0	2	0.5252	0	1	1	670.387	1339.77	1339.77	0.24	0.00016	HCD (High Energy Collision Dissociation)	MS2	12.4012	48.9	52.505	38.7976	21197	19022018_Fusion_Vipin_R6F2.raw	F6.2	92161.2	35882	71532.4	33781.5	47578.2	35349.9			FALSE				2.38	0.0008091	0.006224
TRUE	High	Sequest HT (A8)	Unambiguous	[R].vTTVASHTSDSDVPSGVTEVVVk.[L]	N-Term(TMT6plex); K23(TMT6plex)	1	3	P10909	H0YAS8; H0YC35; P10909	0	3	0.7686	0	1	1	924.841	2772.51	2772.5	1.92	0.00178	HCD (High Energy Collision Dissociation)	MS2	18.6453	19.8	55.5	38.8192	21212	19022018_Fusion_Vipin_R6F2.raw	F6.2	43170.7	9847.62	13892.7	17619.3	12522.9	21154.1			FALSE				5.23	0	2.963e-09
TRUE	High	Sequest HT (A8)	Unambiguous	[R].NPDADkGPWcFTTDPSVR.[W]	K6(TMT6plex); C10(Carbamidomethyl)	1	1	P00747	P00747	1	3	0.2511	0	1	1	764.703	2292.09	2292.09	0.68	0.00052	HCD (High Energy Collision Dissociation)	MS2	9.43747	16.1	47.455	39.7397	21828	19022018_Fusion_Vipin_R6F2.raw	F6.2	41315.3	4030.86	19756.2	14740.4	25234.7	10492.1			FALSE				4.54	0	3.859e-06
TRUE	High	Sequest HT (A8)	Selected	[R].SGLSTGWTQLSk.[L]	K12(TMT6plex)	1	2	P04217	P04217; M0R009	0	2	0.5423	0	1	1	747.412	1493.82	1493.82	0.65	0.00049	HCD (High Energy Collision Dissociation)	MS2	28.4381	27.9	55.5	39.747	21832	19022018_Fusion_Vipin_R6F2.raw	F6.2	62932.9	12551	32401.5	11625.7	36730.1	10681.4			FALSE				2.6	8.2e-05	0.000551
TRUE	High	Sequest HT (A8)	Unambiguous	[K].LYHSEAFTVNFGDTEEAk.[K]	K18(TMT6plex)	2	4	A0A024R6I7; P01009	A0A024R6I7; A0A0G2JRN3; P01009; G3V2B9	0	3	0.6888	0	1	1	763.041	2287.11	2287.11	-0.09	-7e-05	HCD (High Energy Collision Dissociation)	MS2	0	22.9	55.5	39.9068	21929	19022018_Fusion_Vipin_R6F2.raw	F6.2	93055.5	3042.07	19098.5	2438.13	12017.1	5832.8			FALSE				3.47	1.549e-05	4.739e-05
TRUE	High	Sequest HT (A8)	Unambiguous	[K].eFTPPVQAAYQk.[V]	N-Term(TMT6plex); K12(TMT6plex)	1	1	P68871	P68871	0	2	0.6172	0	1	1	919.017	1837.03	1837.03	0.75	0.00069	HCD (High Energy Collision Dissociation)	MS2	3.36673	42.7	54	41.696	23113	19022018_Fusion_Vipin_R6F2.raw	F6.2	26244.5	2658.06	27935.8	7958.2	172616	31985.2			FALSE				3.84	0	3.17e-07
TRUE	High	Sequest HT (A8)	Unambiguous	[K].EDVYVVGTVLR.[Y]		1	1	P04003	P04003	0	2	0.5885	0	1	1	625.343	1249.68	1249.68	0.38	0.00024	HCD (High Energy Collision Dissociation)	MS2	42.9295	48.7	54	41.7282	23135	19022018_Fusion_Vipin_R6F2.raw	F6.2	70513.9	23493	128282	9649.43	45020.5	19774.3	No Quan Labels		FALSE				2.26	0.0001814	0.001319
TRUE	High	Sequest HT (A8)	Selected	[R].SEYGAALAWEk.[G]	K11(TMT6plex)	1	1	P13671	P13671	0	2	0.669	0	1	1	727.381	1453.75	1453.75	1.57	0.00114	HCD (High Energy Collision Dissociation)	MS2	15.2761	42.3	54	41.7551	23153	19022018_Fusion_Vipin_R6F2.raw	F6.2	102840	18654.6	50782.1	31417.3	40640.7	13803.1			FALSE				2.81	7.517e-05	0.0004635
TRUE	High	Sequest HT (A8)	Selected	[R].dLkVEDIPLAR.[I]	N-Term(TMT6plex); K3(TMT6plex)	1	1	P04114	P04114	1	3	0.5506	0	1	1	576.354	1727.05	1727.05	-0.05	-3e-05	HCD (High Energy Collision Dissociation)	MS2	3.47987	48.6	55.5	41.778	23168	19022018_Fusion_Vipin_R6F2.raw	F6.2	100892	11480.9	48373.7	8554.09	63580.7	65590.6			FALSE				2.67	4.057e-05	0.0002242
TRUE	High	Sequest HT (A8)	Unambiguous	[K].LVDkFLEDVk.[K]	K4(TMT6plex); K10(TMT6plex)	2	4	A0A024R6I7; P01009	A0A024R6I7; A0A0G2JRN3; P01009; G3V2B9	1	2	0.4167	0	1	1	832.506	1664	1664	0.7	0.00058	HCD (High Energy Collision Dissociation)	MS2	39.6516	62.4	55.5	41.7808	23170	19022018_Fusion_Vipin_R6F2.raw	F6.2	235805	17816.3	35343	22780.9	26598.7	22877			FALSE				2.16	0.0004652	0.003372
TRUE	High	Sequest HT (A8)	Unambiguous	[K].lVDKFLEDVk.[K]	N-Term(TMT6plex); K10(TMT6plex)	2	4	A0A024R6I7; P01009	A0A024R6I7; A0A0G2JRN3; P01009; G3V2B9	1	2	0.4167	0	1	2	832.506	1664	1664	0.7	0.00058	HCD (High Energy Collision Dissociation)	MS2	39.6516	62.4	55.5	41.7808	23170	19022018_Fusion_Vipin_R6F2.raw	F6.2	235805	17816.3	35343	22780.9	26598.7	22877			FALSE				2.16	0.0004652	0.003375
TRUE	High	Sequest HT (A8)	Selected	[K].tYFPHFDLSHGSAQVk.[G]	N-Term(TMT6plex); K16(TMT6plex)	2	2	P69905; G3V1N2	P69905; G3V1N2	0	4	0.5835	0	1	1	573.809	2292.21	2292.22	-2.19	-0.00126	HCD (High Energy Collision Dissociation)	MS2	33.8113	37.5	43.315	41.7924	23179	19022018_Fusion_Vipin_R6F2.raw	F6.2	34477.1	18118.6	50435.4	11824	120575	52668			FALSE				5.21	0	6.395e-08
TRUE	High	Sequest HT (A8)	Unambiguous	[K].scAVAEYGVYVk.[V]	N-Term(TMT6plex); C2(Carbamidomethyl); K12(TMT6plex)	3	8	P00739; P00738; H0Y300	J3QR68; A0A0A0MRD9; P00739; P00738; H0Y300; A0A0C4DGL8; J3QLC9; A0A087WU08	0	2	0.7877	0	1	1	902.49	1803.97	1803.97	0.25	0.00023	HCD (High Energy Collision Dissociation)	MS2	3.51617	36.6	54	41.8195	23198	19022018_Fusion_Vipin_R6F2.raw	F6.2	43946.8	37392.5	11933	120937	8487.26	1605.65			FALSE				3.91	0	3.882e-09
TRUE	High	Sequest HT (A8)	Unambiguous	[R].MkGLIDEVNQDFTNR.[I]	K2(TMT6plex)	1	2	P02671	P02671; A0A087WUA0	1	3	0.0147	0	1	1	670.349	2009.03	2009.03	0.59	0.00039	HCD (High Energy Collision Dissociation)	MS2	57.97	30.7	55.5	41.8359	23209	19022018_Fusion_Vipin_R6F2.raw	F6.2	63712.5	11542.1	41710	18559.4	34366.8	16023.3			FALSE				2.73	1.549e-05	5.976e-05
TRUE	High	Sequest HT (A8)	Unambiguous	[R].mKGLIDEVNQDFTNR.[I]	N-Term(TMT6plex)	1	2	P02671	P02671; A0A087WUA0	1	3		0.0147	2	2	670.349	2009.03	2009.03	0.59	0.00039	HCD (High Energy Collision Dissociation)	MS2	57.97	30.7	55.5	41.8359	23209	19022018_Fusion_Vipin_R6F2.raw	F6.2	63712.5	11542.1	41710	18559.4	34366.8	16023.3			FALSE				2.69	1.549e-05	6.128e-05
TRUE	High	Sequest HT (A8)	Selected	[K].SSNLIILEEHLk.[N]	K12(TMT6plex)	1	1	P08603	P08603	0	3	0.6855	0	1	1	542.32	1624.95	1624.95	-0.48	-0.00026	HCD (High Energy Collision Dissociation)	MS2	4.59046	12.2	55.5	41.8671	23231	19022018_Fusion_Vipin_R6F2.raw	F6.2	28768.1	3027.77	17111.4	2995.37	18178.4	2774.59			FALSE				3.72	0	2.881e-05
TRUE	High	Sequest HT (A8)	Unambiguous	[R].yVGGQEHFAHLLILR.[D]	N-Term(TMT6plex)	1	1	P02763	P02763	0	4	0.7595	0	1	1	496.285	1982.12	1982.12	-0.22	-0.00011	HCD (High Energy Collision Dissociation)	MS2	0	10.4	55.5	41.8684	23232	19022018_Fusion_Vipin_R6F2.raw	F6.2	24662.9	1590.77	13138	2139.37	14250.5	7645.83			FALSE				5.82	0	1.937e-08
TRUE	High	Sequest HT (A8)	Selected	[K].SVSLPSLDPASAk.[I]	K13(TMT6plex)	1	2	P04114	A8MUN2; P04114	0	2	0.7391	0	1	1	750.927	1500.85	1500.85	0.27	0.0002	HCD (High Energy Collision Dissociation)	MS2	12.6936	31.1	29.154	41.8775	23239	19022018_Fusion_Vipin_R6F2.raw	F6.2	138325	21699.4	45317.8	42109.4	63235.8	35565.3			FALSE				2.53	5.634e-05	0.0003241
TRUE	High	Sequest HT (A8)	Unambiguous	[R].WELcDIPR.[C]	C4(Carbamidomethyl)	1	1	P00747	P00747	0	2	0.654	0	1	1	544.763	1088.52	1088.52	-0.13	-7e-05	HCD (High Energy Collision Dissociation)	MS2	12.56	15.2	55.5	41.8798	23240	19022018_Fusion_Vipin_R6F2.raw	F6.2	25983.3	8593.89	17157.7	7964.69	22562.7	6948.94	No Quan Labels		FALSE				2.37	0.0006062	0.004593
TRUE	High	Sequest HT (A8)	Selected	[R].TPEVTcVVVDVSHEDPEVk.[F]	C6(Carbamidomethyl); K19(TMT6plex)	1	3	A0A0A0MS08	P01857; A0A0A0MS08; A0A0A0MS07	0	3	0.7794	0	1	1	790.068	2368.19	2368.19	0.22	0.00018	HCD (High Energy Collision Dissociation)	MS2	0.299056	16.4	5.846	41.8865	23245	19022018_Fusion_Vipin_R6F2.raw	F6.2	652369		33769.7	12340.6	123382	142262			FALSE				6.03	0	1.135e-08
TRUE	High	Sequest HT (A8)	Unambiguous	[K].scAVAEYGVYVk.[V]	N-Term(TMT6plex); C2(Carbamidomethyl); K12(TMT6plex)	3	8	P00739; P00738; H0Y300	J3QR68; A0A0A0MRD9; P00739; P00738; H0Y300; A0A0C4DGL8; J3QLC9; A0A087WU08	0	3	0.7244	0	1	1	601.996	1803.97	1803.97	1.06	0.00064	HCD (High Energy Collision Dissociation)	MS2	8.54549	24.7	55.5	41.9339	23277	19022018_Fusion_Vipin_R6F2.raw	F6.2	30094.7	20459.6	16205.5	67762	7995.03	2812.79			FALSE				3.12	0	2.517e-05
TRUE	High	Sequest HT (A8)	Unambiguous	[K].gKEESLDSDLYAELR.[C]	N-Term(TMT6plex)	1	1	P02775	P02775	1	3	0.0084	0	1	1	652.003	1953.99	1954	-0.87	-0.00056	HCD (High Energy Collision Dissociation)	MS2	40.9785	30.3	54	42.0077	23329	19022018_Fusion_Vipin_R6F2.raw	F6.2	81499	13632.7	43251	6965.47	28843.4	10898.5			FALSE				3.57	1.549e-05	7.698e-05
TRUE	High	Sequest HT (A8)	Unambiguous	[K].GkEESLDSDLYAELR.[C]	K2(TMT6plex)	1	1	P02775	P02775	1	3		0.0084	2	2	652.003	1953.99	1954	-0.87	-0.00056	HCD (High Energy Collision Dissociation)	MS2	40.9785	30.3	54	42.0077	23329	19022018_Fusion_Vipin_R6F2.raw	F6.2	81499	13632.7	43251	6965.47	28843.4	10898.5			FALSE				3.54	1.549e-05	7.844e-05
TRUE	High	Sequest HT (A8)	Selected	[K].SSNLIILEEHLk.[N]	K12(TMT6plex)	1	1	P08603	P08603	0	2	0.6512	0	1	1	812.977	1624.95	1624.95	0.09	8e-05	HCD (High Energy Collision Dissociation)	MS2	0	14.7	55.5	42.0345	23347	19022018_Fusion_Vipin_R6F2.raw	F6.2	25995.2	6403.01	17145.3	12043.1	16710.4	7314.9			FALSE				2.15	8.2e-05	0.0005691
TRUE	High	Sequest HT (A8)	Unambiguous	[K].SAVTALWGk.[V]	K9(TMT6plex)	1	3	P68871	F8W6P5; A0A0J9YWK4; P68871	0	2	0.4725	0	1	1	581.345	1161.68	1161.68	0.47	0.00027	HCD (High Energy Collision Dissociation)	MS2	52.0652	56.8	54	42.13	23411	19022018_Fusion_Vipin_R6F2.raw	F6.2	70168.3	23846	52342.5	16244.8	165041	23051.5			FALSE				2.18	0.001076	0.009087
TRUE	High	Sequest HT (A8)	Unambiguous	[R].yVGGQEHFAHLLILR.[D]	N-Term(TMT6plex)	1	1	P02763	P02763	0	3	0.7203	0	1	1	661.377	1982.12	1982.12	-0.43	-0.00028	HCD (High Energy Collision Dissociation)	MS2	31.2746	16.2	54	42.1841	23447	19022018_Fusion_Vipin_R6F2.raw	F6.2	27477.1	9470.66	25188.9	9434.68	16532.9	10396.9			FALSE				3.11	0	5.289e-06
TRUE	High	Sequest HT (A8)	Unambiguous	[K].LVDkFLEDVk.[K]	K4(TMT6plex); K10(TMT6plex)	2	4	A0A024R6I7; P01009	A0A024R6I7; A0A0G2JRN3; P01009; G3V2B9	1	3	0.1736	0	1	1	555.339	1664	1664	-0.22	-0.00012	HCD (High Energy Collision Dissociation)	MS2	6.13667	41.1	24.01	42.3534	23559	19022018_Fusion_Vipin_R6F2.raw	F6.2	504364	4880.18	6031.67	4355.83	19234.1	31727.5			FALSE				3.11	2.79e-05	0.0001882
TRUE	High	Sequest HT (A8)	Unambiguous	[K].EQLSLLDRFTEDAkR.[L]	K14(TMT6plex)	1	2	P01011	G3V595; P01011	2	3	0.4452	0	1	1	684.043	2050.12	2050.11	1.25	0.00085	HCD (High Energy Collision Dissociation)	MS2	12.3737	26.9	54	42.4382	23616	19022018_Fusion_Vipin_R6F2.raw	F6.2	89865.6	11439	18601.2	9296.67	22111.8	6829.48			FALSE				2.92	7.517e-05	0.0004302
TRUE	High	Sequest HT (A8)	Unambiguous	[K].EHAVEGDcDFQLLkLDGk.[F]	C8(Carbamidomethyl); K14(TMT6plex); K18(TMT6plex)	1	2	C9JV77	C9JV77; P02765	1	4	0.7524	0	1	1	633.835	2532.32	2532.32	-0.1	-6e-05	HCD (High Energy Collision Dissociation)	MS2	14.0506	13	55.5	42.5321	23681	19022018_Fusion_Vipin_R6F2.raw	F6.2	19457.2	13220.9	16411.9	9804.79	11685.6	6286.22			FALSE				3.07	4.671e-05	0.0002556
TRUE	High	Sequest HT (A8)	Unambiguous	[R].VmPIcLPSkDYAEVGR.[V]	M2(Oxidation); C5(Carbamidomethyl); K9(TMT6plex)	2	7	P00738; H0Y300	J3QR68; P00738; H3BS21; H0Y300; A0A0C4DGL8; J3QLC9; A0A087WU08	1	3	0.4697	0	1	1	694.031	2080.08	2080.08	0.58	0.0004	HCD (High Energy Collision Dissociation)	MS2	4.46096	43.7	44.048	42.5462	23691	19022018_Fusion_Vipin_R6F2.raw	F6.2	98605.3	45568.4	23537.4	93498.9	43230.6	9269.56			FALSE				2.64	8.2e-05	0.0006063
TRUE	High	Sequest HT (A8)	Unambiguous	[R].TPEVTcVVVDVSHEDPEVk.[F]	C6(Carbamidomethyl); K19(TMT6plex)	1	3	A0A0A0MS08	P01857; A0A0A0MS08; A0A0A0MS07	0	4	0.6956	0	1	1	592.804	2368.19	2368.19	1.17	0.00069	HCD (High Energy Collision Dissociation)	MS2	30.7218	41.5	55.5	41.6543	23085	19022018_Fusion_Vipin_R6F2.raw	F6.2	76751.2	3965.86	31116.1	3739.1	105603	26391.1			FALSE				4.96	0	1.151e-06
TRUE	High	Sequest HT (A8)	Selected	[K].NFPSPVDAAFR.[Q]		1	2	P02790	Q9BS19; P02790	0	2	0.6777	0	1	1	610.807	1220.61	1220.61	0.76	0.00047	HCD (High Energy Collision Dissociation)	MS2	1.06079	1.4	6.19	41.652	23084	19022018_Fusion_Vipin_R6F2.raw	F6.2			13168.9		56156.5		No Quan Labels		FALSE				2.11	0.0005113	0.003692
TRUE	High	Sequest HT (A8)	Unambiguous	[K].eFTPPVQAAYQk.[V]	N-Term(TMT6plex); K12(TMT6plex)	1	1	P68871	P68871	0	3	0.6056	0	1	1	613.014	1837.03	1837.03	-0.02	-1e-05	HCD (High Energy Collision Dissociation)	MS2	20.0133	35.3	37.106	41.5979	23046	19022018_Fusion_Vipin_R6F2.raw	F6.2	43720.8	4332.4	43047	5978.64	186323	39222.3			FALSE				3.93	0	1.431e-06
TRUE	High	Sequest HT (A8)	Unambiguous	[K].vILGAHQEVNLEPHVQEIEVSR.[L]	N-Term(TMT6plex)	1	1	P00747	P00747	0	4	0.7205	0	1	1	682.127	2725.48	2725.48	0.47	0.00032	HCD (High Energy Collision Dissociation)	MS2	10.5756	11.5	55.5	41.5924	23042	19022018_Fusion_Vipin_R6F2.raw	F6.2	24658.4	8052.07	17953.3	3683.34	8998.79	7071.05			FALSE				4.83	0	8.883e-08
TRUE	High	Sequest HT (A8)	Unambiguous	[K].NEDSLVFVQTDk.[S]	K12(TMT6plex)	1	2	P01023	P01023; F8W7L3	0	2	0.7624	0	1	1	812.425	1623.84	1623.84	0.49	0.0004	HCD (High Energy Collision Dissociation)	MS2	1.69542	30.3	54	39.9377	21949	19022018_Fusion_Vipin_R6F2.raw	F6.2	122763	2457.59	26474.7	10948.4	11549.6	9178.79			FALSE				3.03	9.559e-06	3.926e-05
TRUE	High	Sequest HT (A8)	Selected	[-].EVQLVESGGGLVQPGGSLR.[L]		1	2	A0A0B4J2B5	S4R460; A0A0B4J2B5	0	2	0.6944	0	1	1	941.506	1882	1882	0.7	0.00066	HCD (High Energy Collision Dissociation)	MS2	0	2.6	55.5	39.9517	21957	19022018_Fusion_Vipin_R6F2.raw	F6.2	7089.23		3911.53	3182.54	1590.96		No Quan Labels		FALSE				3.37	0	8.316e-06
TRUE	High	Sequest HT (A8)	Unambiguous	[R].YLDkTEQWSTLPPETk.[D]	K4(TMT6plex); K16(TMT6plex)	4	9	A0A140TA32; A0A0G2JPR0; A0A140TA29; P0C0L5	F5GXS0; A0A0G2JL54; A0A140TA32; A0A0G2JPR0; P0C0L4; A0A140TA29; P0C0L5; A0A140TA44; A0A140TA49	1	3	0.0388	0	1	1	798.77	2394.3	2394.3	0.07	5e-05	HCD (High Energy Collision Dissociation)	MS2	0	21.5	54	39.9845	21979	19022018_Fusion_Vipin_R6F2.raw	F6.2	68397.1	4634.2	31605.2	1671.43	16353.9	6252.9			FALSE				4.38	0	4.062e-06
TRUE	High	Sequest HT (A8)	Unambiguous	[R].yLDKTEQWSTLPPETk.[D]	N-Term(TMT6plex); K16(TMT6plex)	4	9	A0A140TA32; A0A0G2JPR0; A0A140TA29; P0C0L5	F5GXS0; A0A0G2JL54; A0A140TA32; A0A0G2JPR0; P0C0L4; A0A140TA29; P0C0L5; A0A140TA44; A0A140TA49	1	3		0.0388	2	2	798.77	2394.3	2394.3	0.07	5e-05	HCD (High Energy Collision Dissociation)	MS2	0	21.5	54	39.9845	21979	19022018_Fusion_Vipin_R6F2.raw	F6.2	68397.1	4634.2	31605.2	1671.43	16353.9	6252.9			FALSE				4.21	0	6.75e-06
TRUE	High	Sequest HT (A8)	Selected	[-].EVQLVESGGGLVQPGGSLR.[L]		1	2	A0A0B4J2B5	S4R460; A0A0B4J2B5	0	3	0.5926	0	1	1	628.005	1882	1882	-1.45	-0.00091	HCD (High Energy Collision Dissociation)	MS2	41.0916	16	55.5	40.0139	21998	19022018_Fusion_Vipin_R6F2.raw	F6.2	33212.2	9227.38	19455	9360.25	15235	6565.84	No Quan Labels		FALSE				2.7	0.0003181	0.002414
TRUE	High	Sequest HT (A8)	Unambiguous	[R].SDVMYTDWk.[K]	K9(TMT6plex)	1	1	P19652	P19652	0	2	0.5701	0	1	1	687.334	1373.66	1373.66	0.12	8e-05	HCD (High Energy Collision Dissociation)	MS2	4.45377	64.8	17.306	40.0658	22033	19022018_Fusion_Vipin_R6F2.raw	F6.2	548507	56924.7	178834	57464.2	193126	209943			FALSE				2.14	0.0006855	0.005251
TRUE	High	Sequest HT (A8)	Unambiguous	[K].FNWYVDGVEVHNAk.[T]	K14(TMT6plex)	1	2	A0A0A0MS08	P01857; A0A0A0MS08	0	3	0.6832	0	1	1	636.327	1906.97	1906.96	0.48	0.0003	HCD (High Energy Collision Dissociation)	MS2	38.3787	19.8	55.5	40.0811	22042	19022018_Fusion_Vipin_R6F2.raw	F6.2	40166.3	9175.04	27267.7	9220.8	22629.4	8134			FALSE				3.03	2.182e-05	0.0001537
TRUE	High	Sequest HT (A8)	Unambiguous	[K].GGETSEMYLIQPDSSVkPYR.[V]	K17(TMT6plex)	1	2	P02675	P02675; D6REL8	0	3	0.7335	0	1	1	829.421	2486.25	2486.24	1.64	0.00136	HCD (High Energy Collision Dissociation)	MS2	0	11.9	54	40.1236	22070	19022018_Fusion_Vipin_R6F2.raw	F6.2	33469.8	2821.82	12798.9	8161.82	15299.4	1922.44			FALSE				4.84	0	1.585e-07
TRUE	High	Sequest HT (A8)	Selected	[K].LSITGTYDLk.[S]	K10(TMT6plex)	2	3	A0A024R6I7; P01009	A0A024R6I7; A0A0G2JRN3; P01009	0	2	0.5933	0	1	1	670.387	1339.77	1339.77	0.15	0.0001	HCD (High Energy Collision Dissociation)	MS2	2.46551	48.1	10.881	40.1379	22079	19022018_Fusion_Vipin_R6F2.raw	F6.2	703958	63158.1	149186	15773.4	280158	221649			FALSE				3	0.0001012	0.0007008
TRUE	High	Sequest HT (A8)	Unambiguous	[R].FSGSGSGTDFTLTISR.[L]		2	2	P01619; A0A0C4DH25	P01619; A0A0C4DH25	0	2	0.7278	0	1	1	816.895	1632.78	1632.79	-2.01	-0.00164	HCD (High Energy Collision Dissociation)	MS2	0	11.5	55.5	40.1594	22094	19022018_Fusion_Vipin_R6F2.raw	F6.2	20125.5	6725.08	17429.8	8551.46	11691	3909.55	No Quan Labels		FALSE				3.71	0	1.355e-05
TRUE	High	Sequest HT (A8)	Unambiguous	[R].YGLVTYATYPk.[I]	K11(TMT6plex)	1	4	B4E1Z4	E7ETN3; P00751; B4E1Z4; A0A0G2JH38	0	2	0.7052	0	1	1	752.916	1504.83	1504.82	0.25	0.00019	HCD (High Energy Collision Dissociation)	MS2	5.45427	38.5	14.563	40.2501	22154	19022018_Fusion_Vipin_R6F2.raw	F6.2	274134	27009.7	209152	41871.9	256110	65585.2			FALSE				2.68	0.0001328	0.0009674
TRUE	High	Sequest HT (A8)	Unambiguous	[R].dDLYVSDAFHk.[A]	N-Term(TMT6plex); K11(TMT6plex)	1	1	P01008	P01008	0	3	0.6136	0	1	1	589.981	1767.93	1767.93	-1.18	-0.00069	HCD (High Energy Collision Dissociation)	MS2	0	15.4	55.5	40.5302	22337	19022018_Fusion_Vipin_R6F2.raw	F6.2	21182.8	3935.18	30006.9	6814.79	17343.9	12988.1			FALSE				2.95	0	3.166e-05
TRUE	High	Sequest HT (A8)	Unambiguous	[K].DSGRDYVSQFEGSALGk.[Q]	K17(TMT6plex)	1	1	P02647	P02647	1	4	0.5049	0	1	1	512.009	2045.02	2045.01	1.14	0.00058	HCD (High Energy Collision Dissociation)	MS2	0	12.1	55.5	46.3513	26310	19022018_Fusion_Vipin_R6F2.raw	F6.2	39363.2	3165.71	14939.2	1543.82	9340.35	3892.98			FALSE				3.07	5.096e-05	0.0002852
TRUE	High	Sequest HT (A8)	Selected	[K].NYNLVESLk.[L]	K9(TMT6plex)	1	1	P05546	P05546	0	2	0.5956	0	1	1	654.872	1308.74	1308.74	1.06	0.0007	HCD (High Energy Collision Dissociation)	MS2	0	35.2	54	40.6504	22415	19022018_Fusion_Vipin_R6F2.raw	F6.2	113069	12504.8	35921.1	18107	23983	17644.3			FALSE				2.25	0.0004723	0.003459
TRUE	High	Sequest HT (A8)	Unambiguous	[R].yLDKTEQWSTLPPETk.[D]	N-Term(TMT6plex); K16(TMT6plex)	4	9	A0A140TA32; A0A0G2JPR0; A0A140TA29; P0C0L5	F5GXS0; A0A0G2JL54; A0A140TA32; A0A0G2JPR0; P0C0L4; A0A140TA29; P0C0L5; A0A140TA44; A0A140TA49	1	3		0.0484	2	2	798.766	2394.28	2394.3	-4.98	-0.00398	HCD (High Energy Collision Dissociation)	MS2	16.7547	11.6	54	40.6595	22421	19022018_Fusion_Vipin_R6F2.raw	F6.2	32792.1	3074.25	21241.2		10706.7	1789.46			FALSE				2.95	2.182e-05	0.0001646
TRUE	High	Sequest HT (A8)	Unambiguous	[K].FNWYVDGVEVHNAk.[T]	K14(TMT6plex)	1	2	A0A0A0MS08	P01857; A0A0A0MS08	0	3	0.7271	0	1	1	636.327	1906.97	1906.96	0.09	6e-05	HCD (High Energy Collision Dissociation)	MS2	2.93509	110.5	11.603	40.755	22484	19022018_Fusion_Vipin_R6F2.raw	F6.2	384948	46653.5	269426	11276.6	79262.2	61031.3			FALSE				4.14	0	7.598e-06
TRUE	High	Sequest HT (A8)	Unambiguous	[R].ELLESYIDGR.[I]		1	2	P00734	P00734; E9PIT3	0	2	0.627	0	1	1	597.804	1194.6	1194.6	-0.01	-1e-05	HCD (High Energy Collision Dissociation)	MS2	21.0495	20.7	31.63	40.7821	22503	19022018_Fusion_Vipin_R6F2.raw	F6.2	108608	10037.2	25780	15692	26874.5	27828	No Quan Labels		FALSE				2.52	0.0002077	0.001474
TRUE	High	Sequest HT (A8)	Selected	[K].LSITGTYDLk.[S]	K10(TMT6plex)	2	3	A0A024R6I7; P01009	A0A024R6I7; A0A0G2JRN3; P01009	0	2	0.6941	0	1	1	670.387	1339.77	1339.77	-0.4	-0.00027	HCD (High Energy Collision Dissociation)	MS2	14.8986	34	54	40.8117	22523	19022018_Fusion_Vipin_R6F2.raw	F6.2	90615.5	13062.4	35943.2	12464.8	35563.5	19489.6			FALSE				2.55	0.0002867	0.002006
TRUE	High	Sequest HT (A8)	Unambiguous	[R].lDkAcEPGVDYVYk.[T]	N-Term(TMT6plex); K3(TMT6plex); C5(Carbamidomethyl); K14(TMT6plex)	1	2	P01024	M0QXZ3; P01024	1	3	0.6424	0	1	1	782.099	2344.28	2344.28	0.57	0.00045	HCD (High Energy Collision Dissociation)	MS2	13.6214	33.1	55.5	40.8205	22528	19022018_Fusion_Vipin_R6F2.raw	F6.2	62382.7	10153.7	43442.7	16717.5	30579.7	26079.7			FALSE				3.3	0	1.704e-05
TRUE	High	Sequest HT (A8)	Unambiguous	[K].vILGAHQEVNLEPHVQEIEVSR.[L]	N-Term(TMT6plex)	1	1	P00747	P00747	0	4	0.6378	0	1	1	682.126	2725.48	2725.48	-0.61	-0.00041	HCD (High Energy Collision Dissociation)	MS2	3.70692	7.1	55.5	40.9033	22584	19022018_Fusion_Vipin_R6F2.raw	F6.2	14269.1	2794	8646.23	3596.11	8345.02	4020.29			FALSE				3.23	0	2.036e-05
TRUE	High	Sequest HT (A8)	Unambiguous	[K].FNWYVDGVEVHNAk.[T]	K14(TMT6plex)	1	2	A0A0A0MS08	P01857; A0A0A0MS08	0	2	0.7738	0	1	1	953.987	1906.97	1906.96	0.74	0.00071	HCD (High Energy Collision Dissociation)	MS2	0	8.5	54	41.0259	22667	19022018_Fusion_Vipin_R6F2.raw	F6.2	38624.6		2047.96		7034.32	7470.42			FALSE				2.52	0	2.687e-05
TRUE	High	Sequest HT (A8)	Selected	[K].AGALNSNDAFVLk.[T]	K13(TMT6plex)	1	3	P06396	A0A0A0MT01; P06396; A0A0A0MS51	0	2	0.702	0	1	1	774.933	1548.86	1548.86	0.8	0.00062	HCD (High Energy Collision Dissociation)	MS2	36.0725	20.6	55.5	41.198	22779	19022018_Fusion_Vipin_R6F2.raw	F6.2	50979.9	7920.61	21123.4	8676.35	26524.6	8192.66			FALSE				2.45	3.47e-05	0.0002106
TRUE	High	Sequest HT (A8)	Unambiguous	[R].TPEVTcVVVDVSHEDPEVk.[F]	C6(Carbamidomethyl); K19(TMT6plex)	1	3	A0A0A0MS08	P01857; A0A0A0MS08; A0A0A0MS07	0	3	0.7486	0	1	1	790.068	2368.19	2368.19	0.22	0.00018	HCD (High Energy Collision Dissociation)	MS2	39.3324	10.8	55.5	41.2058	22784	19022018_Fusion_Vipin_R6F2.raw	F6.2	19514.2	3860.91	19461.2	3668.97	11238.9	6225.74			FALSE				3.66	0	9.619e-06
TRUE	High	Sequest HT (A8)	Unambiguous	[R].eGVQkEDIPPADLSDQVPDTESETR.[I]	N-Term(TMT6plex); K5(TMT6plex)	1	1	P01024	P01024	1	3	0.7283	0	1	1	1071.88	3213.62	3213.62	-0.35	-0.00038	HCD (High Energy Collision Dissociation)	MS2	0	3	54	41.3853	22904	19022018_Fusion_Vipin_R6F2.raw	F6.2	2802.55		6474.31	2705.67	3963.13	2642.49			FALSE				2.76	9.141e-05	0.0006555
TRUE	High	Sequest HT (A8)	Unambiguous	[K].FNWYVDGVEVHNAk.[T]	K14(TMT6plex)	1	2	A0A0A0MS08	P01857; A0A0A0MS08	0	3	0.719	0	1	1	636.327	1906.97	1906.96	1.15	0.00073	HCD (High Energy Collision Dissociation)	MS2	3.64331	20.1	45.161	41.429	22932	19022018_Fusion_Vipin_R6F2.raw	F6.2	80554.6	4028.78	14205	4155.93	23557.5	20635.1			FALSE				3.63	0	1.673e-05
TRUE	High	Sequest HT (A8)	Unambiguous	[R].ELLESYIDGR.[I]		1	2	P00734	P00734; E9PIT3	0	2	0.6667	0	1	1	597.803	1194.6	1194.6	-0.32	-0.00019	HCD (High Energy Collision Dissociation)	MS2	1.76085	12.1	54	41.4535	22948	19022018_Fusion_Vipin_R6F2.raw	F6.2	25696.6	3993.79	18031.1	9916.05	12126.2	3829.75	No Quan Labels		FALSE				2.64	5.634e-05	0.000324
TRUE	High	Sequest HT (A8)	Unambiguous	[R].YLDkTEQWSTLPPETk.[D]	K4(TMT6plex); K16(TMT6plex)	4	9	A0A140TA32; A0A0G2JPR0; A0A140TA29; P0C0L5	F5GXS0; A0A0G2JL54; A0A140TA32; A0A0G2JPR0; P0C0L4; A0A140TA29; P0C0L5; A0A140TA44; A0A140TA49	1	3	0.0484	0	1	1	798.766	2394.28	2394.3	-4.98	-0.00398	HCD (High Energy Collision Dissociation)	MS2	16.7547	11.6	54	40.6595	22421	19022018_Fusion_Vipin_R6F2.raw	F6.2	32792.1	3074.25	21241.2		10706.7	1789.46			FALSE				3.1	1.549e-05	9.851e-05
TRUE	High	Sequest HT (A8)	Unambiguous	[R].TFGSGEADcGLRPLFEk.[K]	C9(Carbamidomethyl); K17(TMT6plex)	1	2	P00734	P00734; E9PIT3	0	3	0.6464	0	1	1	705.024	2113.06	2113.06	-0.23	-0.00016	HCD (High Energy Collision Dissociation)	MS2	0	45.1	45.11	46.4005	26345	19022018_Fusion_Vipin_R6F2.raw	F6.2	114888	22768.7	65147.2	34377.3	71110	35237.9			FALSE				2.8	0	2.886e-05
TRUE	High	Sequest HT (A8)	Unambiguous	[K].mYLGYEYVTAIR.[N]	M1(Oxidation)	1	1	P02787	P02787	0	2	0.7204	0	1	1	747.867	1494.73	1494.73	-2.31	-0.00172	HCD (High Energy Collision Dissociation)	MS2	19.5842	24.4	55.5	46.4637	26390	19022018_Fusion_Vipin_R6F2.raw	F6.2	41385.7	11598.3	33338.5	11986	33358.6	13002.5	No Quan Labels		FALSE				3.04	1.549e-05	9.249e-05
TRUE	High	Sequest HT (A8)	Unambiguous	[K].ALYLQYTDETFR.[T]		2	3	E9PFZ2; P00450	E9PFZ2; P00450; D6RE86	0	2	0.6463	0	1	1	760.371	1519.73	1519.74	-5.85	-0.00445	HCD (High Energy Collision Dissociation)	MS2	61.2056	33.6	55.5	46.4802	26402	19022018_Fusion_Vipin_R6F2.raw	F6.2	57769.5	18513.6	33983.2	44092.4	29977.3	10236.4	No Quan Labels		FALSE				2.94	0.0001678	0.001219
TRUE	High	Sequest HT (A8)	Unambiguous	[K].AIQLTYNPDESSkPNMIDAATLk.[S]	K13(TMT6plex); K23(TMT6plex)	2	3	C9JEU5; P02679	C9JEU5; P02679; C9JC84	0	3	0.6043	0	1	1	993.536	2978.59	2978.59	1.33	0.00132	HCD (High Energy Collision Dissociation)	MS2	8.07444	44.7	55.5	53.494	31139	19022018_Fusion_Vipin_R6F2.raw	F6.2	191701	1901.7	23205.9	8930.29	36519.9	12440.2			FALSE				5.08	0	1.065e-06
TRUE	High	Sequest HT (A8)	Selected	[R].gMADQDGLkPTIDkPSEDSPPLEMLGPR.[R]	N-Term(TMT6plex); K9(TMT6plex); K14(TMT6plex)	1	2	P19827	H7C5I0; P19827	0	4	0.6079	0	1	1	921.242	3681.95	3681.94	1.06	0.00098	HCD (High Energy Collision Dissociation)	MS2	11.4647	32.9	54	53.5121	31153	19022018_Fusion_Vipin_R6F2.raw	F6.2	107767	9346.88	37378.3	11972.6	18305	21521.2			FALSE				3.29	1.549e-05	0.0001014
TRUE	High	Sequest HT (A8)	Unambiguous	[K].ADVQAHGEGQEFSITcLVDEEEmkk.[L]	C16(Carbamidomethyl); M23(Oxidation); K24(TMT6plex); K25(TMT6plex)	1	2	P19827	H7C0N0; P19827	1	4	0.6102	0	1	1	831.906	3324.6	3324.61	-3.37	-0.0028	HCD (High Energy Collision Dissociation)	MS2	21.4244	28	55.5	53.5363	31170	19022018_Fusion_Vipin_R6F2.raw	F6.2	98004.3	8058.28	29317.5	2956.49	19214.9	6756.43			FALSE				3.72	0.000234	0.001603
TRUE	High	Sequest HT (A8)	Unambiguous	[K].TEQGGAHFSVSSLAEGSVTSVGSVNPAENFR.[V]		1	1	P13010	P13010	0	3	0.6342	0	1	1	1041.17	3121.49	3121.48	3.62	0.00376	HCD (High Energy Collision Dissociation)	MS2	7.90691	1.9	55.5	53.5813	31203	19022018_Fusion_Vipin_R6F2.raw	F6.2	7233.01			2167.66	1583.8		No Quan Labels		FALSE				3.39	1.549e-05	6.317e-05
TRUE	High	Sequest HT (A8)	Unambiguous	[R].VTGWGNLkETWTANVGk.[G]	K8(TMT6plex); K17(TMT6plex)	1	2	P00734	P00734; E9PIT3	1	3	0.3255	0	1	1	773.766	2319.28	2319.29	-1.24	-0.00096	HCD (High Energy Collision Dissociation)	MS2	12.1532	19.1	55.5	53.5829	31204	19022018_Fusion_Vipin_R6F2.raw	F6.2	43623.1	7936.72	23092.3	8044.28	21729.8	9938.27			FALSE				2.98	2.182e-05	0.0001546
TRUE	High	Sequest HT (A8)	Unambiguous	[R].sVPPSASHVAPTETFTYEWTVPk.[E]	N-Term(TMT6plex); K23(TMT6plex)	2	3	E9PFZ2; P00450	E9PFZ2; H7C5R1; P00450	0	3	0.7359	0	1	1	997.195	2989.57	2989.57	0.23	0.00023	HCD (High Energy Collision Dissociation)	MS2	1.92291	14.8	54	53.5997	31217	19022018_Fusion_Vipin_R6F2.raw	F6.2	21963.3	7678.87	24368.7	7258.85	16160.9	13321.4			FALSE				5.15	0	2.521e-09
TRUE	High	Sequest HT (A8)	Unambiguous	[R].sVPPSASHVAPTETFTYEWTVPk.[E]	N-Term(TMT6plex); K23(TMT6plex)	2	3	E9PFZ2; P00450	E9PFZ2; H7C5R1; P00450	0	4	0.6802	0	1	1	748.149	2989.57	2989.57	0.37	0.00027	HCD (High Energy Collision Dissociation)	MS2	0	27	55.5	53.633	31239	19022018_Fusion_Vipin_R6F2.raw	F6.2	38194.4	12196.5	42981.7	14438.7	29534.9	25343.7			FALSE				4.91	0	2.464e-05
TRUE	High	Sequest HT (A8)	Unambiguous	[R].WYQMGIVSWGEGcDRDGk.[Y]	C13(Carbamidomethyl); K18(TMT6plex)	1	2	P00734	P00734; E9PIT3	1	3	0.712	0	1	1	791.704	2373.1	2373.1	0.85	0.00068	HCD (High Energy Collision Dissociation)	MS2	12.1006	12.7	55.5	53.6513	31253	19022018_Fusion_Vipin_R6F2.raw	F6.2	37217.7	3746.07	16315.3	3926.62	9899.6	3523.44			FALSE				3.82	0	9.823e-06
TRUE	High	Sequest HT (A8)	Unambiguous	[-].RTVAAPSVFIFPPSDEQLk.[S]	K19(TMT6plex)	1	1	P01834	P01834	1	3	0.687	0	1	1	777.773	2331.3	2331.29	5.4	0.00419	HCD (High Energy Collision Dissociation)	MS2	37.6296	17.2	55.5	53.6978	31287	19022018_Fusion_Vipin_R6F2.raw	F6.2	35731.8	1619.65	15219.6	8420.94	28872.3	14651			FALSE				3.77	0	2.456e-05
TRUE	High	Sequest HT (A8)	Unambiguous	[K].DAPDHQELNLDVSLQLPSR.[S]		1	1	P01024	P01024	0	3	0.7533	0	1	1	716.362	2147.07	2147.07	-0.72	-0.00052	HCD (High Energy Collision Dissociation)	MS2	37.4089	12.3	55.5	53.7211	31304	19022018_Fusion_Vipin_R6F2.raw	F6.2	17853.3	6918.97	18908.8	3311.98	14780.2	12689.9	No Quan Labels		FALSE				5.35	0	2.469e-05
TRUE	High	Sequest HT (A8)	Unambiguous	[K].kVEGTAFVIFGIQDGEQR.[I]	K1(TMT6plex)	1	1	P01024	P01024	1	3	0.7589	0	1	1	741.739	2223.2	2223.2	2.95	0.00218	HCD (High Energy Collision Dissociation)	MS2	56.0219	6.5	55.5	53.7327	31313	19022018_Fusion_Vipin_R6F2.raw	F6.2	15650.2	2067.59	8677.6	3309.34	8140.76				FALSE				2.82	1.549e-05	7.598e-05
TRUE	High	Sequest HT (A8)	Unambiguous	[K].kVEGTAFVIFGIQDGEQR.[I]	N-Term(TMT6plex)	1	1	P01024	P01024	1	3	0.7589	0	1	2	741.739	2223.2	2223.2	2.95	0.00218	HCD (High Energy Collision Dissociation)	MS2	56.0219	6.5	55.5	53.7327	31313	19022018_Fusion_Vipin_R6F2.raw	F6.2	15650.2	2067.59	8677.6	3309.34	8140.76				FALSE				2.82	1.549e-05	7.598e-05
TRUE	High	Sequest HT (A8)	Unambiguous	[K].sLAELGGHLDQQVEEFR.[R]	N-Term(TMT6plex)	1	1	P06727	P06727	0	3	0.607	0	1	1	719.703	2157.1	2157.11	-8.4	-0.00604	HCD (High Energy Collision Dissociation)	MS2	38.9473	8.5	55.5	53.7624	31335	19022018_Fusion_Vipin_R6F2.raw	F6.2	22404.6	2677.8	11449.9	2957.82	8260.98	3396.7			FALSE				2.85	1.549e-05	4.797e-05
TRUE	High	Sequest HT (A8)	Unambiguous	[K].sVLGQLGITk.[V]	N-Term(TMT6plex); K10(TMT6plex)	2	3	A0A024R6I7; P01009	A0A024R6I7; A0A0G2JRN3; P01009	0	3	0.6073	0	1	1	491.985	1473.94	1473.94	-0.02	-1e-05	HCD (High Energy Collision Dissociation)	MS2	0	30.5	55.5	53.7649	31337	19022018_Fusion_Vipin_R6F2.raw	F6.2	61753.4	11438.9	27491.8	2618.97	28268.9	49621.1			FALSE				3.03	2.79e-05	0.0001882
TRUE	High	Sequest HT (A8)	Unambiguous	[K].sVLGQLGITk.[V]	N-Term(TMT6plex); K10(TMT6plex)	2	3	A0A024R6I7; P01009	A0A024R6I7; A0A0G2JRN3; P01009	0	2	0.6146	0	1	1	737.474	1473.94	1473.94	0.44	0.00032	HCD (High Energy Collision Dissociation)	MS2	12.3879	93.5	54	53.8012	31364	19022018_Fusion_Vipin_R6F2.raw	F6.2	191605	31828.1	83994.8	14958.5	105262	157241			FALSE				3.14	0	2.329e-05
TRUE	High	Sequest HT (A8)	Unambiguous	[K].yVMLPVADQDQcIR.[H]	N-Term(TMT6plex); C12(Carbamidomethyl)	2	7	P00738; H0Y300	J3QR68; P00738; H3BS21; H0Y300; A0A0C4DGL8; J3QLC9; A0A087WU08	0	2	0.5922	0	1	1	968.996	1936.98	1936.98	1.11	0.00108	HCD (High Energy Collision Dissociation)	MS2	7.19376	16.8	55.5	53.8034	31365	19022018_Fusion_Vipin_R6F2.raw	F6.2	26247.3	11401.4	3471.24	52601.5	1686.04				FALSE				2.82	1.549e-05	9.615e-05
TRUE	High	Sequest HT (A8)	Unambiguous	[K].yVMLPVADQDQcIR.[H]	N-Term(TMT6plex); C12(Carbamidomethyl)	2	7	P00738; H0Y300	J3QR68; P00738; H3BS21; H0Y300; A0A0C4DGL8; J3QLC9; A0A087WU08	0	3	0.5931	0	1	1	646.333	1936.98	1936.98	0.51	0.00033	HCD (High Energy Collision Dissociation)	MS2	0	12.6	54	53.8463	31397	19022018_Fusion_Vipin_R6F2.raw	F6.2	21741.5	11177.3	18168.9	14462.5	7719.33	6351.36			FALSE				4.08	0	4.247e-06
TRUE	High	Sequest HT (A8)	Unambiguous	[K].dPTFIPAPIQAk.[T]	N-Term(TMT6plex); K12(TMT6plex)	1	1	P01019	P01019	0	3	0.5798	0	1	1	586.018	1756.04	1756.04	-0.26	-0.00015	HCD (High Energy Collision Dissociation)	MS2	15.4043	10.5	55.5	53.943	31465	19022018_Fusion_Vipin_R6F2.raw	F6.2	24011.5	3142.36	11750.4	1843.41	9528.66	12579.7			FALSE				2.57	7.517e-05	0.0004548
TRUE	High	Sequest HT (A8)	Unambiguous	[R].EGVYTVFAPTNEAFR.[A]		1	2	Q15582	Q15582; H0Y8L3	0	2	0.6759	0	1	1	850.917	1700.83	1700.83	-0.64	-0.00054	HCD (High Energy Collision Dissociation)	MS2	11.0763	6.7	55.5	53.9649	31480	19022018_Fusion_Vipin_R6F2.raw	F6.2	6386.47	6614.85	8765.5	6822.06	8380.01	1857.69	No Quan Labels		FALSE				2.16	8.2e-05	0.0005587
TRUE	High	Sequest HT (A8)	Unambiguous	[K].DYELLcLDGTR.[K]	C6(Carbamidomethyl)	1	1	P02787	P02787	0	2	0.6371	0	1	1	677.817	1354.63	1354.63	-3.5	-0.00237	HCD (High Energy Collision Dissociation)	MS2	8.73142	5.2	55.5	53.9853	31494	19022018_Fusion_Vipin_R6F2.raw	F6.2	12780.4	1773.72	7610.65	2981.22	4012.39	3012.74	No Quan Labels		FALSE				2.48	0.0001328	0.0009388
TRUE	High	Sequest HT (A8)	Unambiguous	[R].LESEETMVLEAHDAQGDVPVTVTVHDFPGk.[K]	K30(TMT6plex)	1	1	P01024	P01024	0	4	0.6719	0	1	1	870.687	3479.73	3479.72	1.69	0.00147	HCD (High Energy Collision Dissociation)	MS2	5.13852	2.8	54	54.3061	31711	19022018_Fusion_Vipin_R6F2.raw	F6.2	7110.68		4014.7	1418.6	1773.44	1986.3			FALSE				3.17	8.2e-05	0.000527
TRUE	High	Sequest HT (A8)	Unambiguous	[R].sVPPSASHVAPTETFTYEWTVPk.[E]	N-Term(TMT6plex); K23(TMT6plex)	2	3	E9PFZ2; P00450	E9PFZ2; H7C5R1; P00450	0	4	0.7162	0	1	1	748.147	2989.57	2989.57	-1.35	-0.00101	HCD (High Energy Collision Dissociation)	MS2	34.8839	3.7	54	54.3241	31722	19022018_Fusion_Vipin_R6F2.raw	F6.2	8110.5	1846.97	8694.62		2248.44	1573.58			FALSE				3.03	0	3.305e-05
TRUE	High	Sequest HT (A8)	Unambiguous	[R-].mFLSFPTTk.[T]	M1(Oxidation); K9(TMT6plex)	2	2	P69905; G3V1N2	P69905; G3V1N2	0	2	0.6239	0	1	1	658.86	1316.71	1316.71	1.13	0.00075	HCD (High Energy Collision Dissociation)	MS2	20.6404	14.7	55.5	54.3691	31751	19022018_Fusion_Vipin_R6F2.raw	F6.2	28734	3820.71	12473.8	3906.43	36035.7	2042.16			FALSE				2.18	0.0001604	0.001104
TRUE	High	Sequest HT (A8)	Unambiguous	[K].dLLFRDDTVcLAk.[L]	N-Term(TMT6plex); C10(Carbamidomethyl); K13(TMT6plex)	1	1	P02787	P02787	1	3	0.6619	0	1	1	675.38	2024.13	2024.13	0.45	0.00031	HCD (High Energy Collision Dissociation)	MS2	0	34	54	54.4713	31816	19022018_Fusion_Vipin_R6F2.raw	F6.2	52715.5	63984.8	29402.2	8216.69	31619.8	26281.9			FALSE				2.81	1.549e-05	6.281e-05
TRUE	High	Sequest HT (A8)	Unambiguous	[R].TDGEGALSEPSATVTIEELAAPPPPVLMHHGESSQVLHPGNk.[V]	K42(TMT6plex)	1	1	P04217	P04217	0	5	0.6812	0	1	1	906.664	4529.29	4529.28	2.52	0.00228	HCD (High Energy Collision Dissociation)	MS2	2.63042	4	54	54.5527	31866	19022018_Fusion_Vipin_R6F2.raw	F6.2	20547.4		3368.4						FALSE				4.8	0	1.523e-06
TRUE	High	Sequest HT (A8)	Unambiguous	[R].ISLPESLkRIPIEDGSGEVVLSR.[K]	K8(TMT6plex)	1	1	P01024	P01024	2	4	0.2204	0	1	1	681.644	2723.55	2723.55	1.14	0.00078	HCD (High Energy Collision Dissociation)	MS2	25.7621	28.3	55.5	53.4924	31138	19022018_Fusion_Vipin_R6F2.raw	F6.2	38755.6	19732.1	33108.4	10338.1	46735.9	25479			FALSE				4.9	0	5.012e-06
TRUE	High	Sequest HT (A8)	Unambiguous	[K].ADVQAHGEGQEFSITcLVDEEEMkk.[L]	C16(Carbamidomethyl); K24(TMT6plex); K25(TMT6plex)	1	2	P19827	H7C0N0; P19827	1	4	0.7806	0	1	1	827.91	3308.62	3308.62	0.61	0.00051	HCD (High Energy Collision Dissociation)	MS2	18.1715	12.1	55.5	54.5934	31893	19022018_Fusion_Vipin_R6F2.raw	F6.2	45226.8	2020.26	12039.9	3642.58	8324.63	2220.5			FALSE				3.51	9.559e-06	4.035e-05
TRUE	High	Sequest HT (A8)	Selected	[R].VcPFAGILENGAVR.[Y]	C2(Carbamidomethyl)	2	3	P02749; J3QLI0	J3QRN2; P02749; J3QLI0	0	3	0.5458	0	1	1	501.597	1502.78	1502.78	-0.77	-0.00038	HCD (High Energy Collision Dissociation)	MS2	0	0.6	55.5	53.4759	31126	19022018_Fusion_Vipin_R6F2.raw	F6.2	2265.75		1564.78				No Quan Labels		FALSE				2.84	8.2e-05	0.0004975
TRUE	High	Sequest HT (A8)	Unambiguous	[R].VcPFAGILENGAVR.[Y]	C2(Carbamidomethyl)	2	3	P02749; J3QLI0	J3QRN2; P02749; J3QLI0	0	2	0.5176	0	1	1	751.891	1502.77	1502.78	-2.44	-0.00183	HCD (High Energy Collision Dissociation)	MS2	31.3507	35.6	55.5	53.4695	31121	19022018_Fusion_Vipin_R6F2.raw	F6.2	105833	9178.4	38819.6	9694.16	28570.5	20292.7	No Quan Labels		FALSE				2.55	0.0003664	0.002772
TRUE	High	Sequest HT (A8)	Unambiguous	[K].DLLLPQPDLR.[Y]		1	1	P02750	P02750	0	2	0.2579	0	1	1	590.34	1179.67	1179.67	0.11	6e-05	HCD (High Energy Collision Dissociation)	MS2	20.2987	14.6	54	52.7616	30637	19022018_Fusion_Vipin_R6F2.raw	F6.2	20234.1	9051.24	23550.5	8476.08	23336.3	8145.11	No Quan Labels		FALSE				2.21	0.002476	0.02706
TRUE	High	Sequest HT (A8)	Unambiguous	[K].lSITGTYDLk.[S]	N-Term(TMT6plex); K10(TMT6plex)	2	3	A0A024R6I7; P01009	A0A024R6I7; A0A0G2JRN3; P01009	0	2	0.535	0	1	1	784.969	1568.93	1568.93	0.31	0.00025	HCD (High Energy Collision Dissociation)	MS2	21.2125	83.2	21.272	52.7771	30648	19022018_Fusion_Vipin_R6F2.raw	F6.2	431579	88761.9	180596	38180.4	201555	330903			FALSE				3.57	0	1.191e-05
TRUE	High	Sequest HT (A8)	Unambiguous	[K].AAPSVTLFPPSSEELQANk.[A]	K19(TMT6plex)	2	4	A0M8Q6; P0DOY2	A0M8Q6; P0DOY2; P0CF74; P0DOY3	0	3	0.6667	0	1	1	739.066	2215.18	2215.18	0.88	0.00065	HCD (High Energy Collision Dissociation)	MS2	5.23931	22.1	55.5	52.7794	30649	19022018_Fusion_Vipin_R6F2.raw	F6.2	61847.6	3326.94	19918.1	11810.6	27142.1	9950.94			FALSE				3.3	7.517e-05	0.0003952
TRUE	High	Sequest HT (A8)	Unambiguous	[K].lSITGTYDLk.[S]	N-Term(TMT6plex); K10(TMT6plex)	2	3	A0A024R6I7; P01009	A0A024R6I7; A0A0G2JRN3; P01009	0	3	0.5804	0	1	1	523.648	1568.93	1568.93	-0.55	-0.00029	HCD (High Energy Collision Dissociation)	MS2	16.9134	50	55.5	52.7809	30650	19022018_Fusion_Vipin_R6F2.raw	F6.2	91689.7	21293	37219.4	6905.36	57331.6	80665.5			FALSE				3.36	7.517e-05	0.000471
TRUE	High	Sequest HT (A8)	Unambiguous	[R].SGIPIVTSPYQIHFTk.[T]	K16(TMT6plex)	1	1	P01024	P01024	0	3	0.729	0	1	1	673.051	2017.14	2017.13	3.32	0.00224	HCD (High Energy Collision Dissociation)	MS2	1.93075	20.5	54	52.79	30657	19022018_Fusion_Vipin_R6F2.raw	F6.2	35527.3	3802.92	32113.3	12177.3	29883.3	14079.5			FALSE				4.17	0	5.195e-07
TRUE	High	Sequest HT (A8)	Unambiguous	[K].dAPDHQELNLDVSLQLPSR.[S]	N-Term(TMT6plex)	1	1	P01024	P01024	0	3	0.7091	0	1	1	792.753	2376.24	2376.24	3.6	0.00285	HCD (High Energy Collision Dissociation)	MS2	34.4513	12.4	54	52.808	30670	19022018_Fusion_Vipin_R6F2.raw	F6.2	25658.7	5465	24542.5	2529.13	16133.9	3200.2			FALSE				5.19	0	7.956e-08
TRUE	High	Sequest HT (A8)	Selected	[R].TPGAAANLELIFVGPQHAGNYR.[C]		1	1	P04217	P04217	0	3	0.6367	0	1	1	766.07	2296.19	2296.18	4.76	0.00364	HCD (High Energy Collision Dissociation)	MS2	0	12	54	52.813	30673	19022018_Fusion_Vipin_R6F2.raw	F6.2	38230.1	2898.18	16496	3321.51	8487.04	3939.69	No Quan Labels		FALSE				5.12	0	8.154e-09
TRUE	High	Sequest HT (A8)	Unambiguous	[K].DLLFRDDTVcLAk.[L]	C10(Carbamidomethyl); K13(TMT6plex)	1	1	P02787	P02787	1	3	0.6473	0	1	1	598.992	1794.96	1794.96	0.18	0.00011	HCD (High Energy Collision Dissociation)	MS2	20.8678	30.8	32.328	52.8376	30690	19022018_Fusion_Vipin_R6F2.raw	F6.2	104687	83068.2	39808.3	3931.13	64079.5	14519.4			FALSE				2.92	7.517e-05	0.0004346
TRUE	High	Sequest HT (A8)	Unambiguous	[R].SLPVSDSVLSGFEQR.[V]		1	1	P07360	P07360	0	2	0.6167	0	1	1	810.915	1620.82	1620.82	-0.15	-0.00012	HCD (High Energy Collision Dissociation)	MS2	5.33455	13.8	55.5	52.8914	30727	19022018_Fusion_Vipin_R6F2.raw	F6.2	28482.2	3337.07	21871.4	8025.49	14029.7	6385.17	No Quan Labels		FALSE				2.27	2.182e-05	0.000133
TRUE	High	Sequest HT (A8)	Selected	[R].EVDLkDYEDQQkQLEQVIAk.[D]	K5(TMT6plex); K12(TMT6plex); K20(TMT6plex)	1	2	P02671	P02671; A0A087WUA0	2	4	0.1066	0	1	1	777.438	3106.73	3106.72	2.17	0.00168	HCD (High Energy Collision Dissociation)	MS2	25.1998	17.4	54	52.9085	30739	19022018_Fusion_Vipin_R6F2.raw	F6.2	41324.2	3715.88	19403.2	9268.2	27172.2	8027.4			FALSE				5.72	0	2.452e-07
TRUE	High	Sequest HT (A8)	Unambiguous	[K].EQLSLLDRFTEDAk.[R]	K14(TMT6plex)	1	2	P01011	G3V595; P01011	1	3	0.5975	0	1	1	632.009	1894.01	1894.01	-0.04	-2e-05	HCD (High Energy Collision Dissociation)	MS2	6.6089	40.7	29.95	52.9407	30761	19022018_Fusion_Vipin_R6F2.raw	F6.2	325002	7144.47	45039.6		49792.2	22483			FALSE				3.23	0.0001374	0.0009842
TRUE	High	Sequest HT (A8)	Unambiguous	[R].LESEETmVLEAHDAQGDVPVTVTVHDFPGk.[K]	M7(Oxidation); K30(TMT6plex)	1	1	P01024	P01024	0	4	0.7335	0	1	1	874.683	3495.71	3495.72	-0.98	-0.00086	HCD (High Energy Collision Dissociation)	MS2	2.15624	8.9	54	53.1651	30911	19022018_Fusion_Vipin_R6F2.raw	F6.2	21433.2	1851.1	11843.1	2745.68	12028.6	6176.56			FALSE				4.54	0	1.815e-06
TRUE	High	Sequest HT (A8)	Unambiguous	[K].kGDTFScmVGHEALPLAFTQk.[T]	K1(TMT6plex); C7(Carbamidomethyl); M8(Oxidation); K21(TMT6plex)	2	3	P01876; A0A0G2JMB2	P01876; A0A0G2JMB2; A0A286YEY1	1	4	0.6137	0	1	1	703.62	2811.46	2811.46	-0.1	-7e-05	HCD (High Energy Collision Dissociation)	MS2	10.1151	10.9	55.5	53.1868	30925	19022018_Fusion_Vipin_R6F2.raw	F6.2	26033.3	2999.14	11453.8	1998.07	17369.5	7978.73			FALSE				3.21	6.066e-05	0.0003684
TRUE	High	Sequest HT (A8)	Unambiguous	[K].kGDTFScmVGHEALPLAFTQk.[T]	N-Term(TMT6plex); C7(Carbamidomethyl); M8(Oxidation); K21(TMT6plex)	2	3	P01876; A0A0G2JMB2	P01876; A0A0G2JMB2; A0A286YEY1	1	4	0.6137	0	1	2	703.62	2811.46	2811.46	-0.1	-7e-05	HCD (High Energy Collision Dissociation)	MS2	10.1151	10.9	55.5	53.1868	30925	19022018_Fusion_Vipin_R6F2.raw	F6.2	26033.3	2999.14	11453.8	1998.07	17369.5	7978.73			FALSE				3.21	6.066e-05	0.0003684
TRUE	High	Sequest HT (A8)	Unambiguous	[R].LESEETMVLEAHDAQGDVPVTVTVHDFPGk.[K]	K30(TMT6plex)	1	1	P01024	P01024	0	4	0.7938	0	1	1	870.688	3479.73	3479.72	3.23	0.00281	HCD (High Energy Collision Dissociation)	MS2	9.41194	7.7	55.5	53.2745	30986	19022018_Fusion_Vipin_R6F2.raw	F6.2	21634.4	1753.7	10392.7	2515.52	8519.1	1944.62			FALSE				6.16	0	4.002e-11
TRUE	High	Sequest HT (A8)	Unambiguous	[R].LkcDEWSVNSVGkIEcVSAETTEDcIAk.[I]	K2(TMT6plex); C3(Carbamidomethyl); K13(TMT6plex); C16(Carbamidomethyl); C25(Carbamidomethyl); K28(TMT6plex)	1	1	P02787	P02787	2	4	0.6718	0	1	1	979.751	3915.98	3915.97	2.08	0.00204	HCD (High Energy Collision Dissociation)	MS2	49.6372	6.3	55.5	53.2773	30988	19022018_Fusion_Vipin_R6F2.raw	F6.2	15874.4	9398.1	2197.62	1307.95	4028.97	3770.46			FALSE				3.9	4.057e-05	0.0002138
TRUE	High	Sequest HT (A8)	Unambiguous	[R].lKcDEWSVNSVGkIEcVSAETTEDcIAk.[I]	N-Term(TMT6plex); C3(Carbamidomethyl); K13(TMT6plex); C16(Carbamidomethyl); C25(Carbamidomethyl); K28(TMT6plex)	1	1	P02787	P02787	2	4	0.6718	0	1	2	979.751	3915.98	3915.97	2.08	0.00204	HCD (High Energy Collision Dissociation)	MS2	49.6372	6.3	55.5	53.2773	30988	19022018_Fusion_Vipin_R6F2.raw	F6.2	15874.4	9398.1	2197.62	1307.95	4028.97	3770.46			FALSE				3.9	4.057e-05	0.0002145
TRUE	High	Sequest HT (A8)	Unambiguous	[R].LYGSEAFATDFQDSAAAk.[K]	K18(TMT6plex)	1	2	P01011	G3V595; P01011	0	2	0.8005	0	1	1	1061.02	2121.03	2121.03	0.21	0.00022	HCD (High Energy Collision Dissociation)	MS2	0	30.2	54	53.2864	30995	19022018_Fusion_Vipin_R6F2.raw	F6.2	111070		27822.8		37722.6	13239.3			FALSE				4.06	0	9.168e-07
TRUE	High	Sequest HT (A8)	Unambiguous	[R].VcPFAGILENGAVR.[Y]	C2(Carbamidomethyl)	2	3	P02749; J3QLI0	J3QRN2; P02749; J3QLI0	0	2	0.4977	0	1	1	751.893	1502.78	1502.78	0.73	0.00055	HCD (High Energy Collision Dissociation)	MS2	44.081	19.6	54	53.3418	31033	19022018_Fusion_Vipin_R6F2.raw	F6.2	60232.6	6519.16	16546.8	3874.69	22092.6	9121.18	No Quan Labels		FALSE				2.13	0.0004408	0.003183
TRUE	High	Sequest HT (A8)	Unambiguous	[K].gLIDEVNQDFTNR.[I]	N-Term(TMT6plex)	1	2	P02671	P02671; A0A087WUA0	0	3	0.4588	0	1	1	583.969	1749.89	1749.9	-1.76	-0.00103	HCD (High Energy Collision Dissociation)	MS2	24.3765	11.8	55.5	53.3456	31035	19022018_Fusion_Vipin_R6F2.raw	F6.2	23873.2	6489.26	15927.1	3137.35	15802.6	6561.97			FALSE				2.55	8.2e-05	0.0005259
TRUE	High	Sequest HT (A8)	Selected	[R].NTLIIYLDk.[V]	K9(TMT6plex)	1	2	P01024	P01024; M0QYC8	0	2	0.6708	0	1	1	661.4	1321.79	1321.79	0.02	1e-05	HCD (High Energy Collision Dissociation)	MS2	4.04105	45	54	53.3753	31056	19022018_Fusion_Vipin_R6F2.raw	F6.2	186036	8777.33	41849.8	3671.44	24385.7	10069.3			FALSE				2.43	0.0003068	0.002346
TRUE	High	Sequest HT (A8)	Unambiguous	[R].TELRPGETLNVNFLLR.[M]		1	1	P01024	P01024	0	3	0.6178	0	1	1	624.684	1872.04	1872.03	2.41	0.00151	HCD (High Energy Collision Dissociation)	MS2	4.81668	11.2	54	53.3843	31062	19022018_Fusion_Vipin_R6F2.raw	F6.2	18562.5	7648.7	23680.4	2471.96	13795.4	6634.86	No Quan Labels		FALSE				5.05	0	3.704e-06
TRUE	High	Sequest HT (A8)	Unambiguous	[K].gLIDEVNQDFTNR.[I]	N-Term(TMT6plex)	1	2	P02671	P02671; A0A087WUA0	0	2	0.646	0	1	1	875.454	1749.9	1749.9	2.12	0.00185	HCD (High Energy Collision Dissociation)	MS2	23.7625	34.9	54	53.4475	31106	19022018_Fusion_Vipin_R6F2.raw	F6.2	77620.5	5609.3	47068.6	13729.5	47030.9	27676.7			FALSE				2.74	0	1.748e-06
TRUE	High	Sequest HT (A8)	Unambiguous	[K].nVVFVIDk.[S]	N-Term(TMT6plex); K8(TMT6plex)	2	3	B7ZKJ8; Q14624	H7C0L5; B7ZKJ8; Q14624	0	2	0.5317	0	1	1	696.436	1391.87	1391.87	-0.46	-0.00032	HCD (High Energy Collision Dissociation)	MS2	49.4058	32.9	55.5	53.4514	31108	19022018_Fusion_Vipin_R6F2.raw	F6.2	87662.4	8176.36	35697.4	9326.17	27408.3	29345.4			FALSE				2.05	7.517e-05	0.0004675
TRUE	High	Sequest HT (A8)	Unambiguous	[R].fEDGVLDPDYPR.[N]	N-Term(TMT6plex)	1	1	P04004	P04004	0	2	0.6749	0	1	1	826.411	1651.81	1651.82	-1.32	-0.00109	HCD (High Energy Collision Dissociation)	MS2	9.86112	18.6	55.5	53.4553	31111	19022018_Fusion_Vipin_R6F2.raw	F6.2	40740	10799.9	20203.3	16468.2	15559.3	7628.56			FALSE				2.03	0.0002365	0.001683
TRUE	High	Sequest HT (A8)	Unambiguous	[K].AAPSVTLFPPSSEELQANk.[A]	K19(TMT6plex)	2	4	A0M8Q6; P0DOY2	A0M8Q6; P0DOY2; P0CF74; P0DOY3	0	3	0.5898	0	1	1	739.067	2215.19	2215.18	2.86	0.00211	HCD (High Energy Collision Dissociation)	MS2	2.83677	19.8	55.5	53.4708	31122	19022018_Fusion_Vipin_R6F2.raw	F6.2	58459.6	3040.68	20896	6943.21	21040.6	7805.32			FALSE				2.95	5.096e-05	0.0002703
TRUE	High	Sequest HT (A8)	Unambiguous	[R].EVPLNTIIFmGR.[V]	M10(Oxidation)	1	2	P01008	P01008; Q8TCE1	0	2	0.5882	0	1	1	703.379	1405.75	1405.75	-0.48	-0.00034	HCD (High Energy Collision Dissociation)	MS2	6.95351	11.6	54	54.604	31901	19022018_Fusion_Vipin_R6F2.raw	F6.2	26051.7	3974.05	14565.7	3709.08	18243.4	6420.7	No Quan Labels		FALSE				2.21	0.0001012	0.0007056
TRUE	High	Sequest HT (A8)	Unambiguous	[K].TYMLAFDVNDEk.[N]	K12(TMT6plex)	1	1	P02763	P02763	0	2	0.6667	0	1	1	837.916	1674.83	1674.82	0.33	0.00028	HCD (High Energy Collision Dissociation)	MS2	0	15.4	54	54.8024	32039	19022018_Fusion_Vipin_R6F2.raw	F6.2	43226.4	3123.27	20880.3	2714.33	13039.3	11911.9			FALSE				2.79	1.549e-05	5.231e-05
TRUE	High	Sequest HT (A8)	Unambiguous	[K].NWRDPDQTDGLGLSYLSSHIANVER.[V]		1	3	P06396	A0A0A0MT01; P06396; A0A0A0MS51	1	4	0.6908	0	1	1	711.599	2843.37	2843.37	0.84	0.00059	HCD (High Energy Collision Dissociation)	MS2	3.70895	2.6	55.5	54.8047	32040	19022018_Fusion_Vipin_R6F2.raw	F6.2	3938.88		6730.12	2115.17	2220.37		No Quan Labels		FALSE				5.95	0	1.66e-09
TRUE	High	Sequest HT (A8)	Unambiguous	[K].gNDDHWIVDTDYDTYAVQYScR.[L]	N-Term(TMT6plex); C21(Carbamidomethyl)	1	2	P02753	Q5VY30; P02753	0	3	0.6873	0	1	1	974.767	2922.29	2922.28	1.34	0.00131	HCD (High Energy Collision Dissociation)	MS2	0	2.4	54	56.3701	33078	19022018_Fusion_Vipin_R6F2.raw	F6.2	8796.3		3016.17		2798.98				FALSE				3.07	0	2.171e-06
TRUE	High	Sequest HT (A8)	Unambiguous	[R].DIPTNSPELEETLTHTITk.[L]	K19(TMT6plex)	1	1	P01042	P01042	0	3	0.6658	0	1	1	790.087	2368.25	2368.24	0.79	0.00062	HCD (High Energy Collision Dissociation)	MS2	21.6376	9.3	54	56.4166	33110	19022018_Fusion_Vipin_R6F2.raw	F6.2	31838.3	3277.51	10514.1		9946.89	2274.11			FALSE				3.71	0	8.224e-07
TRUE	High	Sequest HT (A8)	Selected	[K].sLEDkTERELLESYIDGR.[I]	N-Term(TMT6plex); K5(TMT6plex)	1	2	P00734	P00734; E9PIT3	2	4	0.4112	0	1	1	653.605	2611.4	2611.4	0.53	0.00035	HCD (High Energy Collision Dissociation)	MS2	22.5447	42.5	54	56.4373	33124	19022018_Fusion_Vipin_R6F2.raw	F6.2	87420.7	17649.3	67648	27243	47465.8	25020.9			FALSE				3.38	0	1.487e-06
TRUE	High	Sequest HT (A8)	Selected	[K].eQHLFLPFSYk.[N]	N-Term(TMT6plex); K11(TMT6plex)	1	2	P04114	A8MUN2; P04114	0	3	0.6042	0	1	1	623.022	1867.05	1867.05	-0.03	-2e-05	HCD (High Energy Collision Dissociation)	MS2	100	14.8	55.5	56.4707	33147	19022018_Fusion_Vipin_R6F2.raw	F6.2	26499.2	22584.4	11373.7	11168.2	11706.8	6182.78			FALSE				2.88	8.2e-05	0.0005828
TRUE	High	Sequest HT (A8)	Unambiguous	[R].dYVSQFEGSALGk.[Q]	N-Term(TMT6plex); K13(TMT6plex)	1	1	P02647	P02647	0	3	0.7365	0	1	1	620.338	1859	1859	1.6	0.00099	HCD (High Energy Collision Dissociation)	MS2	0	16.8	55.5	56.5053	33169	19022018_Fusion_Vipin_R6F2.raw	F6.2	44803.2	10353.5	20506.3	2144.39	12020.2	8233.23			FALSE				4.06	0	1.761e-06
TRUE	High	Sequest HT (A8)	Unambiguous	[R].GWVTDGFSSLk.[D]	K11(TMT6plex)	1	2	B0YIW2	P02656; B0YIW2	0	2	0.5541	0	1	1	713.384	1425.76	1425.76	2.15	0.00153	HCD (High Energy Collision Dissociation)	MS2	35.6335	45.2	37.023	56.5596	33206	19022018_Fusion_Vipin_R6F2.raw	F6.2	127000	25446.7	86733.8	20618.5	81588	69040.1			FALSE				2.31	0.0001861	0.001329
TRUE	High	Sequest HT (A8)	Unambiguous	[R].ETAVDGELVVLYDVkREEk.[A]	K15(TMT6plex); K19(TMT6plex)	1	2	P19823	P19823; Q5T985	2	3	0.6943	0	1	1	884.163	2650.48	2650.47	2.07	0.00183	HCD (High Energy Collision Dissociation)	MS2	47.1756	10.9	55.5	56.6433	33259	19022018_Fusion_Vipin_R6F2.raw	F6.2	25456.8	2767.04	13919.1	3108.55	12032.9	6580.8			FALSE				2.65	0.0004306	0.003064
TRUE	High	Sequest HT (A8)	Unambiguous	[K].lQHLENELTHDIITk.[F]	N-Term(TMT6plex); K15(TMT6plex)	2	3	A0A024R6I7; P01009	A0A024R6I7; A0A0G2JRN3; P01009	0	4	0.639	0	1	1	566.327	2262.29	2262.29	0.18	0.0001	HCD (High Energy Collision Dissociation)	MS2	0	34.3	45.413	56.6769	33282	19022018_Fusion_Vipin_R6F2.raw	F6.2	147603	12201.7	14644	2214.72		67122.1			FALSE				6.62	0	8.542e-10
TRUE	High	Sequest HT (A8)	Unambiguous	[K].LSLEIEQLELQR.[D]		1	1	P04003	P04003	0	2	0.5921	0	1	1	735.915	1470.82	1470.82	4.42	0.00325	HCD (High Energy Collision Dissociation)	MS2	17.4622	9.4	55.5	56.7721	33347	19022018_Fusion_Vipin_R6F2.raw	F6.2	17402.3	3164.06	15750.8	2477.51	11777.9	6352.12	No Quan Labels		FALSE				2.77	1.549e-05	7.651e-05
TRUE	High	Sequest HT (A8)	Unambiguous	[K].VFLDccNYITELR.[R]	C5(Carbamidomethyl); C6(Carbamidomethyl)	1	1	P01024	P01024	0	2	0.7798	0	1	1	851.897	1702.79	1702.79	-3.17	-0.0027	HCD (High Energy Collision Dissociation)	MS2	34.4038	9.4	55.5	56.8098	33373	19022018_Fusion_Vipin_R6F2.raw	F6.2	16415.1	7748.48	12654.8	7050.72	9113.38	3168.12	No Quan Labels		FALSE				2.18	8.2e-05	0.0004987
TRUE	High	Sequest HT (A8)	Unambiguous	[K].VFLDccNYITELR.[R]	C5(Carbamidomethyl); C6(Carbamidomethyl)	1	1	P01024	P01024	0	2	0.751	0	1	1	851.9	1702.79	1702.79	-0.52	-0.00044	HCD (High Energy Collision Dissociation)	MS2	10.398	8.2	55.5	56.8302	33387	19022018_Fusion_Vipin_R6F2.raw	F6.2	13269	7624.71	12623.7	6581.5	7350.47		No Quan Labels		FALSE				2.41	1.549e-05	7.236e-05
TRUE	High	Sequest HT (A8)	Unambiguous	[R].GWVTDGFSSLk.[D]	K11(TMT6plex)	1	2	B0YIW2	P02656; B0YIW2	0	2	0.6812	0	1	1	713.383	1425.76	1425.76	0.18	0.00013	HCD (High Energy Collision Dissociation)	MS2	3.96771	59.3	55.5	56.8663	33412	19022018_Fusion_Vipin_R6F2.raw	F6.2	129340	25545.9	25872.5	3555	123901	47474.4			FALSE				2.98	9.141e-05	0.0006782
TRUE	High	Sequest HT (A8)	Unambiguous	[K].VLGAFSDGLAHLDNLk.[G]	K16(TMT6plex)	2	5	P02042; P68871	E9PFT6; P02042; E9PEW8; F8W6P5; P68871	0	3	0.7394	0	1	1	633.689	1899.05	1899.05	-0.33	-0.00021	HCD (High Energy Collision Dissociation)	MS2	7.98304	29.2	54	56.8743	33418	19022018_Fusion_Vipin_R6F2.raw	F6.2	32569.2	3375.73	16788.3	2954.68	106531	17505.3			FALSE				4.72	0	1.199e-07
TRUE	High	Sequest HT (A8)	Unambiguous	[R].vKDLATVYVDVLk.[D]	N-Term(TMT6plex); K13(TMT6plex)	1	1	P02647	P02647	1	3	0.0111	0	1	1	641.064	1921.18	1921.18	0.07	4e-05	HCD (High Energy Collision Dissociation)	MS2	29.1421	76.8	41.56	56.8885	33428	19022018_Fusion_Vipin_R6F2.raw	F6.2	325151	45927	61341.8	107335	30334.1	16051.3			FALSE				4.51	0	2.169e-05
TRUE	High	Sequest HT (A8)	Unambiguous	[R].VkDLATVYVDVLk.[D]	K2(TMT6plex); K13(TMT6plex)	1	1	P02647	P02647	1	3		0.0111	2	2	641.064	1921.18	1921.18	0.07	4e-05	HCD (High Energy Collision Dissociation)	MS2	29.1421	76.8	41.56	56.8885	33428	19022018_Fusion_Vipin_R6F2.raw	F6.2	325151	45927	61341.8	107335	30334.1	16051.3			FALSE				4.46	9.559e-06	3.876e-05
TRUE	High	Sequest HT (A8)	Unambiguous	[R].gGEGTGYFVDFSVR.[N]	N-Term(TMT6plex)	1	1	P04196	P04196	0	3	0.5892	0	1	1	573.956	1719.85	1719.85	-0.25	-0.00014	HCD (High Energy Collision Dissociation)	MS2	58.7057	7.5	55.5	56.905	33439	19022018_Fusion_Vipin_R6F2.raw	F6.2	15404.6	1511.5	10246.7	1934.71	7282.31	10194.1			FALSE				2.97	2.182e-05	0.0001602
TRUE	High	Sequest HT (A8)	Unambiguous	[R].ETAVDGELVVLYDVkR.[E]	K15(TMT6plex)	1	2	P19823	P19823; Q5T985	1	3	0.6273	0	1	1	679.048	2035.13	2035.13	1.46	0.00099	HCD (High Energy Collision Dissociation)	MS2	58.2612	15	55.5	56.9589	33474	19022018_Fusion_Vipin_R6F2.raw	F6.2	41028.2	3873.42	18461.7	3136.29	12989.3	9920.71			FALSE				3.3	9.559e-06	4.108e-05
TRUE	High	Sequest HT (A8)	Unambiguous	[K].dLLLPQPDLR.[Y]	N-Term(TMT6plex)	1	1	P02750	P02750	0	2	0.435	0	1	1	704.922	1408.84	1408.84	0.21	0.00015	HCD (High Energy Collision Dissociation)	MS2	37.8399	18.7	55.5	56.9732	33483	19022018_Fusion_Vipin_R6F2.raw	F6.2	39447.3	6824.43	27725.9	3927.87	15544.4	14614.3			FALSE				2.46	0.0001903	0.001335
TRUE	High	Sequest HT (A8)	Unambiguous	[R].VFSLQWGEVk.[L]	K10(TMT6plex)	1	3	E7ETH0	P05156; E7ETH0; G3XAM2	0	2	0.6473	0	1	1	711.404	1421.8	1421.8	0.72	0.00051	HCD (High Energy Collision Dissociation)	MS2	0	28.7	54	57.007	33506	19022018_Fusion_Vipin_R6F2.raw	F6.2	73358.1	3932.79	41366.2	12250.9	24103.1	15101.2			FALSE				2.41	6.066e-05	0.0003482
TRUE	High	Sequest HT (A8)	Unambiguous	[R].eIGELYLPk.[F]	N-Term(TMT6plex); K9(TMT6plex)	1	2	P01011	G3V3A0; P01011	0	3	0.4655	0	1	1	507.309	1519.91	1519.91	-0.34	-0.00017	HCD (High Energy Collision Dissociation)	MS2	4.11044	26.1	54	57.034	33525	19022018_Fusion_Vipin_R6F2.raw	F6.2	111439	1974.06	20969.4		14400.1	15480.8			FALSE				2.9	6.066e-05	0.0003547
TRUE	High	Sequest HT (A8)	Unambiguous	[R].gSFEFPVGDAVSk.[V]	N-Term(TMT6plex); K13(TMT6plex)	4	9	A0A140TA32; A0A0G2JPR0; A0A140TA29; P0C0L5	F5GXS0; A0A0G2JL54; A0A140TA32; A0A0G2JPR0; P0C0L4; A0A140TA29; P0C0L5; A0A140TA44; A0A140TA49	0	2	0.6433	0	1	1	899.493	1797.98	1797.98	0.4	0.00036	HCD (High Energy Collision Dissociation)	MS2	18.3945	60.5	54	57.0586	33542	19022018_Fusion_Vipin_R6F2.raw	F6.2	147035	22184.7	92981.6	8732.43	48394.4	47940.8			FALSE				3.42	0	3.237e-08
TRUE	High	Sequest HT (A8)	Selected	[R].TcPkPDDLPFSTVVPLk.[T]	C2(Carbamidomethyl); K4(TMT6plex); K17(TMT6plex)	1	2	P02749	J3QRN2; P02749	0	3	0.0756	0	1	1	791.451	2372.34	2372.33	3.55	0.00281	HCD (High Energy Collision Dissociation)	MS2	0	28.2	54	57.0727	33552	19022018_Fusion_Vipin_R6F2.raw	F6.2	76476	15563	24186.8	13206.1	25178.7	16934.8			FALSE				3.57	9.559e-06	3.727e-05
TRUE	High	Sequest HT (A8)	Unambiguous	[K].dLLLPQPDLR.[Y]	N-Term(TMT6plex)	1	1	P02750	P02750	0	3	0.4928	0	1	1	470.283	1408.84	1408.84	-0.77	-0.00036	HCD (High Energy Collision Dissociation)	MS2	0	3.1	55.5	57.097	33566	19022018_Fusion_Vipin_R6F2.raw	F6.2	6604.08	1414.85	3692.52		3107.36	3185.37			FALSE				2.78	0.0005417	0.004017
TRUE	High	Sequest HT (A8)	Unambiguous	[R].eIGELYLPk.[F]	N-Term(TMT6plex); K9(TMT6plex)	1	2	P01011	G3V3A0; P01011	0	2	0.4709	0	1	1	760.463	1519.92	1519.91	2.76	0.0021	HCD (High Energy Collision Dissociation)	MS2	24.3189	34.4	54	57.0997	33568	19022018_Fusion_Vipin_R6F2.raw	F6.2	132382	6530.7	30350.9	1988.94	19155.4	21226			FALSE				2.23	0.0002365	0.001679
TRUE	High	Sequest HT (A8)	Unambiguous	[K].VLGAFSDGLAHLDNLk.[G]	K16(TMT6plex)	2	5	P02042; P68871	E9PFT6; P02042; E9PEW8; F8W6P5; P68871	0	2	0.7594	0	1	1	950.031	1899.06	1899.05	0.84	0.00079	HCD (High Energy Collision Dissociation)	MS2	2.88689	9.3	54	57.1177	33580	19022018_Fusion_Vipin_R6F2.raw	F6.2	11385.6	1930.96	6662.74		36095.7	2273.42			FALSE				2.66	1.549e-05	4.763e-05
TRUE	High	Sequest HT (A8)	Unambiguous	[R].SNLDEDIIAEENIVSR.[S]		1	1	P01024	P01024	0	2	0.7351	0	1	1	908.949	1816.89	1816.89	-1.23	-0.00112	HCD (High Energy Collision Dissociation)	MS2	15.8486	7.7	55.5	56.2667	33006	19022018_Fusion_Vipin_R6F2.raw	F6.2	8538.76	8462.97	8363.87	8587.67	7445.92	1813.9	No Quan Labels		FALSE				2.68	9.559e-06	4.234e-05
TRUE	High	Sequest HT (A8)	Selected	[K].DSTYSLSSTLTLSk.[A]	K14(TMT6plex)	1	1	P01834	P01834	0	2	0.6878	0	1	1	866.466	1731.93	1731.92	2.25	0.00195	HCD (High Energy Collision Dissociation)	MS2	17.3196	14.4	55.5	56.2113	32969	19022018_Fusion_Vipin_R6F2.raw	F6.2	27261.6	7148.42	12992.1	3959.58	25536.4	10380.9			FALSE				2.05	5.634e-05	0.0003305
TRUE	High	Sequest HT (A8)	Unambiguous	[R].SNLDEDIIAEENIVSR.[S]		1	1	P01024	P01024	0	2	0.7399	0	1	1	908.947	1816.89	1816.89	-2.71	-0.00246	HCD (High Energy Collision Dissociation)	MS2	18.5723	7.2	55.5	56.2012	32962	19022018_Fusion_Vipin_R6F2.raw	F6.2	9508.91	9200.58	9323.61	7465.98	7494.52		No Quan Labels		FALSE				2.96	0	1.308e-05
TRUE	High	Sequest HT (A8)	Unambiguous	[K].lQHLENELTHDIITk.[F]	N-Term(TMT6plex); K15(TMT6plex)	2	3	A0A024R6I7; P01009	A0A024R6I7; A0A0G2JRN3; P01009	0	3	0.6176	0	1	1	754.767	2262.29	2262.29	-0.06	-5e-05	HCD (High Energy Collision Dissociation)	MS2	100	15.5	55.5	56.1882	32953	19022018_Fusion_Vipin_R6F2.raw	F6.2	50517.2	3243.36	11417.5	2412.74	11025.4	17719.9			FALSE				3.87	0	3.089e-07
TRUE	High	Sequest HT (A8)	Unambiguous	[R].LLVVYPWTQR.[F]		3	10	P02042; P69891; P68871	E9PFT6; P02100; P02042; E9PEW8; F8W6P5; P69891; P68871; A8MUF7; P69892; E9PBW4	0	2	0.6681	0	1	1	637.868	1274.73	1274.73	3.22	0.00206	HCD (High Energy Collision Dissociation)	MS2	18.2198	9.9	55.5	54.81	32044	19022018_Fusion_Vipin_R6F2.raw	F6.2	15017.8	7700.13	14790.5	2552.76	13140.7	3560.47	No Quan Labels		FALSE				2.29	0.0001374	0.0009798
TRUE	High	Sequest HT (A8)	Unambiguous	[R].SNLDEDIIAEENIVSR.[S]		1	1	P01024	P01024	0	2	0.8486	0	1	1	908.951	1816.89	1816.89	0.78	0.00071	HCD (High Energy Collision Dissociation)	MS2	6.37012	3.4	54	54.8178	32050	19022018_Fusion_Vipin_R6F2.raw	F6.2	8991.03		7275.23	1991.63	2929.25		No Quan Labels		FALSE				4.03	0	9.03e-09
TRUE	High	Sequest HT (A8)	Unambiguous	[K].sLAELGGHLDQQVEEFR.[R]	N-Term(TMT6plex)	1	1	P06727	P06727	0	3	0.719	0	1	1	719.71	2157.12	2157.11	1.37	0.00098	HCD (High Energy Collision Dissociation)	MS2	12.0717	15.1	54	54.8655	32083	19022018_Fusion_Vipin_R6F2.raw	F6.2	33335.8	3497.07	16153.3	2187.27	22565.1	12434.1			FALSE				5.41	0	1.538e-09
TRUE	High	Sequest HT (A8)	Unambiguous	[R-].MFLSFPTTk.[T]	K9(TMT6plex)	2	2	P69905; G3V1N2	P69905; G3V1N2	0	2	0.6066	0	1	1	650.862	1300.72	1300.72	-1.07	-0.00069	HCD (High Energy Collision Dissociation)	MS2	59.7462	17.7	55.5	54.8705	32086	19022018_Fusion_Vipin_R6F2.raw	F6.2	18985.2	2147.2	14856.1	1489.23	60990.3	9239			FALSE				2.11	0.000458	0.003314
TRUE	High	Sequest HT (A8)	Unambiguous	[-].RTVAAPSVFIFPPSDEQLk.[S]	K19(TMT6plex)	1	1	P01834	P01834	1	3	0.6314	0	1	1	777.769	2331.29	2331.29	1.08	0.00084	HCD (High Energy Collision Dissociation)	MS2	0	10.2	54	54.8848	32096	19022018_Fusion_Vipin_R6F2.raw	F6.2	23945.5	3108.15	12345.5	3217.63	16230.3	3534.89			FALSE				3.12	0	1.962e-05
TRUE	High	Sequest HT (A8)	Unambiguous	[K].MYLGYEYVTAIR.[N]		1	1	P02787	P02787	0	2	0.7529	0	1	1	739.871	1478.73	1478.73	0.01	1e-05	HCD (High Energy Collision Dissociation)	MS2	28.0584	21.2	50.585	54.9039	32108	19022018_Fusion_Vipin_R6F2.raw	F6.2	59851	8394.63	26801.4	6739.39	23740.6	7277.72	No Quan Labels		FALSE				2.55	1.549e-05	7.607e-05
TRUE	High	Sequest HT (A8)	Unambiguous	[R].sVPPSASHVAPTETFTYEWTVPk.[E]	N-Term(TMT6plex); K23(TMT6plex)	2	3	E9PFZ2; P00450	E9PFZ2; H7C5R1; P00450	0	4	0.6639	0	1	1	748.147	2989.57	2989.57	-1.1	-0.00082	HCD (High Energy Collision Dissociation)	MS2	13.5055	6.5	54	55.0458	32205	19022018_Fusion_Vipin_R6F2.raw	F6.2	10666.3	3128.95	10194.9	1462.63	8847.9	6695.04			FALSE				3.63	0	2.994e-05
TRUE	High	Sequest HT (A8)	Selected	[K].gAYPLSIEPIGVR.[F]	N-Term(TMT6plex)	2	3	E9PFZ2; P00450	E9PFZ2; H7C5R1; P00450	0	2	0.4752	0	1	1	800.968	1600.93	1600.93	1.48	0.00119	HCD (High Energy Collision Dissociation)	MS2	22.7998	19.7	55.5	55.2164	32319	19022018_Fusion_Vipin_R6F2.raw	F6.2	45378.2	7772.66	24524.4	9109.88	16045.5	13220.8			FALSE				2.02	0.001121	0.009707
TRUE	High	Sequest HT (A8)	Unambiguous	[R].SNLDEDIIAEENIVSR.[S]		1	1	P01024	P01024	0	3	0.7296	0	1	1	606.303	1816.89	1816.89	0.37	0.00023	HCD (High Energy Collision Dissociation)	MS2	0.452286	0.9	42.124	55.2578	32347	19022018_Fusion_Vipin_R6F2.raw	F6.2	4371.44	2219.16					No Quan Labels		FALSE				4.77	0	1.851e-05
TRUE	High	Sequest HT (A8)	Selected	[K].TNLESILSYPk.[D]	K11(TMT6plex)	1	3	P05155	E9PGN7; H9KV48; P05155	0	2	0.7194	0	1	1	747.424	1493.84	1493.84	0.08	6e-05	HCD (High Energy Collision Dissociation)	MS2	5.92207	14.9	54	55.4065	32440	19022018_Fusion_Vipin_R6F2.raw	F6.2	56188.3	6421.57	14029.8	1207.29	9577.53	3421.93			FALSE				2.53	6.066e-05	0.0003574
TRUE	High	Sequest HT (A8)	Unambiguous	[K].NWRDPDQTDGLGLSYLSSHIANVER.[V]		1	3	P06396	A0A0A0MT01; P06396; A0A0A0MS51	1	4	0.736	0	1	1	711.598	2843.37	2843.37	-0.88	-0.00063	HCD (High Energy Collision Dissociation)	MS2	11.0281	1	55.5	55.4754	32482	19022018_Fusion_Vipin_R6F2.raw	F6.2	2034.41		1418.1	2098			No Quan Labels		FALSE				4.81	0	7.012e-07
TRUE	High	Sequest HT (A8)	Unambiguous	[R].LLVVYPWTQR.[F]		3	10	P02042; P69891; P68871	E9PFT6; P02100; P02042; E9PEW8; F8W6P5; P69891; P68871; A8MUF7; P69892; E9PBW4	0	2	0.604	0	1	1	637.867	1274.73	1274.73	0.16	0.0001	HCD (High Energy Collision Dissociation)	MS2	0	0.6	10.006	55.486	32490	19022018_Fusion_Vipin_R6F2.raw	F6.2	11188.1		7486.16				No Quan Labels		FALSE				2.02	0.0001562	0.001061
TRUE	High	Sequest HT (A8)	Unambiguous	[R].LYGSEAFATDFQDSAAAk.[K]	K18(TMT6plex)	1	2	P01011	G3V595; P01011	0	3	0.6185	0	1	1	707.683	2121.03	2121.03	-0.09	-6e-05	HCD (High Energy Collision Dissociation)	MS2	25.9057	44.9	47.05	52.7207	30609	19022018_Fusion_Vipin_R6F2.raw	F6.2	104253	14538.2	70275.6	10140.7	96453.3	19637.5			FALSE				2.7	0.000491	0.003523
TRUE	High	Sequest HT (A8)	Unambiguous	[R].SNLDEDIIAEENIVSR.[S]		1	1	P01024	P01024	0	2	0.8055	0	1	1	908.95	1816.89	1816.89	0.04	4e-05	HCD (High Energy Collision Dissociation)	MS2	0	3.7	54	55.4989	32499	19022018_Fusion_Vipin_R6F2.raw	F6.2	8419.58	1667.32	6146	1811.59	2904.09	1383.15	No Quan Labels		FALSE				4.37	0	6.569e-08
TRUE	High	Sequest HT (A8)	Selected	[K].DSTYSLSSTLTLSk.[A]	K14(TMT6plex)	1	1	P01834	P01834	0	2	0.6941	0	1	1	866.467	1731.93	1731.92	2.74	0.00237	HCD (High Energy Collision Dissociation)	MS2	47.1784	25.4	54	55.5259	32517	19022018_Fusion_Vipin_R6F2.raw	F6.2	30367	6784.35	17884.4	6902.55	76463.8	14436.6			FALSE				2.19	9.141e-05	0.0006714
TRUE	High	Sequest HT (A8)	Selected	[R].lESEETMVLEAHDAQGDVPVTVTVHDFPGkk.[L]	N-Term(TMT6plex); K30(TMT6plex); K31(TMT6plex)	1	1	P01024	P01024	1	6	0.604	0	1	1	678.53	4066.14	4066.14	0.22	0.00015	HCD (High Energy Collision Dissociation)	MS2	50.9651	9.6	55.5	55.5385	32525	19022018_Fusion_Vipin_R6F2.raw	F6.2	18974.9		19580.9	1609.25	8112.18	7099.12			FALSE				5.48	0	1.549e-06
TRUE	High	Sequest HT (A8)	Unambiguous	[R-].MFLSFPTTk.[T]	K9(TMT6plex)	2	2	P69905; G3V1N2	P69905; G3V1N2	0	2	0.6982	0	1	1	650.862	1300.72	1300.72	0.15	0.0001	HCD (High Energy Collision Dissociation)	MS2	3.25951	48.1	6.927	55.5439	32529	19022018_Fusion_Vipin_R6F2.raw	F6.2	133133		166718		1.90749e+06	130259			FALSE				2.75	0.0002365	0.001687
TRUE	High	Sequest HT (A8)	Unambiguous	[R].fFGHGAEDSLADQAANEWGR.[S]	N-Term(TMT6plex)	1	2	P0DJI8	E9PQD6; P0DJI8	0	4	0.6203	0	1	1	602.537	2407.12	2407.13	-0.91	-0.00055	HCD (High Energy Collision Dissociation)	MS2	20.772	5.3	55.5	55.9095	32767	19022018_Fusion_Vipin_R6F2.raw	F6.2	13608.1	1475.25	6170.72	1339.45	6098.5	1150.64			FALSE				3.45	5.096e-05	0.000261
TRUE	High	Sequest HT (A8)	Unambiguous	[R].eLLESYIDGR.[I]	N-Term(TMT6plex)	1	2	P00734	P00734; E9PIT3	0	2	0.5401	0	1	1	712.385	1423.76	1423.76	-0.15	-0.00011	HCD (High Energy Collision Dissociation)	MS2	30.8944	22.5	55.5	55.9197	32773	19022018_Fusion_Vipin_R6F2.raw	F6.2	38787.5	8554.07	40058.8	10844.5	18773.1	16859.3			FALSE				2.74	7.517e-05	0.0003987
TRUE	High	Sequest HT (A8)	Unambiguous	[R].gPGGVWAAEAISDAR.[E]	N-Term(TMT6plex)	1	1	P0DJI8	P0DJI8	0	2	0.5	0	1	1	843.444	1685.88	1685.88	0.29	0.00025	HCD (High Energy Collision Dissociation)	MS2	6.25947	32.1	54	55.938	32786	19022018_Fusion_Vipin_R6F2.raw	F6.2	35578.7	13785.9	31347.9	30033.4	61045.2	23285.9			FALSE				2.16	0.0002736	0.001906
TRUE	High	Sequest HT (A8)	Unambiguous	[R].fFGHGAEDSLADQAANEWGR.[S]	N-Term(TMT6plex)	1	2	P0DJI8	E9PQD6; P0DJI8	0	3	0.77	0	1	1	803.047	2407.13	2407.13	0.21	0.00017	HCD (High Energy Collision Dissociation)	MS2	0.638974	15.4	30.523	55.9549	32796	19022018_Fusion_Vipin_R6F2.raw	F6.2	19617		34002.6	26104.7	65357.5	24552.1			FALSE				7.74	0	3.109e-12
TRUE	High	Sequest HT (A8)	Unambiguous	[K].LQSLFDSPDFSk.[I]	K12(TMT6plex)	1	1	P36955	P36955	0	2	0.63	0	1	1	806.925	1612.84	1612.84	0.12	9e-05	HCD (High Energy Collision Dissociation)	MS2	47.6963	31	55.5	55.9664	32803	19022018_Fusion_Vipin_R6F2.raw	F6.2	61508.8	8208.41	54808.1	8575.1	39568.4	12113.7			FALSE				3	2.182e-05	0.0001216
TRUE	High	Sequest HT (A8)	Unambiguous	[K].lQHLENELTHDIITk.[F]	N-Term(TMT6plex); K15(TMT6plex)	2	3	A0A024R6I7; P01009	A0A024R6I7; A0A0G2JRN3; P01009	0	4	0.4984	0	1	1	566.327	2262.29	2262.29	0.39	0.00022	HCD (High Energy Collision Dissociation)	MS2	30.6559	9.4	55.5	56.0038	32829	19022018_Fusion_Vipin_R6F2.raw	F6.2	20714.4	22698.8	2945.28		3047.31	6504.7			FALSE				3.11	1.549e-05	6.064e-05
TRUE	High	Sequest HT (A8)	Unambiguous	[R].dYVSQFEGSALGk.[Q]	N-Term(TMT6plex); K13(TMT6plex)	1	1	P02647	P02647	0	2	0.6689	0	1	1	930.003	1859	1859	1.93	0.0018	HCD (High Energy Collision Dissociation)	MS2	0	17.8	55.5	56.0101	32833	19022018_Fusion_Vipin_R6F2.raw	F6.2	50651.9	7319.5	21566.1	3862.89	10412.1	10479.3			FALSE				2.93	0	6.705e-06
TRUE	High	Sequest HT (A8)	Unambiguous	[K].LSLEIEQLELQR.[D]		1	1	P04003	P04003	0	2	0.5843	0	1	1	735.913	1470.82	1470.82	2.09	0.00154	HCD (High Energy Collision Dissociation)	MS2	30.5773	11.4	55.5	56.0926	32889	19022018_Fusion_Vipin_R6F2.raw	F6.2	24453.1	3445.81	16913.4	5738.59	15787.2	3689.24	No Quan Labels		FALSE				2.67	5.096e-05	0.0002587
TRUE	High	Sequest HT (A8)	Unambiguous	[K].TNLESILSYPk.[D]	K11(TMT6plex)	1	3	P05155	E9PGN7; H9KV48; P05155	0	2	0.5739	0	1	1	747.427	1493.85	1493.84	3.18	0.00238	HCD (High Energy Collision Dissociation)	MS2	54.4605	28.1	54	56.1031	32896	19022018_Fusion_Vipin_R6F2.raw	F6.2	84622.8	13422.3	27939.3	5376.29	20028.2	17351.4			FALSE				2.3	0.0001184	0.0008324
TRUE	High	Sequest HT (A8)	Selected	[R].TEHPFTVEEFVLPk.[F]	K14(TMT6plex)	1	1	P01023	P01023	0	3	0.6625	0	1	1	634.678	1902.02	1902.02	-0.18	-0.00011	HCD (High Energy Collision Dissociation)	MS2	44.1176	22.7	55.5	55.5012	32500	19022018_Fusion_Vipin_R6F2.raw	F6.2	111988		17944.4	1597.25	3190.08	1735.2			FALSE				3.17	1.549e-05	0.0001151
TRUE	High	Sequest HT (A8)	Unambiguous	[K].YSPGGTPTAIk.[V]	K11(TMT6plex)	1	3	H0YAC1	P03952; E9PBC5; H0YAC1	0	2	0.5268	0	1	1	660.872	1320.74	1320.74	0.55	0.00037	HCD (High Energy Collision Dissociation)	MS2	10.4774	34.1	54	15.6434	5283	19022018_Fusion_Vipin_R6F3.raw	F6.3	71360	22046.2	53989.7	10002.7	36676.7	15487.7			FALSE				2.05	0.0003112	0.002362
TRUE	High	Sequest HT (A8)	Unambiguous	[R].dLLYIGk.[D]	N-Term(TMT6plex); K7(TMT6plex)	1	5	B4E1Z4	E7ETN3; P00751; B4E1Z4; A0A0G2JH38; H7C5H1	0	2	0.5375	0	1	1	640.404	1279.8	1279.8	-0.8	-0.00051	HCD (High Energy Collision Dissociation)	MS2	33.8807	42.7	55.5	52.6868	30586	19022018_Fusion_Vipin_R6F2.raw	F6.2	153296	9461.81	40893.6	11524.1	21502.6	14727.2			FALSE				2.4	0.0002964	0.002179
TRUE	High	Sequest HT (A8)	Selected	[R].SVPPSASHVAPTETFTYEWTVPk.[E]	K23(TMT6plex)	2	3	E9PFZ2; P00450	E9PFZ2; H7C5R1; P00450	0	3	0.593	0	1	1	920.808	2760.41	2760.41	0.69	0.00064	HCD (High Energy Collision Dissociation)	MS2	0	16.4	54	52.5877	30519	19022018_Fusion_Vipin_R6F2.raw	F6.2	38230.1	8917.06	19070.9	2209.36	23362.5	11287.3			FALSE				2.58	0.0003425	0.002569
TRUE	High	Sequest HT (A8)	Selected	[R].VPVAVQGEDTVQSLTQGDGVAk.[L]	K22(TMT6plex)	1	1	P01024	P01024	0	2	0.7969	0	1	1	1214.15	2427.3	2427.29	1.82	0.00221	HCD (High Energy Collision Dissociation)	MS2	0	0.5	54	47.7521	27270	19022018_Fusion_Vipin_R6F2.raw	F6.2	3313.96								FALSE				2.56	0	2.186e-05
TRUE	High	Sequest HT (A8)	Unambiguous	[K].SGAQATWTELPWPHEk.[V]	K16(TMT6plex)	1	1	P02790	P02790	0	3	0.6526	0	1	1	689.689	2067.05	2067.05	0.99	0.00068	HCD (High Energy Collision Dissociation)	MS2	2.42009	14.8	54	47.9607	27407	19022018_Fusion_Vipin_R6F2.raw	F6.2	47532.6	3532.2	18163.7	3399.76	10688.9	6316.9			FALSE				4.26	0	2.628e-07
TRUE	High	Sequest HT (A8)	Selected	[R].EELVYELNPLDHR.[G]		4	9	A0A140TA32; A0A0G2JPR0; A0A140TA29; P0C0L5	F5GXS0; A0A0G2JL54; A0A140TA32; A0A0G2JPR0; P0C0L4; A0A140TA29; P0C0L5; A0A140TA44; A0A140TA49	0	3	0.5751	0	1	1	542.941	1626.81	1626.81	-1.58	-0.00086	HCD (High Energy Collision Dissociation)	MS2	0	3	54	48.0121	27441	19022018_Fusion_Vipin_R6F2.raw	F6.2	8762.91	1284.8	3170.29	1730.61	3093.91		No Quan Labels		FALSE				3.46	0	1.398e-05
TRUE	High	Sequest HT (A8)	Unambiguous	[R].QSEDSTFYLGER.[T]		2	3	E9PFZ2; P00450	E9PFZ2; H7C5R1; P00450	0	2	0.708	0	1	1	716.324	1431.64	1431.64	1.36	0.00098	HCD (High Energy Collision Dissociation)	MS2	25.0022	11.8	55.5	48.104	27500	19022018_Fusion_Vipin_R6F2.raw	F6.2	13886.1	6608.47	23996.3	7688.55	12932.6	6639.3	No Quan Labels		FALSE				2.26	0.0005214	0.00383
TRUE	High	Sequest HT (A8)	Unambiguous	[R].VPVAVQGEDTVQSLTQGDGVAk.[L]	K22(TMT6plex)	1	1	P01024	P01024	0	3	0.7175	0	1	1	809.77	2427.29	2427.29	0.78	0.00063	HCD (High Energy Collision Dissociation)	MS2	1.75683	18.7	54	48.1219	27511	19022018_Fusion_Vipin_R6F2.raw	F6.2	61452.1	2502.02	26465.3	1619.09	17767.9	7386.73			FALSE				4.46	0	5.009e-07
TRUE	High	Sequest HT (A8)	Unambiguous	[R].LESEETMVLEAHDAQGDVPVTVTVHDFPGkk.[L]	K30(TMT6plex); K31(TMT6plex)	1	1	P01024	P01024	1	5	0.6759	0	1	1	768.201	3836.97	3836.98	-0.97	-0.00074	HCD (High Energy Collision Dissociation)	MS2	15.0416	9.4	54	48.2186	27572	19022018_Fusion_Vipin_R6F2.raw	F6.2	23226	3514.25	16142.2	1637.93	10963.2				FALSE				3.95	0	1.126e-05
TRUE	High	Sequest HT (A8)	Unambiguous	[R].lTPYADEFk.[V]	N-Term(TMT6plex); K9(TMT6plex)	1	1	P06727	P06727	0	2	0.4378	0	1	1	771.435	1541.86	1541.86	0.28	0.00022	HCD (High Energy Collision Dissociation)	MS2	58.5862	31	54	48.2417	27585	19022018_Fusion_Vipin_R6F2.raw	F6.2	64104.6	15336.4	38857.4	4054.31	35497.2	33226.8			FALSE				2.17	8.2e-05	0.0005829
TRUE	High	Sequest HT (A8)	Unambiguous	[K].DNENVVNEYSSELEk.[H]	K15(TMT6plex)	1	1	P02675	P02675	0	2	0.7734	0	1	1	999.476	1997.94	1997.95	-3.15	-0.00314	HCD (High Energy Collision Dissociation)	MS2	10.9422	6.5	54	48.3663	27661	19022018_Fusion_Vipin_R6F2.raw	F6.2	18446.1		7634.1	1798.2	9635.89	2260.28			FALSE				3.31	0	2.373e-05
TRUE	High	Sequest HT (A8)	Unambiguous	[R].LESEETMVLEAHDAQGDVPVTVTVHDFPGkk.[L]	K30(TMT6plex); K31(TMT6plex)	1	1	P01024	P01024	1	6	0.7457	0	1	1	640.336	3836.98	3836.98	0.13	8e-05	HCD (High Energy Collision Dissociation)	MS2	2.24321	24.2	34.144	48.3777	27668	19022018_Fusion_Vipin_R6F2.raw	F6.2	118897		59854.8	2358.46	28115.9	16047.7			FALSE				5.23	0	2.414e-07
TRUE	High	Sequest HT (A8)	Selected	[K].GAYPLSIEPIGVR.[F]		2	3	E9PFZ2; P00450	E9PFZ2; H7C5R1; P00450	0	2	0.58	0	1	1	686.385	1371.76	1371.76	0.45	0.00031	HCD (High Energy Collision Dissociation)	MS2	1.47741	6.9	36.208	48.4536	27717	19022018_Fusion_Vipin_R6F2.raw	F6.2	17601.3	4045.3	23661.9		12555.3	3860.6	No Quan Labels		FALSE				2.5	1.549e-05	7.669e-05
TRUE	High	Sequest HT (A8)	Unambiguous	[R].STSIVIMLTDGDANVGESRPEk.[I]	K22(TMT6plex)	1	3	Q06033	A0A087WW43; Q06033; E7ET33	0	3	0.5057	0	1	1	850.111	2548.32	2548.31	2.07	0.00176	HCD (High Energy Collision Dissociation)	MS2	76.2595	11.1	55.5	48.5694	27793	19022018_Fusion_Vipin_R6F2.raw	F6.2	16534.8	5789.67	10464.6	10265.4	14968.7	6711.35			FALSE				2.65	7.517e-05	0.0004594
TRUE	High	Sequest HT (A8)	Unambiguous	[K].FPEVDVLTk.[Y]	K9(TMT6plex)	1	1	P04114	P04114	0	2	0.484	0	1	1	638.871	1276.73	1276.74	-0.55	-0.00035	HCD (High Energy Collision Dissociation)	MS2	22.5708	25.3	55.5	48.581	27801	19022018_Fusion_Vipin_R6F2.raw	F6.2	64125.9	11367.9	31072.7	6773.12	20629.1	14304.9			FALSE				2.19	8.2e-05	0.0006246
TRUE	High	Sequest HT (A8)	Unambiguous	[R].DADPDTFFAk.[F]	K10(TMT6plex)	1	1	P43652	P43652	0	2	0.6157	0	1	1	678.338	1355.67	1355.67	1.12	0.00076	HCD (High Energy Collision Dissociation)	MS2	21.4896	43.7	50.362	48.6158	27825	19022018_Fusion_Vipin_R6F2.raw	F6.2	89472.2	30739.9	57260.5	20351.7	69531	27152.5			FALSE				2.42	0.001285	0.01182
TRUE	High	Sequest HT (A8)	Unambiguous	[K].SGAQATWTELPWPHEk.[V]	K16(TMT6plex)	1	1	P02790	P02790	0	3	0.7196	0	1	1	689.688	2067.05	2067.05	-0.16	-0.00011	HCD (High Energy Collision Dissociation)	MS2	0.697823	16.8	26.974	48.6352	27838	19022018_Fusion_Vipin_R6F2.raw	F6.2	142790	5871.57	26504.2	5600.22	19462.2	4527.08			FALSE				5.1	0	2.576e-07
TRUE	High	Sequest HT (A8)	Unambiguous	[R].LATALQkLEEAEkAADESER.[GW]	K7(TMT6plex); K13(TMT6plex)	3	23	P67936; A0A087WWU8; B7Z596	J3KN67; K7EP68; Q5TCU3; H0YKP3; H0YNC7; K7ERG3; Q6ZN40; H0YL80; P67936; H0YL52; H0YK48; A0A087WWU8; D6R904; P09493; H7BYY1; B7Z596; Q5TCU8; Q5VU61; H0YKX5; P07951; F5H7S3; K7ENT6; P06753	2	4	0.3854	0	1	1	665.868	2660.45	2660.45	-0.69	-0.00046	HCD (High Energy Collision Dissociation)	MS2	54.1455	18.7	55.5	48.7537	27921	19022018_Fusion_Vipin_R6F2.raw	F6.2	35245.5	18752.5	33133.5	7052.31	17860.7	1977.44			FALSE				3.14	8.2e-05	0.0006061
TRUE	High	Sequest HT (A8)	Unambiguous	[R].yLDkTEQWSTLPPETk.[D]	N-Term(TMT6plex); K4(TMT6plex); K16(TMT6plex)	4	9	A0A140TA32; A0A0G2JPR0; A0A140TA29; P0C0L5	F5GXS0; A0A0G2JL54; A0A140TA32; A0A0G2JPR0; P0C0L4; A0A140TA29; P0C0L5; A0A140TA44; A0A140TA49	1	3	0.5056	0	1	1	875.158	2623.46	2623.46	0.71	0.00062	HCD (High Energy Collision Dissociation)	MS2	28.4232	15	55.5	48.7728	27934	19022018_Fusion_Vipin_R6F2.raw	F6.2	27257.7	7745.63	29234.7	9559.65	11072.4	3031.25			FALSE				2.69	7.517e-05	0.0004145
TRUE	High	Sequest HT (A8)	Unambiguous	[R].GmADQDGLkPTIDkPSEDSPPLEMLGPR.[R]	M2(Oxidation); K9(TMT6plex); K14(TMT6plex)	1	2	P19827	H7C5I0; P19827	0	4	0.4194	0	1	1	867.95	3468.78	3468.78	0.89	0.00077	HCD (High Energy Collision Dissociation)	MS2	18.425	11.8	55.5	48.823	27968	19022018_Fusion_Vipin_R6F2.raw	F6.2	36402.5	3802.74	10177.1	3296.05	13609.6	1537.18			FALSE				3.72	9.559e-06	4.105e-05
TRUE	High	Sequest HT (A8)	Unambiguous	[R].fISLGEAck.[K]	N-Term(TMT6plex); C8(Carbamidomethyl); K9(TMT6plex)	1	1	P01024	P01024	0	2	0.3915	0	1	1	741.924	1482.84	1482.84	0.92	0.00068	HCD (High Energy Collision Dissociation)	MS2	16.5934	51.4	55.5	48.9842	28078	19022018_Fusion_Vipin_R6F2.raw	F6.2	49804.5	31031.6	80281.1	34750.3	75431.1	44380.4			FALSE				2.81	1.549e-05	4.731e-05
TRUE	High	Sequest HT (A8)	Unambiguous	[K].RGIISALLVPPETEEAk.[Q]	K17(TMT6plex)	1	2	P04114	A8MUN2; P04114	1	3	0.6897	0	1	1	684.733	2052.19	2052.19	-2.34	-0.0016	HCD (High Energy Collision Dissociation)	MS2	12.4361	14.1	55.5	48.9893	28082	19022018_Fusion_Vipin_R6F2.raw	F6.2	34848.3	5636.86	16537	1625.17	14511.9	7785.74			FALSE				2.9	5.096e-05	0.0003064
TRUE	High	Sequest HT (A8)	Unambiguous	[K].LNMGITDLQGLR.[L]		4	9	A0A140TA32; A0A0G2JPR0; A0A140TA29; P0C0L5	F5GXS0; A0A0G2JL54; A0A140TA32; A0A0G2JPR0; P0C0L4; A0A140TA29; P0C0L5; A0A140TA44; A0A140TA49	0	2	0.5551	0	1	1	665.858	1330.71	1330.71	-4.76	-0.00317	HCD (High Energy Collision Dissociation)	MS2	40.2334	18.9	55.5	48.9919	28084	19022018_Fusion_Vipin_R6F2.raw	F6.2	31897.2	11826.4	27585.8	9875.28	27097.4	6500.49	No Quan Labels		FALSE				2.36	0.0001184	0.00088
TRUE	High	Sequest HT (A8)	Unambiguous	[R].fISLGEAck.[K]	N-Term(TMT6plex); C8(Carbamidomethyl); K9(TMT6plex)	1	1	P01024	P01024	0	3	0.6316	0	1	1	494.951	1482.84	1482.84	-0.9	-0.00044	HCD (High Energy Collision Dissociation)	MS2	68.5171	22.6	55.5	49.0035	28092	19022018_Fusion_Vipin_R6F2.raw	F6.2	36641.2	10772.6	27630.7	11458.1	29247	19708.7			FALSE				2.66	0.001213	0.01089
TRUE	High	Sequest HT (A8)	Unambiguous	[K].tEVIPPLIENR.[Q]	N-Term(TMT6plex)	1	1	P04114	P04114	0	2	0.5732	0	1	1	755.443	1509.88	1509.88	-2.87	-0.00217	HCD (High Energy Collision Dissociation)	MS2	32.9568	20.7	55.5	49.015	28100	19022018_Fusion_Vipin_R6F2.raw	F6.2	33072.1	10859.9	27246	11933.7	22135.1	17427.5			FALSE				2.39	0.0007208	0.005465
TRUE	High	Sequest HT (A8)	Unambiguous	[R].tPEVTcVVVDVSHEDPEVk.[F]	N-Term(TMT6plex); C6(Carbamidomethyl); K19(TMT6plex)	1	3	A0A0A0MS08	P01857; A0A0A0MS08; A0A0A0MS07	0	3	0.72	0	1	1	866.458	2597.36	2597.35	2.76	0.00239	HCD (High Energy Collision Dissociation)	MS2	0	8.7	55.5	49.0782	28144	19022018_Fusion_Vipin_R6F2.raw	F6.2	21477.2	1706.24	10099	2531.99	7596.41	8400.87			FALSE				3.5	0	7.847e-06
TRUE	High	Sequest HT (A8)	Unambiguous	[R].iPIEDGSGEVVLSR.[K]	N-Term(TMT6plex)	1	1	P01024	P01024	0	3	0.7066	0	1	1	567.319	1699.94	1699.94	-0.28	-0.00016	HCD (High Energy Collision Dissociation)	MS2	8.23242	7.9	54	49.0898	28153	19022018_Fusion_Vipin_R6F2.raw	F6.2	15219.8	3659.03	16168.8	3852.4	6782.58	1934.29			FALSE				4.09	0	6.864e-07
TRUE	High	Sequest HT (A8)	Unambiguous	[R].YYTYLIMNk.[G]	K9(TMT6plex)	1	1	P01024	P01024	0	2	0.4649	0	1	1	719.387	1437.77	1437.76	0.98	0.0007	HCD (High Energy Collision Dissociation)	MS2	31.2036	38.1	55.5	49.1024	28161	19022018_Fusion_Vipin_R6F2.raw	F6.2	91661	10745.6	39155.3	53627.2	23238.4	15032.6			FALSE				2.28	0.0008525	0.006849
TRUE	High	Sequest HT (A8)	Unambiguous	[K].DNENVVNEYSSELEk.[H]	K15(TMT6plex)	1	1	P02675	P02675	0	2	0.7701	0	1	1	999.479	1997.95	1997.95	0.46	0.00046	HCD (High Energy Collision Dissociation)	MS2	6.67718	7.1	55.5	47.6913	27229	19022018_Fusion_Vipin_R6F2.raw	F6.2	24821		7938.88	2002.28	3942.63	2594.1			FALSE				2.61	0	8.836e-06
TRUE	High	Sequest HT (A8)	Unambiguous	[R].iPIEDGSGEVVLSR.[K]	N-Term(TMT6plex)	1	1	P01024	P01024	0	2	0.6268	0	1	1	850.478	1699.95	1699.94	3.78	0.00321	HCD (High Energy Collision Dissociation)	MS2	18.0683	35.9	54	49.1233	28176	19022018_Fusion_Vipin_R6F2.raw	F6.2	53163.3	26478.7	63364.9	15176.9	43477.1	21199.9			FALSE				2.76	0	2.183e-05
TRUE	High	Sequest HT (A8)	Selected	[K].TSDQIHFFFAk.[L]	K11(TMT6plex)	1	2	P01008	P01008; Q8TCE1	0	3	0.6667	0	1	1	523.947	1569.83	1569.83	-0.33	-0.00017	HCD (High Energy Collision Dissociation)	MS2	10.1927	38	54	47.6542	27205	19022018_Fusion_Vipin_R6F2.raw	F6.2	137497	6252.08	53439.7	2232.08	25001.1	10570.1			FALSE				2.88	1.549e-05	6.135e-05
TRUE	High	Sequest HT (A8)	Unambiguous	[R].VPVAVQGEDTVQSLTQGDGVAk.[L]	K22(TMT6plex)	1	1	P01024	P01024	0	3	0.706	0	1	1	809.77	2427.29	2427.29	0.55	0.00045	HCD (High Energy Collision Dissociation)	MS2	0	18	54	47.453	27076	19022018_Fusion_Vipin_R6F2.raw	F6.2	66288.2	2080.21	24796.4		13491.9	3866.94			FALSE				4.66	0	6.031e-07
TRUE	High	Sequest HT (A8)	Selected	[R].RNTEILTGSWSDQTYPEGTQAIYk.[C]	K24(TMT6plex)	1	3	P08603	Q5TFM2; A0A0D9SG88; P08603	1	3	0.7441	0	1	1	996.503	2987.5	2987.49	0.21	0.0002	HCD (High Energy Collision Dissociation)	MS2	0	2.8	55.5	46.5127	26426	19022018_Fusion_Vipin_R6F2.raw	F6.2	6966.82		2892.2	2427.32	2669.28	1400.17			FALSE				2.97	2.182e-05	0.0001282
TRUE	High	Sequest HT (A8)	Unambiguous	[R].WkNFPSPVDAAFR.[Q]	K2(TMT6plex)	1	2	P02790	Q9BS19; P02790	1	3	0.0356	0	1	1	588.653	1763.94	1763.94	0.25	0.00014	HCD (High Energy Collision Dissociation)	MS2	3.27162	21.7	54	46.5243	26435	19022018_Fusion_Vipin_R6F2.raw	F6.2	40382.7	12166.3	24052.2	7464.83	36381.5	9718.23			FALSE				4.21	0	1.821e-05
TRUE	High	Sequest HT (A8)	Unambiguous	[R].wKNFPSPVDAAFR.[Q]	N-Term(TMT6plex)	1	2	P02790	Q9BS19; P02790	1	3		0.0356	2	2	588.653	1763.94	1763.94	0.25	0.00014	HCD (High Energy Collision Dissociation)	MS2	3.27162	21.7	54	46.5243	26435	19022018_Fusion_Vipin_R6F2.raw	F6.2	40382.7	12166.3	24052.2	7464.83	36381.5	9718.23			FALSE				4.06	0	3.317e-05
TRUE	High	Sequest HT (A8)	Unambiguous	[K].kMTSNFPVDLSDYPk.[S]	K1(TMT6plex); K15(TMT6plex)	1	1	P04114	P04114	1	3	0.6387	0	1	1	734.063	2200.17	2200.17	0.36	0.00026	HCD (High Energy Collision Dissociation)	MS2	28.3067	20.1	55.5	46.5281	26437	19022018_Fusion_Vipin_R6F2.raw	F6.2	51503	11870	25288.2	8583.74	18864.5	6442.86			FALSE				2.74	6.066e-05	0.0003839
TRUE	High	Sequest HT (A8)	Unambiguous	[K].kMTSNFPVDLSDYPk.[S]	N-Term(TMT6plex); K15(TMT6plex)	1	1	P04114	P04114	1	3	0.6387	0	1	2	734.063	2200.17	2200.17	0.36	0.00026	HCD (High Energy Collision Dissociation)	MS2	28.3067	20.1	55.5	46.5281	26437	19022018_Fusion_Vipin_R6F2.raw	F6.2	51503	11870	25288.2	8583.74	18864.5	6442.86			FALSE				2.74	6.066e-05	0.0003839
TRUE	High	Sequest HT (A8)	Unambiguous	[K].SPEQQETVLDGNLIIR.[Y]		2	3	B7ZKJ8; Q14624	H7C0L5; B7ZKJ8; Q14624	0	3	0.5989	0	1	1	604.655	1811.95	1811.95	0.36	0.00022	HCD (High Energy Collision Dissociation)	MS2	70.2471	18.2	55.5	46.5629	26462	19022018_Fusion_Vipin_R6F2.raw	F6.2	44480.6	6368.85	34127.3	3049.35	19296.7	2996.74	No Quan Labels		FALSE				3.59	1.549e-05	6.877e-05
TRUE	High	Sequest HT (A8)	Selected	[K].VHQYFNVELIQPGAVk.[V]	K16(TMT6plex)	1	2	P01024	P01024; M0QYC8	0	3	0.6005	0	1	1	691.056	2071.15	2071.15	-0.76	-0.00052	HCD (High Energy Collision Dissociation)	MS2	0	28.5	55.5	46.5884	26480	19022018_Fusion_Vipin_R6F2.raw	F6.2	114968	12950.4	17665.7	9076.04	12514.2	6870.35			FALSE				3.93	9.559e-06	3.93e-05
TRUE	High	Sequest HT (A8)	Selected	[K].aMAVEDIISR.[V]	N-Term(TMT6plex)	1	1	P07357	P07357	0	2	0.5252	0	1	1	667.371	1333.73	1333.73	0.06	4e-05	HCD (High Energy Collision Dissociation)	MS2	24.1954	43.9	55.5	46.617	26500	19022018_Fusion_Vipin_R6F2.raw	F6.2	99858.9	14589.7	53825	19885.9	47886	28486.2			FALSE				2.38	2.182e-05	0.0001485
TRUE	High	Sequest HT (A8)	Unambiguous	[K].dIcEEQVNSLPGSITk.[A]	N-Term(TMT6plex); C3(Carbamidomethyl); K16(TMT6plex)	1	2	P01024	M0R0Q9; P01024	0	3	0.6449	0	1	1	750.068	2248.19	2248.19	0.23	0.00017	HCD (High Energy Collision Dissociation)	MS2	34.7826	20.1	55.5	46.6183	26501	19022018_Fusion_Vipin_R6F2.raw	F6.2	33825.6	8293.54	26457.5	19904.1	19720.5	11017.9			FALSE				3.21	9.559e-06	4.137e-05
TRUE	High	Sequest HT (A8)	Selected	[R].ADTAkEVSFDVELPk.[T]	K5(TMT6plex); K15(TMT6plex)	1	3	Q06033	A0A087WW43; Q06033; E7ET33	1	3	0.0609	0	1	1	703.061	2107.17	2107.17	0.24	0.00017	HCD (High Energy Collision Dissociation)	MS2	16.5899	27.6	55.5	46.6477	26522	19022018_Fusion_Vipin_R6F2.raw	F6.2	82083.5	9394.33	20334.8	15652.7	26980.5	9725.66			FALSE				3.61	0	3.004e-06
TRUE	High	Sequest HT (A8)	Unambiguous	[R].WQSIPLcVEk.[I]	C7(Carbamidomethyl); K10(TMT6plex)	1	1	P08603	P08603	0	2	0.6219	0	1	1	744.909	1488.81	1488.81	2.37	0.00177	HCD (High Energy Collision Dissociation)	MS2	0	26.1	55.5	46.6531	26526	19022018_Fusion_Vipin_R6F2.raw	F6.2	48383.1	12498.8	32486	14880.5	40124.5	11789.4			FALSE				2.83	7.517e-05	0.0004433
TRUE	High	Sequest HT (A8)	Unambiguous	[K].AADDTWEPFASGk.[T]	K13(TMT6plex)	1	3	P02766	A0A087WV45; P02766; A0A087WT59	0	2	0.7123	0	1	1	812.396	1623.78	1623.79	-0.32	-0.00026	HCD (High Energy Collision Dissociation)	MS2	6.7219	20.3	55.5	46.6828	26547	19022018_Fusion_Vipin_R6F2.raw	F6.2	50564.4	9275.47	23889.6	10382.4	25018.9	3139.51			FALSE				2.19	9.141e-05	0.0006456
TRUE	High	Sequest HT (A8)	Unambiguous	[R].FGLLDEDGkkTFFR.[G]	K9(TMT6plex); K10(TMT6plex)	4	9	A0A140TA32; A0A0G2JPR0; A0A140TA29; P0C0L5	F5GXS0; A0A0G2JL54; A0A140TA32; A0A0G2JPR0; P0C0L4; A0A140TA29; P0C0L5; A0A140TA44; A0A140TA49	2	4	0.3987	0	1	1	533.553	2131.19	2131.2	-1.95	-0.00104	HCD (High Energy Collision Dissociation)	MS2	25.1142	23.8	55.5	46.7046	26561	19022018_Fusion_Vipin_R6F2.raw	F6.2	43362.6	2422.26	44201.9	1500.12	33802.9	16749.5			FALSE				3.11	0.0001678	0.001232
TRUE	High	Sequest HT (A8)	Unambiguous	[R].LVAYYTLIGASGQR.[E]		1	1	P01024	P01024	0	2	0.5652	0	1	1	756.417	1511.83	1511.82	2.72	0.00205	HCD (High Energy Collision Dissociation)	MS2	13.0537	24.5	54	46.7201	26573	19022018_Fusion_Vipin_R6F2.raw	F6.2	53789.8	7078.14	36336.2	12587.3	23983	16646.2	No Quan Labels		FALSE				2.76	4.057e-05	0.0002238
TRUE	High	Sequest HT (A8)	Selected	[K].VFSNGADLSGVTEEAPLk.[L]	K18(TMT6plex)	2	3	A0A024R6I7; P01009	A0A024R6I7; A0A0G2JRN3; P01009	0	3	0.7297	0	1	1	688.366	2063.08	2063.09	-1.22	-0.00084	HCD (High Energy Collision Dissociation)	MS2	12.3532	31.1	55.5	46.724	26575	19022018_Fusion_Vipin_R6F2.raw	F6.2	115042	8086.76	17869.4	6719.61	20000.5	13865.6			FALSE				3.33	4.057e-05	0.0002396
TRUE	High	Sequest HT (A8)	Selected	[K].VFSNGADLSGVTEEAPLk.[L]	K18(TMT6plex)	2	3	A0A024R6I7; P01009	A0A024R6I7; A0A0G2JRN3; P01009	0	2	0.7671	0	1	1	1032.05	2063.09	2063.09	0.56	0.00058	HCD (High Energy Collision Dissociation)	MS2	13.7962	34.9	54	46.7344	26583	19022018_Fusion_Vipin_R6F2.raw	F6.2	158560	1938.84	10336.4	2573.54	14129.5	19904.1			FALSE				3.65	0	1.534e-06
TRUE	High	Sequest HT (A8)	Unambiguous	[R].LVAYYTLIGASGQR.[E]		1	1	P01024	P01024	0	3	0.6237	0	1	1	504.611	1511.82	1511.82	-1.15	-0.00058	HCD (High Energy Collision Dissociation)	MS2	12.8136	4.9	55.5	46.7382	26585	19022018_Fusion_Vipin_R6F2.raw	F6.2	10333		7344	2010.67	6709.25	1988.65	No Quan Labels		FALSE				2.87	2.79e-05	0.0001818
TRUE	High	Sequest HT (A8)	Unambiguous	[R].VPVAVQGEDTVQSLTQGDGVAk.[L]	K22(TMT6plex)	1	1	P01024	P01024	0	3	0.7711	0	1	1	809.77	2427.29	2427.29	0.63	0.00051	HCD (High Energy Collision Dissociation)	MS2	9.59494	6.9	55.5	46.7665	26606	19022018_Fusion_Vipin_R6F2.raw	F6.2	14149.7	2146.28	9881.47	2986.77	8699.91	3050.5			FALSE				2.84	0	1.447e-05
TRUE	High	Sequest HT (A8)	Selected	[R-].mFLSFPTTk.[T]	M1(Oxidation); K9(TMT6plex)	2	2	P69905; G3V1N2	P69905; G3V1N2	0	2	0.7331	0	1	1	658.86	1316.71	1316.71	-0.16	-0.00011	HCD (High Energy Collision Dissociation)	MS2	2.66682	28.2	6.665	46.7795	26616	19022018_Fusion_Vipin_R6F2.raw	F6.2	182909		86446.6		1.10277e+06	30589.5			FALSE				2.51	8.2e-05	0.0005404
TRUE	High	Sequest HT (A8)	Unambiguous	[K].SVLGQLGITk.[V]	K10(TMT6plex)	2	3	A0A024R6I7; P01009	A0A024R6I7; A0A0G2JRN3; P01009	0	2	0.5674	0	1	1	622.892	1244.78	1244.78	-0.1	-7e-05	HCD (High Energy Collision Dissociation)	MS2	3.67177	29.7	22.811	46.8001	26631	19022018_Fusion_Vipin_R6F2.raw	F6.2	202829	19438.5	54729	7403.21	89055.2	68252.2			FALSE				2.82	8.2e-05	0.0006151
TRUE	High	Sequest HT (A8)	Selected	[R].iWLDNVR.[C]	N-Term(TMT6plex)	1	1	O43866	O43866	0	2	0.2178	0	1	1	572.838	1144.67	1144.67	0.74	0.00043	HCD (High Energy Collision Dissociation)	MS2	33.7731	31.1	55.5	46.8195	26644	19022018_Fusion_Vipin_R6F2.raw	F6.2	40124.1	14612.8	19966.2	29949.2	40398.8	43444.7			FALSE				2.02	0.003734	0.04508
TRUE	High	Sequest HT (A8)	Unambiguous	[K].dNENVVNEYSSELEk.[H]	N-Term(TMT6plex); K15(TMT6plex)	1	1	P02675	P02675	0	3	0.7451	0	1	1	743.043	2227.11	2227.11	0.12	9e-05	HCD (High Energy Collision Dissociation)	MS2	6.72428	7.5	54	47.0027	26772	19022018_Fusion_Vipin_R6F2.raw	F6.2	16586.1	2670.58	15093.7	3343.13	3641.99	6588.77			FALSE				2.55	1.549e-05	8.148e-05
TRUE	High	Sequest HT (A8)	Unambiguous	[R].DLLYIGk.[D]	K7(TMT6plex)	1	5	B4E1Z4	E7ETN3; P00751; B4E1Z4; A0A0G2JH38; H7C5H1	0	2	0.5294	0	1	1	525.823	1050.64	1050.64	-0.32	-0.00017	HCD (High Energy Collision Dissociation)	MS2	23.7874	41.9	54	47.1886	26900	19022018_Fusion_Vipin_R6F2.raw	F6.2	172355	7301.67	36367.3	1730.25	29535.2	9172.16			FALSE				2.04	0.005808	0.07911
TRUE	High	Sequest HT (A8)	Unambiguous	[R].WkNFPSPVDAAFR.[Q]	K2(TMT6plex)	1	2	P02790	Q9BS19; P02790	1	3	0.0149	0	1	1	588.653	1763.94	1763.94	0.76	0.00045	HCD (High Energy Collision Dissociation)	MS2	0	4	54	47.2002	26908	19022018_Fusion_Vipin_R6F2.raw	F6.2	8539.58	2901.32	6080.86	1365.91	3250.83	2123.84			FALSE				2.69	9.141e-05	0.0006858
TRUE	High	Sequest HT (A8)	Unambiguous	[R].wKNFPSPVDAAFR.[Q]	N-Term(TMT6plex)	1	2	P02790	Q9BS19; P02790	1	3		0.0149	2	2	588.653	1763.94	1763.94	0.76	0.00045	HCD (High Energy Collision Dissociation)	MS2	0	4	54	47.2002	26908	19022018_Fusion_Vipin_R6F2.raw	F6.2	8539.58	2901.32	6080.86	1365.91	3250.83	2123.84			FALSE				2.65	0.0001012	0.000707
TRUE	High	Sequest HT (A8)	Unambiguous	[K].SVLGQLGITk.[V]	K10(TMT6plex)	2	3	A0A024R6I7; P01009	A0A024R6I7; A0A0G2JRN3; P01009	0	2	0.6473	0	1	1	622.892	1244.78	1244.78	-0.3	-0.00019	HCD (High Energy Collision Dissociation)	MS2	14.2639	10.5	55.5	47.4863	27097	19022018_Fusion_Vipin_R6F2.raw	F6.2	24749.6	3092.35	11713	2276.68	14385.4	6537.06			FALSE				2.07	0.0002736	0.001969
TRUE	High	Sequest HT (A8)	Unambiguous	[K].SGAQATWTELPWPHEk.[V]	K16(TMT6plex)	1	1	P02790	P02790	0	3	0.6719	0	1	1	689.688	2067.05	2067.05	-0.52	-0.00036	HCD (High Energy Collision Dissociation)	MS2	11.8918	18.8	54	49.3123	28303	19022018_Fusion_Vipin_R6F2.raw	F6.2	51810.7	8029.1	22027.4	8711.48	18183.8	6138.93			FALSE				3.81	0	9.082e-06
TRUE	High	Sequest HT (A8)	Unambiguous	[R].DEELScTVVELk.[Y]	C6(Carbamidomethyl); K12(TMT6plex)	1	3	P01011	G3V595; G3V3A0; P01011	0	2	0.6165	0	1	1	825.927	1650.85	1650.85	0.78	0.00064	HCD (High Energy Collision Dissociation)	MS2	29.9646	28.4	54	49.3535	28331	19022018_Fusion_Vipin_R6F2.raw	F6.2	61075.6	16896.9	19366	56587.7	15104.5	6875.81			FALSE				2.66	5.096e-05	0.0002946
TRUE	High	Sequest HT (A8)	Unambiguous	[K].SGAQATWTELPWPHEk.[V]	K16(TMT6plex)	1	1	P02790	P02790	0	3	0.6086	0	1	1	689.689	2067.05	2067.05	0.72	0.0005	HCD (High Energy Collision Dissociation)	MS2	33.3291	15.8	54	49.4487	28394	19022018_Fusion_Vipin_R6F2.raw	F6.2	36363.6	10688.8	22405.4	8035.06	14650.6	4012.84			FALSE				3.73	0	2.952e-05
TRUE	High	Sequest HT (A8)	Selected	[K].sASDLTWDNLk.[G]	N-Term(TMT6plex); K11(TMT6plex)	1	2	P02787	H7C5E8; P02787	0	2	0.4262	0	1	1	854.476	1707.94	1707.93	7.13	0.00609	HCD (High Energy Collision Dissociation)	MS2	31.5393	54.9	54	51.4171	29731	19022018_Fusion_Vipin_R6F2.raw	F6.2	97437	51672	77023.9	17360	43624.1	36156.1			FALSE				3.05	3.47e-05	0.0002104
TRUE	High	Sequest HT (A8)	Unambiguous	[R].DASGVTFTWTPSSGk.[S]	K15(TMT6plex)	1	2	P01876	P01876; A0A286YEY1	0	2	0.722	0	1	1	885.45	1769.89	1769.89	1.01	0.0009	HCD (High Energy Collision Dissociation)	MS2	0	15.6	55.5	51.6972	29913	19022018_Fusion_Vipin_R6F2.raw	F6.2	37436	6550.43	19942.6	6570.15	13636.9	7033.83			FALSE				2.05	0.0003181	0.002409
TRUE	High	Sequest HT (A8)	Unambiguous	[K].VFSNGADLSGVTEEAPLkLSk.[AV]	K18(TMT6plex); K21(TMT6plex)	2	3	A0A024R6I7; P01009	A0A024R6I7; A0A0G2JRN3; P01009	1	3	0.7825	0	1	1	874.158	2620.46	2620.46	0.19	0.00017	HCD (High Energy Collision Dissociation)	MS2	0	22.8	54	51.8041	29986	19022018_Fusion_Vipin_R6F2.raw	F6.2	55412.8	9801.71	19101.7	3825.84	34840	19001.9			FALSE				5.38	0	6.075e-09
TRUE	High	Sequest HT (A8)	Unambiguous	[R].DAQYAPGYDkVkDISEVVTPR.[F]	K10(TMT6plex); K12(TMT6plex)	1	4	B4E1Z4	E7ETN3; P00751; B4E1Z4; H7C5H1	2	4	0.5711	0	1	1	703.134	2809.51	2809.51	0.3	0.00021	HCD (High Energy Collision Dissociation)	MS2	30.4164	38.7	50.154	51.8159	29994	19022018_Fusion_Vipin_R6F2.raw	F6.2	22538.6	15000.6	61726.3	16113.3	133685	10981.9			FALSE				5.06	0	5.492e-06
TRUE	High	Sequest HT (A8)	Unambiguous	[K].qVKDNENVVNEYSSELEk.[H]	N-Term(TMT6plex); K18(TMT6plex)	1	1	P02675	P02675	1	3	0.0511	0	1	1	861.447	2582.33	2582.34	-2.9	-0.0025	HCD (High Energy Collision Dissociation)	MS2	37.4944	9.9	54	51.8671	30029	19022018_Fusion_Vipin_R6F2.raw	F6.2	23341.9	3324.25	14642.2	3909.1	8885.13	8225.7			FALSE				2.74	0.0003534	0.002653
TRUE	High	Sequest HT (A8)	Unambiguous	[R].gLETSLAEcTFTk.[R]	N-Term(TMT6plex); C9(Carbamidomethyl); K13(TMT6plex)	1	4	E7ETH0	P05156; A0A087X0I2; E7ETH0; G3XAM2	0	3	0.5739	0	1	1	639.014	1915.03	1915.02	1.32	0.00084	HCD (High Energy Collision Dissociation)	MS2	5.4535	17	55.5	51.8962	30046	19022018_Fusion_Vipin_R6F2.raw	F6.2	29240.7	10850	21977	6378.06	23781.4	8980.47			FALSE				2.91	5.634e-05	0.000328
TRUE	High	Sequest HT (A8)	Unambiguous	[R].SVPPSASHVAPTETFTYEWTVPk.[E]	K23(TMT6plex)	2	3	E9PFZ2; P00450	E9PFZ2; H7C5R1; P00450	0	3	0.4642	0	1	1	920.808	2760.41	2760.41	0.69	0.00064	HCD (High Energy Collision Dissociation)	MS2	0	18	54	51.9066	30054	19022018_Fusion_Vipin_R6F2.raw	F6.2	39535	5510.99	22220.7	3479.72	31520	10222.3			FALSE				2.65	0.0001049	0.0007855
TRUE	High	Sequest HT (A8)	Selected	[K].ALQDQLVLVAAk.[L]	K12(TMT6plex)	1	1	P01019	P01019	0	2	0.749	0	1	1	749.464	1497.92	1497.92	-0.04	-3e-05	HCD (High Energy Collision Dissociation)	MS2	11.2583	26.8	55.5	51.9199	30062	19022018_Fusion_Vipin_R6F2.raw	F6.2	70183.9	6313.95	26177.9	21387.3	25810	10679.6			FALSE				2.47	1.549e-05	5.016e-05
TRUE	High	Sequest HT (A8)	Unambiguous	[R].DASGVTFTWTPSSGk.[S]	K15(TMT6plex)	1	2	P01876	P01876; A0A286YEY1	0	3	0.5762	0	1	1	590.635	1769.89	1769.89	-0.1	-6e-05	HCD (High Energy Collision Dissociation)	MS2	1.99385	20.9	41.71	51.9512	30084	19022018_Fusion_Vipin_R6F2.raw	F6.2	67120.5	4459.08	14498.3	8486.31	49482	21423.8			FALSE				3.28	2.182e-05	0.0001283
TRUE	High	Sequest HT (A8)	Unambiguous	[K].qVKDNENVVNEYSSELEk.[H]	N-Term(TMT6plex); K18(TMT6plex)	1	1	P02675	P02675	1	3	0.0309	0	1	1	861.449	2582.33	2582.34	-0.99	-0.00085	HCD (High Energy Collision Dissociation)	MS2	35.388	13.6	54	52.0198	30132	19022018_Fusion_Vipin_R6F2.raw	F6.2	33450.4	3435.11	17452.9	6447.02	14278.6	7694.73			FALSE				2.91	0.0002736	0.001927
TRUE	High	Sequest HT (A8)	Unambiguous	[K].QVkDNENVVNEYSSELEk.[H]	K3(TMT6plex); K18(TMT6plex)	1	1	P02675	P02675	1	3		0.0309	2	2	861.449	2582.33	2582.34	-0.99	-0.00085	HCD (High Energy Collision Dissociation)	MS2	35.388	13.6	54	52.0198	30132	19022018_Fusion_Vipin_R6F2.raw	F6.2	33450.4	3435.11	17452.9	6447.02	14278.6	7694.73			FALSE				2.82	0.0002894	0.002076
TRUE	High	Sequest HT (A8)	Unambiguous	[K].SLEDkTERELLESYIDGR.[I]	K5(TMT6plex)	1	2	P00734	P00734; E9PIT3	2	4	0.1111	0	1	1	596.311	2382.22	2382.24	-4.87	-0.0029	HCD (High Energy Collision Dissociation)	MS2	62.0888	6.9	55.5	52.0612	30160	19022018_Fusion_Vipin_R6F2.raw	F6.2	14912.9	3507.24	7998.31	2878.33	8152.42	1780.43			FALSE				3.06	6.066e-05	0.0003557
TRUE	High	Sequest HT (A8)	Unambiguous	[R].QGPVNLLSDPEQGVEVTGQYER.[E]		2	2	B7ZKJ8; Q14624	B7ZKJ8; Q14624	0	3	0.607	0	1	1	805.733	2415.18	2415.18	2.05	0.00165	HCD (High Energy Collision Dissociation)	MS2	16.7175	13	54	52.1335	30210	19022018_Fusion_Vipin_R6F2.raw	F6.2	23762.7	7016.88	18156.6	12990	10186.5	7606.57	No Quan Labels		FALSE				3.13	9.141e-05	0.0006475
TRUE	High	Sequest HT (A8)	Unambiguous	[R].GMADQDGLkPTIDkPSEDSPPLEMLGPR.[R]	K9(TMT6plex); K14(TMT6plex)	1	2	P19827	H7C5I0; P19827	0	4	0.3504	0	1	1	863.947	3452.77	3452.78	-3.9	-0.00337	HCD (High Energy Collision Dissociation)	MS2	30.7694	21.5	54	52.1542	30224	19022018_Fusion_Vipin_R6F2.raw	F6.2	54674.3	14693.2	30712.8	3372.13	15907.7	9278.05			FALSE				3.51	0	1.004e-05
TRUE	High	Sequest HT (A8)	Selected	[K].AGDFLEANYMNLQR.[S]		1	2	P01024	M0R0Q9; P01024	0	2	0.6845	0	1	1	821.388	1641.77	1641.77	-0.02	-1e-05	HCD (High Energy Collision Dissociation)	MS2	2.48866	8.7	54	52.171	30235	19022018_Fusion_Vipin_R6F2.raw	F6.2	15846.3	3223.24	13942.2	7516.98	9105.96	3215.7	No Quan Labels		FALSE				3.17	0	3.062e-05
TRUE	High	Sequest HT (A8)	Unambiguous	[K].vQPYLDDFQk.[K]	N-Term(TMT6plex); K10(TMT6plex)	1	2	P02647	P02647; F8W696	0	2	0.5296	0	1	1	855.977	1710.95	1710.95	-0.03	-3e-05	HCD (High Energy Collision Dissociation)	MS2	38.4288	57.6	54	52.2472	30286	19022018_Fusion_Vipin_R6F2.raw	F6.2	135239	35820.8	82925.8	17402.1	48206.9	37473.4			FALSE				2.53	1.549e-05	0.000117
TRUE	High	Sequest HT (A8)	Selected	[R-].mFLSFPTTk.[T]	M1(Oxidation); K9(TMT6plex)	2	2	P69905; G3V1N2	P69905; G3V1N2	0	2	0.6167	0	1	1	658.862	1316.72	1316.71	2.99	0.00197	HCD (High Energy Collision Dissociation)	MS2	69.924	23.9	55.5	52.2599	30294	19022018_Fusion_Vipin_R6F2.raw	F6.2	33087.2	15693.7	23321.9	12628.8	50185.7	9098.34			FALSE				2.27	0.0005881	0.004332
TRUE	High	Sequest HT (A8)	Unambiguous	[K].DTEEEDFHVDQVTTVkVPMMk.[R]	K16(TMT6plex); K21(TMT6plex)	1	1	P01009	P01009	1	4	0.5491	0	1	1	734.879	2936.49	2936.48	4.72	0.00347	HCD (High Energy Collision Dissociation)	MS2	24.106	15.6	55.5	52.2752	30304	19022018_Fusion_Vipin_R6F2.raw	F6.2	49154.4	7114.58	14418.9	3602.11	11874.4	5589.24			FALSE				3.26	1.549e-05	6.915e-05
TRUE	High	Sequest HT (A8)	Unambiguous	[R].DASGVTFTWTPSSGk.[S]	K15(TMT6plex)	1	2	P01876	P01876; A0A286YEY1	0	2	0.7521	0	1	1	885.449	1769.89	1769.89	-0.16	-0.00014	HCD (High Energy Collision Dissociation)	MS2	12.8573	25.3	55.5	52.3691	30368	19022018_Fusion_Vipin_R6F2.raw	F6.2	57245.5	10018.5	20566.2	12475.1	38762.8	11946.7			FALSE				3.55	0	1.375e-05
TRUE	High	Sequest HT (A8)	Unambiguous	[K].tVGSDTFYSFk.[Y]	N-Term(TMT6plex); K11(TMT6plex)	1	1	P01042	P01042	0	2	0.5673	0	1	1	855.462	1709.92	1709.92	0.62	0.00053	HCD (High Energy Collision Dissociation)	MS2	8.57502	74.8	55.5	52.4195	30402	19022018_Fusion_Vipin_R6F2.raw	F6.2	128343	40644.7	120656	29677.9	66557.3	58879.1			FALSE				3.12	0	1.653e-05
TRUE	High	Sequest HT (A8)	Unambiguous	[R].kFPSGTFEQVSQLVk.[E]	K1(TMT6plex); K15(TMT6plex)	2	4	D6RF35; P02774	D6RF35; D6RBJ7; P02774; D6RF20	1	3	0.717	0	1	1	718.419	2153.24	2153.24	1.88	0.00135	HCD (High Energy Collision Dissociation)	MS2	18.7904	21.5	54	52.4469	30421	19022018_Fusion_Vipin_R6F2.raw	F6.2	58956.9	4200.63	21232.7	14105.5	22452.3	9025.79			FALSE				3.64	1.549e-05	9.428e-05
TRUE	High	Sequest HT (A8)	Unambiguous	[R].kFPSGTFEQVSQLVk.[E]	N-Term(TMT6plex); K15(TMT6plex)	2	4	D6RF35; P02774	D6RF35; D6RBJ7; P02774; D6RF20	1	3	0.717	0	1	2	718.419	2153.24	2153.24	1.88	0.00135	HCD (High Energy Collision Dissociation)	MS2	18.7904	21.5	54	52.4469	30421	19022018_Fusion_Vipin_R6F2.raw	F6.2	58956.9	4200.63	21232.7	14105.5	22452.3	9025.79			FALSE				3.64	1.549e-05	9.428e-05
TRUE	High	Sequest HT (A8)	Unambiguous	[R].GGEGTGYFVDFSVR.[N]		1	1	P04196	P04196	0	2	0.7603	0	1	1	745.849	1490.69	1490.69	-0.84	-0.00062	HCD (High Energy Collision Dissociation)	MS2	7.89644	11.2	55.5	52.4508	30423	19022018_Fusion_Vipin_R6F2.raw	F6.2	24358.2	3342.45	15453.8	3771.63	15388.4	3914.92	No Quan Labels		FALSE				2.92	4.057e-05	0.000224
TRUE	High	Sequest HT (A8)	Unambiguous	[R].dASGVTFTWTPSSGk.[S]	N-Term(TMT6plex); K15(TMT6plex)	1	2	P01876	P01876; A0A286YEY1	0	3	0.6425	0	1	1	667.023	1999.05	1999.05	0.39	0.00026	HCD (High Energy Collision Dissociation)	MS2	16.4032	36.3	54	52.5103	30465	19022018_Fusion_Vipin_R6F2.raw	F6.2	70466.9	15624.5	33492.8	24387.5	40452.4	39496.5			FALSE				4.14	0	9.522e-06
TRUE	High	Sequest HT (A8)	Selected	[R].EVVADSVWVDVk.[D]	K12(TMT6plex)	1	1	P01024	P01024	0	2	0.6091	0	1	1	787.934	1574.86	1574.86	-0.87	-0.00068	HCD (High Energy Collision Dissociation)	MS2	21.3772	21.9	54	52.558	30499	19022018_Fusion_Vipin_R6F2.raw	F6.2	47281.9	8594.63	28780.3	8840.5	25734.2	11705			FALSE				3.07	1.549e-05	6.034e-05
TRUE	High	Sequest HT (A8)	Unambiguous	[K].sASDLTWDNLk.[G]	N-Term(TMT6plex); K11(TMT6plex)	1	2	P02787	H7C5E8; P02787	0	3	0.6953	0	1	1	569.983	1707.93	1707.93	0.73	0.00042	HCD (High Energy Collision Dissociation)	MS2	58.5241	13.1	55.5	51.3383	29679	19022018_Fusion_Vipin_R6F2.raw	F6.2	20592.6	11883.9	18893.2	3107.02	13358.7	9835.18			FALSE				2.79	0.0001012	0.0007075
TRUE	High	Sequest HT (A8)	Selected	[R].gPEVQLVAHSPWLk.[D]	N-Term(TMT6plex); K14(TMT6plex)	4	9	A0A140TA32; A0A0G2JPR0; A0A140TA29; P0C0L5	F5GXS0; A0A0G2JL54; A0A140TA32; A0A0G2JPR0; P0C0L4; A0A140TA29; P0C0L5; A0A140TA44; A0A140TA49	0	3	0.6173	0	1	1	673.732	2019.18	2019.18	1.66	0.00112	HCD (High Energy Collision Dissociation)	MS2	37.0369	28.1	54	51.2084	29598	19022018_Fusion_Vipin_R6F2.raw	F6.2	74913	8017.44	37254.4	9535.8	28114	13102			FALSE				4.05	0	1.215e-05
TRUE	High	Sequest HT (A8)	Unambiguous	[R].DHLGFQVTWPDESk.[A]	K14(TMT6plex)	1	1	P22792	P22792	0	3	0.6388	0	1	1	629.985	1887.94	1887.94	-2.29	-0.00144	HCD (High Energy Collision Dissociation)	MS2	10.7925	40.9	54	51.1955	29589	19022018_Fusion_Vipin_R6F2.raw	F6.2	77674.5	14788.3	85414.6	3712.75	44455.9	22185			FALSE				3.71	5.634e-05	0.0003194
TRUE	High	Sequest HT (A8)	Unambiguous	[K].VFSNGADLSGVTEEAPLkLSk.[AV]	K18(TMT6plex); K21(TMT6plex)	2	3	A0A024R6I7; P01009	A0A024R6I7; A0A0G2JRN3; P01009	1	3	0.7912	0	1	1	874.16	2620.47	2620.46	2.57	0.00224	HCD (High Energy Collision Dissociation)	MS2	16.663	18.3	54	51.1116	29534	19022018_Fusion_Vipin_R6F2.raw	F6.2	34121	10969.9	16363.6	7369.18	23606.4	20536.9			FALSE				3.64	0	1.103e-06
TRUE	High	Sequest HT (A8)	Selected	[R].yLDkTEQWSTLPPETk.[D]	N-Term(TMT6plex); K4(TMT6plex); K16(TMT6plex)	4	9	A0A140TA32; A0A0G2JPR0; A0A140TA29; P0C0L5	F5GXS0; A0A0G2JL54; A0A140TA32; A0A0G2JPR0; P0C0L4; A0A140TA29; P0C0L5; A0A140TA44; A0A140TA49	1	3	0.5079	0	1	1	875.158	2623.46	2623.46	0.57	0.0005	HCD (High Energy Collision Dissociation)	MS2	30.125	8.6	55.5	49.4716	28410	19022018_Fusion_Vipin_R6F2.raw	F6.2	17516	2604.99	13919.5	7204.85	7226.22	2428.59			FALSE				2.54	0.0001722	0.001258
TRUE	High	Sequest HT (A8)	Unambiguous	[K].gTFATLSELHcDkLHVDPENFR.[L]	N-Term(TMT6plex); C11(Carbamidomethyl); K13(TMT6plex)	1	1	P68871	P68871	1	5	0.6971	0	1	1	609.719	3044.57	3044.57	0.46	0.00028	HCD (High Energy Collision Dissociation)	MS2	26.5498	20.5	54	49.4964	28428	19022018_Fusion_Vipin_R6F2.raw	F6.2	18114.4		19263.3	1750.93	67322.9	21217.5			FALSE				5.15	0	3.58e-07
TRUE	High	Sequest HT (A8)	Unambiguous	[R].tPEVTcVVVDVSHEDPEVk.[F]	N-Term(TMT6plex); C6(Carbamidomethyl); K19(TMT6plex)	1	3	A0A0A0MS08	P01857; A0A0A0MS08; A0A0A0MS07	0	3	0.7588	0	1	1	866.456	2597.35	2597.35	0.22	0.00019	HCD (High Energy Collision Dissociation)	MS2	0.609308	36.5	30.555	49.7503	28599	19022018_Fusion_Vipin_R6F2.raw	F6.2	178219	5979.72	38261.1	3747.54	36966	125554			FALSE				7.42	0	7.866e-14
TRUE	High	Sequest HT (A8)	Unambiguous	[K].QYYEGSEIVVAGR.[I]		1	2	P19827	H7C0N0; P19827	0	2	0.7177	0	1	1	735.863	1470.72	1470.72	-2.12	-0.00156	HCD (High Energy Collision Dissociation)	MS2	0	15.6	55.5	49.8251	28651	19022018_Fusion_Vipin_R6F2.raw	F6.2	22365.8	7752.42	21055.2	17804.2	21101	2578.67	No Quan Labels		FALSE				2.09	8.2e-05	0.0005191
TRUE	High	Sequest HT (A8)	Unambiguous	[K].sSNLIILEEHLk.[N]	N-Term(TMT6plex); K12(TMT6plex)	1	1	P08603	P08603	0	3	0.6525	0	1	1	618.708	1854.11	1854.11	-0.79	-0.00049	HCD (High Energy Collision Dissociation)	MS2	47.5205	37.5	54	49.9955	28768	19022018_Fusion_Vipin_R6F2.raw	F6.2	65353.3	20354.7	57682.7	8114.83	51020.4	19720.7			FALSE				4.23	0	5.945e-06
TRUE	High	Sequest HT (A8)	Unambiguous	[K].GLIDEVNQDFTNR.[I]		1	2	P02671	P02671; A0A087WUA0	0	2	0.6711	0	1	1	760.871	1520.73	1520.73	0.08	6e-05	HCD (High Energy Collision Dissociation)	MS2	16.9219	13.7	54	50.0265	28789	19022018_Fusion_Vipin_R6F2.raw	F6.2	34201.7	2852.27	18721.5	7326.08	15536.3	7537.62	No Quan Labels		FALSE				2.98	1.549e-05	5.088e-05
TRUE	High	Sequest HT (A8)	Unambiguous	[R].gPGGVWAAEAISDAR.[E]	N-Term(TMT6plex)	1	1	P0DJI8	P0DJI8	0	3	0.6109	0	1	1	562.63	1685.88	1685.88	-2.68	-0.00151	HCD (High Energy Collision Dissociation)	MS2	51.9501	10.8	55.5	50.0858	28829	19022018_Fusion_Vipin_R6F2.raw	F6.2	17993.8	3067.69	10204.2	7564.84	23146.2	1953.23			FALSE				2.93	1.549e-05	5.973e-05
TRUE	High	Sequest HT (A8)	Unambiguous	[R].GSFEFPVGDAVSk.[V]	K13(TMT6plex)	4	9	A0A140TA32; A0A0G2JPR0; A0A140TA29; P0C0L5	F5GXS0; A0A0G2JL54; A0A140TA32; A0A0G2JPR0; P0C0L4; A0A140TA29; P0C0L5; A0A140TA44; A0A140TA49	0	2	0.5768	0	1	1	784.912	1568.82	1568.82	0.35	0.00027	HCD (High Energy Collision Dissociation)	MS2	11.8329	51.3	54	50.1347	28862	19022018_Fusion_Vipin_R6F2.raw	F6.2	204733	9887.33	33023.7	9968.71	47410.2	12289.6			FALSE				2.67	5.096e-05	0.0003129
TRUE	High	Sequest HT (A8)	Unambiguous	[K].lYHSEAFTVNFGDTEEAk.[K]	N-Term(TMT6plex); K18(TMT6plex)	2	4	A0A024R6I7; P01009	A0A024R6I7; A0A0G2JRN3; P01009; G3V2B9	0	3	0.7586	0	1	1	839.428	2516.27	2516.27	-0.14	-0.00012	HCD (High Energy Collision Dissociation)	MS2	6.74946	18.7	54	50.2423	28935	19022018_Fusion_Vipin_R6F2.raw	F6.2	53544.2	3191.5	20159	6584.25	12762.8	13792			FALSE				5.26	0	1.058e-09
TRUE	High	Sequest HT (A8)	Unambiguous	[-].eVQLVESGGGLVQPGGSLR.[L]	N-Term(TMT6plex)	1	2	A0A0B4J2B5	S4R460; A0A0B4J2B5	0	3	0.5507	0	1	1	704.397	2111.18	2111.17	5.32	0.00374	HCD (High Energy Collision Dissociation)	MS2	13.3118	21	55.5	50.2446	28936	19022018_Fusion_Vipin_R6F2.raw	F6.2	38294.2	7522.42	44189.8	8972.79	16960.1	9658.44			FALSE				5.03	0	1.329e-07
TRUE	High	Sequest HT (A8)	Unambiguous	[K].nFPSPVDAAFR.[Q]	N-Term(TMT6plex)	1	2	P02790	Q9BS19; P02790	0	2	0.5836	0	1	1	725.388	1449.77	1449.77	0.51	0.00037	HCD (High Energy Collision Dissociation)	MS2	5.08237	45.3	54	50.3159	28985	19022018_Fusion_Vipin_R6F2.raw	F6.2	76461.6	29726.1	66706.3	44708.8	28776.3	27980.5			FALSE				3.41	1.549e-05	7.067e-05
TRUE	High	Sequest HT (A8)	Unambiguous	[K].HGTDDGVVWMNWk.[G]	K13(TMT6plex)	1	2	P02675	P02675; D6REL8	0	3	0.783	0	1	1	591.957	1773.86	1773.86	-0.26	-0.00015	HCD (High Energy Collision Dissociation)	MS2	1.64319	42.1	40.522	50.3623	29017	19022018_Fusion_Vipin_R6F2.raw	F6.2	244488	3553.23	35234.6	20146.3	25552.5	21355.5			FALSE				3.64	1.549e-05	7.942e-05
TRUE	High	Sequest HT (A8)	Unambiguous	[K].aADDTWEPFASGk.[T]	N-Term(TMT6plex); K13(TMT6plex)	1	3	P02766	A0A087WV45; P02766; A0A087WT59	0	2	0.7241	0	1	1	926.976	1852.95	1852.95	-1.31	-0.00122	HCD (High Energy Collision Dissociation)	MS2	22.9517	20.9	55.5	52.6145	30537	19022018_Fusion_Vipin_R6F2.raw	F6.2	31054.5	12189.7	37360.8	8861.31	24205.1	11861.7			FALSE				2.61	0	7.751e-06
TRUE	High	Sequest HT (A8)	Unambiguous	[R].TDGEGALSEPSATVTIEELAAPPPPVLmHHGESSQVLHPGNk.[V]	M28(Oxidation); K42(TMT6plex)	1	1	P04217	P04217	0	5	0.633	0	1	1	909.864	4545.29	4545.28	2.97	0.0027	HCD (High Energy Collision Dissociation)	MS2	11.1787	4.4	55.5	50.5259	29130	19022018_Fusion_Vipin_R6F2.raw	F6.2	17927.1	1547.77	3673.16		1883.28	1565.68			FALSE				4.36	0	2.267e-05
TRUE	High	Sequest HT (A8)	Unambiguous	[K].aTGVLYDYVNk.[Y]	N-Term(TMT6plex); K11(TMT6plex)	1	1	P04114	P04114	0	3	0.5929	0	1	1	567.659	1700.96	1700.96	0.88	0.0005	HCD (High Energy Collision Dissociation)	MS2	43.4839	24.3	55.5	50.6409	29209	19022018_Fusion_Vipin_R6F2.raw	F6.2	37099.8	19774	23621.6	8227.91	31320.5	25033			FALSE				2.8	0.0001049	0.000771
TRUE	High	Sequest HT (A8)	Unambiguous	[K].kVLGAFSDGLAHLDNLk.[G]	K1(TMT6plex); K17(TMT6plex)	2	5	P02042; P68871	E9PFT6; P02042; E9PEW8; F8W6P5; P68871	1	3	0.7439	0	1	1	752.776	2256.31	2256.31	0.83	0.00063	HCD (High Energy Collision Dissociation)	MS2	18.2751	19.1	55.5	50.6422	29210	19022018_Fusion_Vipin_R6F2.raw	F6.2	27150.9	3846.73	20507.9	10677.8	43497.6	9082.75			FALSE				3.71	0	3.828e-06
TRUE	High	Sequest HT (A8)	Unambiguous	[K].kVLGAFSDGLAHLDNLk.[G]	N-Term(TMT6plex); K17(TMT6plex)	2	5	P02042; P68871	E9PFT6; P02042; E9PEW8; F8W6P5; P68871	1	3	0.7439	0	1	2	752.776	2256.31	2256.31	0.83	0.00063	HCD (High Energy Collision Dissociation)	MS2	18.2751	19.1	55.5	50.6422	29210	19022018_Fusion_Vipin_R6F2.raw	F6.2	27150.9	3846.73	20507.9	10677.8	43497.6	9082.75			FALSE				3.71	0	3.828e-06
TRUE	High	Sequest HT (A8)	Unambiguous	[K].eLSSFIDk.[G]	N-Term(TMT6plex); K8(TMT6plex)	2	2	D6RF35; P02774	D6RF35; P02774	0	2	0.4944	0	1	1	698.908	1396.81	1396.81	0.29	0.0002	HCD (High Energy Collision Dissociation)	MS2	32.1751	74.5	54	50.6591	29222	19022018_Fusion_Vipin_R6F2.raw	F6.2	103115	25500.9	125978	50890.9	73677.7	73945.6			FALSE				2.69	8.2e-05	0.0005606
TRUE	High	Sequest HT (A8)	Unambiguous	[R].QEPSQGTTTFAVTSILR.[V]		2	3	P01876; A0A0G2JMB2	P01876; A0A0G2JMB2; A0A286YEY1	0	2	0.7148	0	1	1	918.481	1835.95	1835.95	2.39	0.00219	HCD (High Energy Collision Dissociation)	MS2	5.37542	4.4	54	50.6978	29248	19022018_Fusion_Vipin_R6F2.raw	F6.2	13025	2818.44	3986.2	2369.89	2384.66	2846.97	No Quan Labels		FALSE				2.63	1.549e-05	4.802e-05
TRUE	High	Sequest HT (A8)	Unambiguous	[R].QEPSQGTTTFAVTSILR.[V]		2	3	P01876; A0A0G2JMB2	P01876; A0A0G2JMB2; A0A286YEY1	0	3	0.6698	0	1	1	612.655	1835.95	1835.95	1.05	0.00064	HCD (High Energy Collision Dissociation)	MS2	26.7302	11.4	55.5	50.7233	29265	19022018_Fusion_Vipin_R6F2.raw	F6.2	18254.1	7376.14	13383.1	3739.33	16510.2	8329.99	No Quan Labels		FALSE				3.18	0.0001184	0.0008739
TRUE	High	Sequest HT (A8)	Selected	[K].eLSSFIDk.[G]	N-Term(TMT6plex); K8(TMT6plex)	2	2	D6RF35; P02774	D6RF35; P02774	0	2	0.411	0	1	1	698.908	1396.81	1396.81	0.29	0.0002	HCD (High Energy Collision Dissociation)	MS2	40.0145	65.2	55.5	50.8964	29386	19022018_Fusion_Vipin_R6F2.raw	F6.2	91338.9	29574.3	104827	44488.2	74213.7	56670.9			FALSE				2.19	0.0001374	0.0009992
TRUE	High	Sequest HT (A8)	Unambiguous	[K].DIAPTLTLYVGkk.[Q]	K12(TMT6plex); K13(TMT6plex)	3	9	P00739; P00738; H0Y300	J3QR68; A0A0A0MRD9; P00739; P00738; H3BS21; H0Y300; A0A0C4DGL8; J3QLC9; A0A087WU08	1	3	0.708	0	1	1	626.39	1877.16	1877.15	2.6	0.00163	HCD (High Energy Collision Dissociation)	MS2	66.6582	21.5	55.5	50.9003	29389	19022018_Fusion_Vipin_R6F2.raw	F6.2	64323.7	15079.9	21022.5	7237.45	14328.1	2350.22			FALSE				3.63	9.559e-06	4.509e-05
TRUE	High	Sequest HT (A8)	Unambiguous	[R].LkSWFEPLVEDmQR.[Q]	K2(TMT6plex); M12(Oxidation)	1	1	P02649	P02649	1	3	0.0035	0	1	1	675.021	2023.05	2023.05	-2.23	-0.00151	HCD (High Energy Collision Dissociation)	MS2	6.08987	10.8	55.5	50.9183	29402	19022018_Fusion_Vipin_R6F2.raw	F6.2	21630.3	3177.92	15311.1	6090.94	14886.7	3777.06			FALSE				2.83	0.0005144	0.003777
TRUE	High	Sequest HT (A8)	Unambiguous	[R].lKSWFEPLVEDmQR.[Q]	N-Term(TMT6plex); M12(Oxidation)	1	1	P02649	P02649	1	3		0.0035	2	2	675.021	2023.05	2023.05	-2.23	-0.00151	HCD (High Energy Collision Dissociation)	MS2	6.08987	10.8	55.5	50.9183	29402	19022018_Fusion_Vipin_R6F2.raw	F6.2	21630.3	3177.92	15311.1	6090.94	14886.7	3777.06			FALSE				2.82	0.0005144	0.003793
TRUE	High	Sequest HT (A8)	Unambiguous	[K].TPSAAYLWVGTGASEAEk.[T]	K18(TMT6plex)	1	3	P06396	A0A0A0MT01; P06396; A0A0A0MS51	0	3	0.6822	0	1	1	689.692	2067.06	2067.06	0.19	0.00013	HCD (High Energy Collision Dissociation)	MS2	3.98082	20.2	54	50.97	29438	19022018_Fusion_Vipin_R6F2.raw	F6.2	57418.6	4062.09	26305.3	3763.34	22191.3	8830.11			FALSE				3.87	0	3.291e-07
TRUE	High	Sequest HT (A8)	Unambiguous	[K].HGTDDGVVWMNWk.[G]	K13(TMT6plex)	1	2	P02675	P02675; D6REL8	0	3	0.7603	0	1	1	591.957	1773.86	1773.86	-0.26	-0.00015	HCD (High Energy Collision Dissociation)	MS2	5.46953	15.2	55.5	51.0808	29513	19022018_Fusion_Vipin_R6F2.raw	F6.2	46228.1	3115.95	14797.9	9207.42	15854.3	2450.22			FALSE				2.92	9.141e-05	0.0006608
TRUE	High	Sequest HT (A8)	Unambiguous	[K].fNWYVDGVEVHNAk.[T]	N-Term(TMT6plex); K14(TMT6plex)	1	2	A0A0A0MS08	P01857; A0A0A0MS08	0	3	0.6217	0	1	1	712.715	2136.13	2136.13	0.96	0.00069	HCD (High Energy Collision Dissociation)	MS2	49.7491	16.3	55.5	50.5749	29164	19022018_Fusion_Vipin_R6F2.raw	F6.2	35749.4	7589.61	18987.2	6219.07	13789.4	14378			FALSE				3.04	0	3.467e-05
TRUE	High	Sequest HT (A8)	Unambiguous	[K].YEASILTHDSSIR.[Y]		2	5	C9JEU5; P02679	C9JEU5; C9JU00; P02679; C9JPQ9; C9JC84	0	3	0.6893	0	1	1	497.919	1491.74	1491.74	-0.41	-0.0002	HCD (High Energy Collision Dissociation)	MS2	25.7666	23.2	55.5	15.6637	5296	19022018_Fusion_Vipin_R6F3.raw	F6.3	23149.9	11362.2	28582.7	27511.9	35425.9	17724.6	No Quan Labels		FALSE				4.28	1.549e-05	4.881e-05
TRUE	High	Sequest HT (A8)	Unambiguous	[K].LRTEGDGVYTLNNEk.[Q]	K15(TMT6plex)	1	7	P00738	P00738; H3BS21; J3QQI8; H3BMJ7; J3KSV1; J3QLC9; J3KRH2	1	3	0.5388	0	1	1	646.675	1938.01	1938.01	-1.54	-0.001	HCD (High Energy Collision Dissociation)	MS2	0	36.9	55.5	15.6666	5298	19022018_Fusion_Vipin_R6F3.raw	F6.3	80520.4	24968.9	21314.1	49570.3	37847.7	6226.64			FALSE				4.38	0	8.181e-06
TRUE	High	Sequest HT (A8)	Unambiguous	[K].YEASILTHDSSIR.[Y]		2	5	C9JEU5; P02679	C9JEU5; C9JU00; P02679; C9JPQ9; C9JC84	0	2	0.6689	0	1	1	746.375	1491.74	1491.74	-0.32	-0.00024	HCD (High Energy Collision Dissociation)	MS2	0	12.5	54	15.6899	5315	19022018_Fusion_Vipin_R6F3.raw	F6.3	20467	7524.72	14876	9223.21	11051.7	13656.2	No Quan Labels		FALSE				2.93	9.559e-06	4.405e-05
TRUE	High	Sequest HT (A8)	Unambiguous	[K].AYkSELEEQLTPVAEETR.[A]	K3(TMT6plex)	1	4	P02649	E7ERP7; H0Y7L5; E9PEV4; P02649	1	3	0.0167	0	1	1	774.739	2322.2	2322.2	0.38	0.0003	HCD (High Energy Collision Dissociation)	MS2	0	17.5	50.381	36.036	18389	19022018_Fusion_Vipin_R6F3.raw	F6.3	47488.3	2951.93	14438	4069.67	36992.5	10243.9			FALSE				6.59	0	2.289e-09
TRUE	High	Sequest HT (A8)	Unambiguous	[K].aYKSELEEQLTPVAEETR.[A]	N-Term(TMT6plex)	1	4	P02649	E7ERP7; H0Y7L5; E9PEV4; P02649	1	3		0.0167	2	2	774.739	2322.2	2322.2	0.38	0.0003	HCD (High Energy Collision Dissociation)	MS2	0	17.5	50.381	36.036	18389	19022018_Fusion_Vipin_R6F3.raw	F6.3	47488.3	2951.93	14438	4069.67	36992.5	10243.9			FALSE				6.48	0	5.324e-09
TRUE	High	Sequest HT (A8)	Unambiguous	[K].acEPGVDYVYk.[T]	N-Term(TMT6plex); C2(Carbamidomethyl); K11(TMT6plex)	1	2	P01024	M0QXZ3; P01024	0	3	0.3647	0	1	1	586.975	1758.91	1758.91	-1.75	-0.00103	HCD (High Energy Collision Dissociation)	MS2	32.7746	41.3	54	36.0708	18413	19022018_Fusion_Vipin_R6F3.raw	F6.3	95683.5	16680	68379	12231.4	36263.2	28045.2			FALSE				2.66	0.001466	0.01396
TRUE	High	Sequest HT (A8)	Unambiguous	[R].sILENLR.[S]	N-Term(TMT6plex)	1	1	P02675	P02675	0	2	0.1225	0	1	1	537.33	1073.65	1073.65	0.1	5e-05	HCD (High Energy Collision Dissociation)	MS2	24.3176	101.4	54	36.0966	18431	19022018_Fusion_Vipin_R6F3.raw	F6.3	176461	14927.8	116218	73834.7	137209	83436.2			FALSE				2.04	0.002083	0.02178
TRUE	High	Sequest HT (A8)	Selected	[R].dWHGVPGQVDAAmAGR.[I]	N-Term(TMT6plex); M13(Oxidation)	1	1	P04004	P04004	0	3	0.5328	0	1	1	637.983	1911.93	1911.93	0.25	0.00016	HCD (High Energy Collision Dissociation)	MS2	10.954	26.3	52.642	36.1315	18455	19022018_Fusion_Vipin_R6F3.raw	F6.3	61674.1	13658.5	38326.1	11049.7	35895.1	15025.1			FALSE				2.74	7.517e-05	0.0004578
TRUE	High	Sequest HT (A8)	Unambiguous	[K].vNVDEVGGEALGR.[L]	N-Term(TMT6plex)	1	2	P68871	F8W6P5; P68871	0	2	0.6597	0	1	1	772.418	1543.83	1543.83	0.33	0.00025	HCD (High Energy Collision Dissociation)	MS2	1.95149	49.8	28.083	36.1714	18483	19022018_Fusion_Vipin_R6F3.raw	F6.3	49871.3	11039.7	84818.7	23524.4	343434	55958.4			FALSE				3.82	0	7.91e-08
TRUE	High	Sequest HT (A8)	Unambiguous	[R].aTWSGAVLAGR.[D]	N-Term(TMT6plex)	1	1	P04217	P04217	0	2	0.4815	0	1	1	659.378	1317.75	1317.75	0.49	0.00032	HCD (High Energy Collision Dissociation)	MS2	1.6499	56.8	24.681	36.2397	18530	19022018_Fusion_Vipin_R6F3.raw	F6.3	158645	105183	166084	87216.9	155046	76578.1			FALSE				2.97	0	2.311e-05
TRUE	High	Sequest HT (A8)	Selected	[K].acEPGVDYVYk.[T]	N-Term(TMT6plex); C2(Carbamidomethyl); K11(TMT6plex)	1	2	P01024	M0QXZ3; P01024	0	3	0.39	0	1	1	586.977	1758.92	1758.91	1.06	0.00062	HCD (High Energy Collision Dissociation)	MS2	42.9958	24.8	54	36.2551	18541	19022018_Fusion_Vipin_R6F3.raw	F6.3	47400.8	14983.5	37614.1	12269.1	21531.6	17874			FALSE				2.59	0.0007864	0.005945
TRUE	High	Sequest HT (A8)	Selected	[K].LVDQDkTMFIck.[S]	K6(TMT6plex); C11(Carbamidomethyl); K12(TMT6plex)	1	5	E7ETH0	P05156; A0A087X0I2; E7ETH0; G3XAM2; D6R9Z8	1	3	0.3398	0	1	1	652.694	1956.07	1956.07	-0.47	-0.00031	HCD (High Energy Collision Dissociation)	MS2	20.1793	22.6	55.5	36.2574	18542	19022018_Fusion_Vipin_R6F3.raw	F6.3	50069.4	11137.4	22755.3	11694.8	29958.8	7565.18			FALSE				2.56	0.0002964	0.002197
TRUE	High	Sequest HT (A8)	Unambiguous	[K].LVDkFLEDVkk.[L]	K4(TMT6plex); K10(TMT6plex); K11(TMT6plex)	2	4	A0A024R6I7; P01009	A0A024R6I7; A0A0G2JRN3; P01009; G3V2B9	2	4	0.2971	0	1	1	506.071	2021.26	2021.26	0.53	0.00027	HCD (High Energy Collision Dissociation)	MS2	17.2346	55.9	54	36.2861	18562	19022018_Fusion_Vipin_R6F3.raw	F6.3	294853	2529.28	7260.89	2861.4	7347.7	11976.1			FALSE				3.4	0.0001642	0.001122
TRUE	High	Sequest HT (A8)	Unambiguous	[K].acEPGVDYVYk.[T]	N-Term(TMT6plex); C2(Carbamidomethyl); K11(TMT6plex)	1	2	P01024	M0QXZ3; P01024	0	2	0.6339	0	1	1	879.96	1758.91	1758.91	-0.18	-0.00016	HCD (High Energy Collision Dissociation)	MS2	23.5915	20.4	54	36.317	18582	19022018_Fusion_Vipin_R6F3.raw	F6.3	42112.3	5255.98	29202.3	12921.6	19061.6	18170.8			FALSE				2.24	7.517e-05	0.0004611
TRUE	High	Sequest HT (A8)	Unambiguous	[K].tPLTATLSk.[S]	N-Term(TMT6plex); K9(TMT6plex)	1	2	P01876	P01876; A0A286YEY1	0	2	0.4783	0	1	1	695.439	1389.87	1389.87	-0.31	-0.00022	HCD (High Energy Collision Dissociation)	MS2	34.9211	59.3	54	36.3531	18606	19022018_Fusion_Vipin_R6F3.raw	F6.3	95730	25404.5	63258	37003.1	74185.7	66624.5			FALSE				2.99	5.096e-05	0.0002617
TRUE	High	Sequest HT (A8)	Unambiguous	[K].IWDVVEk.[A]	K7(TMT6plex)	1	1	P01024	P01024	0	2	0.5533	0	1	1	559.326	1117.65	1117.65	-0.1	-6e-05	HCD (High Energy Collision Dissociation)	MS2	26.1297	62.2	19.271	36.4456	18666	19022018_Fusion_Vipin_R6F3.raw	F6.3	339928	40467.5	305326	39302	271218	78891.1			FALSE				2.44	0.00275	0.03094
TRUE	High	Sequest HT (A8)	Unambiguous	[K].kVFLDccNYITELRR.[Q]	K1(TMT6plex); C6(Carbamidomethyl); C7(Carbamidomethyl)	1	1	P01024	P01024	2	4	0.5406	0	1	1	554.794	2216.15	2216.15	0.94	0.00052	HCD (High Energy Collision Dissociation)	MS2	34.4838	26.3	46.081	36.5487	18736	19022018_Fusion_Vipin_R6F3.raw	F6.3	20736.8	15481.8	23900.1	36493.7	78200.1	15310.2			FALSE				3.2	8.2e-05	0.0006111
TRUE	High	Sequest HT (A8)	Unambiguous	[K].kVFLDccNYITELRR.[Q]	N-Term(TMT6plex); C6(Carbamidomethyl); C7(Carbamidomethyl)	1	1	P01024	P01024	2	4	0.5406	0	1	2	554.794	2216.15	2216.15	0.94	0.00052	HCD (High Energy Collision Dissociation)	MS2	34.4838	26.3	46.081	36.5487	18736	19022018_Fusion_Vipin_R6F3.raw	F6.3	20736.8	15481.8	23900.1	36493.7	78200.1	15310.2			FALSE				3.2	8.2e-05	0.0006111
TRUE	High	Sequest HT (A8)	Unambiguous	[K].ELSSFIDk.[G]	K8(TMT6plex)	2	2	D6RF35; P02774	D6RF35; P02774	0	2	0.5872	0	1	1	584.327	1167.65	1167.65	0.38	0.00022	HCD (High Energy Collision Dissociation)	MS2	30.5379	64.6	54	36.5551	18740	19022018_Fusion_Vipin_R6F3.raw	F6.3	121964	35313.7	61348.4	55794.8	82692.6	35434.8			FALSE				2.35	0.003234	0.03816
TRUE	High	Sequest HT (A8)	Unambiguous	[K].SDVVYTDWk.[K]	K9(TMT6plex)	1	1	P02763	P02763	0	2	0.6038	0	1	1	671.348	1341.69	1341.69	0.66	0.00044	HCD (High Energy Collision Dissociation)	MS2	10.2095	50.9	54	36.599	18769	19022018_Fusion_Vipin_R6F3.raw	F6.3	92312.7	22392.4	54859.3	34565.9	65835.9	45670.1			FALSE				2.6	0.0006459	0.004821
TRUE	High	Sequest HT (A8)	Selected	[R].vPEARPNSMVVEHPEFLk.[A]	N-Term(TMT6plex); K18(TMT6plex)	1	1	P06396	P06396	0	4	0.5931	0	1	1	635.105	2537.4	2537.4	1.86	0.00118	HCD (High Energy Collision Dissociation)	MS2	35.8579	19.6	54	36.6391	18796	19022018_Fusion_Vipin_R6F3.raw	F6.3	70839.2	6556.51	20763.7	2647.82	11412.8	8907.08			FALSE				4.08	0	1.449e-05
TRUE	High	Sequest HT (A8)	Unambiguous	[R].QLGLPGPPDVPDHAAYHPFR.[R]		2	3	B7ZKJ8; Q14624	H7C0L5; B7ZKJ8; Q14624	0	4	0.6167	0	1	1	546.78	2184.1	2184.1	-0.37	-0.0002	HCD (High Energy Collision Dissociation)	MS2	43.2213	19.6	54	36.6828	18827	19022018_Fusion_Vipin_R6F3.raw	F6.3	22881.3	15280.4	12922.8	30210.6	25433.7	11715	No Quan Labels		FALSE				5.27	0	1.051e-06
TRUE	High	Sequest HT (A8)	Selected	[K].SLAELGGHLDQQVEEFRR.[R]		1	1	P06727	P06727	1	3	0.393	0	1	1	695.354	2084.05	2084.05	-1.77	-0.00123	HCD (High Energy Collision Dissociation)	MS2	17.4367	21.5	55.5	36.7717	18886	19022018_Fusion_Vipin_R6F3.raw	F6.3	35135.7	8118.2	43939	12639.3	17633.7	10875.8	No Quan Labels		FALSE				3.69	0	2.102e-05
TRUE	High	Sequest HT (A8)	Unambiguous	[R].dWHGVPGQVDAAMAGR.[I]	N-Term(TMT6plex)	1	1	P04004	P04004	0	3	0.6887	0	1	1	632.651	1895.94	1895.94	0.41	0.00026	HCD (High Energy Collision Dissociation)	MS2	28.3372	22	55.5	36.8618	18948	19022018_Fusion_Vipin_R6F3.raw	F6.3	48505.1	10666.6	18866	21836.7	13841.5	14592.7			FALSE				4.69	0	1.693e-07
TRUE	High	Sequest HT (A8)	Unambiguous	[R].dKLAAcLEGNcAEGLGTNYR.[G]	N-Term(TMT6plex); C6(Carbamidomethyl); C11(Carbamidomethyl)	1	3	P00734	C9JV37; P00734; E9PIT3	1	3	0.7617	0	1	1	814.397	2441.18	2441.18	0.49	0.0004	HCD (High Energy Collision Dissociation)	MS2	24.5509	6.3	55.5	36.8734	18956	19022018_Fusion_Vipin_R6F3.raw	F6.3	12684.8	1474.19	9289.92	2005.21	11012				FALSE				2.77	1.549e-05	5.085e-05
TRUE	High	Sequest HT (A8)	Unambiguous	[R].DkLAAcLEGNcAEGLGTNYR.[G]	K2(TMT6plex); C6(Carbamidomethyl); C11(Carbamidomethyl)	1	3	P00734	C9JV37; P00734; E9PIT3	1	3	0.7617	0	1	2	814.397	2441.18	2441.18	0.49	0.0004	HCD (High Energy Collision Dissociation)	MS2	24.5509	6.3	55.5	36.8734	18956	19022018_Fusion_Vipin_R6F3.raw	F6.3	12684.8	1474.19	9289.92	2005.21	11012				FALSE				2.77	0	3.409e-05
TRUE	High	Sequest HT (A8)	Unambiguous	[R].DDLYVSDAFHk.[A]	K11(TMT6plex)	1	1	P01008	P01008	0	3	0.7371	0	1	1	513.595	1538.77	1538.77	0.13	7e-05	HCD (High Energy Collision Dissociation)	MS2	3.51136	25.9	54	36.8956	18972	19022018_Fusion_Vipin_R6F3.raw	F6.3	54400.4	2250.13	51972.2	1678.04	24912.8	18036.4			FALSE				3.69	9.559e-06	4.188e-05
TRUE	High	Sequest HT (A8)	Unambiguous	[K].aVLTIDEk.[G]	N-Term(TMT6plex); K8(TMT6plex)	2	2	A0A024R6I7; P01009	A0A024R6I7; P01009	0	2	0.5215	0	1	1	673.916	1346.82	1346.83	-4.05	-0.00273	HCD (High Energy Collision Dissociation)	MS2	27.9784	162.1	41.574	36.9472	19008	19022018_Fusion_Vipin_R6F3.raw	F6.3	613145	79923.9	144359	34758.3	167623	249219			FALSE				3.26	0.0001903	0.001341
TRUE	High	Sequest HT (A8)	Selected	[K].aVLTIDEk.[G]	N-Term(TMT6plex); K8(TMT6plex)	2	2	A0A024R6I7; P01009	A0A024R6I7; P01009	0	2	0.4172	0	1	1	673.919	1346.83	1346.83	0.39	0.00026	HCD (High Energy Collision Dissociation)	MS2	27.7628	108.7	54	35.987	18355	19022018_Fusion_Vipin_R6F3.raw	F6.3	265112	46350.8	115582	23507.3	100938	135608			FALSE				3.02	9.141e-05	0.0006343
TRUE	High	Sequest HT (A8)	Unambiguous	[R].VRGGEGTGYFVDFSVR.[N]		1	1	P04196	P04196	1	3	0.6667	0	1	1	582.625	1745.86	1745.86	0.07	4e-05	HCD (High Energy Collision Dissociation)	MS2	15.9904	18.8	55.5	36.9495	19009	19022018_Fusion_Vipin_R6F3.raw	F6.3	26132.4	10745.6	31813.2	12965.1	18876.1	10972.8	No Quan Labels		FALSE				3.69	1.549e-05	0.0001169
TRUE	High	Sequest HT (A8)	Unambiguous	[K].LGPHAGDVEGHLSFLEk.[D]	K17(TMT6plex)	1	1	P06727	P06727	0	4	0.5591	0	1	1	509.525	2035.08	2035.08	-0.58	-0.0003	HCD (High Energy Collision Dissociation)	MS2	27.7429	20.5	55.5	35.9389	18321	19022018_Fusion_Vipin_R6F3.raw	F6.3	73794.4	2553.27	9804.86		23135.6	17591			FALSE				3.13	1.549e-05	5.503e-05
TRUE	High	Sequest HT (A8)	Unambiguous	[R].LTVAAPPSGGPGFLSIERPDSRPPR.[V]		3	7	A0A140TA32; A0A140TA29; P0C0L5	F5GXS0; A0A0G2JL54; A0A140TA32; P0C0L4; A0A140TA29; P0C0L5; A0A140TA44	0	4	0.6082	0	1	1	644.35	2574.38	2574.38	0.3	0.00019	HCD (High Energy Collision Dissociation)	MS2	1.84425	2	47.008	35.837	18252	19022018_Fusion_Vipin_R6F3.raw	F6.3	7418.23			2271.8	4213.65		No Quan Labels		FALSE				4.9	0	4.754e-08
TRUE	High	Sequest HT (A8)	Unambiguous	[K].FYNQVSTPLLR.[N]		1	2	P19823	P19823; Q5T985	0	2	0.7091	0	1	1	669.364	1337.72	1337.72	-0.3	-0.0002	HCD (High Energy Collision Dissociation)	MS2	8.29925	22.7	54	35.2242	17832	19022018_Fusion_Vipin_R6F3.raw	F6.3	31287.1	11605.8	29125.5	24766	29866.1	12205.1	No Quan Labels		FALSE				2.75	2.79e-05	0.0001718
TRUE	High	Sequest HT (A8)	Unambiguous	[K].vNVDAVGGEALGR.[L]	N-Term(TMT6plex)	1	3	P02042	E9PFT6; P02042; E9PEW8	0	2	0.524	0	1	1	743.414	1485.82	1485.82	-1.62	-0.0012	HCD (High Energy Collision Dissociation)	MS2	19.0871	32.8	55.5	35.233	17837	19022018_Fusion_Vipin_R6F3.raw	F6.3	33001.4	11494.5	55303.2	21460.9	60564.5	16150.2			FALSE				2.71	8.2e-05	0.0005873
TRUE	High	Sequest HT (A8)	Unambiguous	[K].kcLVNLIEk.[V]	N-Term(TMT6plex); C2(Carbamidomethyl); K9(TMT6plex)	1	4	B4E1Z4	E7ETN3; P00751; B4E1Z4; A0A0G2JH38	1	3	0.5053	0	1	1	525.662	1574.97	1574.97	-0.21	-0.00011	HCD (High Energy Collision Dissociation)	MS2	32.6004	23.1	55.5	35.2371	17840	19022018_Fusion_Vipin_R6F3.raw	F6.3	32334.4	7404.97	22295.7	19468.6	35031.9	16820			FALSE				2.85	8.2e-05	0.0006086
TRUE	High	Sequest HT (A8)	Unambiguous	[K].kcLVNLIEk.[V]	K1(TMT6plex); C2(Carbamidomethyl); K9(TMT6plex)	1	4	B4E1Z4	E7ETN3; P00751; B4E1Z4; A0A0G2JH38	1	3	0.5053	0	1	2	525.662	1574.97	1574.97	-0.21	-0.00011	HCD (High Energy Collision Dissociation)	MS2	32.6004	23.1	55.5	35.2371	17840	19022018_Fusion_Vipin_R6F3.raw	F6.3	32334.4	7404.97	22295.7	19468.6	35031.9	16820			FALSE				2.85	8.2e-05	0.0006086
TRUE	High	Sequest HT (A8)	Selected	[K].LGPHAGDVEGHLSFLEk.[D]	K17(TMT6plex)	1	1	P06727	P06727	0	4	0.5536	0	1	1	509.526	2035.08	2035.08	0.92	0.00047	HCD (High Energy Collision Dissociation)	MS2	36.5658	62.9	54	35.2449	17846	19022018_Fusion_Vipin_R6F3.raw	F6.3	249214	6107.12	34755.1	2166.99	51736.5	45081.6			FALSE				4.01	5.096e-05	0.0002822
TRUE	High	Sequest HT (A8)	Unambiguous	[K].dTEEEDFHVDQVTTVk.[V]	N-Term(TMT6plex); K16(TMT6plex)	1	1	P01009	P01009	0	3	0.7866	0	1	1	784.064	2350.18	2350.18	-1.31	-0.00103	HCD (High Energy Collision Dissociation)	MS2	19.0443	34.2	55.5	35.2472	17847	19022018_Fusion_Vipin_R6F3.raw	F6.3	106194	10550.8	24868.1	4064.82	24920.9	32971.1			FALSE				4.17	0	2.107e-07
TRUE	High	Sequest HT (A8)	Unambiguous	[K].LGPHAGDVEGHLSFLEk.[D]	K17(TMT6plex)	1	1	P06727	P06727	0	3	0.6265	0	1	1	679.033	2035.08	2035.08	0.95	0.00065	HCD (High Energy Collision Dissociation)	MS2	24.5159	38.7	55.5	35.2627	17858	19022018_Fusion_Vipin_R6F3.raw	F6.3	114982	16219.2	30398.2	15780.6	31172.3	18481.3			FALSE				4.23	0	1.02e-05
TRUE	High	Sequest HT (A8)	Unambiguous	[K].SMEDkGMTNINDGLLR.[G]	K5(TMT6plex)	1	3	Q06033	A0A087WW43; Q06033; E7ET33	1	3	0.2134	0	1	1	675.009	2023.01	2023.01	-0.7	-0.00047	HCD (High Energy Collision Dissociation)	MS2	4.95648	25.7	55.5	35.3276	17904	19022018_Fusion_Vipin_R6F3.raw	F6.3	60259.1	6669.47	24241.3	13231	33263.8	11193.2			FALSE				5.06	0	1.916e-06
TRUE	High	Sequest HT (A8)	Unambiguous	[K].LDNIYSSDkFYk.[Q]	K9(TMT6plex); K12(TMT6plex)	1	1	P04114	P04114	1	3	0.6084	0	1	1	651.024	1951.06	1951.06	-0.84	-0.00054	HCD (High Energy Collision Dissociation)	MS2	0	23.4	55.5	35.3314	17907	19022018_Fusion_Vipin_R6F3.raw	F6.3	82467.8	6884.88	16131.1	7923.11	18407.1	11447.3			FALSE				2.63	7.517e-05	0.0004515
TRUE	High	Sequest HT (A8)	Unambiguous	[K].AYkSELEEQLTPVAEETR.[A]	K3(TMT6plex)	1	4	P02649	E7ERP7; H0Y7L5; E9PEV4; P02649	1	3	0.0202	0	1	1	774.743	2322.21	2322.2	5.04	0.0039	HCD (High Energy Collision Dissociation)	MS2	12.9674	16.4	54	35.3495	17921	19022018_Fusion_Vipin_R6F3.raw	F6.3	40153.4	6485.22	19410.3	7878.82	15850.5	10279.3			FALSE				6.43	0	1.233e-08
TRUE	High	Sequest HT (A8)	Unambiguous	[K].aYKSELEEQLTPVAEETR.[A]	N-Term(TMT6plex)	1	4	P02649	E7ERP7; H0Y7L5; E9PEV4; P02649	1	3		0.0202	2	2	774.743	2322.21	2322.2	5.04	0.0039	HCD (High Energy Collision Dissociation)	MS2	12.9674	16.4	54	35.3495	17921	19022018_Fusion_Vipin_R6F3.raw	F6.3	40153.4	6485.22	19410.3	7878.82	15850.5	10279.3			FALSE				6.3	0	4.079e-08
TRUE	High	Sequest HT (A8)	Unambiguous	[R].VEASISkANSFLGEk.[A]	K7(TMT6plex); K15(TMT6plex)	3	5	A0A140TA32; A0A0G2JPR0; A0A140TA29	A0A140TA32; A0A0G2JPR0; P0C0L4; A0A140TA29; A0A140TA49	1	3	0.3868	0	1	1	680.059	2038.16	2038.16	1.3	0.00088	HCD (High Energy Collision Dissociation)	MS2	21.4874	29	55.5	35.3517	17922	19022018_Fusion_Vipin_R6F3.raw	F6.3	66008.1	11246.8	38150.4	10528.4	36668.6	12634			FALSE				3.93	1.549e-05	6.692e-05
TRUE	High	Sequest HT (A8)	Selected	[K].hLSLLTTLSNR.[V]	N-Term(TMT6plex)	2	3	D6RF35; P02774	D6RF35; D6RBJ7; P02774	0	3	0.5844	0	1	1	495.298	1483.88	1483.88	-0.52	-0.00026	HCD (High Energy Collision Dissociation)	MS2	53.7848	11.6	55.5	35.3571	17926	19022018_Fusion_Vipin_R6F3.raw	F6.3	19926.4	7152.28	13345.9	3466.51	18414.1	7980.53			FALSE				3.08	0.0001184	0.0008447
TRUE	High	Sequest HT (A8)	Selected	[R].FATTFYQHLADSk.[N]	K13(TMT6plex)	1	2	P01008	P01008; Q8TCE1	0	3	0.5452	0	1	1	586.64	1757.9	1757.91	-1.1	-0.00065	HCD (High Energy Collision Dissociation)	MS2	19.9401	31.9	34.42	35.3894	17949	19022018_Fusion_Vipin_R6F3.raw	F6.3	108005	36860.4	83087	19591.1	47219.2	22448.5			FALSE				3.65	2.182e-05	0.0001438
TRUE	High	Sequest HT (A8)	Unambiguous	[K].HQLYIDETVNSNIPTNLR.[V]		1	1	P02675	P02675	0	3	0.6868	0	1	1	709.696	2127.07	2127.08	-3.76	-0.00267	HCD (High Energy Collision Dissociation)	MS2	3.42188	8.6	55.5	35.4319	17979	19022018_Fusion_Vipin_R6F3.raw	F6.3	15127.3	3364.87	12421.5	8743.05	6847.68	5907.15	No Quan Labels		FALSE				4.31	0	1.181e-05
TRUE	High	Sequest HT (A8)	Unambiguous	[R].dWHGVPGQVDAAmAGR.[I]	N-Term(TMT6plex); M13(Oxidation)	1	1	P04004	P04004	0	3	0.6254	0	1	1	637.982	1911.93	1911.93	-0.23	-0.00015	HCD (High Energy Collision Dissociation)	MS2	6.22691	14.5	55.5	35.4449	17988	19022018_Fusion_Vipin_R6F3.raw	F6.3	30923.3	7738.84	16635.1	7164.12	15209.3	8907.06			FALSE				3.15	6.066e-05	0.0003573
TRUE	High	Sequest HT (A8)	Unambiguous	[R].YALYDATYETk.[E]	K11(TMT6plex)	1	7	E9PK25	E9PQB7; E9PK25; P23528; G3V1A4; E9PLJ3; Q9Y281; E9PP50	0	2	0.3684	0	1	1	783.894	1566.78	1566.79	-5.28	-0.00413	HCD (High Energy Collision Dissociation)	MS2	0	17.2	55.5	35.4474	17990	19022018_Fusion_Vipin_R6F3.raw	F6.3	34171.6	3870.48	15951.6	10642.2	30340.8	8613.3			FALSE				2.28	0.0005384	0.003945
TRUE	High	Sequest HT (A8)	Unambiguous	[K].NTMILEIcTR.[Y]	C8(Carbamidomethyl)	1	2	P01024	P01024; M0QYC8	0	2	0.6295	0	1	1	625.815	1250.62	1250.62	-0.25	-0.00016	HCD (High Energy Collision Dissociation)	MS2	39.1465	33.8	55.5	35.4667	18004	19022018_Fusion_Vipin_R6F3.raw	F6.3	61496.1	8945.51	26996.2	14678.5	30203.7	59080.9	No Quan Labels		FALSE				2.78	0.0002118	0.001483
TRUE	High	Sequest HT (A8)	Unambiguous	[K].vNVDEVGGEALGR.[L]	N-Term(TMT6plex)	1	2	P68871	F8W6P5; P68871	0	2	0.6394	0	1	1	772.418	1543.83	1543.83	0.64	0.0005	HCD (High Energy Collision Dissociation)	MS2	27.913	23.8	55.5	35.4925	18022	19022018_Fusion_Vipin_R6F3.raw	F6.3	29670.8	7269.58	23373.3	9001.79	65614.3	10933.2			FALSE				3.3	0	4.305e-06
TRUE	High	Sequest HT (A8)	Selected	[K].SVLGQLGITK.[V]		2	3	A0A024R6I7; P01009	A0A024R6I7; A0A0G2JRN3; P01009	0	2	0.5142	0	1	1	508.311	1015.61	1015.61	-0.51	-0.00026	HCD (High Energy Collision Dissociation)	MS2	4.60823	7.1	54	35.5286	18048	19022018_Fusion_Vipin_R6F3.raw	F6.3	17478.1	2800.36	6956.44	1711.58	11780.3	2186.77	No Quan Labels		FALSE				2.12	0.0003565	0.002702
TRUE	High	Sequest HT (A8)	Unambiguous	[K].RLYGSEAFATDFQDSAAAkk.[L]	K19(TMT6plex); K20(TMT6plex)	1	2	P01011	G3V595; P01011	2	4	0.725	0	1	1	659.354	2634.39	2634.39	0.5	0.00033	HCD (High Energy Collision Dissociation)	MS2	7.67192	42	54	35.6192	18106	19022018_Fusion_Vipin_R6F3.raw	F6.3	155052	6553.85	25137.3	10727.5	42000.1	17018.5			FALSE				5.49	0	8.346e-09
TRUE	High	Sequest HT (A8)	Unambiguous	[K].TAVNALWGk.[V]	K9(TMT6plex)	1	4	P02042	E9PFT6; P02042; E9PEW8; C9JRG0	0	2	0.5795	0	1	1	594.85	1188.69	1188.69	-1.47	-0.00087	HCD (High Energy Collision Dissociation)	MS2	14.6468	46.8	54	35.735	18184	19022018_Fusion_Vipin_R6F3.raw	F6.3	35676.8	9952.59	50339.2	8207.37	170854	20071.5			FALSE				3.02	0.0001642	0.001128
TRUE	High	Sequest HT (A8)	Unambiguous	[R].vGYVSGWGR.[N]	N-Term(TMT6plex)	2	7	P00738; H0Y300	J3QR68; P00738; H3BS21; H0Y300; A0A0C4DGL8; J3QLC9; A0A087WU08	0	2	0.6941	0	1	1	605.332	1209.66	1209.66	-0.1	-6e-05	HCD (High Energy Collision Dissociation)	MS2	4.36558	95.1	54	35.7454	18191	19022018_Fusion_Vipin_R6F3.raw	F6.3	82692.7	81871.1	14467.7	341299	66103.4	6500.79			FALSE				2.19	4.671e-05	0.00025
TRUE	High	Sequest HT (A8)	Selected	[K].ALNSIIDVYHk.[Y]	K11(TMT6plex)	1	1	P05109	P05109	0	3	0.5714	0	1	1	501.29	1501.86	1501.86	-1.24	-0.00062	HCD (High Energy Collision Dissociation)	MS2	2.37871	11.5	54	35.7673	18206	19022018_Fusion_Vipin_R6F3.raw	F6.3	28268.1	3258.8	10127.9	2360.19	25734.8	2223.79			FALSE				2.87	1.549e-05	0.0001039
TRUE	High	Sequest HT (A8)	Unambiguous	[K].vNVDEVGGEALGR.[L]	N-Term(TMT6plex)	1	2	P68871	F8W6P5; P68871	0	3	0.5971	0	1	1	515.28	1543.83	1543.83	-1.22	-0.00063	HCD (High Energy Collision Dissociation)	MS2	15.9713	13.1	46.034	35.7879	18220	19022018_Fusion_Vipin_R6F3.raw	F6.3	4189.05		15709.4		66003.3	4355.23			FALSE				4.84	0	2.649e-05
TRUE	High	Sequest HT (A8)	Unambiguous	[R].ALDLSLk.[Y]	K7(TMT6plex)	1	2	Q06033	A0A087WW43; Q06033	0	2	0.1304	0	1	1	494.815	988.622	988.624	-1.61	-0.0008	HCD (High Energy Collision Dissociation)	MS2	7.32822	54.3	54	35.9224	18310	19022018_Fusion_Vipin_R6F3.raw	F6.3	192336	25981.8	25670.3	15388.8	37890.5	28178.5			FALSE				2.07	0.03273	0.4411
TRUE	High	Sequest HT (A8)	Selected	[R].THLPEVFLSk.[V]	K10(TMT6plex)	2	2	D6RF35; P02774	D6RF35; P02774	0	3	0.6037	0	1	1	467.276	1399.81	1399.81	-0.32	-0.00015	HCD (High Energy Collision Dissociation)	MS2	1.87742	141.8	40.186	35.2074	17820	19022018_Fusion_Vipin_R6F3.raw	F6.3	377844	61600.4	259462	42763	298123	130166			FALSE				2.7	0.0005365	0.003917
TRUE	High	Sequest HT (A8)	Selected	[R].VAPEEHPVLLTEAPLNPk.[A]	K18(TMT6plex)	1	9	P60709	E7EVS6; G5E9R0; J3KT65; P60709; I3L1U9; K7EM38; I3L4N8; I3L3R2; P63261	0	3	0.0926	0	1	1	728.414	2183.23	2183.23	0.39	0.00029	HCD (High Energy Collision Dissociation)	MS2	10.9987	16.1	55.5	36.951	19010	19022018_Fusion_Vipin_R6F3.raw	F6.3	49500.2	1900.11	13931.7	7744.61	20853.4	3388.38			FALSE				3.78	1.549e-05	6.171e-05
TRUE	High	Sequest HT (A8)	Unambiguous	[K].sDVVYTDWkk.[D]	N-Term(TMT6plex); K9(TMT6plex); K10(TMT6plex)	1	1	P02763	P02763	1	3	0.4871	0	1	1	643.375	1928.11	1928.11	0.69	0.00044	HCD (High Energy Collision Dissociation)	MS2	6.29108	82.8	4.782	37.0939	19107	19022018_Fusion_Vipin_R6F3.raw	F6.3	1043519	445758	1.10873e+06	754935	1.14137e+06	1.44304e+06			FALSE				2.71	0	2.132e-05
TRUE	High	Sequest HT (A8)	Selected	[R].DLkVEDIPLAR.[I]	K3(TMT6plex)	1	1	P04114	P04114	1	3	0.097	0	1	1	499.966	1497.88	1497.88	-0.12	-6e-05	HCD (High Energy Collision Dissociation)	MS2	3.93851	31.4	54	38.442	19985	19022018_Fusion_Vipin_R6F3.raw	F6.3	95771.6	6409.44	19458.9	3374.9	41551.6	24030.1			FALSE				3.71	1.549e-05	6.163e-05
TRUE	High	Sequest HT (A8)	Unambiguous	[K].aEEEHLGILGPQLHADVGDk.[V]	N-Term(TMT6plex); K20(TMT6plex)	2	3	E9PFZ2; P00450	E9PFZ2; H7C5R1; P00450	0	4	0.6141	0	1	1	647.355	2586.4	2586.39	2.5	0.00161	HCD (High Energy Collision Dissociation)	MS2	13.9143	11.8	55.5	38.4601	19997	19022018_Fusion_Vipin_R6F3.raw	F6.3	34226.4	2463.35	8090.34	3214.02	14245.7	8010.25			FALSE				3.55	0	1.196e-05
TRUE	High	Sequest HT (A8)	Unambiguous	[R].TATSEYQTFFNPR.[T]		1	3	P00734	C9JV37; P00734; E9PIT3	0	2	0.67	0	1	1	781.371	1561.73	1561.73	3.91	0.00305	HCD (High Energy Collision Dissociation)	MS2	38.1527	8.8	55.5	38.4626	19999	19022018_Fusion_Vipin_R6F3.raw	F6.3	12925.2	3485.86	12006.1	12272.2	10853.8	2788.39	No Quan Labels		FALSE				2.03	8.2e-05	0.0005085
TRUE	High	Sequest HT (A8)	Unambiguous	[K].TEVIPPLIENR.[Q]		1	1	P04114	P04114	0	2	0.6266	0	1	1	640.864	1280.72	1280.72	0.16	0.00011	HCD (High Energy Collision Dissociation)	MS2	9.53067	28.8	54	38.4821	20013	19022018_Fusion_Vipin_R6F3.raw	F6.3	46865.9	47880.8	42196.1	9585.74	16672.1	8920.37	No Quan Labels		FALSE				2.41	6.066e-05	0.0003753
TRUE	High	Sequest HT (A8)	Selected	[K].yLGEEYVk.[A]	N-Term(TMT6plex); K8(TMT6plex)	1	1	P02787	P02787	0	2	0.3024	0	1	1	729.919	1458.83	1458.82	4.9	0.00357	HCD (High Energy Collision Dissociation)	MS2	42.3481	84.7	55.5	38.5515	20060	19022018_Fusion_Vipin_R6F3.raw	F6.3	144790	65075.4	169900	10589.1	77595.8	24074.6			FALSE				2.48	0.003146	0.03721
TRUE	High	Sequest HT (A8)	Unambiguous	[K].kALYLQYTDETFR.[T]	K1(TMT6plex)	2	3	E9PFZ2; P00450	E9PFZ2; P00450; D6RE86	1	3	0.7205	0	1	1	626.339	1877	1877	0.84	0.00053	HCD (High Energy Collision Dissociation)	MS2	5.98031	14.7	54	38.5596	20066	19022018_Fusion_Vipin_R6F3.raw	F6.3	39717	8961.58	12565	8509.27	13082.3	7359.68			FALSE				3.22	5.096e-05	0.000287
TRUE	High	Sequest HT (A8)	Unambiguous	[K].kALYLQYTDETFR.[T]	N-Term(TMT6plex)	2	3	E9PFZ2; P00450	E9PFZ2; P00450; D6RE86	1	3	0.7205	0	1	2	626.339	1877	1877	0.84	0.00053	HCD (High Energy Collision Dissociation)	MS2	5.98031	14.7	54	38.5596	20066	19022018_Fusion_Vipin_R6F3.raw	F6.3	39717	8961.58	12565	8509.27	13082.3	7359.68			FALSE				3.22	5.096e-05	0.000287
TRUE	High	Sequest HT (A8)	Unambiguous	[R].EIMENYNIALR.[W]		2	3	P08603; Q03591	B1AKG0; P08603; Q03591	0	2	0.5947	0	1	1	683.345	1365.68	1365.68	-1	-0.00069	HCD (High Energy Collision Dissociation)	MS2	5.42201	14.9	54	38.5751	20076	19022018_Fusion_Vipin_R6F3.raw	F6.3	20205.2	10645.5	18022.8	24920.1	17691.4	2784.37	No Quan Labels		FALSE				2.64	0.0001049	0.0007697
TRUE	High	Sequest HT (A8)	Selected	[K].LDAQASFLPk.[E]	K10(TMT6plex)	1	1	P19827	P19827	0	2	0.6761	0	1	1	659.881	1318.76	1318.76	-1.19	-0.00078	HCD (High Energy Collision Dissociation)	MS2	13.3569	25.2	55.5	38.5789	20078	19022018_Fusion_Vipin_R6F3.raw	F6.3	62298.3	9484.81	39948.6	12107.6	15686.1	11793.2			FALSE				2.13	0.0003942	0.00298
TRUE	High	Sequest HT (A8)	Unambiguous	[R].gHLFLQTDQPIYNPGQR.[V]	N-Term(TMT6plex)	4	9	A0A140TA32; A0A0G2JPR0; A0A140TA29; P0C0L5	F5GXS0; A0A0G2JL54; A0A140TA32; A0A0G2JPR0; P0C0L4; A0A140TA29; P0C0L5; A0A140TA44; A0A140TA49	0	3	0.7555	0	1	1	738.397	2213.18	2213.17	4.64	0.00342	HCD (High Energy Collision Dissociation)	MS2	0	8.5	55.5	38.6007	20093	19022018_Fusion_Vipin_R6F3.raw	F6.3	16361	2086.02	14439.4	3652.97	12314.8	2903.76			FALSE				4.54	0	2.438e-07
TRUE	High	Sequest HT (A8)	Selected	[R].ALRLPPTTTcQQQkEELLPAQDIk.[A]	C10(Carbamidomethyl); K14(TMT6plex); K24(TMT6plex)	1	4	B4E1Z4	E7ETN3; P00751; B4E1Z4; H7C5H1	2	4	0.118	0	1	1	809.958	3236.81	3236.81	1.03	0.00083	HCD (High Energy Collision Dissociation)	MS2	23.0646	10.7	55.5	38.6395	20119	19022018_Fusion_Vipin_R6F3.raw	F6.3	20430.1	2864.04	10124.8	3499.35	17265.5	8323.97			FALSE				3.56	5.096e-05	0.0002809
TRUE	High	Sequest HT (A8)	Selected	[R].qTVSWAVTPk.[S]	N-Term(TMT6plex); K10(TMT6plex)	1	1	P01023	P01023	0	3	0.5756	0	1	1	525.648	1574.93	1574.93	0.04	2e-05	HCD (High Energy Collision Dissociation)	MS2	60.4619	10.6	55.5	38.6498	20127	19022018_Fusion_Vipin_R6F3.raw	F6.3	21630.9	3897.14	12626.5	3495.11	11809.6	9061.83			FALSE				2.71	0.0003504	0.002596
TRUE	High	Sequest HT (A8)	Selected	[R].LSEDYGVLkTDEGIAYR.[G]	K9(TMT6plex)	1	1	P32119	P32119	1	3	0.458	0	1	1	720.048	2158.13	2158.12	3.33	0.0024	HCD (High Energy Collision Dissociation)	MS2	28.9918	14.3	54	38.7197	20173	19022018_Fusion_Vipin_R6F3.raw	F6.3	21882.7	3696.92	16173.8	7084.47	29845.3	7192.09			FALSE				2.62	0.0001328	0.0009679
TRUE	High	Sequest HT (A8)	Unambiguous	[K].SPLFMGkVVNPTQk.[-]	K7(TMT6plex); K14(TMT6plex)	2	2	A0A024R6I7; P01009	A0A024R6I7; P01009	1	3	0.3219	0	1	1	668.728	2004.17	2004.17	-1.64	-0.00109	HCD (High Energy Collision Dissociation)	MS2	28.8959	28.4	54	38.7843	20216	19022018_Fusion_Vipin_R6F3.raw	F6.3	38748.2	9389.07	27268	6435.26	67191.5	24849.2			FALSE				3.79	9.559e-06	3.729e-05
TRUE	High	Sequest HT (A8)	Unambiguous	[R].LLATLcSAEVcQcAEGk.[C]	C6(Carbamidomethyl); C11(Carbamidomethyl); C13(Carbamidomethyl); K17(TMT6plex)	4	9	A0A140TA32; A0A0G2JPR0; A0A140TA29; P0C0L5	F5GXS0; A0A0G2JL54; A0A140TA32; A0A0G2JPR0; P0C0L4; A0A140TA29; P0C0L5; A0A140TA44; A0A140TA49	0	3	0.6486	0	1	1	713.686	2139.04	2139.04	-0.71	-0.00051	HCD (High Energy Collision Dissociation)	MS2	6.4367	33.8	55.5	38.8099	20233	19022018_Fusion_Vipin_R6F3.raw	F6.3	47633.3	13593	36686.7	9031.65	78161.8	13291.2			FALSE				3.87	5.634e-05	0.0003312
TRUE	High	Sequest HT (A8)	Selected	[K].RLYGSEAFATDFQDSAAAk.[K]	K19(TMT6plex)	1	2	P01011	G3V595; P01011	1	3	0.6617	0	1	1	759.716	2277.13	2277.13	-1.29	-0.00098	HCD (High Energy Collision Dissociation)	MS2	29.0713	13.3	55.5	38.8228	20242	19022018_Fusion_Vipin_R6F3.raw	F6.3	35090.5	3706.74	16092.8	6424.74	16294.2	2727.4			FALSE				3.99	2.182e-05	0.0001418
TRUE	High	Sequest HT (A8)	Unambiguous	[K].TFYEPGEEITYSckPGYVSR.[G]	C13(Carbamidomethyl); K14(TMT6plex)	1	2	P02749	J3QRN2; P02749	0	3	0.7059	0	1	1	871.422	2612.25	2612.25	-0.72	-0.00062	HCD (High Energy Collision Dissociation)	MS2	2.74409	14.2	54	38.8412	20255	19022018_Fusion_Vipin_R6F3.raw	F6.3	34247.4	8386.33	9244.89	12450.6	11607.4	10600.3			FALSE				4.42	0	2.173e-07
TRUE	High	Sequest HT (A8)	Selected	[K].VRVELLHNPAFcSLATTk.[R]	C12(Carbamidomethyl); K18(TMT6plex)	1	1	P01024	P01024	1	4	0.3994	0	1	1	572.072	2285.26	2285.26	0.28	0.00016	HCD (High Energy Collision Dissociation)	MS2	26.4783	12	55.5	38.9522	20326	19022018_Fusion_Vipin_R6F3.raw	F6.3	32571.1	5359.99	14742	1880.42	12947.3	3971.41			FALSE				3.53	7.517e-05	0.0004627
TRUE	High	Sequest HT (A8)	Unambiguous	[R].gVGWSHPLPQcEIVk.[C]	N-Term(TMT6plex); C11(Carbamidomethyl); K15(TMT6plex)	1	1	P04003	P04003	0	3	0.5193	0	1	1	722.403	2165.19	2165.19	-0.26	-0.00019	HCD (High Energy Collision Dissociation)	MS2	0	22.8	54	39.0133	20368	19022018_Fusion_Vipin_R6F3.raw	F6.3	60820.3	6847.66	26826.1	11367.3	21428.7	15685.1			FALSE				4.41	0	9.941e-07
TRUE	High	Sequest HT (A8)	Selected	[K].gDkVWVYPPEk.[K]	N-Term(TMT6plex); K3(TMT6plex); K11(TMT6plex)	1	2	P02790	Q9BS19; P02790	1	3	0.6402	0	1	1	669.062	2005.17	2005.17	-0.67	-0.00045	HCD (High Energy Collision Dissociation)	MS2	17.8399	51.9	55.5	39.0416	20384	19022018_Fusion_Vipin_R6F3.raw	F6.3	81002.2	25190.7	81359.6	18391	52239.9	49504.7			FALSE				3.78	0	2.588e-05
TRUE	High	Sequest HT (A8)	Unambiguous	[R].DVRDYFMPcPGR.[G]	C9(Carbamidomethyl)	1	2	P02790	Q9BS19; P02790	1	3	0.4083	0	1	1	504.896	1512.67	1512.67	0.24	0.00012	HCD (High Energy Collision Dissociation)	MS2	41.3958	6.5	55.5	39.0431	20385	19022018_Fusion_Vipin_R6F3.raw	F6.3	12093.9		9684.8	6239.27	7541.81	2818.86	No Quan Labels		FALSE				2.89	0.001613	0.0161
TRUE	High	Sequest HT (A8)	Unambiguous	[R].LmQcLPNPEDVk.[M]	M2(Oxidation); C4(Carbamidomethyl); K12(TMT6plex)	1	1	P04003	P04003	0	2	0.6977	0	1	1	844.932	1688.86	1688.85	0.52	0.00044	HCD (High Energy Collision Dissociation)	MS2	0	11.5	55.5	39.0675	20401	19022018_Fusion_Vipin_R6F3.raw	F6.3	28390	3165.24	15682.8	7038.26	9184.51	2793.33			FALSE				2.15	0.0002736	0.001955
TRUE	High	Sequest HT (A8)	Unambiguous	[R].TATSEYQTFFNPR.[T]		1	3	P00734	C9JV37; P00734; E9PIT3	0	2	0.7571	0	1	1	781.368	1561.73	1561.73	0	0	HCD (High Energy Collision Dissociation)	MS2	10.3057	3.7	33.435	39.144	20455	19022018_Fusion_Vipin_R6F3.raw	F6.3	12856.2	2817.27	10341.9	3376.88	5741.58		No Quan Labels		FALSE				3.54	0	1.381e-05
TRUE	High	Sequest HT (A8)	Unambiguous	[K].yLGEEYVk.[A]	N-Term(TMT6plex); K8(TMT6plex)	1	1	P02787	P02787	0	2	0.4762	0	1	1	729.915	1458.82	1458.82	-0.79	-0.00058	HCD (High Energy Collision Dissociation)	MS2	23.4454	34.6	54	39.2377	20517	19022018_Fusion_Vipin_R6F3.raw	F6.3	48152.5	46455.6	49191.7	8487.62	36197	20944.9			FALSE				2.73	2.182e-05	0.0001634
TRUE	High	Sequest HT (A8)	Unambiguous	[K].eVGPTNADPVcLAk.[M]	N-Term(TMT6plex); C11(Carbamidomethyl); K14(TMT6plex)	2	3	E9PFZ2; P00450	E9PFZ2; H7C5R1; P00450	0	3	0.6494	0	1	1	643.684	1929.04	1929.05	-7.03	-0.00452	HCD (High Energy Collision Dissociation)	MS2	17.1121	36.4	55.5	39.2708	20537	19022018_Fusion_Vipin_R6F3.raw	F6.3	37971.2	42644.5	52247.6	27260.3	34689.8	34486.2			FALSE				3.48	0.0001328	0.0009545
TRUE	High	Sequest HT (A8)	Unambiguous	[K].aVLTIDEk.[G]	N-Term(TMT6plex); K8(TMT6plex)	2	2	A0A024R6I7; P01009	A0A024R6I7; P01009	0	2	0.4791	0	1	1	673.919	1346.83	1346.83	1.12	0.00075	HCD (High Energy Collision Dissociation)	MS2	30.2603	29.4	54	38.384	19944	19022018_Fusion_Vipin_R6F3.raw	F6.3	47986.1	16381.4	38022.9	14815.8	30679.7	33287.1			FALSE				2.63	6.066e-05	0.0003871
TRUE	High	Sequest HT (A8)	Unambiguous	[K].eHSSLAFWk.[T]	N-Term(TMT6plex); K9(TMT6plex)	1	2	P02749	J3KS17; P02749	0	3	0.4277	0	1	1	521.629	1562.87	1562.87	-0.53	-0.00028	HCD (High Energy Collision Dissociation)	MS2	34.6238	37.1	54	37.0373	19069	19022018_Fusion_Vipin_R6F3.raw	F6.3	54525.1	26063.4	34610	32578.4	30400.9	54714.1			FALSE				3.46	2.79e-05	0.0001731
TRUE	High	Sequest HT (A8)	Selected	[R].lGMFNIQHck.[K]	N-Term(TMT6plex); C9(Carbamidomethyl); K10(TMT6plex)	2	3	A0A024R6I7; P01009	A0A024R6I7; A0A0G2JRN3; P01009	0	3	0.5848	0	1	1	569.314	1705.93	1705.93	-0.8	-0.00046	HCD (High Energy Collision Dissociation)	MS2	43.3605	31.6	55.5	38.296	19882	19022018_Fusion_Vipin_R6F3.raw	F6.3	68976.9	9863.95	23571.8	12062.2	27916.9	44141.6			FALSE				2.77	0.001003	0.008237
TRUE	High	Sequest HT (A8)	Selected	[R].dWHGVPGQVDAAMAGR.[I]	N-Term(TMT6plex)	1	1	P04004	P04004	0	3	0.6049	0	1	1	632.651	1895.94	1895.94	0.5	0.00032	HCD (High Energy Collision Dissociation)	MS2	43.5782	30.8	55.5	38.2105	19823	19022018_Fusion_Vipin_R6F3.raw	F6.3	68822.7	22468.2	30843.6	15680.5	32580	9206.79			FALSE				3.24	0	1.643e-05
TRUE	High	Sequest HT (A8)	Unambiguous	[K].EDGGGWWYNR.[C]		1	2	P02675	P02675; D6REL8	0	2	0.563	0	1	1	620.262	1239.52	1239.52	-0.21	-0.00013	HCD (High Energy Collision Dissociation)	MS2	28.9798	44.7	37.305	37.103	19113	19022018_Fusion_Vipin_R6F3.raw	F6.3	47241.2	37558.3	68363.2	135843	74924	36901.6	No Quan Labels		FALSE				2.38	0.0005214	0.003835
TRUE	High	Sequest HT (A8)	Selected	[K].IWDVVEk.[A]	K7(TMT6plex)	1	1	P01024	P01024	0	2	0.514	0	1	1	559.326	1117.64	1117.65	-0.76	-0.00042	HCD (High Energy Collision Dissociation)	MS2	6.15549	39.7	54	37.1223	19126	19022018_Fusion_Vipin_R6F3.raw	F6.3	69665.2	9827.23	70482	13559.3	58256.7	20510.9			FALSE				2.14	0.001344	0.01261
TRUE	High	Sequest HT (A8)	Unambiguous	[R].TEVSSNHVLIYLDk.[V]	K14(TMT6plex)	1	1	P01023	P01023	0	3	0.5855	0	1	1	616.345	1847.02	1847.01	4.26	0.00263	HCD (High Energy Collision Dissociation)	MS2	26.0059	16.8	54	37.157	19148	19022018_Fusion_Vipin_R6F3.raw	F6.3	61643.7	2369.73	18010.8	6492.5	9240.91	3944			FALSE				3.45	0.0001012	0.0007294
TRUE	High	Sequest HT (A8)	Selected	[K].vLEPTLk.[S]	N-Term(TMT6plex); K7(TMT6plex)	2	2	D6RF35; P02774	D6RF35; P02774	0	2	0.2603	0	1	1	629.413	1257.82	1257.82	0.11	7e-05	HCD (High Energy Collision Dissociation)	MS2	24.7739	58.2	54	37.2136	19184	19022018_Fusion_Vipin_R6F3.raw	F6.3	75935.9	39957.6	82319.1	34939.1	67636.9	55370.3			FALSE				2.19	0.002354	0.02594
TRUE	High	Sequest HT (A8)	Unambiguous	[K].SDVVYTDWk.[K]	K9(TMT6plex)	1	1	P02763	P02763	0	2	0.679	0	1	1	671.348	1341.69	1341.69	0.57	0.00038	HCD (High Energy Collision Dissociation)	MS2	2.7588	53.7	10.425	37.2732	19221	19022018_Fusion_Vipin_R6F3.raw	F6.3	587041	94326.5	280268	88617.7	321513	315230			FALSE				2.43	0.001176	0.01026
TRUE	High	Sequest HT (A8)	Unambiguous	[K].TMSGLEcQAWDSQSPHAHGYIPSkFPNk.[N]	C7(Carbamidomethyl); K24(TMT6plex); K28(TMT6plex)	1	1	P00747	P00747	1	5	0.7169	0	1	1	727.163	3631.79	3631.78	0.69	0.0005	HCD (High Energy Collision Dissociation)	MS2	4.44909	15	54	37.4364	19322	19022018_Fusion_Vipin_R6F3.raw	F6.3	48681.8	2827.54	14009.6	7142.29	12160	7767.85			FALSE				4.31	9.559e-06	4.143e-05
TRUE	High	Sequest HT (A8)	Selected	[K].RGPGGVWAAEAISDARENIQR.[F]		1	1	P0DJI8	P0DJI8	2	4	0.5634	0	1	1	564.041	2253.14	2253.15	-2.43	-0.00137	HCD (High Energy Collision Dissociation)	MS2	0	3.9	54	37.4914	19358	19022018_Fusion_Vipin_R6F3.raw	F6.3	11890.8	2760.09	3878.09		3914.88		No Quan Labels		FALSE				3.39	5.096e-05	0.0002906
TRUE	High	Sequest HT (A8)	Unambiguous	[R].dWHGVPGQVDAAMAGR.[I]	N-Term(TMT6plex)	1	1	P04004	P04004	0	3	0.7143	0	1	1	632.652	1895.94	1895.94	1.66	0.00105	HCD (High Energy Collision Dissociation)	MS2	15.1682	17.5	55.5	37.5352	19386	19022018_Fusion_Vipin_R6F3.raw	F6.3	34250.7	7620.88	17028.6	16321.9	19790.2	8578.56			FALSE				4.2	0	1.973e-06
TRUE	High	Sequest HT (A8)	Unambiguous	[K].aHYGGFTVQNEANkYQISVNk.[Y]	N-Term(TMT6plex); K14(TMT6plex); K21(TMT6plex)	1	2	P02675	P02675; D6REL8	1	4	0.6957	0	1	1	764.673	3055.67	3055.66	4.23	0.00323	HCD (High Energy Collision Dissociation)	MS2	14.4738	12.3	54	37.5419	19391	19022018_Fusion_Vipin_R6F3.raw	F6.3	20535.7	3614.15	15187.9	9919.62	15727.6	6938.37			FALSE				5.29	0	1.832e-08
TRUE	High	Sequest HT (A8)	Unambiguous	[K].aVLTIDEk.[G]	N-Term(TMT6plex); K8(TMT6plex)	2	2	A0A024R6I7; P01009	A0A024R6I7; P01009	0	2	0.5034	0	1	1	673.922	1346.84	1346.83	4.83	0.00325	HCD (High Energy Collision Dissociation)	MS2	28.5922	55.6	54	37.6165	19438	19022018_Fusion_Vipin_R6F3.raw	F6.3	125642	21978.7	62126.5	12950.8	62536.3	54820.6			FALSE				2.96	8.2e-05	0.0004881
TRUE	High	Sequest HT (A8)	Selected	[K].LRTEGDGVYTLNNEkQWINk.[A]	K15(TMT6plex); K20(TMT6plex)	1	7	P00738	P00738; H3BS21; J3QQI8; H3BMJ7; J3KSV1; J3QLC9; J3KRH2	2	4	0.6682	0	1	1	709.891	2836.54	2836.54	1.66	0.00118	HCD (High Energy Collision Dissociation)	MS2	7.57951	14.1	54	37.6604	19467	19022018_Fusion_Vipin_R6F3.raw	F6.3	24263.2	12059.3	6912.1	17005.1	25567.9				FALSE				4.37	0	2.032e-05
TRUE	High	Sequest HT (A8)	Unambiguous	[K].ADGSYAAWLSR.[GD]		4	9	A0A140TA32; A0A0G2JPR0; A0A140TA29; P0C0L5	F5GXS0; A0A0G2JL54; A0A140TA32; A0A0G2JPR0; P0C0L4; A0A140TA29; P0C0L5; A0A140TA44; A0A140TA49	0	2	0.6602	0	1	1	598.787	1196.57	1196.57	-2.2	-0.00131	HCD (High Energy Collision Dissociation)	MS2	39.3252	13.5	55.5	37.6782	19478	19022018_Fusion_Vipin_R6F3.raw	F6.3	21218.1	2265.13	33929	1758.25	14096.2	7809.41	No Quan Labels		FALSE				2.06	9.141e-05	0.0006633
TRUE	High	Sequest HT (A8)	Unambiguous	[K].SLAELGGHLDQQVEEFRR.[R]		1	1	P06727	P06727	1	3	0.4423	0	1	1	695.355	2084.05	2084.05	-1.33	-0.00093	HCD (High Energy Collision Dissociation)	MS2	32.3141	12.2	55.5	37.7026	19494	19022018_Fusion_Vipin_R6F3.raw	F6.3	20145.2	10271.1	16188.1	7779.24	11692.8	6510.67	No Quan Labels		FALSE				2.6	0.0001562	0.001062
TRUE	High	Sequest HT (A8)	Unambiguous	[K].vSEADSSNADWVTk.[Q]	N-Term(TMT6plex); K14(TMT6plex)	1	4	B4E1Z4	E7ETN3; P00751; B4E1Z4; A0A0G2JH38	0	2	0.5678	0	1	1	984.01	1967.01	1967.01	0.21	0.0002	HCD (High Energy Collision Dissociation)	MS2	0	8.2	54	37.7543	19528	19022018_Fusion_Vipin_R6F3.raw	F6.3	12343.5		20573.3	2541.47	10583.1	2801.4			FALSE				2.36	7.517e-05	0.0003944
TRUE	High	Sequest HT (A8)	Selected	[K].sDVVYTDWkk.[D]	N-Term(TMT6plex); K9(TMT6plex); K10(TMT6plex)	1	1	P02763	P02763	1	3	0.5036	0	1	1	643.375	1928.11	1928.11	0.02	1e-05	HCD (High Energy Collision Dissociation)	MS2	5.37009	73.5	8.469	37.7711	19539	19022018_Fusion_Vipin_R6F3.raw	F6.3	471636	224543	588746	348178	541197	750394			FALSE				2.76	0	4.896e-06
TRUE	High	Sequest HT (A8)	Selected	[R].tEHYEEQIEAFk.[S]	N-Term(TMT6plex); K12(TMT6plex)	1	1	P02748	P02748	0	3	0.6856	0	1	1	661.347	1982.03	1982.03	0.06	4e-05	HCD (High Energy Collision Dissociation)	MS2	20.8185	23.5	54	37.794	19553	19022018_Fusion_Vipin_R6F3.raw	F6.3	64472.9	7008.89	24600.3	10098.3	16757	19272.7			FALSE				4.04	9.559e-06	4.663e-05
TRUE	High	Sequest HT (A8)	Unambiguous	[K].vSEADSSNADWVTk.[Q]	N-Term(TMT6plex); K14(TMT6plex)	1	4	B4E1Z4	E7ETN3; P00751; B4E1Z4; A0A0G2JH38	0	3	0.7298	0	1	1	656.344	1967.02	1967.01	2.53	0.00166	HCD (High Energy Collision Dissociation)	MS2	8.7287	22.1	55.5	37.8027	19558	19022018_Fusion_Vipin_R6F3.raw	F6.3	31041.4	3926.26	44588	12212.2	24788	15715.8			FALSE				3.22	0	2.937e-05
TRUE	High	Sequest HT (A8)	Unambiguous	[K].aEEEHLGILGPQLHADVGDkVk.[I]	N-Term(TMT6plex); K20(TMT6plex); K22(TMT6plex)	2	3	E9PFZ2; P00450	E9PFZ2; H7C5R1; P00450	1	5	0.6905	0	1	1	609.35	3042.72	3042.72	0.75	0.00046	HCD (High Energy Collision Dissociation)	MS2	29.4808	33.4	55.5	37.8759	19605	19022018_Fusion_Vipin_R6F3.raw	F6.3	80204.4	7514.1	39982.8	3089.5	32748.1	32324.3			FALSE				5.59	0	1.013e-09
TRUE	High	Sequest HT (A8)	Selected	[R].ALRLPPTTTcQQQkEELLPAQDIk.[A]	C10(Carbamidomethyl); K14(TMT6plex); K24(TMT6plex)	1	4	B4E1Z4	E7ETN3; P00751; B4E1Z4; H7C5H1	2	4	0.0647	0	1	1	809.955	3236.8	3236.81	-2.44	-0.00198	HCD (High Energy Collision Dissociation)	MS2	23.385	8.7	55.5	37.9492	19652	19022018_Fusion_Vipin_R6F3.raw	F6.3	15769.8	3766.76	10699.6	3997.63	14972.5	1799.4			FALSE				3.4	3.47e-05	0.0002134
TRUE	High	Sequest HT (A8)	Unambiguous	[R].eGVQkEDIPPADLSDQVPDTESETR.[I]	N-Term(TMT6plex); K5(TMT6plex)	1	1	P01024	P01024	1	3	0.7364	0	1	1	1071.88	3213.62	3213.62	0.41	0.00044	HCD (High Energy Collision Dissociation)	MS2	0	1.2	54	38.0214	19698	19022018_Fusion_Vipin_R6F3.raw	F6.3	1649.6		3438.49	1856.85					FALSE				2.58	5.096e-05	0.0003047
TRUE	High	Sequest HT (A8)	Selected	[K].eGAIHREELVYELNPLDHR.[G]	N-Term(TMT6plex)	4	9	A0A140TA32; A0A0G2JPR0; A0A140TA29; P0C0L5	F5GXS0; A0A0G2JL54; A0A140TA32; A0A0G2JPR0; P0C0L4; A0A140TA29; P0C0L5; A0A140TA44; A0A140TA49	1	5	0.4165	0	1	1	504.669	2519.32	2519.32	-1.55	-0.00078	HCD (High Energy Collision Dissociation)	MS2	44.0297	19.3	55.5	38.0327	19704	19022018_Fusion_Vipin_R6F3.raw	F6.3	40607.6	3839.37	32877.9	3523.95	26059.3	7721.1			FALSE				3.89	0	2.472e-05
TRUE	High	Sequest HT (A8)	Unambiguous	[K].NQVSLTcLVk.[G]	C7(Carbamidomethyl); K10(TMT6plex)	4	9	A0A286YFJ8; A0A286YEY4; A0A0A0MS08; A0A286YES1	A0A286YFJ8; A0A286YEY4; P01857; P01861; A0A0A0MS08; P01859; A0A286YES1; A0A0A0MS07; P01860	0	2	0.588	0	1	1	695.899	1390.79	1390.79	-1.22	-0.00085	HCD (High Energy Collision Dissociation)	MS2	56.5775	33	55.5	38.0342	19705	19022018_Fusion_Vipin_R6F3.raw	F6.3	61930.3	19666.7	43728	17325.7	29269.1	25854.1			FALSE				2.33	0.0003534	0.002635
TRUE	High	Sequest HT (A8)	Unambiguous	[R].aLVDTLk.[F]	N-Term(TMT6plex); K7(TMT6plex)	1	1	P04114	P04114	0	2	0.2805	0	1	1	609.397	1217.79	1217.79	-0.43	-0.00026	HCD (High Energy Collision Dissociation)	MS2	32.6248	82.7	28.954	38.1094	19756	19022018_Fusion_Vipin_R6F3.raw	F6.3	314578	25869.2	147745	40012.4	227910	196386			FALSE				2.46	0.0006888	0.00527
TRUE	High	Sequest HT (A8)	Unambiguous	[K].WNFYYSPQSSPDkk.[L]	K13(TMT6plex); K14(TMT6plex)	1	1	P04114	P04114	1	3	0.6208	0	1	1	735.718	2205.14	2205.14	0.4	0.00029	HCD (High Energy Collision Dissociation)	MS2	61.1745	38.3	54	38.1901	19810	19022018_Fusion_Vipin_R6F3.raw	F6.3	38538.6	13093.7	129167	6978.36	34764.4	14916.6			FALSE				2.98	0	3.367e-05
TRUE	High	Sequest HT (A8)	Unambiguous	[R].yVGGQEHFAHLLILRDTk.[T]	N-Term(TMT6plex); K18(TMT6plex)	1	1	P02763	P02763	1	5	0.6809	0	1	1	511.896	2555.45	2555.45	0.02	1e-05	HCD (High Energy Collision Dissociation)	MS2	3.88004	11.4	54	38.2004	19817	19022018_Fusion_Vipin_R6F3.raw	F6.3	8122.39		19778	6824.96	18201.4	19546.2			FALSE				4.23	0	9.783e-06
TRUE	High	Sequest HT (A8)	Selected	[K].NIQSLEVIGk.[G]	K10(TMT6plex)	1	1	P02775	P02775	0	2	0.5952	0	1	1	665.401	1329.79	1329.79	0.01	0	HCD (High Energy Collision Dissociation)	MS2	21.1216	29.4	54	38.2327	19839	19022018_Fusion_Vipin_R6F3.raw	F6.3	63063.8	18211.2	35365	9945.43	37565.3	14401.3			FALSE				2.1	0.0001098	0.0008073
TRUE	High	Sequest HT (A8)	Selected	[K].ESGPTTYkVTSTLTIk.[E]	K8(TMT6plex); K16(TMT6plex)	1	2	P01871	A0A1B0GUU9; P01871	1	3	0.2945	0	1	1	728.756	2184.25	2184.25	0.04	3e-05	HCD (High Energy Collision Dissociation)	MS2	12.8154	31	54	35.1739	17797	19022018_Fusion_Vipin_R6F3.raw	F6.3	62016.3	10660.3	28524.7	12180	32431.8	39568.3			FALSE				3.43	6.066e-05	0.0003665
TRUE	High	Sequest HT (A8)	Unambiguous	[K].dScVGSLVVk.[S]	N-Term(TMT6plex); C3(Carbamidomethyl); K10(TMT6plex)	1	1	P01024	P01024	0	2	0.5171	0	1	1	761.44	1521.87	1521.87	0.82	0.00062	HCD (High Energy Collision Dissociation)	MS2	27.0035	28.1	55.5	35.1648	17790	19022018_Fusion_Vipin_R6F3.raw	F6.3	47168.8	11260.5	45688.4	25355.4	19435.9	13755.3			FALSE				2.05	0.001121	0.00971
TRUE	High	Sequest HT (A8)	Unambiguous	[K].lYHAFSAMk.[K]	N-Term(TMT6plex); K9(TMT6plex)	1	3	P05155	E9PGN7; H9KV48; P05155	0	3	0.5399	0	1	1	509.294	1525.87	1525.86	4.79	0.00244	HCD (High Energy Collision Dissociation)	MS2	46.9528	20.4	55.5	35.1465	17777	19022018_Fusion_Vipin_R6F3.raw	F6.3	65644.1	8132.54	10337.2	2673.71	13885.4	16254.7			FALSE				2.76	0.0004881	0.003497
TRUE	High	Sequest HT (A8)	Unambiguous	[K].DGAGDVAFVk.[H]	K10(TMT6plex)	1	2	P02787	C9JVG0; P02787	0	2	0.6711	0	1	1	604.33	1207.65	1207.65	0.52	0.00031	HCD (High Energy Collision Dissociation)	MS2	6.08933	40.5	17.64	32.1926	15803	19022018_Fusion_Vipin_R6F3.raw	F6.3	316840	108035	131671	20260.6	100802	78647.8			FALSE				3.04	9.141e-05	0.000664
TRUE	High	Sequest HT (A8)	Selected	[K].skEQLTPLIk.[K]	N-Term(TMT6plex); K2(TMT6plex); K10(TMT6plex)	1	4	V9GYM3	V9GYM3; V9GYE3; V9GYG9; P02652	1	3	0.3722	0	1	1	615.399	1844.18	1844.18	0.6	0.00037	HCD (High Energy Collision Dissociation)	MS2	21.4718	72.8	54	32.2531	15844	19022018_Fusion_Vipin_R6F3.raw	F6.3	126993	101898	88518.5	42816.4	51027.1	36288.7			FALSE				3.17	2.182e-05	0.000128
TRUE	High	Sequest HT (A8)	Selected	[R].DRLDEVkEQVAEVR.[A]	K7(TMT6plex)	1	1	P02649	P02649	2	4	0.2232	0	1	1	479.516	1915.04	1915.04	-0.39	-0.00019	HCD (High Energy Collision Dissociation)	MS2	18.9977	16.5	55.5	32.3186	15888	19022018_Fusion_Vipin_R6F3.raw	F6.3	18519.2	9804.81	9361.36	8909.01	36061.2	15056.2			FALSE				3.45	4.057e-05	0.0002391
TRUE	High	Sequest HT (A8)	Unambiguous	[R].SDVMYTDWkk.[D]	K9(TMT6plex); K10(TMT6plex)	1	1	P19652	P19652	1	3	0.5688	0	1	1	577.645	1730.92	1730.92	0.3	0.00017	HCD (High Energy Collision Dissociation)	MS2	7.30992	54.7	11.178	32.3885	15937	19022018_Fusion_Vipin_R6F3.raw	F6.3	656617	91837.8	215372	122328	332062	233011			FALSE				2.69	6.066e-05	0.0003529
TRUE	High	Sequest HT (A8)	Unambiguous	[R].VPFDAATLHTSTAMAAQHGMDDDGTGQk.[Q]	K28(TMT6plex)	1	3	P06396	A0A0A0MT01; P06396; A0A0A0MS51	0	4	0.703	0	1	1	776.367	3102.45	3102.45	0.33	0.00026	HCD (High Energy Collision Dissociation)	MS2	25.1394	8.9	55.5	32.4254	15961	19022018_Fusion_Vipin_R6F3.raw	F6.3	24682	2855.56	10863.2	3864.4	6315.65	3440.32			FALSE				3.03	7.517e-05	0.000472
TRUE	High	Sequest HT (A8)	Unambiguous	[R].kGGETSEmYLIQPDSSVkPYR.[V]	N-Term(TMT6plex); M8(Oxidation); K18(TMT6plex)	1	2	P02675	P02675; D6REL8	1	4	0.4989	0	1	1	715.63	2859.5	2859.5	0.43	0.00031	HCD (High Energy Collision Dissociation)	MS2	1.70311	20.8	20.701	32.4928	16009	19022018_Fusion_Vipin_R6F3.raw	F6.3	157629	4168	54462.6	21072.5	70915	31592.9			FALSE				4.41	0	1.365e-05
TRUE	High	Sequest HT (A8)	Unambiguous	[R].kGGETSEmYLIQPDSSVkPYR.[V]	K1(TMT6plex); M8(Oxidation); K18(TMT6plex)	1	2	P02675	P02675; D6REL8	1	4	0.4989	0	1	2	715.63	2859.5	2859.5	0.43	0.00031	HCD (High Energy Collision Dissociation)	MS2	1.70311	20.8	20.701	32.4928	16009	19022018_Fusion_Vipin_R6F3.raw	F6.3	157629	4168	54462.6	21072.5	70915	31592.9			FALSE				4.41	0	1.365e-05
TRUE	High	Sequest HT (A8)	Unambiguous	[R].kGGETSEMYLIQPDSSVkPYR.[V]	K1(TMT6plex); K18(TMT6plex)	1	2	P02675	P02675; D6REL8	1	4	0.6108	0	1	1	711.631	2843.5	2843.5	-0.07	-5e-05	HCD (High Energy Collision Dissociation)	MS2	2.00385	24.8	16.43	32.5223	16030	19022018_Fusion_Vipin_R6F3.raw	F6.3	259071	7290.62	75821.2	33485.3	93893	35583.8			FALSE				6.32	0	5.987e-10
TRUE	High	Sequest HT (A8)	Unambiguous	[R].kGGETSEMYLIQPDSSVkPYR.[V]	N-Term(TMT6plex); K18(TMT6plex)	1	2	P02675	P02675; D6REL8	1	4	0.6108	0	1	2	711.631	2843.5	2843.5	-0.07	-5e-05	HCD (High Energy Collision Dissociation)	MS2	2.00385	24.8	16.43	32.5223	16030	19022018_Fusion_Vipin_R6F3.raw	F6.3	259071	7290.62	75821.2	33485.3	93893	35583.8			FALSE				6.32	0	5.987e-10
TRUE	High	Sequest HT (A8)	Selected	[R].eVDLkDYEDQQk.[Q]	N-Term(TMT6plex); K5(TMT6plex); K12(TMT6plex)	1	2	P02671	P02671; A0A087WUA0	1	3	0.4984	0	1	1	733.071	2197.2	2197.2	0.64	0.00047	HCD (High Energy Collision Dissociation)	MS2	4.59267	86	54	32.5351	16038	19022018_Fusion_Vipin_R6F3.raw	F6.3	199112	11714.5	107458	75413.4	59591.1	74764.5			FALSE				3.09	0	1.485e-06
TRUE	High	Sequest HT (A8)	Unambiguous	[R].FSGSGSGTDFTLk.[I]	K13(TMT6plex)	3	8	P01614; A0A075B6S2; P06310	P01614; A2NJV5; A0A075B6P5; A0A075B6S2; A0A0A0MRZ7; P06310; A0A087X0Q4; A0A075B6S6	0	2	0.6711	0	1	1	766.893	1532.78	1532.78	0.18	0.00014	HCD (High Energy Collision Dissociation)	MS2	74.4635	26	55.5	32.5389	16040	19022018_Fusion_Vipin_R6F3.raw	F6.3	52530.8	6887.24	40231.8	14643	22136.9	18907.9			FALSE				2.28	7.517e-05	0.0004605
TRUE	High	Sequest HT (A8)	Unambiguous	[K].EFTPPVQAAYQk.[V]	K12(TMT6plex)	1	1	P68871	P68871	0	3	0.7061	0	1	1	536.626	1607.86	1607.86	0.37	0.0002	HCD (High Energy Collision Dissociation)	MS2	40.7274	31.3	48.039	32.548	16047	19022018_Fusion_Vipin_R6F3.raw	F6.3	22083.8	4345.39	16791.8	10426.1	140315	20650.6			FALSE				3.13	1.549e-05	9.053e-05
TRUE	High	Sequest HT (A8)	Unambiguous	[R].kGGETSEMYLIQPDSSVkPYR.[V]	N-Term(TMT6plex); K18(TMT6plex)	1	2	P02675	P02675; D6REL8	1	3	0.6305	0	1	1	948.506	2843.5	2843.5	0.61	0.00057	HCD (High Energy Collision Dissociation)	MS2	0	11	55.5	32.5502	16048	19022018_Fusion_Vipin_R6F3.raw	F6.3	38366.4		9672.1	3501.53	12962	2531.27			FALSE				4.98	0	2.024e-08
TRUE	High	Sequest HT (A8)	Unambiguous	[R].kGGETSEMYLIQPDSSVkPYR.[V]	K1(TMT6plex); K18(TMT6plex)	1	2	P02675	P02675; D6REL8	1	3	0.6305	0	1	2	948.506	2843.5	2843.5	0.61	0.00057	HCD (High Energy Collision Dissociation)	MS2	0	11	55.5	32.5502	16048	19022018_Fusion_Vipin_R6F3.raw	F6.3	38366.4		9672.1	3501.53	12962	2531.27			FALSE				4.98	0	2.024e-08
TRUE	High	Sequest HT (A8)	Selected	[K].sVIPSDGPSVAcVkk.[A]	N-Term(TMT6plex); C12(Carbamidomethyl); K14(TMT6plex); K15(TMT6plex)	1	4	P02787	F8WCI6; P02787; C9JB55; F8WEK9	1	3	0.4812	0	1	1	744.441	2231.31	2231.3	1.87	0.00139	HCD (High Energy Collision Dissociation)	MS2	21.6447	45.5	55.5	32.5826	16071	19022018_Fusion_Vipin_R6F3.raw	F6.3	80074.8	55623.6	41404	28053.3	35555.3	28206.1			FALSE				2.66	8.2e-05	0.0006203
TRUE	High	Sequest HT (A8)	Unambiguous	[K].EGAIHREELVYELNPLDHR.[G]		4	9	A0A140TA32; A0A0G2JPR0; A0A140TA29; P0C0L5	F5GXS0; A0A0G2JL54; A0A140TA32; A0A0G2JPR0; P0C0L4; A0A140TA29; P0C0L5; A0A140TA44; A0A140TA49	1	4	0.5916	0	1	1	573.294	2290.15	2290.16	-1.4	-0.0008	HCD (High Energy Collision Dissociation)	MS2	30.553	24	54	32.5982	16082	19022018_Fusion_Vipin_R6F3.raw	F6.3	56991.4	3949.92	37865.9	11043.8	19413.7	13645.6	No Quan Labels		FALSE				5.24	0	2.942e-05
TRUE	High	Sequest HT (A8)	Unambiguous	[R].YVGGQEHFAHLLILR.[D]		1	1	P02763	P02763	0	4	0.6692	0	1	1	438.995	1752.96	1752.95	1.08	0.00047	HCD (High Energy Collision Dissociation)	MS2	0.579779	0.6	4.165	32.6176	16096	19022018_Fusion_Vipin_R6F3.raw	F6.3	44749.2						No Quan Labels		FALSE				3.9	1.549e-05	0.0001046
TRUE	High	Sequest HT (A8)	Unambiguous	[R].kGGETSEMYLIQPDSSVkPYR.[V]	N-Term(TMT6plex); K18(TMT6plex)	1	2	P02675	P02675; D6REL8	1	5	0.5884	0	1	1	569.506	2843.5	2843.5	0.6	0.00034	HCD (High Energy Collision Dissociation)	MS2	7.44993	78.9	47.952	32.6199	16097	19022018_Fusion_Vipin_R6F3.raw	F6.3	276079	11449.5	68280.6	35226.5	101401	50602.9			FALSE				6.56	0	1.609e-08
TRUE	High	Sequest HT (A8)	Unambiguous	[R].kGGETSEMYLIQPDSSVkPYR.[V]	K1(TMT6plex); K18(TMT6plex)	1	2	P02675	P02675; D6REL8	1	5	0.5884	0	1	2	569.506	2843.5	2843.5	0.6	0.00034	HCD (High Energy Collision Dissociation)	MS2	7.44993	78.9	47.952	32.6199	16097	19022018_Fusion_Vipin_R6F3.raw	F6.3	276079	11449.5	68280.6	35226.5	101401	50602.9			FALSE				6.56	0	1.609e-08
TRUE	High	Sequest HT (A8)	Unambiguous	[K].VMDkYTFELSR.[R]	K4(TMT6plex)	2	2	D6RF35; P02774	D6RF35; P02774	1	3	0.2835	0	1	1	539.955	1617.85	1617.85	-0.12	-6e-05	HCD (High Energy Collision Dissociation)	MS2	4.18438	33.9	34.501	32.6317	16106	19022018_Fusion_Vipin_R6F3.raw	F6.3	114329	22160.6	57174.2	16999	70149.4	28390.7			FALSE				3.28	2.79e-05	0.0002008
TRUE	High	Sequest HT (A8)	Unambiguous	[K].QVGSGVTTDQVQAEAk.[E]	K16(TMT6plex)	1	2	P01871	A0A1B0GUU9; P01871	0	2	0.7453	0	1	1	923.987	1846.97	1846.97	-2.17	-0.002	HCD (High Energy Collision Dissociation)	MS2	22.0216	5.6	55.5	32.6767	16136	19022018_Fusion_Vipin_R6F3.raw	F6.3	17889.8		7015.11		2298.93	6176.85			FALSE				2.12	4.057e-05	0.0002169
TRUE	High	Sequest HT (A8)	Unambiguous	[K].EGAIHREELVYELNPLDHR.[G]		4	9	A0A140TA32; A0A0G2JPR0; A0A140TA29; P0C0L5	F5GXS0; A0A0G2JL54; A0A140TA32; A0A0G2JPR0; P0C0L4; A0A140TA29; P0C0L5; A0A140TA44; A0A140TA49	1	3	0.59	0	1	1	764.059	2290.16	2290.16	1.62	0.00124	HCD (High Energy Collision Dissociation)	MS2	29.1726	10	54	32.6882	16144	19022018_Fusion_Vipin_R6F3.raw	F6.3	15075.5	3306.57	21640.4	15436.4	3925.49	3147.01	No Quan Labels		FALSE				4.78	0	1.034e-06
TRUE	High	Sequest HT (A8)	Selected	[K].gVALHRPDVYLLPPAR.[E]	N-Term(TMT6plex)	1	2	P01871	A0A1B0GUU9; P01871	0	4	0.4426	0	1	1	501.549	2003.17	2003.18	-0.25	-0.00013	HCD (High Energy Collision Dissociation)	MS2	3.59915	9.7	55.5	32.6933	16147	19022018_Fusion_Vipin_R6F3.raw	F6.3	22719.3		6114.12	2909.19	8033.09	18305.7			FALSE				3.05	0	2.796e-05
TRUE	High	Sequest HT (A8)	Unambiguous	[K].EGAIHREELVYELNPLDHR.[G]		4	9	A0A140TA32; A0A0G2JPR0; A0A140TA29; P0C0L5	F5GXS0; A0A0G2JL54; A0A140TA32; A0A0G2JPR0; P0C0L4; A0A140TA29; P0C0L5; A0A140TA44; A0A140TA49	1	5	0.4671	0	1	1	458.837	2290.16	2290.16	-0.11	-5e-05	HCD (High Energy Collision Dissociation)	MS2	45.1507	35.4	54	32.7049	16156	19022018_Fusion_Vipin_R6F3.raw	F6.3	36226.1		32225.6	2238.62	132806	14639.4	No Quan Labels		FALSE				4.56	1.549e-05	6.853e-05
TRUE	High	Sequest HT (A8)	Unambiguous	[R].kTLLSNLEEAk.[K]	N-Term(TMT6plex); K11(TMT6plex)	1	8	P10909	E5RGB0; E7ETB4; E7ERK6; E5RG36; E5RJZ5; H0YLK8; E5RH61; P10909	1	3	0.5196	0	1	1	568.682	1704.03	1704.03	-0.4	-0.00023	HCD (High Energy Collision Dissociation)	MS2	8.7411	62.7	55.5	32.7227	16168	19022018_Fusion_Vipin_R6F3.raw	F6.3	196549	18340.6	47762.8	11616.2	60463.5	36801.9			FALSE				4.08	1.549e-05	5.873e-05
TRUE	High	Sequest HT (A8)	Unambiguous	[K].lALDNGGLAR.[R]	N-Term(TMT6plex)	2	3	B7ZKJ8; Q14624	H7C0L5; B7ZKJ8; Q14624	0	2	0.3857	0	1	1	614.864	1228.72	1228.72	-0.39	-0.00024	HCD (High Energy Collision Dissociation)	MS2	32.7574	45.6	55.5	32.1549	15778	19022018_Fusion_Vipin_R6F3.raw	F6.3	77434.8	22417	71230.8	33911.5	41158.4	25951			FALSE				2.23	0.0008001	0.006068
TRUE	High	Sequest HT (A8)	Unambiguous	[R].kTLLSNLEEAk.[K]	K1(TMT6plex); K11(TMT6plex)	1	8	P10909	E5RGB0; E7ETB4; E7ERK6; E5RG36; E5RJZ5; H0YLK8; E5RH61; P10909	1	3	0.5196	0	1	2	568.682	1704.03	1704.03	-0.4	-0.00023	HCD (High Energy Collision Dissociation)	MS2	8.7411	62.7	55.5	32.7227	16168	19022018_Fusion_Vipin_R6F3.raw	F6.3	196549	18340.6	47762.8	11616.2	60463.5	36801.9			FALSE				4.08	1.549e-05	5.873e-05
TRUE	High	Sequest HT (A8)	Unambiguous	[R].VGFYESDVMGR.[G]		1	1	P01023	P01023	0	2	0.5931	0	1	1	630.29	1259.57	1259.57	-0.36	-0.00022	HCD (High Energy Collision Dissociation)	MS2	30.9787	35	55.5	32.074	15726	19022018_Fusion_Vipin_R6F3.raw	F6.3	94791.1	12958.4	30487.7	14186.4	35667.8	19071.4	No Quan Labels		FALSE				2.31	6.066e-05	0.0003858
TRUE	High	Sequest HT (A8)	Unambiguous	[K].DScVGSLVVk.[S]	C3(Carbamidomethyl); K10(TMT6plex)	1	1	P01024	P01024	0	2	0.6018	0	1	1	646.859	1292.71	1292.71	1.6	0.00103	HCD (High Energy Collision Dissociation)	MS2	20.8286	26.8	55.5	31.9601	15649	19022018_Fusion_Vipin_R6F3.raw	F6.3	69223.4	9992.37	44583.4	7722.82	22553.1	9684.92			FALSE				2.21	0.0005025	0.003579
TRUE	High	Sequest HT (A8)	Selected	[K].aLFVSEEEkk.[L]	N-Term(TMT6plex); K9(TMT6plex); K10(TMT6plex)	1	4	B4E1Z4	E7ETN3; P00751; B4E1Z4; H7C5H1	1	3	0.4488	0	1	1	623.043	1867.12	1867.11	0.37	0.00023	HCD (High Energy Collision Dissociation)	MS2	10.375	95.8	41.676	31.2099	15157	19022018_Fusion_Vipin_R6F3.raw	F6.3	182041	36031	241904	63921	170730	83447.6			FALSE				2.54	1.549e-05	8.523e-05
TRUE	High	Sequest HT (A8)	Selected	[R].IGESIELTcPk.[G]	C9(Carbamidomethyl); K11(TMT6plex)	1	1	P13671	P13671	0	2	0.5817	0	1	1	738.404	1475.8	1475.8	1.46	0.00108	HCD (High Energy Collision Dissociation)	MS2	32.0892	18.3	55.5	31.2149	15160	19022018_Fusion_Vipin_R6F3.raw	F6.3	25951.4	14162.1	17708.1	23965.6	17902.7	8160.69			FALSE				2.08	0.0002736	0.001901
TRUE	High	Sequest HT (A8)	Selected	[K].EITALAPSTMk.[I]	K11(TMT6plex)	2	7	P60709; P68032	P63267; A6NL76; P60709; P62736; P68133; P68032; P63261	0	2	0.556	0	1	1	695.894	1390.78	1390.78	-1.04	-0.00072	HCD (High Energy Collision Dissociation)	MS2	63.4321	53.1	55.5	31.2727	15196	19022018_Fusion_Vipin_R6F3.raw	F6.3	151032	14249.8	38394.1	23030.8	50632.2	33814.5			FALSE				2.41	8.2e-05	0.0005774
TRUE	High	Sequest HT (A8)	Unambiguous	[K].EGYYGYTGAFR.[C]		1	2	P02787	H7C5E8; P02787	0	2	0.7793	0	1	1	642.289	1283.57	1283.57	0.56	0.00036	HCD (High Energy Collision Dissociation)	MS2	22.1607	20.1	54	31.291	15208	19022018_Fusion_Vipin_R6F3.raw	F6.3	38716.2	9405	23954.4	13037.3	25968.1	9899.77	No Quan Labels		FALSE				2.22	0.0001604	0.001102
[truncated: 237,951+ more rows]

## Sheet: 2.3. Unnormalized_data
Run	Protein	Abundance	Channel	BioReplicate	Condition	Mixture
R7	A0A024R6I7	14.6512	129	R7.129	CSA4	1
R7	A0A024R6I7	14.3185	127	R7.127	HC7	1
R7	A0A024R6I7	18.5891	126	R7.126	Norm	1
R7	A0A024R6I7	14.1683	128	R7.128	NSFM7	1
[truncated: 27,732 more rows]

## Sheet: 2.4. RunToRun_Norm
	CB1	CB2	CB3	CB4	CB5	CB6	CCB1	CCB2	CCB3	CCB4	CSA1	CSA2	CSA3	CSA4	HC1	HC10	HC2	HC3	HC4	HC5	HC6	HC7	HC8	HC9	Norm	NSFM1	NSFM2	NSFM3	NSFM4	NSFM5	NSFM6	NSFM7	NSFM8	SA1	SA2	SA3	SA4	SA5	SA6	SF1	SF10	SF11	SF12	SF2	SF3	SF4	SF5	SF6	SF7
[truncated: 1,495 more rows]
[truncated: 2 more columns]

[truncated: 5 more sheets: 2.5. Quantile_Norm, 2.6. Significant_Protein, 2.7. Standardized_Data and Comm, 2.8. Pathway analysis, 2.9 Severe_Complications]
