# Supplementary material for: Multiplexed quantitative proteomics provides mechanistic cues for malaria severity and complexity
Source: Commun Biol. 2020 Nov 17;3:683. doi: 10.1038/s42003-020-01384-4 (PMC7672109; doi:10.1038/s42003-020-01384-4)
Supplement: Supplementary file 6 — Supplementary Data 3 [file 42003_2020_1384_MOESM6_ESM.xlsx]

## Sheet: Key
Supplementary Data 3. Human altered proteins in plasma of vivax infected patient as compared to Healthy individuals
S. No.	Tab names	Description
3.1	Annotation	Annotation of labels and samples used in reactions (R 1 to 4)
3.2	PSMs	Peptide Spectrum Matches for all the reaction runs of vivax labeled samples using Proteome discoverer 2.2
3.3	Unnormalized_data	Analysed, unnormalized proteins of labeled reactions using MsStatsTMT (R based package)
3.4	RunToRun_Norm	Normalized data to remove run to run variation
3.5	Quantile_Norm	Quantile normalized data
3.6	Significant_Protein	List of Significant proteins from normalized data sets
3.7	Standardized_Data and Comm	List of proteins common across all the samples
3.8	Altered proteins	List of the differentially abundant plasma proteins identified in non-severe and severe vivax malaria
S. No.	Column names	Full form
1	SV/SVM	Severe Vivax
2	A/NSVM	Non Severe Vivax
3	HC	Healthy Control
4	Norm	Reference pool

## Sheet: 3.1. Annotation
Reaction	Label	Annotation
R1	126	Norm
	127N	H1
	127C	7A
	128N	12A
	128C	16A
	129N	SV11
	129C	SV12
	130N	SV13
	130C	SV14
	131	SV15
R2	126	Norm
	127N	H2
	127C	17A
	128N	19A
	128C	35A
	129N	SV16
	129C	SV17
	130N	SV18
	130C	SV19
	131	SV20
R3	126	Norm
	127N	H3
	127C	22A
	128N	23A
	128C	20A
	129N	SV1
	129C	SV2
	130N	SV3
	130C	SV4
	131	SV5
R4	126	Norm
	127N	H4
	127C	25A
	128N	26A
	128C	24A
	129N	SV6
	129C	SV7
	130N	SV8
	130C	SV9
	131	SV10

## Sheet: 3.2. PSMs
Checked	Confidence	Identifying Node	PSM Ambiguity	Annotated Sequence	Modifications	# Protein Groups	# Proteins	Master Protein Accessions	Protein Accessions	# Missed Cleavages	Charge	DeltaScore	DeltaCn	Rank	Search Engine Rank	m/z [Da]	MH+ [Da]	Theo. MH+ [Da]	DeltaM [ppm]	Deltam/z [Da]	Activation Type	MS Order	Isolation Interference [%]	Average Reporter S/N	Ion Inject Time [ms]	RT [min]	First Scan	Spectrum File	File ID	Abundance: 126	Abundance: 127N	Abundance: 127C	Abundance: 128N	Abundance: 128C	Abundance: 129N	Abundance: 129C	Abundance: 130N	Abundance: 130C	Abundance: 131	Quan Info	XCorr	Ions Score	Contaminant	Identity Strict	Identity Relaxed	Expectation Value	Percolator q-Value	Percolator PEP
FALSE	High	Sequest HT (A2)	Selected	[R].TPGAAANLELIFVGPQHAGNYR.[C]		1	1	P04217	P04217	0	3	0.6534	0	1	1	766.066	2296.18	2296.18	0.6	0.00046	HCD (High Energy Collision Dissociation)	MS2	0		7.961	61.3543	37447	26032018_Fusion_TMT_SS_Set1_Fr3.raw	F3.3												7.3		FALSE				0	1.869e-14
FALSE	High	Sequest HT (A2)	Selected	[R].TPGAAANLELIFVGPQHAGNYR.[C]		1	1	P04217	P04217	0	3	0.6352	0	1	1	766.066	2296.18	2296.18	0.21	0.00016	HCD (High Energy Collision Dissociation)	MS2	1.53036	0.9	25.839	61.2874	35753	31032018_Fusion_TMT_SS_Set2_Fr4.raw	F4.4						3611.4		5056.13	4064.09	7126.67		6.77		FALSE				0	2.528e-14
FALSE	High	Sequest HT (A2)	Selected	[K].HYYIGIIETTWDYASDHGEkk.[L]	K20(TMT6plex); K21(TMT6plex)	2	3	E9PFZ2; P00450	E9PFZ2; P00450; D6RE86	1	4	0.6238	0	1	1	746.887	2984.53	2984.52	2.6	0.00194	HCD (High Energy Collision Dissociation)	MS2	4.5347	18.3	54	60.7789	35926	01042018_Fusion_TMT_SS_Set3_Fr4.raw	F1.4	19158.6	41381.6	53877.9	28658.7	39968.7	1861.79	1481.17		2124.56	3821.72		7.15		FALSE				0	3.335e-14
FALSE	High	Sequest HT (A2)	Unambiguous	[R].EGVQkEDIPPADLSDQVPDTESETR.[I]	K5(TMT6plex)	1	1	P01024	P01024	1	3	0.6821	0	1	1	995.491	2984.46	2984.45	1.55	0.00155	HCD (High Energy Collision Dissociation)	MS2	0	5.5	34.336	35.9994	20390	01042018_Fusion_TMT_SS_Set3_Fr2.raw	F1.2	5307.68	16649.4	5679.05	13548.5	13329.8			5321.77	4281.1	23077.6		6.7		FALSE				0	3.905e-14
FALSE	High	Sequest HT (A2)	Unambiguous	[R].EGVQkEDIPPADLSDQVPDTESETR.[I]	K5(TMT6plex)	1	1	P01024	P01024	1	3	0.6933	0	1	1	995.49	2984.46	2984.45	0.86	0.00086	HCD (High Energy Collision Dissociation)	MS2	0	4.3	54	39.4498	22894	01042018_Fusion_TMT_SS_Set4_Fr3.raw	F2.3	2225.02	2087.42	3402.8	1295.02	1850.04	8514.4	4698.36	14180.7	4906.09	1543.11		6.13		FALSE				0	5.021e-14
FALSE	High	Sequest HT (A2)	Unambiguous	[R].EGVQkEDIPPADLSDQVPDTESETR.[I]	K5(TMT6plex)	1	1	P01024	P01024	1	3	0.6678	0	1	1	995.49	2984.46	2984.45	0.66	0.00066	HCD (High Energy Collision Dissociation)	MS2	0	4.7	48.719	37.4221	21481	01042018_Fusion_TMT_SS_Set3_fr1.raw	F1.1	1580.61	7919.93	4387.45	7931.51	8176.24			3377.43	3102.08	16076.8		5.75		FALSE				0	5.088e-14
FALSE	High	Sequest HT (A2)	Unambiguous	[R].IFFHLNAVALGDGGHYTcR.[Y]	C18(Carbamidomethyl)	1	2	P04217	P04217; M0R009	0	3	0.5937	0	1	1	716.687	2148.05	2148.04	0.65	0.00047	HCD (High Energy Collision Dissociation)	MS2	0.181466	0.7	54	48.0421	25231	01042018_Fusion_TMT_SS_Set3_Fr5.raw	F1.5						2240.46		1242.37	2039.53	1393.37		6.67		FALSE				0	6.681e-14
FALSE	High	Sequest HT (A2)	Selected	[R].TPGAAANLELIFVGPQHAGNYR.[C]		1	1	P04217	P04217	0	3	0.6764	0	1	1	766.067	2296.19	2296.18	0.81	0.00062	HCD (High Energy Collision Dissociation)	MS2	0.436463		22.746	63.5363	39827	01042018_Fusion_TMT_SS_Set4_Fr2.raw	F2.2												6.83		FALSE				0	7.249e-14
FALSE	High	Sequest HT (A2)	Unambiguous	[R].HTFMGVVSLGSPSGEVSHPR.[K]		1	2	C9JV77	C9JV77; P02765	0	3	0.6563	0	1	1	694.346	2081.02	2081.02	0.1	7e-05	HCD (High Energy Collision Dissociation)	MS2	0		55.5	26.5089	12682	26032018_Fusion_TMT_SS_Set1_Fr4.raw	F3.4												6.11		FALSE				0	1.22e-13
FALSE	High	Sequest HT (A2)	Unambiguous	[R].EGVQkEDIPPADLSDQVPDTESETR.[I]	K5(TMT6plex)	1	1	P01024	P01024	1	3	0.6766	0	1	1	995.49	2984.45	2984.45	0.39	0.00038	HCD (High Energy Collision Dissociation)	MS2	0	4.2	54	35.1946	19899	26032018_Fusion_TMT_SS_Set1_Fr2.raw	F3.2	6488.33	3073.38	3560.82	7246.25	3570.19	5692.36		8588.79	2364.61	2277.24		5.35		FALSE				0	1.57e-13
FALSE	High	Sequest HT (A2)	Unambiguous	[K].SVLGQLGITkVFSNGADLSGVTEEAPLkLSk.[AV]	K10(TMT6plex); K28(TMT6plex); K31(TMT6plex)	2	3	A0A024R6I7; P01009	A0A024R6I7; A0A0G2JRN3; P01009	2	4	0.7655	0	1	1	962.311	3846.22	3846.22	0.88	0.00085	HCD (High Energy Collision Dissociation)	MS2	4.78222	6.1	54	88.1735	50420	31032018_Fusion_TMT_SS_Set2_Fr5.raw	F4.5	7818.96	1866.03	17483.6	14490.5	11096.1	2126.92	1545.18	1427.16		2309.27		6.44		FALSE				0	2.318e-13
FALSE	High	Sequest HT (A2)	Unambiguous	[R].STQDTVIALDALSAYWIASHTTEER.[G]		3	9	A0A140TA32; A0A0G2JPR0; A0A140TA29	F5GXS0; A0A0G2JL54; A0A140TA32; A0A0G2JPR0; P0C0L4; A0A140TA29; P0C0L5; A0A140TA44; A0A140TA49	0	3	0.5925	0	1	1	926.793	2778.36	2778.36	1.81	0.00167	HCD (High Energy Collision Dissociation)	MS2	0.9476		26.734	101.453	65697	26032018_Fusion_TMT_SS_Set1_Fr3.raw	F3.3												5.62		FALSE				0	2.91e-13
FALSE	High	Sequest HT (A2)	Unambiguous	[R].EGVQkEDIPPADLSDQVPDTESETR.[I]	K5(TMT6plex)	1	1	P01024	P01024	1	3	0.6988	0	1	1	995.494	2984.47	2984.45	5.1	0.00507	HCD (High Energy Collision Dissociation)	MS2	0	3.6	54	36.3345	20672	31032018_Fusion_TMT_SS_Set2_fr1.raw	F4.1	3005.8	1289.27	8320.34	2539.09	2316.38	2835.14	2773.91	2001.18	6721.69	3034.42		5.81		FALSE				0	2.978e-13
FALSE	High	Sequest HT (A2)	Unambiguous	[R].EGVQkEDIPPADLSDQVPDTESETR.[I]	K5(TMT6plex)	1	1	P01024	P01024	1	3	0.7094	0	1	1	995.49	2984.45	2984.45	0.39	0.00039	HCD (High Energy Collision Dissociation)	MS2	0	4.4	32.545	37.541	21469	01042018_Fusion_TMT_SS_Set3_Fr2.raw	F1.2	2759.54	15078.7	5498.62	10279.3	15273.3			3547.15	3459.06	19744.2		5.61		FALSE				0	4.144e-13
FALSE	High	Sequest HT (A2)	Unambiguous	[R].HTFMGVVSLGSPSGEVSHPR.[K]		1	2	C9JV77	C9JV77; P02765	0	3	0.6815	0	1	1	694.346	2081.02	2081.02	0.3	0.00021	HCD (High Energy Collision Dissociation)	MS2	0.152852	0.3	41.268	27.1896	11967	31032018_Fusion_TMT_SS_Set2_Fr5.raw	F4.5		2282.36								1724.92		6.5		FALSE				0	4.851e-13
FALSE	High	Sequest HT (A2)	Unambiguous	[R].EGVQkEDIPPADLSDQVPDTESETR.[I]	K5(TMT6plex)	1	1	P01024	P01024	1	3	0.6793	0	1	1	995.49	2984.46	2984.45	0.96	0.00096	HCD (High Energy Collision Dissociation)	MS2	0	4.5	31.206	38.3484	22024	01042018_Fusion_TMT_SS_Set4_Fr2.raw	F2.2	5976.38	6076.48	5532.44	2385.68	3732.36	14937.4	6955.59	23594.6	5770.5	4328.94		5.55		FALSE				0	4.867e-13
FALSE	High	Sequest HT (A2)	Unambiguous	[R].AAQkADVLTTGAGNPVGDkLNVITVGPR.[G]	K4(TMT6plex); K19(TMT6plex)	1	1	P04040	P04040	2	4	0.6492	0	1	1	805.968	3220.85	3220.84	2	0.00161	HCD (High Energy Collision Dissociation)	MS2	26.9411	20.5	55.5	54.3054	30987	26032018_Fusion_TMT_SS_Set1_Fr4.raw	F3.4	2734.31	2498.19	3287.32	6669.28	12381.2	16554.7	21583.6	41313.3	15573.2	79505.3		7.07		FALSE				0	5.057e-13
FALSE	High	Sequest HT (A2)	Unambiguous	[R].cSPHLVLSALTSDNHGATYAFSGTHYWR.[L]	C1(Carbamidomethyl)	1	1	P02790	P02790	0	4	0.7194	0	1	1	787.873	3148.47	3148.47	0.54	0.00042	HCD (High Energy Collision Dissociation)	MS2	1.97865	2	54	53.6789	30551	26032018_Fusion_TMT_SS_Set1_Fr4.raw	F3.4	1280.29				3510.09	4046.57	1920.51	3543.24	2598.37	3165.21		7.59		FALSE				0	5.419e-13
FALSE	High	Sequest HT (A2)	Selected	[K].HYYIGIIETTWDYASDHGEkk.[L]	K20(TMT6plex); K21(TMT6plex)	2	3	E9PFZ2; P00450	E9PFZ2; P00450; D6RE86	1	4	0.6268	0	1	1	746.885	2984.52	2984.52	-0.52	-0.00039	HCD (High Energy Collision Dissociation)	MS2	0	10.6	55.5	61.3604	38252	01042018_Fusion_TMT_SS_Set4_Fr3.raw	F2.3	23069.8	8840.83	21429.9	26133.3	12730.1	2643.46		7177.52		1507.41		6.27		FALSE				0	5.665e-13
FALSE	High	Sequest HT (A2)	Unambiguous	[R].HTFMGVVSLGSPSGEVSHPR.[K]		1	2	C9JV77	C9JV77; P02765	0	3	0.6423	0	1	1	694.346	2081.02	2081.02	0.18	0.00012	HCD (High Energy Collision Dissociation)	MS2	0	0.7	9.045	27.292	14303	01042018_Fusion_TMT_SS_Set4_Fr2.raw	F2.2	11394.7	19236.6				8402.06						6.29		FALSE				0	6.18e-13
FALSE	High	Sequest HT (A2)	Unambiguous	[R].HTFMGVVSLGSPSGEVSHPR.[K]		1	2	C9JV77	C9JV77; P02765	0	3	0.6364	0	1	1	694.346	2081.02	2081.02	0.34	0.00023	HCD (High Energy Collision Dissociation)	MS2	0		9.212	26.3354	12633	31032018_Fusion_TMT_SS_Set2_Fr4.raw	F4.4												6.27		FALSE				0	6.74e-13
FALSE	High	Sequest HT (A2)	Unambiguous	[R].EGVQkEDIPPADLSDQVPDTESETR.[I]	K5(TMT6plex)	1	1	P01024	P01024	1	3	0.6648	0	1	1	995.492	2984.46	2984.45	2.68	0.00267	HCD (High Energy Collision Dissociation)	MS2	0	7	55.5	33.6705	18335	26032018_Fusion_TMT_SS_Set1_Fr3.raw	F3.3	3959.72	6048.33	10445.3	7382.64	8565.66	11177.2	2751.52	15038.1		3696.11		5.31		FALSE				0	6.766e-13
FALSE	High	Sequest HT (A2)	Unambiguous	[R].EGVQkEDIPPADLSDQVPDTESETR.[I]	K5(TMT6plex)	1	1	P01024	P01024	1	3	0.66	0	1	1	995.49	2984.46	2984.45	1.07	0.00106	HCD (High Energy Collision Dissociation)	MS2	0	3.9	13.84	36.8441	20977	01042018_Fusion_TMT_SS_Set4_Fr2.raw	F2.2	14619.6	11470	15867.4		9288	33120.3	14085.7	40377.8	9628.18	9555.33		5.53		FALSE				0	7.105e-13
FALSE	High	Sequest HT (A2)	Selected	[R].TPGAAANLELIFVGPQHAGNYR.[C]		1	1	P04217	P04217	0	3	0.6449	0	1	1	766.068	2296.19	2296.18	2.69	0.00206	HCD (High Energy Collision Dissociation)	MS2	3.48107	3	54	61.6135	35843	26032018_Fusion_TMT_SS_Set1_Fr4.raw	F3.4	3434.71	3547.52	1923.92	2798	7016.9	1705.18	2088.95	2629.26	1756.02	3050.44		6.28		FALSE				0	7.232e-13
FALSE	High	Sequest HT (A2)	Unambiguous	[R].HTFMGVVSLGSPSGEVSHPR.[K]		1	2	C9JV77	C9JV77; P02765	0	3	0.6351	0	1	1	694.347	2081.03	2081.02	1.41	0.00098	HCD (High Energy Collision Dissociation)	MS2	1.3003	3.1	22.804	27.9045	14930	01042018_Fusion_TMT_SS_Set4_Fr3.raw	F2.3	16948.2	15874.8	5356.15	2829.67	5791.79	16886.5		4521.61	4465.64			5.92		FALSE				0	8.546e-13
FALSE	High	Sequest HT (A2)	Selected	[R].TPGAAANLELIFVGPQHAGNYR.[C]		1	1	P04217	P04217	0	3	0.6716	0	1	1	766.067	2296.19	2296.18	1.6	0.00122	HCD (High Energy Collision Dissociation)	MS2	0.95283	0.1	12.965	62.4837	36784	01042018_Fusion_TMT_SS_Set4_Fr4.raw	F2.4								5566.38				6.79		FALSE				0	8.89e-13
FALSE	High	Sequest HT (A2)	Unambiguous	[R].EGVQkEDIPPADLSDQVPDTESETR.[I]	K5(TMT6plex)	1	1	P01024	P01024	1	3	0.6789	0	1	1	995.489	2984.45	2984.45	-0.13	-0.00013	HCD (High Energy Collision Dissociation)	MS2	0.703526	3.6	18.99	37.9716	21842	01042018_Fusion_TMT_SS_Set4_Fr3.raw	F2.3	6536.36	9008.43	10328.8		4403.33	19615.5	10794.8	27022.4	7817.9	5037.47		5.7		FALSE				0	9.546e-13
FALSE	High	Sequest HT (A2)	Unambiguous	[R].EGVQkEDIPPADLSDQVPDTESETR.[I]	K5(TMT6plex)	1	1	P01024	P01024	1	3	0.6841	0	1	1	995.49	2984.45	2984.45	0.33	0.00033	HCD (High Energy Collision Dissociation)	MS2	1.384	2.9	54	39.0606	22556	01042018_Fusion_TMT_SS_Set3_Fr2.raw	F1.2	1960.7	6930.39	1649.91	2879.55	1979.88			2396.62	3128.12	9213.99		5.35		FALSE				0	1.052e-12
FALSE	High	Sequest HT (A2)	Unambiguous	[R].IFFHLNAVALGDGGHYTcR.[Y]	C18(Carbamidomethyl)	1	2	P04217	P04217; M0R009	0	3	0.5315	0	1	1	716.687	2148.05	2148.04	0.49	0.00035	HCD (High Energy Collision Dissociation)	MS2	26.8393	6.7	55.5	47.4884	26939	01042018_Fusion_TMT_SS_Set3_Fr4.raw	F1.4	3537.35	9009.52	7172.45	12928.7	18574.2	2621.12	2428.64	3234.24	2122.83	2772.55		5.72		FALSE				0	1.087e-12
FALSE	High	Sequest HT (A2)	Unambiguous	[R].EGVQkEDIPPADLSDQVPDTESETR.[I]	K5(TMT6plex)	1	1	P01024	P01024	1	3	0.6573	0	1	1	995.49	2984.46	2984.45	0.56	0.00056	HCD (High Energy Collision Dissociation)	MS2	0	3.3	26.49	35.1986	19885	31032018_Fusion_TMT_SS_Set2_Fr2.raw	F4.2	2655.61		18653.9		3861.74	8268.48	12246.5	3367.54	7190.22	12614.1		5.34		FALSE				0	1.135e-12
FALSE	High	Sequest HT (A2)	Unambiguous	[K].NMATRPYSIHAHGVQTESSTVTPTLPGETLTYVWkIPER.[S]	K35(TMT6plex)	2	3	E9PFZ2; P00450	E9PFZ2; H7C5R1; P00450	1	6	0.5919	0	1	1	767.068	4597.37	4597.37	0.06	5e-05	HCD (High Energy Collision Dissociation)	MS2		12.7	55.5	59.8271	35277	01042018_Fusion_TMT_SS_Set3_Fr4.raw	F1.4	14952.7	11381.6	37095.3	16479.5	10707	9507.51	2371.07	8279.36	8232.65	8132		7.13		FALSE				0	1.137e-12
FALSE	High	Sequest HT (A2)	Unambiguous	[R].AHYDLRHTFMGVVSLGSPSGEVSHPR.[K]		1	2	C9JV77	C9JV77; P02765	1	4	0.7103	0	1	1	709.855	2836.4	2836.39	0.74	0.00053	HCD (High Energy Collision Dissociation)	MS2	4.20535		54	39.8637	21941	01042018_Fusion_TMT_SS_Set3_Fr6.raw	F1.6												7.18		FALSE				0	1.175e-12
FALSE	High	Sequest HT (A2)	Unambiguous	[R].LESEETMVLEAHDAQGDVPVTVTVHDFPGkk.[L]	K30(TMT6plex); K31(TMT6plex)	1	1	P01024	P01024	1	5	0.6188	0	1	1	768.202	3836.98	3836.98	1.13	0.00086	HCD (High Energy Collision Dissociation)	MS2	0	18.5	42.729	53.2402	31834	01042018_Fusion_TMT_SS_Set3_Fr3.raw	F1.3	45988	101692	26783.3	20121.4	33615.4	1948.18			2567.63	4140.32		6.61		FALSE				0	1.234e-12
FALSE	High	Sequest HT (A2)	Selected	[R].VPVAVQGEDTVQSLTQGDGVAk.[L]	K22(TMT6plex)	1	1	P01024	P01024	0	2	0.7269	0	1	1	1214.15	2427.29	2427.29	0.35	0.00043	HCD (High Energy Collision Dissociation)	MS2	0	7	55.5	53.5934	32765	26032018_Fusion_TMT_SS_Set1_Fr2.raw	F3.2	8039.34	13786.7	18581.9	18152.5	9657.46							4.87		FALSE				0	1.312e-12
FALSE	High	Sequest HT (A2)	Unambiguous	[R].cSPHLVLSALTSDNHGATYAFSGTHYWRLDTSR.[D]	C1(Carbamidomethyl)	1	1	P02790	P02790	1	5	0.671	0	1	1	744.959	3720.77	3720.76	1.61	0.0012	HCD (High Energy Collision Dissociation)	MS2	44.4515	2.8	55.5	54.1899	31373	01042018_Fusion_TMT_SS_Set3_Fr6.raw	F1.6	3280.16	7350.64	1176.49	1455.49	2199.28	2902.49	2080.54	1344.21	1687.52	3801.84		6.14		FALSE				0	1.421e-12
FALSE	High	Sequest HT (A2)	Unambiguous	[R].EGVQkEDIPPADLSDQVPDTESETR.[I]	K5(TMT6plex)	1	1	P01024	P01024	1	3	0.6706	0	1	1	995.49	2984.46	2984.45	0.75	0.00075	HCD (High Energy Collision Dissociation)	MS2	0	2.6	54	40.5019	23525	01042018_Fusion_TMT_SS_Set4_Fr2.raw	F2.2	1574.89		1644.52		1874.61	9140.5	2040.67	7997.94	1482.38	1567.09		5.13		FALSE				0	1.469e-12
FALSE	High	Sequest HT (A2)	Unambiguous	[R].HTFMGVVSLGSPSGEVSHPR.[K]		1	2	C9JV77	C9JV77; P02765	0	3	0.6702	0	1	1	694.347	2081.03	2081.02	0.9	0.00062	HCD (High Energy Collision Dissociation)	MS2	0		8.031	27.6139	13500	01042018_Fusion_TMT_SS_Set4_Fr4.raw	F2.4												6.55		FALSE				0	1.488e-12
FALSE	High	Sequest HT (A2)	Unambiguous	[R].HTFMGVVSLGSPSGEVSHPR.[K]		1	2	C9JV77	C9JV77; P02765	0	3	0.6276	0	1	1	694.346	2081.02	2081.02	0.24	0.00017	HCD (High Energy Collision Dissociation)	MS2	7.52283	5.8	55.5	24.9009	12770	31032018_Fusion_TMT_SS_Set2_Fr2.raw	F4.2	8651.58	27899.8	3666.86	12576.1	1921.07		1464.8		1937.51			6.23		FALSE				0	1.504e-12
FALSE	High	Sequest HT (A2)	Unambiguous	[K].HQPQEFPTYVEPTNDEIcEAFRk.[D]	C18(Carbamidomethyl); K23(TMT6plex)	2	3	D6RF35; P02774	D6RF35; D6RBJ7; P02774	1	4	0.7348	0	1	1	766.873	3064.47	3064.47	1.15	0.00088	HCD (High Energy Collision Dissociation)	MS2	0.210649	17.3	12.227	53.367	31924	01042018_Fusion_TMT_SS_Set3_Fr3.raw	F1.3	107867	80232	88741.4	152596	334425	8515.57	14237.1			5709.16		7.73		FALSE				0	1.513e-12
FALSE	High	Sequest HT (A2)	Selected	[R].VTASDPLDTLGSEGALSPGGVASLLR.[L]		3	9	A0A140TA32; A0A0G2JPR0; A0A140TA29	F5GXS0; A0A0G2JL54; A0A140TA32; A0A0G2JPR0; P0C0L4; A0A140TA29; P0C0L5; A0A140TA44; A0A140TA49	0	3	0.6149	0	1	1	828.44	2483.3	2483.3	2.31	0.00191	HCD (High Energy Collision Dissociation)	MS2	0		15.093	95.9199	61825	26032018_Fusion_TMT_SS_Set1_Fr3.raw	F3.3												5.92		FALSE				0	1.521e-12
FALSE	High	Sequest HT (A2)	Unambiguous	[R].EGVQkEDIPPADLSDQVPDTESETR.[I]	K5(TMT6plex)	1	1	P01024	P01024	1	3	0.6538	0	1	1	995.492	2984.46	2984.45	2.3	0.00229	HCD (High Energy Collision Dissociation)	MS2	1.0174	3.7	54	34.4489	19371	26032018_Fusion_TMT_SS_Set1_Fr2.raw	F3.2	2708.56	2662.1	4080.5	6560.07	2357.39	9506.05		8047		2399.83		4.94		FALSE				0	1.652e-12
FALSE	High	Sequest HT (A2)	Unambiguous	[R].HTFMGVVSLGSPSGEVSHPR.[K]		1	2	C9JV77	C9JV77; P02765	0	3	0.6801	0	1	1	694.347	2081.03	2081.02	1.42	0.00099	HCD (High Energy Collision Dissociation)	MS2	0		34.593	27.4013	13783	01042018_Fusion_TMT_SS_Set3_Fr6.raw	F1.6												5.94		FALSE				0	1.702e-12
FALSE	High	Sequest HT (A2)	Unambiguous	[R].HTFMGVVSLGSPSGEVSHPR.[K]		1	2	C9JV77	C9JV77; P02765	0	3	0.646	0	1	1	694.346	2081.02	2081.02	-0.23	-0.00016	HCD (High Energy Collision Dissociation)	MS2	0		3.469	27.4097	13489	01042018_Fusion_TMT_SS_Set3_Fr4.raw	F1.4												6.44		FALSE				0	1.735e-12
FALSE	High	Sequest HT (A2)	Unambiguous	[R].EGVQkEDIPPADLSDQVPDTESETR.[I]	K5(TMT6plex)	1	1	P01024	P01024	1	3	0.684	0	1	1	995.49	2984.46	2984.45	1.02	0.00101	HCD (High Energy Collision Dissociation)	MS2	0	3.6	54	36.5074	20823	01042018_Fusion_TMT_SS_Set4_Fr3.raw	F2.3		2066.23	6623.5		1241.21	6671.08	1966.5	14446.8	1989.85	1579.25		5.57		FALSE				0	1.798e-12
FALSE	High	Sequest HT (A2)	Unambiguous	[R].EGVQkEDIPPADLSDQVPDTESETR.[I]	K5(TMT6plex)	1	1	P01024	P01024	1	3	0.666	0	1	1	995.488	2984.45	2984.45	-1.54	-0.00153	HCD (High Energy Collision Dissociation)	MS2	0	4	47.57	39.0951	22549	01042018_Fusion_TMT_SS_Set4_Fr2.raw	F2.2	1717.89	4278.41	3598.41		3568.04	9393.68	4208.67	17654.2	2827.76			5.33		FALSE				0	2.078e-12
FALSE	High	Sequest HT (A2)	Unambiguous	[R].DkLAAcLEGNcAEGLGTNYR.[G]	K2(TMT6plex); C6(Carbamidomethyl); C11(Carbamidomethyl)	1	3	P00734	C9JV37; P00734; E9PIT3	1	3	0.6943	0	1	1	814.397	2441.18	2441.18	0.47	0.00038	HCD (High Energy Collision Dissociation)	MS2	8.83311	3	55.5	39.3484	20383	01042018_Fusion_TMT_SS_Set4_Fr5.raw	F2.5		1191.97	2611.77	1516.8	2171.38	6646.57	1470.45	9317.55	1821.59	2276.82		6.15		FALSE				0	2.285e-12
FALSE	High	Sequest HT (A2)	Unambiguous	[K].NWRDPDQTDGLGLSYLSSHIANVER.[V]		1	3	P06396	A0A0A0MT01; P06396; A0A0A0MS51	1	4	0.6393	0	1	1	711.599	2843.37	2843.37	0.79	0.00056	HCD (High Energy Collision Dissociation)	MS2	8.35636	3.3	52.241	61.4852	38339	01042018_Fusion_TMT_SS_Set4_Fr3.raw	F2.3	4336.67	2317.13	7002.64	1680.38	3836.22	7500.34		3693.11	2298.33	1998.24		6.21		FALSE				0	2.374e-12
FALSE	High	Sequest HT (A2)	Selected	[R].TPGAAANLELIFVGPQHAGNYR.[C]		1	1	P04217	P04217	0	3	0.6364	0	1	1	766.067	2296.19	2296.18	0.8	0.00061	HCD (High Energy Collision Dissociation)	MS2	0.494646	0.2	26.439	62.7934	38478	01042018_Fusion_TMT_SS_Set3_Fr3.raw	F1.3		3753.97										6.49		FALSE				0	2.546e-12
FALSE	High	Sequest HT (A2)	Unambiguous	[R].FFGHGAEDSLADQAANEWGR.[S]		2	2	E9PQD6; P0DJI8	E9PQD6; P0DJI8	0	2	0.7134	0	1	1	1089.49	2177.96	2177.96	0.13	0.00014	HCD (High Energy Collision Dissociation)	MS2	0		55.5	46.6649	27930	26032018_Fusion_TMT_SS_Set1_Fr2.raw	F3.2												4.85		FALSE				0	2.63e-12
FALSE	High	Sequest HT (A2)	Unambiguous	[K].NWRDPDQTDGLGLSYLSSHIANVER.[V]		1	3	P06396	A0A0A0MT01; P06396; A0A0A0MS51	1	3	0.6741	0	1	1	948.463	2843.37	2843.37	1.19	0.00113	HCD (High Energy Collision Dissociation)	MS2	0	0.3	55.5	59.4192	36096	26032018_Fusion_TMT_SS_Set1_Fr3.raw	F3.3	1595.25					1380.99						5.4		FALSE				0	2.812e-12
FALSE	High	Sequest HT (A2)	Unambiguous	[K].NWRDPDQTDGLGLSYLSSHIANVER.[V]		1	3	P06396	A0A0A0MT01; P06396; A0A0A0MS51	1	4	0.6152	0	1	1	711.599	2843.37	2843.37	1.37	0.00098	HCD (High Energy Collision Dissociation)	MS2	4.24627	0.4	54	60.262	36678	31032018_Fusion_TMT_SS_Set2_Fr3.raw	F4.3				2012.95					2108.21			6.73		FALSE				0	3.093e-12
FALSE	High	Sequest HT (A2)	Unambiguous	[R].FFGHGAEDSLADQAANEWGR.[S]		2	2	E9PQD6; P0DJI8	E9PQD6; P0DJI8	0	2	0.7764	0	1	1	1089.49	2177.96	2177.96	0.32	0.00035	HCD (High Energy Collision Dissociation)	MS2	0		54	47.6982	28643	31032018_Fusion_TMT_SS_Set2_Fr2.raw	F4.2												5.59		FALSE				0	3.396e-12
FALSE	High	Sequest HT (A2)	Unambiguous	[R].HTFMGVVSLGSPSGEVSHPR.[K]		1	2	C9JV77	C9JV77; P02765	0	3	0.6223	0	1	1	694.346	2081.02	2081.02	0.1	7e-05	HCD (High Energy Collision Dissociation)	MS2	3.39202	6.4	42.876	25.5789	13197	31032018_Fusion_TMT_SS_Set2_Fr2.raw	F4.2	12901.1	38565.5	4345.05	19753.7	2868.2		2031.31					6.09		FALSE				0	4.081e-12
FALSE	High	Sequest HT (A2)	Selected	[R].TPGAAANLELIFVGPQHAGNYR.[C]		1	1	P04217	P04217	0	3	0.6831	0	1	1	766.067	2296.19	2296.18	1.93	0.00148	HCD (High Energy Collision Dissociation)	MS2	0		3.329	62.3703	37034	01042018_Fusion_TMT_SS_Set3_Fr4.raw	F1.4												6.5		FALSE				0	4.135e-12
FALSE	High	Sequest HT (A2)	Selected	[R].HRQGPVNLLSDPEQGVEVTGQYER.[E]		2	2	B7ZKJ8; Q14624	B7ZKJ8; Q14624	1	3	0.6239	0	1	1	903.451	2708.34	2708.34	0.45	0.00041	HCD (High Energy Collision Dissociation)	MS2	0	0.3	54	35.0344	19719	01042018_Fusion_TMT_SS_Set4_Fr2.raw	F2.2					1522.7	1457.41						5.77		FALSE				0	4.392e-12
FALSE	High	Sequest HT (A2)	Unambiguous	[R].HTFMGVVSLGSPSGEVSHPR.[K]		1	2	C9JV77	C9JV77; P02765	0	3	0.6758	0	1	1	694.347	2081.03	2081.02	1.08	0.00075	HCD (High Energy Collision Dissociation)	MS2	0		47.376	27.6915	12622	01042018_Fusion_TMT_SS_Set3_Fr5.raw	F1.5												6.6		FALSE				0	4.499e-12
FALSE	High	Sequest HT (A2)	Selected	[R].TPGAAANLELIFVGPQHAGNYR.[C]		1	1	P04217	P04217	0	3	0.6541	0	1	1	766.067	2296.19	2296.18	1.4	0.00107	HCD (High Energy Collision Dissociation)	MS2	0.254038	0.1	3.806	63.1042	39473	01042018_Fusion_TMT_SS_Set4_Fr3.raw	F2.3						21404.8						6.65		FALSE				0	4.574e-12
FALSE	High	Sequest HT (A2)	Unambiguous	[R].STQDTVIALDALSAYWIASHTTEER.[G]		3	9	A0A140TA32; A0A0G2JPR0; A0A140TA29	F5GXS0; A0A0G2JL54; A0A140TA32; A0A0G2JPR0; P0C0L4; A0A140TA29; P0C0L5; A0A140TA44; A0A140TA49	0	3	0.58	0	1	1	926.792	2778.36	2778.36	1.39	0.00129	HCD (High Energy Collision Dissociation)	MS2	13.5801	0.2	24.33	100.036	64771	31032018_Fusion_TMT_SS_Set2_Fr3.raw	F4.3			3302.79									5		FALSE				0	4.598e-12
FALSE	High	Sequest HT (A2)	Unambiguous	[R].FFGHGAEDSLADQAANEWGR.[S]		2	2	E9PQD6; P0DJI8	E9PQD6; P0DJI8	0	2	0.7683	0	1	1	1089.49	2177.97	2177.96	0.77	0.00084	HCD (High Energy Collision Dissociation)	MS2	1.41441		54	47.0053	28164	31032018_Fusion_TMT_SS_Set2_Fr2.raw	F4.2												4.92		FALSE				0	4.655e-12
FALSE	High	Sequest HT (A2)	Unambiguous	[R].QkDVDkEFYLFPTVFDENESLLLEDNIR.[M]	K2(TMT6plex); K6(TMT6plex)	2	3	E9PFZ2; P00450	E9PFZ2; H7C5R1; P00450	2	4	0.6296	0	1	1	969.509	3875.02	3875.02	0.13	0.00013	HCD (High Energy Collision Dissociation)	MS2	1.15325	5	54	99.7681	64524	26032018_Fusion_TMT_SS_Set1_Fr3.raw	F3.3	2306.5	1495.28	8683.47	8712.46	7052.43	6768.98	1654.57	3322.5	2157.27	8600.12		6.21		FALSE				0	4.929e-12
FALSE	High	Sequest HT (A2)	Unambiguous	[K].HYYIGIIETTWDYASDHGEk.[K]	K20(TMT6plex)	2	3	E9PFZ2; P00450	E9PFZ2; P00450; D6RE86	0	3	0.6953	0	1	1	876.425	2627.26	2627.26	0.13	0.00012	HCD (High Energy Collision Dissociation)	MS2	0	5.1	54	67.8281	42062	01042018_Fusion_TMT_SS_Set3_Fr3.raw	F1.3	3903.07	15919.2	14444.2	3309.28	10818.5					1170.67		4.89		FALSE				0	5.233e-12
FALSE	High	Sequest HT (A2)	Unambiguous	[R].HTFmGVVSLGSPSGEVSHPR.[K]	M4(Oxidation)	1	2	C9JV77	C9JV77; P02765	0	3	0.5672	0	1	1	699.678	2097.02	2097.02	0.56	0.00039	HCD (High Energy Collision Dissociation)	MS2	0	0.8	42.254	16.2886	6550	31032018_Fusion_TMT_SS_Set2_Fr3.raw	F4.3						1706.91	1534.17	4112.35		4047.13		6.1		FALSE				0	5.735e-12
FALSE	High	Sequest HT (A2)	Unambiguous	[R].HTFMGVVSLGSPSGEVSHPR.[K]		1	2	C9JV77	C9JV77; P02765	0	3	0.6448	0	1	1	694.346	2081.02	2081.02	0.1	7e-05	HCD (High Energy Collision Dissociation)	MS2	0		54	27.3594	11870	31032018_Fusion_TMT_SS_Set2_Fr6.raw	F4.6												5.49		FALSE				0	5.744e-12
FALSE	High	Sequest HT (A2)	Unambiguous	[R].EGVQkEDIPPADLSDQVPDTESETR.[I]	K5(TMT6plex)	1	1	P01024	P01024	1	3	0.696	0	1	1	995.49	2984.46	2984.45	0.97	0.00097	HCD (High Energy Collision Dissociation)	MS2	0	3.5	32.299	36.5867	20850	31032018_Fusion_TMT_SS_Set2_Fr2.raw	F4.2	11595.9	2660.49	4613.26	5816.67	4593.03	2319.38	5046.65	4570.21	10937.3	5566.9		5.56		FALSE				0	6.388e-12
FALSE	High	Sequest HT (A2)	Unambiguous	[R].HTFMGVVSLGSPSGEVSHPR.[K]		1	2	C9JV77	C9JV77; P02765	0	3	0.6929	0	1	1	694.346	2081.02	2081.02	0.8	0.00055	HCD (High Energy Collision Dissociation)	MS2	0		54	27.5409	11535	26032018_Fusion_TMT_SS_Set1_Fr6.raw	F3.6												5.34		FALSE				0	6.733e-12
FALSE	High	Sequest HT (A2)	Selected	[R].VPVAVQGEDTVQSLTQGDGVAk.[L]	K22(TMT6plex)	1	1	P01024	P01024	0	2	0.7451	0	1	1	1214.15	2427.29	2427.29	0.5	0.00061	HCD (High Energy Collision Dissociation)	MS2	0	8.2	55.5	53.6584	32827	31032018_Fusion_TMT_SS_Set2_Fr2.raw	F4.2	15697	13300	30879.2	19053.1	3232.37							4.55		FALSE				0	6.804e-12
FALSE	High	Sequest HT (A2)	Unambiguous	[K].kHYLMWGLSSDFWGEkPNLSYIIGk.[D]	K1(TMT6plex); K16(TMT6plex); K25(TMT6plex)	1	1	P01024	P01024	1	4	0.7247	0	1	1	915.004	3656.99	3656.99	0.64	0.00058	HCD (High Energy Collision Dissociation)	MS2	5.90188	9.5	33.752	90.6689	55770	01042018_Fusion_TMT_SS_Set3_Fr6.raw	F1.6	17531.5	52508.5	15917	21745.9	40650.4	3773.33	2989.5			2184.91		6.83		FALSE				0	6.905e-12
FALSE	High	Sequest HT (A2)	Selected	[R].LESEETMVLEAHDAQGDVPVTVTVHDFPGk.[K]	K30(TMT6plex)	1	1	P01024	P01024	0	4	0.6285	0	1	1	870.691	3479.74	3479.72	6.39	0.00556	HCD (High Energy Collision Dissociation)	MS2	1.08355	6.9	54	60.6261	37947	01042018_Fusion_TMT_SS_Set3_Fr2.raw	F1.2	19245.6	32990.7	5172.48	3967.63	7596.67							7.08		FALSE				0	6.924e-12
FALSE	High	Sequest HT (A2)	Unambiguous	[K].EVGTPHGIILDSVDAAFIcPGSSR.[L]	C19(Carbamidomethyl)	1	1	P02790	P02790	0	3	0.4125	0	1	1	833.417	2498.24	2498.23	1.2	0.001	HCD (High Energy Collision Dissociation)	MS2	6.10413	0.5	33.937	68.4004	40449	26032018_Fusion_TMT_SS_Set1_Fr4.raw	F3.4				4933.39	3665.31							6.06		FALSE				0	7.202e-12
FALSE	High	Sequest HT (A2)	Selected	[K].HYYIGIIETTWDYASDHGEkk.[L]	K20(TMT6plex); K21(TMT6plex)	2	3	E9PFZ2; P00450	E9PFZ2; P00450; D6RE86	1	4	0.6119	0	1	1	746.885	2984.52	2984.52	-0.23	-0.00017	HCD (High Energy Collision Dissociation)	MS2	9.41844	13.6	54	58.774	34056	31032018_Fusion_TMT_SS_Set2_Fr4.raw	F4.4	11660	11872.8	41451.6	30667.1	16509.5	6828.24	6836.86	3452.89	6615.15	3342.46		5.36		FALSE				0	7.45e-12
FALSE	High	Sequest HT (A2)	Unambiguous	[R].EGVQkEDIPPADLSDQVPDTESETR.[I]	K5(TMT6plex)	1	1	P01024	P01024	1	3	0.6673	0	1	1	995.49	2984.46	2984.45	0.65	0.00064	HCD (High Energy Collision Dissociation)	MS2	0	2.4	38.281	37.2881	21340	31032018_Fusion_TMT_SS_Set2_Fr2.raw	F4.2	3756.68		4513.26		3764.06	2914.15	9109.42	2217.07	3958.01	4558.94		4.93		FALSE				0	7.57e-12
FALSE	High	Sequest HT (A2)	Unambiguous	[R].HTFMGVVSLGSPSGEVSHPR.[K]		1	2	C9JV77	C9JV77; P02765	0	3	0.685	0	1	1	694.347	2081.03	2081.02	1.9	0.00132	HCD (High Energy Collision Dissociation)	MS2	0		2.507	25.9399	13001	31032018_Fusion_TMT_SS_Set2_Fr3.raw	F4.3												6.38		FALSE				0	7.585e-12
FALSE	High	Sequest HT (A2)	Selected	[R].cSPHLVLSALTSDNHGATYAFSGTHYWR.[L]	C1(Carbamidomethyl)	1	1	P02790	P02790	0	4	0.5926	0	1	1	787.873	3148.47	3148.47	0.07	6e-05	HCD (High Energy Collision Dissociation)	MS2	19.2549	4.9	54	53.0085	30101	26032018_Fusion_TMT_SS_Set1_Fr4.raw	F3.4				1858.88	10064.4			6851.12		33337.9		6.48		FALSE				0	8.378e-12
FALSE	High	Sequest HT (A2)	Unambiguous	[R].LESEETMVLEAHDAQGDVPVTVTVHDFPGk.[K]	K30(TMT6plex)	1	1	P01024	P01024	0	4	0.6539	0	1	1	870.687	3479.72	3479.72	1.18	0.00103	HCD (High Energy Collision Dissociation)	MS2	2.97074	5	55.5	61.1356	38113	01042018_Fusion_TMT_SS_Set4_Fr2.raw	F2.2	33088.9	12610.5	3849.84									6.27		FALSE				0	8.602e-12
FALSE	High	Sequest HT (A2)	Unambiguous	[R].HTFmGVVSLGSPSGEVSHPR.[K]	M4(Oxidation)	1	2	C9JV77	C9JV77; P02765	0	3	0.5776	0	1	1	699.678	2097.02	2097.02	1.07	0.00075	HCD (High Energy Collision Dissociation)	MS2	0	8.7	55.5	15.9128	6508	26032018_Fusion_TMT_SS_Set1_Fr2.raw	F3.2	11796	25366.5	7263.82	6484.25	2036.3	6669.01	4585.65	10871.3	6670.08	8269.68		6.06		FALSE				0	9.026e-12
FALSE	High	Sequest HT (A2)	Selected	[K].kVLGAFSDGLAHLDNLk.[G]	K1(TMT6plex); K17(TMT6plex)	2	5	P02042; P68871	E9PFT6; P02042; E9PEW8; F8W6P5; P68871	1	3	0.6566	0	1	1	752.775	2256.31	2256.31	-0.21	-0.00016	HCD (High Energy Collision Dissociation)	MS2	4.12376	43.6	41.127	58.6801	33859	26032018_Fusion_TMT_SS_Set1_Fr4.raw	F3.4	5171.77	3291.37	87945.3	17333.4	153656	25946.4	13547.2	67883.9	10782.2	225672		6.64		FALSE				0	9.038e-12
FALSE	High	Sequest HT (A2)	Unambiguous	[K].kVLGAFSDGLAHLDNLk.[G]	K1(TMT6plex); K17(TMT6plex)	2	5	P02042; P68871	E9PFT6; P02042; E9PEW8; F8W6P5; P68871	1	3	0.6432	0	1	1	752.775	2256.31	2256.31	0.09	6e-05	HCD (High Energy Collision Dissociation)	MS2	54.9003	30	55.5	59.52	36959	01042018_Fusion_TMT_SS_Set4_Fr3.raw	F2.3	17239.8	11256.7	34285.1	129189	36225.5	21228.9	7335.65	12145.4	14452.7	7591.79		5.69		FALSE				0	9.072e-12
FALSE	High	Sequest HT (A2)	Unambiguous	[R].RQEcSIPVcGQDQVTVAMTPR.[S]	C4(Carbamidomethyl); C9(Carbamidomethyl)	1	3	P00734	C9JV37; P00734; E9PIT3	1	3	0.6879	0	1	1	811.388	2432.15	2432.15	0.17	0.00014	HCD (High Energy Collision Dissociation)	MS2	22.9331	7.6	55.5	27.5215	14554	26032018_Fusion_TMT_SS_Set1_Fr2.raw	F3.2	2252.09	3812.08	12592.3	31738.9	12193.8	5762.37	1924.26	2309.29		1774.33		6.12		FALSE				0	9.378e-12
FALSE	High	Sequest HT (A2)	Unambiguous	[K].LLQDEFPGIPSPLDAAVEcHR.[G]	C19(Carbamidomethyl)	1	2	P02790	Q9BS19; P02790	0	3	0.5543	0	1	1	788.726	2364.16	2364.17	-0.51	-0.0004	HCD (High Energy Collision Dissociation)	MS2	0.804948	1.6	55.5	71.5528	44674	31032018_Fusion_TMT_SS_Set2_Fr3.raw	F4.3		3242.05	3903.39	6226.58		1260.51	1333.58					5.99		FALSE				0	9.474e-12
FALSE	High	Sequest HT (A2)	Unambiguous	[R].EGVQkEDIPPADLSDQVPDTESETR.[I]	K5(TMT6plex)	1	1	P01024	P01024	1	3	0.7078	0	1	1	995.49	2984.46	2984.45	1	0.001	HCD (High Energy Collision Dissociation)	MS2	0	3.1	54	38.3385	22038	01042018_Fusion_TMT_SS_Set3_Fr2.raw	F1.2	2321.68	3789.07	2318.7	2315.51	6000.57			2037.26	2403.76	8588.42		5.51		FALSE				0	9.496e-12
FALSE	High	Sequest HT (A2)	Unambiguous	[K].ILDDLSPRDQFNLIVFSTEATQWRPSLVPASAENVNk.[A]	K37(TMT6plex)	2	3	B7ZKJ8; Q14624	H7C0L5; B7ZKJ8; Q14624	1	4	0.6662	0	1	1	1100.83	4400.32	4400.31	1.93	0.00213	HCD (High Energy Collision Dissociation)	MS2	0	3	54	100.4	65849	01042018_Fusion_TMT_SS_Set4_Fr3.raw	F2.3			2136.94	9493.68	8087.35			1620.91	7299.12	2406.52		7.07		FALSE				0	9.611e-12
FALSE	High	Sequest HT (A2)	Unambiguous	[R].EGVQkEDIPPADLSDQVPDTESETR.[I]	K5(TMT6plex)	1	1	P01024	P01024	1	3	0.7138	0	1	1	995.49	2984.45	2984.45	0.33	0.00033	HCD (High Energy Collision Dissociation)	MS2	0.734231	3.3	19.847	36.8488	20991	01042018_Fusion_TMT_SS_Set3_Fr2.raw	F1.2	5724.19	18168.1	4422.7	4700.53	17575.5	5272.35		6241.27	5715.62	25003.7		5.66		FALSE				0	9.666e-12
FALSE	High	Sequest HT (A2)	Unambiguous	[R].RQEcSIPVcGQDQVTVAMTPR.[S]	C4(Carbamidomethyl); C9(Carbamidomethyl)	1	3	P00734	C9JV37; P00734; E9PIT3	1	3	0.6603	0	1	1	811.388	2432.15	2432.15	0.32	0.00026	HCD (High Energy Collision Dissociation)	MS2	0.756948	0.2	33.238	29.1386	15544	01042018_Fusion_TMT_SS_Set3_Fr2.raw	F1.2		3194.91										5.8		FALSE				0	1.016e-11
FALSE	High	Sequest HT (A2)	Unambiguous	[R].EGVQkEDIPPADLSDQVPDTESETR.[I]	K5(TMT6plex)	1	1	P01024	P01024	1	3	0.7076	0	1	1	995.489	2984.45	2984.45	-0.44	-0.00044	HCD (High Energy Collision Dissociation)	MS2	0.533304	2.1	54	36.5874	20197	01042018_Fusion_TMT_SS_Set3_Fr3.raw	F1.3	1902.41	4072.69	1470.1	1165.98	2763.72				2339.34	6808.32		5.37		FALSE				0	1.083e-11
FALSE	High	Sequest HT (A2)	Unambiguous	[K].NWRDPDQTDGLGLSYLSSHIANVER.[V]		1	3	P06396	A0A0A0MT01; P06396; A0A0A0MS51	1	4	0.6225	0	1	1	711.6	2843.38	2843.37	3.25	0.00231	HCD (High Energy Collision Dissociation)	MS2	16.2422	2.9	54	59.8694	34789	31032018_Fusion_TMT_SS_Set2_Fr4.raw	F4.4	1522.8		1999.47	2091.75		3344.4	3876.79	1952.12	7470.52	6581.88		5.96		FALSE				0	1.12e-11
FALSE	High	Sequest HT (A2)	Selected	[K].RGPGGAWAAEVISNAR.[E]		1	1	P0DJI9	P0DJI9	1	2	0.5923	0	1	1	806.424	1611.84	1611.84	3.21	0.00259	HCD (High Energy Collision Dissociation)	MS2	0	0.8	55.5	30.8781	16386	31032018_Fusion_TMT_SS_Set2_Fr3.raw	F4.3		2061.84	2332.69	3728.67								5.42		FALSE				0	1.161e-11
FALSE	High	Sequest HT (A2)	Selected	[K].LAQkVPTADLEDVLPLAEDITNILSk.[C]	K4(TMT6plex); K26(TMT6plex)	2	3	D6RF35; P02774	D6RF35; D6RBJ7; P02774	1	3	0.6182	0	1	1	1088.96	3264.87	3264.87	1.22	0.00132	HCD (High Energy Collision Dissociation)	MS2	1.39088	8.9	55.5	111.414	72624	26032018_Fusion_TMT_SS_Set1_Fr3.raw	F3.3	11173.2	1999.11	3282.06	13348.8	18062.3	13504		12036.7	2813.68	10006.2		5.37		FALSE				0	1.179e-11
FALSE	High	Sequest HT (A2)	Unambiguous	[R].HTFmGVVSLGSPSGEVSHPR.[K]	M4(Oxidation)	1	2	C9JV77	C9JV77; P02765	0	3	0.6835	0	1	1	699.678	2097.02	2097.02	0.85	0.00059	HCD (High Energy Collision Dissociation)	MS2	2.16502	1.2	54	17.1762	7322	01042018_Fusion_TMT_SS_Set4_Fr2.raw	F2.2	2068.23	2049.9	1542.38	1523.26	1799.5	3704.01						5.56		FALSE				0	1.238e-11
FALSE	High	Sequest HT (A2)	Unambiguous	[R].FFGHGAEDSLADQAANEWGR.[S]		2	2	E9PQD6; P0DJI8	E9PQD6; P0DJI8	0	2	0.7452	0	1	1	1089.49	2177.96	2177.96	0.44	0.00048	HCD (High Energy Collision Dissociation)	MS2	1.87408		54	48.8184	29459	01042018_Fusion_TMT_SS_Set4_Fr3.raw	F2.3												4.71		FALSE				0	1.258e-11
FALSE	High	Sequest HT (A2)	Unambiguous	[R].kGEVLPLPEANFPSFPLPHHk.[H]	K1(TMT6plex); K21(TMT6plex)	1	1	P04196	P04196	1	5	0.6395	0	1	1	563.324	2812.59	2812.59	-0.15	-8e-05	HCD (High Energy Collision Dissociation)	MS2	2.44954	16.1	28.894	61.7835	35934	26032018_Fusion_TMT_SS_Set1_Fr4.raw	F3.4	69126.7	73899.9	60124.6	23385	79467.9		3009.5					5.52		FALSE				0	1.258e-11
FALSE	High	Sequest HT (A2)	Unambiguous	[R].DkLAAcLEGNcAEGLGTNYR.[G]	K2(TMT6plex); C6(Carbamidomethyl); C11(Carbamidomethyl)	1	3	P00734	C9JV37; P00734; E9PIT3	1	3	0.6778	0	1	1	814.397	2441.18	2441.18	1.17	0.00095	HCD (High Energy Collision Dissociation)	MS2	0.741309	5.9	54	39.3588	22179	26032018_Fusion_TMT_SS_Set1_Fr3.raw	F3.3	6729.85	1608.16	8066.48	5635.23	8810.12	9822.96	3771.69	7797.86	4527.79	3549.67		6.27		FALSE				0	1.336e-11
FALSE	High	Sequest HT (A2)	Unambiguous	[K].HYYIGIIETTWDYASDHGEk.[K]	K20(TMT6plex)	2	3	E9PFZ2; P00450	E9PFZ2; P00450; D6RE86	0	3	0.7106	0	1	1	876.425	2627.26	2627.26	0.09	8e-05	HCD (High Energy Collision Dissociation)	MS2	0	7.2	18.967	67.8518	42847	01042018_Fusion_TMT_SS_Set4_Fr3.raw	F2.3	55448.5	29001.9	34693.2	44318.2	21981.9	9966.2		10679.5				5.01		FALSE				0	1.403e-11
FALSE	High	Sequest HT (A2)	Unambiguous	[R].HTFMGVVSLGSPSGEVSHPR.[K]		1	2	C9JV77	C9JV77; P02765	0	3	0.6928	0	1	1	694.347	2081.03	2081.02	1.07	0.00074	HCD (High Energy Collision Dissociation)	MS2	0	0.1	25.657	26.8653	12499	01042018_Fusion_TMT_SS_Set4_Fr5.raw	F2.5			2487.81									6.38		FALSE				0	1.449e-11
FALSE	High	Sequest HT (A2)	Unambiguous	[R].DPDQTDGLGLSYLSSHIANVER.[V]		1	3	P06396	A0A0A0MT01; P06396; A0A0A0MS51	0	3	0.6158	0	1	1	796.389	2387.15	2387.15	2.61	0.00207	HCD (High Energy Collision Dissociation)	MS2	26.6878	4.6	55.5	66.7543	42068	01042018_Fusion_TMT_SS_Set4_Fr3.raw	F2.3	10206.7	6250.13	3225.83	1884.71	3934.48	6893.09	2245.14	6422.05	1876.42	2478.52		5.31		FALSE				0	1.464e-11
FALSE	High	Sequest HT (A2)	Selected	[R].LESEETMVLEAHDAQGDVPVTVTVHDFPGk.[K]	K30(TMT6plex)	1	1	P01024	P01024	0	4	0.6346	0	1	1	870.688	3479.73	3479.72	2.32	0.00202	HCD (High Energy Collision Dissociation)	MS2	8.62175	11.2	55.5	60.7109	37800	01042018_Fusion_TMT_SS_Set4_Fr3.raw	F2.3	37782.7	18193.7	11695.7	2129.14	7534.24	12184	1737.18	13769.5	3404.72	3545.7		6.35		FALSE				0	1.477e-11
FALSE	High	Sequest HT (A2)	Unambiguous	[R].LESEETMVLEAHDAQGDVPVTVTVHDFPGkk.[L]	K30(TMT6plex); K31(TMT6plex)	1	1	P01024	P01024	1	5	0.5341	0	1	1	768.203	3836.99	3836.98	2.05	0.00158	HCD (High Energy Collision Dissociation)	MS2	4.73391	27.8	17.239	52.8409	31547	26032018_Fusion_TMT_SS_Set1_Fr3.raw	F3.3	204719	269787	168552	98346.3	45940.9	24053.4	7272.08	34480.6	5150.61	38389.9		6.16		FALSE				0	1.488e-11
FALSE	High	Sequest HT (A2)	Unambiguous	[R].HTFmGVVSLGSPSGEVSHPR.[K]	M4(Oxidation)	1	2	C9JV77	C9JV77; P02765	0	3	0.5817	0	1	1	699.68	2097.03	2097.02	3.42	0.00239	HCD (High Energy Collision Dissociation)	MS2	4.57548	10.6	55.5	16.0375	6613	31032018_Fusion_TMT_SS_Set2_Fr2.raw	F4.2	13320.8	10271.7	6801.77	14639.9	5451.88	12432.4	16492.4	9008.98	13115.7	3482.47		6.12		FALSE				0	1.497e-11
FALSE	High	Sequest HT (A2)	Selected	[R].TPGAAANLELIFVGPQHAGNYR.[C]		1	1	P04217	P04217	0	3	0.6272	0	1	1	766.067	2296.18	2296.18	0.73	0.00056	HCD (High Energy Collision Dissociation)	MS2	2.17876	3.8	54	62.7805	34735	01042018_Fusion_TMT_SS_Set3_Fr5.raw	F1.5	1571.61	6222.79	2610.15	2339.25	2224.43	3722.84	3241.63	3580.31	2520.42	9183.6		5.74		FALSE				0	1.58e-11
FALSE	High	Sequest HT (A2)	Unambiguous	[R].EGVQkEDIPPADLSDQVPDTESETR.[I]	K5(TMT6plex)	1	1	P01024	P01024	1	3	0.6865	0	1	1	995.49	2984.46	2984.45	0.87	0.00087	HCD (High Energy Collision Dissociation)	MS2	0	1	54	36.1226	20479	01042018_Fusion_TMT_SS_Set4_Fr2.raw	F2.2		1366.54				2783.22	1680.91	3725.36				5.04		FALSE				0	1.621e-11
FALSE	High	Sequest HT (A2)	Unambiguous	[K].ScESNSPFPVHPGTAEccTk.[E]	C2(Carbamidomethyl); C17(Carbamidomethyl); C18(Carbamidomethyl); K20(TMT6plex)	2	4	D6RF35; P02774	D6RF35; D6RBJ7; P02774; D6RF20	0	3	0.7188	0	1	1	832.04	2494.1	2494.1	1.98	0.00164	HCD (High Energy Collision Dissociation)	MS2	0	7.4	55.5	20.2474	9168	01042018_Fusion_TMT_SS_Set3_Fr3.raw	F1.3	11084.3	11116.1	11176.6	15515	18029.8	1577.7			1387.05	3024.36		5.76		FALSE				0	1.648e-11
FALSE	High	Sequest HT (A2)	Selected	[R].TPGAAANLELIFVGPQHAGNYR.[C]		1	1	P04217	P04217	0	3	0.6603	0	1	1	766.068	2296.19	2296.18	2.45	0.00188	HCD (High Energy Collision Dissociation)	MS2	0.211704		5.13	61.8478	37787	31032018_Fusion_TMT_SS_Set2_Fr3.raw	F4.3												6.24		FALSE				0	1.682e-11
FALSE	High	Sequest HT (A2)	Selected	[K].HYYIGIIETTWDYASDHGEkk.[L]	K20(TMT6plex); K21(TMT6plex)	2	3	E9PFZ2; P00450	E9PFZ2; P00450; D6RE86	1	4	0.5939	0	1	1	746.885	2984.52	2984.52	-0.43	-0.00032	HCD (High Energy Collision Dissociation)	MS2	5.93415	8	32.43	61.2958	37427	01042018_Fusion_TMT_SS_Set3_Fr3.raw	F1.3	6864.36	31854.7	46728.8	23199.2	31351.4							5.86		FALSE				0	1.741e-11
FALSE	High	Sequest HT (A2)	Unambiguous	[R].kSRPANHcVYFYGDEISFScHETSR.[F]	K1(TMT6plex); C8(Carbamidomethyl); C20(Carbamidomethyl)	1	1	P04003	P04003	1	5	0.593	0	1	1	656.109	3276.51	3276.52	-0.09	-6e-05	HCD (High Energy Collision Dissociation)	MS2	0	11.5	54	21.5391	10636	01042018_Fusion_TMT_SS_Set4_Fr3.raw	F2.3	16421.7	6103.78	15089	7418.4	13932.8	14833.4	12748.7	22972.2	6209.11	3996.75		5.7		FALSE				0	1.962e-11
FALSE	High	Sequest HT (A2)	Unambiguous	[K].NWRDPDQTDGLGLSYLSSHIANVER.[V]		1	3	P06396	A0A0A0MT01; P06396; A0A0A0MS51	1	4	0.6058	0	1	1	711.599	2843.37	2843.37	1.01	0.00072	HCD (High Energy Collision Dissociation)	MS2	1.12411	0.8	55.5	59.4149	36093	26032018_Fusion_TMT_SS_Set1_Fr3.raw	F3.3		1428.89	3501.81		1481.19	1352.82						7.23		FALSE				0	2.035e-11
FALSE	High	Sequest HT (A2)	Unambiguous	[R].HTFMGVVSLGSPSGEVSHPR.[K]		1	2	C9JV77	C9JV77; P02765	0	3	0.6388	0	1	1	694.348	2081.03	2081.02	2.62	0.00182	HCD (High Energy Collision Dissociation)	MS2	7.59149	9.3	55.5	25.5367	13159	26032018_Fusion_TMT_SS_Set1_Fr2.raw	F3.2	15958.1	32973.5	14543	12496.9	6929.44	6282.07		3264.8				6.34		FALSE				0	2.071e-11
FALSE	High	Sequest HT (A2)	Selected	[R].HTFMGVVSLGSPSGEVSHPR.[K]		1	2	C9JV77	C9JV77; P02765	0	3	0.6641	0	1	1	694.346	2081.02	2081.02	0.39	0.00027	HCD (High Energy Collision Dissociation)	MS2	2.33888	1.8	54	28.0918	13934	01042018_Fusion_TMT_SS_Set3_Fr4.raw	F1.4	1342.37	4041.98		1712.86	1773.93	1866.23		2960.65	1349.34	2924.42		5.27		FALSE				0	2.2e-11
FALSE	High	Sequest HT (A2)	Unambiguous	[R].STQDTVIALDALSAYWIASHTTEER.[G]		3	9	A0A140TA32; A0A0G2JPR0; A0A140TA29	F5GXS0; A0A0G2JL54; A0A140TA32; A0A0G2JPR0; P0C0L4; A0A140TA29; P0C0L5; A0A140TA44; A0A140TA49	0	3	0.6181	0	1	1	926.791	2778.36	2778.36	0.37	0.00035	HCD (High Energy Collision Dissociation)	MS2	15.4469	0.2	27.103	99.2524	61866	31032018_Fusion_TMT_SS_Set2_Fr4.raw	F4.4				3464.41								4.87		FALSE				0	2.228e-11
FALSE	High	Sequest HT (A2)	Unambiguous	[R].HTFMGVVSLGSPSGEVSHPR.[K]		1	2	C9JV77	C9JV77; P02765	0	3	0.6339	0	1	1	694.346	2081.02	2081.02	0.03	2e-05	HCD (High Energy Collision Dissociation)	MS2	0		54	26.9182	12178	26032018_Fusion_TMT_SS_Set1_fr5.raw	F3.5												5.6		FALSE				0	2.369e-11
FALSE	High	Sequest HT (A2)	Unambiguous	[K].EVGTPHGIILDSVDAAFIcPGSSR.[L]	C19(Carbamidomethyl)	1	1	P02790	P02790	0	3	0.4511	0	1	1	833.416	2498.23	2498.23	-0.81	-0.00068	HCD (High Energy Collision Dissociation)	MS2	2.83747	0.7	39.274	68.4306	42456	31032018_Fusion_TMT_SS_Set2_Fr3.raw	F4.3	1804.59		3552.27	4146.6								5.52		FALSE				0	2.385e-11
FALSE	High	Sequest HT (A2)	Unambiguous	[R].QkDVDkEFYLFPTVFDENESLLLEDNIR.[M]	K2(TMT6plex); K6(TMT6plex)	2	3	E9PFZ2; P00450	E9PFZ2; H7C5R1; P00450	2	4	0.5882	0	1	1	969.511	3875.02	3875.02	1.48	0.00143	HCD (High Energy Collision Dissociation)	MS2	0	5.8	18.569	98.0676	63410	31032018_Fusion_TMT_SS_Set2_Fr3.raw	F4.3	5961.65		34827.6	26061.8	25573.4	8920.44	19953.5	4663.3	19972.6	27159.5		6.12		FALSE				0	2.411e-11
FALSE	High	Sequest HT (A2)	Unambiguous	[R].EGVQkEDIPPADLSDQVPDTESETR.[I]	K5(TMT6plex)	1	1	P01024	P01024	1	3	0.6661	0	1	1	995.49	2984.46	2984.45	0.65	0.00064	HCD (High Energy Collision Dissociation)	MS2	0	2.9	34.249	38.6824	22353	01042018_Fusion_TMT_SS_Set4_Fr3.raw	F2.3	3595.19	3627.56	2748.06			12281.3	5224.76	15771.5	2648.54	2786.23		5.57		FALSE				0	2.459e-11
FALSE	High	Sequest HT (A2)	Unambiguous	[R].HTFMGVVSLGSPSGEVSHPR.[K]		1	2	C9JV77	C9JV77; P02765	0	3	0.6806	0	1	1	694.347	2081.03	2081.02	1.7	0.00118	HCD (High Energy Collision Dissociation)	MS2	0		7.805	25.3154	12650	26032018_Fusion_TMT_SS_Set1_Fr3.raw	F3.3												6.45		FALSE				0	2.472e-11
FALSE	High	Sequest HT (A2)	Unambiguous	[R].FFGHGAEDSLADQAANEWGR.[S]		2	2	E9PQD6; P0DJI8	E9PQD6; P0DJI8	0	2	0.7511	0	1	1	1089.49	2177.96	2177.96	0.49	0.00054	HCD (High Energy Collision Dissociation)	MS2	0		54	49.3511	29775	01042018_Fusion_TMT_SS_Set4_Fr2.raw	F2.2												4.42		FALSE				0	2.67e-11
FALSE	High	Sequest HT (A2)	Unambiguous	[R].STQDTVIALDALSAYWIASHTTEER.[G]		3	9	A0A140TA32; A0A0G2JPR0; A0A140TA29	F5GXS0; A0A0G2JL54; A0A140TA32; A0A0G2JPR0; P0C0L4; A0A140TA29; P0C0L5; A0A140TA44; A0A140TA49	0	3	0.6008	0	1	1	926.792	2778.36	2778.36	1.02	0.00094	HCD (High Energy Collision Dissociation)	MS2	7.72095		54	100.618	62453	26032018_Fusion_TMT_SS_Set1_Fr4.raw	F3.4												4.91		FALSE				0	2.864e-11
FALSE	High	Sequest HT (A2)	Unambiguous	[K].KVLGAFSDGLAHLDNLK.[G]		2	5	P02042; P68871	E9PFT6; P02042; E9PEW8; F8W6P5; P68871	1	3	0.6809	0	1	1	600	1797.99	1797.99	0.67	0.0004	HCD (High Energy Collision Dissociation)	MS2	25.7345	3.7	55.5	45.1904	23383	26032018_Fusion_TMT_SS_Set1_fr5.raw	F3.5	1268.42	1997.73	2731.09	11043	8050.5	7215.62		1932.74		2697.3		6.8		FALSE				0	2.933e-11
FALSE	High	Sequest HT (A2)	Unambiguous	[K].ScESNSPFPVHPGTAEccTk.[E]	C2(Carbamidomethyl); C17(Carbamidomethyl); C18(Carbamidomethyl); K20(TMT6plex)	2	4	D6RF35; P02774	D6RF35; D6RBJ7; P02774; D6RF20	0	3	0.6874	0	1	1	832.039	2494.1	2494.1	0.81	0.00068	HCD (High Energy Collision Dissociation)	MS2	0	10.4	54	20.691	9107	01042018_Fusion_TMT_SS_Set4_Fr4.raw	F2.4	15657	2345.98	22367.8	23272.2	16317	4131.18	1310.86	15157.8	3971.36	2697.34		5.95		FALSE				0	2.967e-11
FALSE	High	Sequest HT (A2)	Selected	[R].cSPHLVLSALTSDNHGATYAFSGTHYWR.[L]	C1(Carbamidomethyl)	1	1	P02790	P02790	0	5	0.691	0	1	1	630.5	3148.47	3148.47	0.31	0.0002	HCD (High Energy Collision Dissociation)	MS2	24.2872	6.1	55.5	52.9678	31638	26032018_Fusion_TMT_SS_Set1_Fr3.raw	F3.3	1678.73	10893.6	7336.49	9858.63	15894.4	2939.73		3201.51	1524.33	9605.81		6.86		FALSE				0	2.972e-11
FALSE	High	Sequest HT (A2)	Unambiguous	[R].STQDTVIALDALSAYWIASHTTEER.[G]		3	9	A0A140TA32; A0A0G2JPR0; A0A140TA29	F5GXS0; A0A0G2JL54; A0A140TA32; A0A0G2JPR0; P0C0L4; A0A140TA29; P0C0L5; A0A140TA44; A0A140TA49	0	3	0.6022	0	1	1	926.792	2778.36	2778.36	0.87	0.0008	HCD (High Energy Collision Dissociation)	MS2	16.699	0.8	54	99.8492	62411	01042018_Fusion_TMT_SS_Set4_Fr4.raw	F2.4	1932.15				1778.46	2517.75		2114.33				4.6		FALSE				0	3.303e-11
FALSE	High	Sequest HT (A2)	Selected	[K].NWRDPDQTDGLGLSYLSSHIANVER.[V]		1	3	P06396	A0A0A0MT01; P06396; A0A0A0MS51	1	4	0.6073	0	1	1	711.601	2843.38	2843.37	4.07	0.00289	HCD (High Energy Collision Dissociation)	MS2	9.04525	3.4	54	61.0162	36094	01042018_Fusion_TMT_SS_Set3_Fr4.raw	F1.4	4123.24	7317.14	1938.91	3274.2	8013.89	3234.26	1932.37		1725.01	2297.19		6.34		FALSE				0	3.368e-11
FALSE	High	Sequest HT (A2)	Selected	[R].VTASDPLDTLGSEGALSPGGVASLLR.[L]		3	9	A0A140TA32; A0A0G2JPR0; A0A140TA29	F5GXS0; A0A0G2JL54; A0A140TA32; A0A0G2JPR0; P0C0L4; A0A140TA29; P0C0L5; A0A140TA44; A0A140TA49	0	2	0.662	0	1	1	1242.15	2483.3	2483.3	0.37	0.00046	HCD (High Energy Collision Dissociation)	MS2	0		54	96.4361	62383	01042018_Fusion_TMT_SS_Set3_Fr3.raw	F1.3												4.26		FALSE				0	3.494e-11
FALSE	High	Sequest HT (A2)	Selected	[R].cSPHLVLSALTSDNHGATYAFSGTHYWR.[L]	C1(Carbamidomethyl)	1	1	P02790	P02790	0	4	0.5856	0	1	1	787.874	3148.47	3148.47	1.07	0.00085	HCD (High Energy Collision Dissociation)	MS2	19.7601	1.7	7.581	52.7568	30091	31032018_Fusion_TMT_SS_Set2_Fr4.raw	F4.4			16684.6			10328.8	77703		20150.9			5.84		FALSE				0	3.842e-11
FALSE	High	Sequest HT (A2)	Selected	[R].VTASDPLDTLGSEGALSPGGVASLLR.[L]		3	9	A0A140TA32; A0A0G2JPR0; A0A140TA29	F5GXS0; A0A0G2JL54; A0A140TA32; A0A0G2JPR0; P0C0L4; A0A140TA29; P0C0L5; A0A140TA44; A0A140TA49	0	3	0.6222	0	1	1	828.438	2483.3	2483.3	0.61	0.00051	HCD (High Energy Collision Dissociation)	MS2	0		27.837	95.3503	61496	31032018_Fusion_TMT_SS_Set2_Fr3.raw	F4.3												5.85		FALSE				0	3.866e-11
FALSE	High	Sequest HT (A2)	Selected	[R].kAEEEHLGILGPQLHADVGDk.[V]	K1(TMT6plex); K21(TMT6plex)	2	3	E9PFZ2; P00450	E9PFZ2; H7C5R1; P00450	1	4	0.5805	0	1	1	679.378	2714.49	2714.49	0.21	0.00014	HCD (High Energy Collision Dissociation)	MS2	3.86029	15.3	33.587	31.1849	16525	01042018_Fusion_TMT_SS_Set3_Fr3.raw	F1.3	40274.1	112611	16791.1	13250.1	58580.2							6.46		FALSE				0	3.912e-11
FALSE	High	Sequest HT (A2)	Selected	[R].VTASDPLDTLGSEGALSPGGVASLLR.[L]		3	9	A0A140TA32; A0A0G2JPR0; A0A140TA29	F5GXS0; A0A0G2JL54; A0A140TA32; A0A0G2JPR0; P0C0L4; A0A140TA29; P0C0L5; A0A140TA44; A0A140TA49	0	3	0.6	0	1	1	828.439	2483.3	2483.3	1.76	0.00145	HCD (High Energy Collision Dissociation)	MS2	0	0.3	29.621	96.6875	63272	01042018_Fusion_TMT_SS_Set4_Fr3.raw	F2.3						5621.52						5.3		FALSE				0	4e-11
FALSE	High	Sequest HT (A2)	Unambiguous	[R].EGVQkEDIPPADLSDQVPDTESETR.[I]	K5(TMT6plex)	1	1	P01024	P01024	1	3	0.7008	0	1	1	995.49	2984.46	2984.45	0.97	0.00096	HCD (High Energy Collision Dissociation)	MS2	0	2.1	55.5	37.2715	20673	01042018_Fusion_TMT_SS_Set3_Fr3.raw	F1.3		7031.54	1316.17	1439.09	2579.14				1725.28	6822.96		5.28		FALSE				0	4.053e-11
FALSE	High	Sequest HT (A2)	Selected	[R].kPVEEYANcHLAR.[A]	K1(TMT6plex); C9(Carbamidomethyl)	1	1	P02787	P02787	0	3	0.611	0	1	1	605.984	1815.94	1815.94	0.35	0.00021	HCD (High Energy Collision Dissociation)	MS2	23.0784	30	55.5	9.9362	2225	01042018_Fusion_TMT_SS_Set3_Fr2.raw	F1.2	60057.2	30412	39532.3	34357.9	35261.8	18394	16914.1	25731.5	17614.8	26664.2		5.63		FALSE				0	4.27e-11
FALSE	High	Sequest HT (A2)	Selected	[R].DQFNLIVFSTEATQWRPSLVPASAENVNk.[A]	K29(TMT6plex)	2	3	B7ZKJ8; Q14624	H7C0L5; B7ZKJ8; Q14624	0	3	0.5908	0	1	1	1164.28	3490.82	3490.82	0.93	0.00108	HCD (High Energy Collision Dissociation)	MS2	0.184629	16.3	54	99.7841	62227	31032018_Fusion_TMT_SS_Set2_Fr4.raw	F4.4	15410.9	13538.6	66699.2	41588.2	14504.3	2825.33	9379.3		7123.98			6.72		FALSE				0	4.444e-11
FALSE	High	Sequest HT (A2)	Unambiguous	[R].LLATLcSAEVcQcAEGkcPR.[Q]	C6(Carbamidomethyl); C11(Carbamidomethyl); C13(Carbamidomethyl); K17(TMT6plex); C18(Carbamidomethyl)	3	9	A0A140TA32; A0A0G2JPR0; A0A140TA29	F5GXS0; A0A0G2JL54; A0A140TA32; A0A0G2JPR0; P0C0L4; A0A140TA29; P0C0L5; A0A140TA44; A0A140TA49	1	3	0.7243	0	1	1	851.416	2552.23	2552.23	1.39	0.00118	HCD (High Energy Collision Dissociation)	MS2	0	12.3	28.537	34.4792	18442	01042018_Fusion_TMT_SS_Set3_Fr6.raw	F1.6						17563.3	36476.9	112837	17130.1	57448.2		6.02		FALSE				0	4.606e-11
FALSE	High	Sequest HT (A2)	Selected	[R].VTASDPLDTLGSEGALSPGGVASLLRLPR.[G]		3	9	A0A140TA32; A0A0G2JPR0; A0A140TA29	F5GXS0; A0A0G2JL54; A0A140TA32; A0A0G2JPR0; P0C0L4; A0A140TA29; P0C0L5; A0A140TA44; A0A140TA49	1	3	0.6504	0	1	1	950.519	2849.54	2849.54	1.68	0.0016	HCD (High Energy Collision Dissociation)	MS2	6.71261	1.3	54	96.2613	59801	31032018_Fusion_TMT_SS_Set2_Fr4.raw	F4.4			3077.46	1952.08		1512.81	1683.87		1919.07	3256.53		4.72		FALSE				0	4.666e-11
FALSE	High	Sequest HT (A2)	Selected	[K].LAQkVPTADLEDVLPLAEDITNILSk.[C]	K4(TMT6plex); K26(TMT6plex)	2	3	D6RF35; P02774	D6RF35; D6RBJ7; P02774	1	3	0.6228	0	1	1	1088.96	3264.88	3264.87	1.43	0.00156	HCD (High Energy Collision Dissociation)	MS2	3.11534	28.8	55.5	111.421	70131	31032018_Fusion_TMT_SS_Set2_Fr4.raw	F4.4	24013.2	7724.73	33045.7	18363.2	34693.7	30433.2	44589.7	18296.4	33157.4	46662.1		5.78		FALSE				0	4.764e-11
FALSE	High	Sequest HT (A2)	Unambiguous	[K].EQLGEFYEALDcLcIPR.[S]	C12(Carbamidomethyl); C14(Carbamidomethyl)	1	1	P19652	P19652	0	2	0.6687	0	1	1	1056.99	2112.97	2112.97	0.93	0.00098	HCD (High Energy Collision Dissociation)	MS2	0		55.5	94.8914	61086	26032018_Fusion_TMT_SS_Set1_Fr3.raw	F3.3												5.01		FALSE				0	4.803e-11
FALSE	High	Sequest HT (A2)	Selected	[R].TVVQPSVGAAAGPVVPPcPGR.[I]	C18(Carbamidomethyl)	1	2	C9JV77	C9JV77; P02765	0	2	0.6325	0	1	1	1008.54	2016.07	2016.07	1.61	0.00163	HCD (High Energy Collision Dissociation)	MS2	0.336899	0.1	12.854	35.9327	20430	01042018_Fusion_TMT_SS_Set4_Fr3.raw	F2.3		4950.08										4.98		FALSE				0	4.809e-11
FALSE	High	Sequest HT (A2)	Unambiguous	[R].FFGHGAEDSLADQAANEWGR.[S]		2	2	E9PQD6; P0DJI8	E9PQD6; P0DJI8	0	2	0.7409	0	1	1	1089.49	2177.96	2177.96	-0.04	-4e-05	HCD (High Energy Collision Dissociation)	MS2	0		54	47.1719	27605	31032018_Fusion_TMT_SS_Set2_Fr3.raw	F4.3												4.4		FALSE				0	4.83e-11
FALSE	High	Sequest HT (A2)	Unambiguous	[R].TPEVTcVVVDVSHEDPEVk.[F]	C6(Carbamidomethyl); K19(TMT6plex)	1	3	A0A0A0MS08	P01857; A0A0A0MS08; A0A0A0MS07	0	3	0.6862	0	1	1	790.066	2368.18	2368.19	-2.47	-0.00195	HCD (High Energy Collision Dissociation)	MS2	0	14.2	55.5	46.6219	27899	26032018_Fusion_TMT_SS_Set1_Fr2.raw	F3.2	43689.2	2321.43	10782.2	28371.5	23858.5	24727.1	2893.23	2218.6	1974.25	1862.92		5.8		FALSE				0	4.83e-11
FALSE	High	Sequest HT (A2)	Unambiguous	[K].NWRDPDQTDGLGLSYLSSHIANVER.[V]		1	3	P06396	A0A0A0MT01; P06396; A0A0A0MS51	1	4	0.6694	0	1	1	711.599	2843.37	2843.37	1.26	0.0009	HCD (High Energy Collision Dissociation)	MS2	22.7749	0.7	54	61.3225	38221	31032018_Fusion_TMT_SS_Set2_Fr2.raw	F4.2	1515.67		2634.35	2256.97								5.99		FALSE				0	4.909e-11
FALSE	High	Sequest HT (A2)	Unambiguous	[R].DkLAAcLEGNcAEGLGTNYR.[G]	K2(TMT6plex); C6(Carbamidomethyl); C11(Carbamidomethyl)	1	3	P00734	C9JV37; P00734; E9PIT3	1	3	0.6734	0	1	1	814.397	2441.18	2441.18	0.77	0.00063	HCD (High Energy Collision Dissociation)	MS2	2.34566	1.8	55.5	40.0769	23270	31032018_Fusion_TMT_SS_Set2_Fr2.raw	F4.2	1739.78		2523.87	2654.42	1582.17		3129.18		2384.83	3667.82		4.93		FALSE				0	4.961e-11
FALSE	High	Sequest HT (A2)	Selected	[K].HYYIGIIETTWDYASDHGEkk.[L]	K20(TMT6plex); K21(TMT6plex)	2	3	E9PFZ2; P00450	E9PFZ2; P00450; D6RE86	1	4	0.6138	0	1	1	746.886	2984.52	2984.52	1.35	0.00101	HCD (High Energy Collision Dissociation)	MS2	6.15164	12.2	28.16	59.4949	36139	31032018_Fusion_TMT_SS_Set2_Fr3.raw	F4.3	24886.7	10383.7	79642.2	60917	28262.7	7615.29	13424.3	3497.07	6197.88	3041.74		5.8		FALSE				0	5.056e-11
FALSE	High	Sequest HT (A2)	Selected	[R].TSALSAkScESNSPFPVHPGTAEccTkEGLER.[K]	K7(TMT6plex); C9(Carbamidomethyl); C24(Carbamidomethyl); C25(Carbamidomethyl); K27(TMT6plex)	2	4	D6RF35; P02774	D6RF35; D6RBJ7; P02774; D6RF20	2	5	0.5728	0	1	1	793.99	3965.92	3965.92	0.68	0.00054	HCD (High Energy Collision Dissociation)	MS2	0.588472	13	23.197	27.7119	14233	26032018_Fusion_TMT_SS_Set1_Fr3.raw	F3.3						71633.8	72160	35929.1	109131	22909.4		5.36		FALSE				0	5.159e-11
FALSE	High	Sequest HT (A2)	Unambiguous	[K].SRPANHcVYFYGDEISFScHETSR.[F]	C7(Carbamidomethyl); C19(Carbamidomethyl)	1	1	P04003	P04003	0	4	0.5332	0	1	1	730.569	2919.26	2919.26	-0.79	-0.00058	HCD (High Energy Collision Dissociation)	MS2	35.9159	1.7	55.5	26.5793	13338	01042018_Fusion_TMT_SS_Set3_Fr3.raw	F1.3	2746.66	3041.98	1479.47	3668.09	2630.24			2027.29		2012.19		5.27		FALSE				0	5.192e-11
FALSE	High	Sequest HT (A2)	Unambiguous	[R].DkLAAcLEGNcAEGLGTNYR.[G]	K2(TMT6plex); C6(Carbamidomethyl); C11(Carbamidomethyl)	1	3	P00734	C9JV37; P00734; E9PIT3	1	3	0.6826	0	1	1	814.397	2441.18	2441.18	0.67	0.00055	HCD (High Energy Collision Dissociation)	MS2	0	5.5	54	39.5292	22890	26032018_Fusion_TMT_SS_Set1_Fr2.raw	F3.2	3978.73	3069.33	7951.28	8237.91	9867.17	9258.86	2513.38	5822.48	4030.9	2037.98		6.08		FALSE				0	5.214e-11
FALSE	High	Sequest HT (A2)	Selected	[K].DkDQEVLLQTFLDDASPGDkR.[L]	K2(TMT6plex); K20(TMT6plex)	1	2	P04114	A8MUN2; P04114	2	4	0.6015	0	1	1	712.883	2848.51	2848.51	0.46	0.00033	HCD (High Energy Collision Dissociation)	MS2	15.6651	14.2	55.5	73.0139	46570	31032018_Fusion_TMT_SS_Set2_Fr2.raw	F4.2	16260.1	27245.5	52324.3	37398.2	3731.88	1885.3						6.7		FALSE				0	5.331e-11
FALSE	High	Sequest HT (A2)	Selected	[R].HDVREGkEYGVVLAPDGSTVAVEPLLAGLEAGLQGR.[R]	K7(TMT6plex)	1	2	Q96PD5	Q96PD5; M0R2W8	2	5	0.702	0	1	1	787.228	3932.11	3932.11	1.32	0.00104	HCD (High Energy Collision Dissociation)	MS2	2.48293	1.5	54	91.2825	59475	01042018_Fusion_TMT_SS_Set4_Fr3.raw	F2.3		1346.46				2535.91	1500.12	6598.96	2747.19			6.88		FALSE				0	5.504e-11
FALSE	High	Sequest HT (A2)	Unambiguous	[R].FFESFGDLSTPDAVMGNPkVk.[A]	K19(TMT6plex); K21(TMT6plex)	1	2	P68871	F8W6P5; P68871	1	3	0.7159	0	1	1	915.484	2744.44	2744.44	0.53	0.00049	HCD (High Energy Collision Dissociation)	MS2	0.940781	12.1	54	70.3619	43819	31032018_Fusion_TMT_SS_Set2_Fr3.raw	F4.3		1200.6	3846.66	3994.09		6608.49	17623.8	35556.5	5783.58	56110.6		5.28		FALSE				0	5.703e-11
FALSE	High	Sequest HT (A2)	Selected	[R].HTFMGVVSLGSPSGEVSHPR.[K]		1	2	C9JV77	C9JV77; P02765	0	3	0.6374	0	1	1	694.346	2081.02	2081.02	-0.58	-0.00041	HCD (High Energy Collision Dissociation)	MS2	5.12464	4.4	46.009	26.6141	13450	31032018_Fusion_TMT_SS_Set2_Fr3.raw	F4.3	2435.9	25630.5	5886.58	8433.2	2518.07	2420.13	2535.68			2623.32		5.35		FALSE				0	5.801e-11
FALSE	High	Sequest HT (A2)	Unambiguous	[K].FSVATQTcQITPAEGPVVTAQYDcLGcVHPISTQSPDLEPILR.[H]	C8(Carbamidomethyl); C24(Carbamidomethyl); C27(Carbamidomethyl)	1	1	P01042	P01042	0	4	0.6805	0	1	1	1189.83	4756.31	4756.31	1.94	0.00231	HCD (High Energy Collision Dissociation)	MS2	0.938091		55.5	80.1187	48517	26032018_Fusion_TMT_SS_Set1_Fr4.raw	F3.4												6.98		FALSE				0	6.06e-11
FALSE	High	Sequest HT (A2)	Unambiguous	[K].LYHSEAFTVNFGDTEEAkk.[Q]	K18(TMT6plex); K19(TMT6plex)	2	4	A0A024R6I7; P01009	A0A024R6I7; A0A0G2JRN3; P01009; G3V2B9	1	3	0.716	0	1	1	882.129	2644.37	2644.37	2.8	0.00247	HCD (High Energy Collision Dissociation)	MS2	18.8383	19.9	54	39.089	22577	01042018_Fusion_TMT_SS_Set3_Fr2.raw	F1.2	12879.4	27289.1	12463.8	11448.6	128923	1772.57	6846.51		2803.31			5		FALSE				0	6.096e-11
FALSE	High	Sequest HT (A2)	Unambiguous	[R].cSPHLVLSALTSDNHGATYAFSGTHYWR.[L]	C1(Carbamidomethyl)	1	1	P02790	P02790	0	5	0.671	0	1	1	630.5	3148.47	3148.47	0.25	0.00016	HCD (High Energy Collision Dissociation)	MS2	0.682715		54	54.2983	27568	31032018_Fusion_TMT_SS_Set2_Fr6.raw	F4.6												5.35		FALSE				0	6.133e-11
FALSE	High	Sequest HT (A2)	Selected	[R].cSPHLVLSALTSDNHGATYAFSGTHYWR.[L]	C1(Carbamidomethyl)	1	1	P02790	P02790	0	4	0.6514	0	1	1	787.874	3148.47	3148.47	1.05	0.00082	HCD (High Energy Collision Dissociation)	MS2	21.1996	5.1	55.5	53.9147	31284	01042018_Fusion_TMT_SS_Set3_Fr4.raw	F1.4		2672.77	7977.19	12156.8	2012.05	6637.32	1692.21	1241.37	10597.8	6946.65		6.57		FALSE				0	6.576e-11
FALSE	High	Sequest HT (A2)	Unambiguous	[R].LLATLcSAEVcQcAEGkcPR.[Q]	C6(Carbamidomethyl); C11(Carbamidomethyl); C13(Carbamidomethyl); K17(TMT6plex); C18(Carbamidomethyl)	3	9	A0A140TA32; A0A0G2JPR0; A0A140TA29	F5GXS0; A0A0G2JL54; A0A140TA32; A0A0G2JPR0; P0C0L4; A0A140TA29; P0C0L5; A0A140TA44; A0A140TA49	1	3	0.6767	0	1	1	851.413	2552.22	2552.23	-1.8	-0.00153	HCD (High Energy Collision Dissociation)	MS2	0	33	54	34.0563	17884	01042018_Fusion_TMT_SS_Set3_Fr4.raw	F1.4	6716.82	9982.08	2103.32	3536.13		21648	27031.5	118424	38644.5	111698		6		FALSE				0	6.607e-11
FALSE	High	Sequest HT (A2)	Unambiguous	[R].cSPHLVLSALTSDNHGATYAFSGTHYWR.[L]	C1(Carbamidomethyl)	1	1	P02790	P02790	0	5	0.6673	0	1	1	630.5	3148.47	3148.47	-0.21	-0.00013	HCD (High Energy Collision Dissociation)	MS2	4.69539	0.9	54	53.1552	30690	01042018_Fusion_TMT_SS_Set3_Fr6.raw	F1.6		1561.23			1856.33	2360.38		1545.66		1761.69		5.11		FALSE				0	6.695e-11
FALSE	High	Sequest HT (A2)	Unambiguous	[R].EkAGFSWIEVTFkNPLVWVHASPEHVVVTR.[N]	K2(TMT6plex); K13(TMT6plex)	2	3	B7ZKJ8; Q14624	H7C0L5; B7ZKJ8; Q14624	2	5	0.5411	0	1	1	785.039	3921.16	3921.16	1.49	0.00116	HCD (High Energy Collision Dissociation)	MS2	3.33653	10.1	54	84.7022	51765	01042018_Fusion_TMT_SS_Set3_Fr6.raw	F1.6	2806.3	8707.82	10794.9	7212.4	3208.13	10140	12488.1	13830.5	12927.2	25083.8		5.6		FALSE				0	6.883e-11
FALSE	High	Sequest HT (A2)	Unambiguous	[R].NPDNDPQGPWcYTTDPEkR.[Y]	C11(Carbamidomethyl); K18(TMT6plex)	1	1	P00747	P00747	1	3	0.7415	0	1	1	840.388	2519.15	2519.15	1.11	0.00093	HCD (High Energy Collision Dissociation)	MS2	0	5.5	54	30.7195	16779	26032018_Fusion_TMT_SS_Set1_Fr2.raw	F3.2	10895.6	9938.26	12642.8	8834.39	12162.7	1716.09						4.99		FALSE				0	7.312e-11
FALSE	High	Sequest HT (A2)	Selected	[R].TPGAAANLELIFVGPQHAGNYR.[C]		1	1	P04217	P04217	0	3	0.6933	0	1	1	766.067	2296.19	2296.18	1.1	0.00084	HCD (High Energy Collision Dissociation)	MS2	0.456881	0.3	54	62.908	39584	01042018_Fusion_TMT_SS_Set3_Fr2.raw	F1.2		2714.19										5.51		FALSE				0	7.317e-11
FALSE	High	Sequest HT (A2)	Selected	[R].TmQALPYSTVGNSNNYLHLSVLR.[T]	M2(Oxidation)	1	1	P01024	P01024	0	3	0.6342	0	1	1	865.44	2594.31	2594.3	1.36	0.00118	HCD (High Energy Collision Dissociation)	MS2	1.8423	1.7	54	60.1953	35531	01042018_Fusion_TMT_SS_Set3_Fr4.raw	F1.4	1558.34	1730.28			1644.73	1786.36	1225.75	2907.29	1532.83	4196.51		4.73		FALSE				0	7.349e-11
FALSE	High	Sequest HT (A2)	Selected	[R].TVVQPSVGAAAGPVVPPcPGR.[I]	C18(Carbamidomethyl)	1	2	C9JV77	C9JV77; P02765	0	2	0.6365	0	1	1	1008.54	2016.07	2016.07	0.78	0.00078	HCD (High Energy Collision Dissociation)	MS2	5.8475	0.3	55.5	35.0436	19725	01042018_Fusion_TMT_SS_Set4_Fr2.raw	F2.2						1872.76				1410.16		5.2		FALSE				0	7.517e-11
FALSE	High	Sequest HT (A2)	Unambiguous	[K].GVTSVSQIFHSPDLAIR.[D]		1	3	P05155	E9PGN7; H9KV48; P05155	0	2	0.5825	0	1	1	913.993	1826.98	1826.98	1.08	0.00099	HCD (High Energy Collision Dissociation)	MS2	1.81977	2.9	55.5	55.4516	33360	31032018_Fusion_TMT_SS_Set2_Fr3.raw	F4.3	2451.57	8904	3152.44	3001.63	1557.44	2167.16	1818.86	1357.86		3002.02		5.03		FALSE				0	7.642e-11
FALSE	High	Sequest HT (A2)	Unambiguous	[R].FFESFGDLSTPDAVMGNPkVk.[A]	K19(TMT6plex); K21(TMT6plex)	1	2	P68871	F8W6P5; P68871	1	3	0.6877	0	1	1	915.484	2744.44	2744.44	0.22	0.0002	HCD (High Energy Collision Dissociation)	MS2	0.756178	14.2	54	69.9775	41699	31032018_Fusion_TMT_SS_Set2_Fr4.raw	F4.4	1446.88		1611.33		1821.03	6979.97	23102.5	40711.4	6847.22	58167.1		5.06		FALSE				0	7.686e-11
FALSE	High	Sequest HT (A2)	Selected	[R].TVVQPSVGAAAGPVVPPcPGR.[I]	C18(Carbamidomethyl)	1	2	C9JV77	C9JV77; P02765	0	3	0.5469	0	1	1	672.696	2016.07	2016.07	1.78	0.0012	HCD (High Energy Collision Dissociation)	MS2	0.464269	1.8	29.707	33.2866	18550	26032018_Fusion_TMT_SS_Set1_Fr2.raw	F3.2	12724.6	12533.2	2743.39	5804.24								4.9		FALSE				0	7.708e-11
FALSE	High	Sequest HT (A2)	Unambiguous	[K].ScESNSPFPVHPGTAEccTk.[E]	C2(Carbamidomethyl); C17(Carbamidomethyl); C18(Carbamidomethyl); K20(TMT6plex)	2	4	D6RF35; P02774	D6RF35; D6RBJ7; P02774; D6RF20	0	3	0.6918	0	1	1	832.039	2494.1	2494.1	0.89	0.00074	HCD (High Energy Collision Dissociation)	MS2	0	20.2	55.5	19.7254	8852	31032018_Fusion_TMT_SS_Set2_Fr3.raw	F4.3	27084.7	6131.93	48548.7	32208.3	23251.1	12355.3	23780.8	2668.27	18663.9	6006.16		6.23		FALSE				0	7.773e-11
FALSE	High	Sequest HT (A2)	Unambiguous	[K].LLQDEFPGIPSPLDAAVEcHR.[G]	C19(Carbamidomethyl)	1	2	P02790	Q9BS19; P02790	0	3	0.62	0	1	1	788.73	2364.18	2364.17	4.62	0.00364	HCD (High Energy Collision Dissociation)	MS2	1.60524	0.2	54	72.8741	46322	26032018_Fusion_TMT_SS_Set1_Fr2.raw	F3.2		1968.08										5.79		FALSE				0	7.784e-11
FALSE	High	Sequest HT (A2)	Unambiguous	[R].DkLAAcLEGNcAEGLGTNYR.[G]	K2(TMT6plex); C6(Carbamidomethyl); C11(Carbamidomethyl)	1	3	P00734	C9JV37; P00734; E9PIT3	1	3	0.714	0	1	1	814.397	2441.18	2441.18	0.57	0.00046	HCD (High Energy Collision Dissociation)	MS2	9.9082	1.5	55.5	41.9115	24515	01042018_Fusion_TMT_SS_Set4_Fr2.raw	F2.2		1904.84				5998.49	1255.04	3058.15	1404.34	1471.25		4.72		FALSE				0	7.931e-11
FALSE	High	Sequest HT (A2)	Selected	[R].cSPHLVLSALTSDNHGATYAFSGTHYWR.[L]	C1(Carbamidomethyl)	1	1	P02790	P02790	0	4	0.6897	0	1	1	787.873	3148.47	3148.47	0.19	0.00015	HCD (High Energy Collision Dissociation)	MS2	2.76323	0.2	54	54.8115	29380	26032018_Fusion_TMT_SS_Set1_fr5.raw	F3.5					1496.25							4.64		FALSE				0	7.982e-11
FALSE	High	Sequest HT (A2)	Unambiguous	[K].ScESNSPFPVHPGTAEccTk.[E]	C2(Carbamidomethyl); C17(Carbamidomethyl); C18(Carbamidomethyl); K20(TMT6plex)	2	4	D6RF35; P02774	D6RF35; D6RBJ7; P02774; D6RF20	0	3	0.6803	0	1	1	832.038	2494.1	2494.1	-0.52	-0.00043	HCD (High Energy Collision Dissociation)	MS2	0	7.6	20.498	20.3083	9430	01042018_Fusion_TMT_SS_Set3_Fr2.raw	F1.2	25801.9	35375.6	32585.4	55939.5	64171.9							5.88		FALSE				0	8.289e-11
FALSE	High	Sequest HT (A2)	Unambiguous	[R].EGVQkEDIPPADLSDQVPDTESETR.[I]	K5(TMT6plex)	1	1	P01024	P01024	1	3	0.6789	0	1	1	995.49	2984.46	2984.45	0.98	0.00097	HCD (High Energy Collision Dissociation)	MS2	0	3.2	54	36.7346	20965	26032018_Fusion_TMT_SS_Set1_Fr2.raw	F3.2	2921.8	2554.19	6931.07	3995.83	2150.1	7156.4		3525.32	1629.07	1849.01		4.92		FALSE				0	8.306e-11
FALSE	High	Sequest HT (A2)	Unambiguous	[R].EGVQkEDIPPADLSDQVPDTESETR.[I]	K5(TMT6plex)	1	1	P01024	P01024	1	3	0.6423	0	1	1	995.49	2984.46	2984.45	1.05	0.00104	HCD (High Energy Collision Dissociation)	MS2	0	6.2	54	36.0128	20461	26032018_Fusion_TMT_SS_Set1_Fr2.raw	F3.2	6661.84	3256.51	8634.85	11327.3	7257.74	11161.5		10755.5	1710.1	3284.98		5.06		FALSE				0	8.806e-11
FALSE	High	Sequest HT (A2)	Selected	[R].SHSTQTLTcNSDGEWVYNTFcIYkR.[C]	C9(Carbamidomethyl); C21(Carbamidomethyl); K24(TMT6plex)	1	2	P04003	P04003; A6PVY5	1	4	0.6593	0	1	1	824.889	3296.53	3296.53	0.97	0.0008	HCD (High Energy Collision Dissociation)	MS2	21.3081	9.9	18.853	59.2985	36008	26032018_Fusion_TMT_SS_Set1_Fr3.raw	F3.3	74224.2	42713.6	40417.4	58415.9	25613.3	11900.3	5219.91	25819.6		11789.5		5.9		FALSE				0	8.853e-11
FALSE	High	Sequest HT (A2)	Unambiguous	[R].RDTANLFPQTSLTLHMWPDTEGTFNVEcLTTDHYTGGMk.[Q]	C28(Carbamidomethyl); K39(TMT6plex)	1	2	P00450	H7C5R1; P00450	1	5	0.6631	0	1	1	943.65	4714.22	4714.22	-0.06	-6e-05	HCD (High Energy Collision Dissociation)	MS2	5.54587	8.6	54	83.2652	50863	31032018_Fusion_TMT_SS_Set2_Fr4.raw	F4.4	14433.6	12220.3	8059.96	10316.3	2184.98	10806.3	12016.9	3639.38	8805.5	2890.06		6.47		FALSE				0	8.906e-11
FALSE	High	Sequest HT (A2)	Selected	[K].HLIVTPSGcGEQNMIGMTPTVIAVHYLDETEQWEk.[F]	C9(Carbamidomethyl); K35(TMT6plex)	1	1	P01024	P01024	0	4	0.5292	0	1	1	1054.03	4213.08	4213.06	4.66	0.00491	HCD (High Energy Collision Dissociation)	MS2	4.6034	1.8	54	93.7975	58877	01042018_Fusion_TMT_SS_Set3_Fr4.raw	F1.4	3458.93	11038.1		1771.29	1496.55							5.14		FALSE				0	9.052e-11
FALSE	High	Sequest HT (A2)	Unambiguous	[R].DkLAAcLEGNcAEGLGTNYR.[G]	K2(TMT6plex); C6(Carbamidomethyl); C11(Carbamidomethyl)	1	3	P00734	C9JV37; P00734; E9PIT3	1	3	0.6722	0	1	1	814.397	2441.18	2441.18	0.5	0.00041	HCD (High Energy Collision Dissociation)	MS2	2.61204	4.9	54	39.3655	21115	26032018_Fusion_TMT_SS_Set1_Fr4.raw	F3.4	2955.3	1781.82	7247.35	2994.62	9287.89	10604.9	2729.18	6358.87	2317.18	3089.43		6.01		FALSE				0	9.638e-11
FALSE	High	Sequest HT (A2)	Unambiguous	[R].HTFMGVVSLGSPSGEVSHPR.[K]		1	2	C9JV77	C9JV77; P02765	0	2	0.6653	0	1	1	1041.02	2081.02	2081.02	0.63	0.00066	HCD (High Energy Collision Dissociation)	MS2	0		55.5	26.9259	13585	01042018_Fusion_TMT_SS_Set3_Fr3.raw	F1.3												4.96		FALSE				0	9.746e-11
FALSE	High	Sequest HT (A2)	Unambiguous	[R].QkDVDkEFYLFPTVFDENESLLLEDNIR.[M]	K2(TMT6plex); K6(TMT6plex)	2	3	E9PFZ2; P00450	E9PFZ2; H7C5R1; P00450	2	4	0.6566	0	1	1	969.511	3875.02	3875.02	1.83	0.00177	HCD (High Energy Collision Dissociation)	MS2	0	6.2	43.269	98.524	63844	01042018_Fusion_TMT_SS_Set3_Fr3.raw	F1.3	3617.21	2143.52	23674.4	17057.4	20798.4	2736.39	1583.86	1897.4	1837.73	3580.76		5.97		FALSE				0	1.012e-10
FALSE	High	Sequest HT (A2)	Unambiguous	[R].cSPHLVLSALTSDNHGATYAFSGTHYWR.[L]	C1(Carbamidomethyl)	1	1	P02790	P02790	0	5	0.6978	0	1	1	630.498	3148.46	3148.47	-2.77	-0.00174	HCD (High Energy Collision Dissociation)	MS2	10.2251	3.3	55.5	52.6309	30005	31032018_Fusion_TMT_SS_Set2_Fr4.raw	F4.4	2822.72	2376.99	2148.45	3124.41	1937.32	2715.78	3586.16	2524.27	2750.69	8311.41		5.89		FALSE				0	1.013e-10
FALSE	High	Sequest HT (A2)	Unambiguous	[R].RQEcSIPVcGQDQVTVAMTPR.[S]	C4(Carbamidomethyl); C9(Carbamidomethyl)	1	3	P00734	C9JV37; P00734; E9PIT3	1	3	0.6896	0	1	1	811.388	2432.15	2432.15	0.6	0.00049	HCD (High Energy Collision Dissociation)	MS2	0.47712		13.582	28.349	15085	31032018_Fusion_TMT_SS_Set2_Fr2.raw	F4.2												5.67		FALSE				0	1.025e-10
FALSE	High	Sequest HT (A2)	Unambiguous	[R].DkLAAcLEGNcAEGLGTNYR.[G]	K2(TMT6plex); C6(Carbamidomethyl); C11(Carbamidomethyl)	1	3	P00734	C9JV37; P00734; E9PIT3	1	3	0.699	0	1	1	814.399	2441.18	2441.18	3.2	0.0026	HCD (High Energy Collision Dissociation)	MS2	7.62858	4.9	55.5	39.4124	22236	31032018_Fusion_TMT_SS_Set2_Fr3.raw	F4.3	2790.63	1730.16	8922.56	8229.28	2844.71	6137.2	3361.73	4003.46	3122.68	6965.27		5.88		FALSE				0	1.043e-10
FALSE	High	Sequest HT (A2)	Unambiguous	[R].LLATLcSAEVcQcAEGkcPR.[Q]	C6(Carbamidomethyl); C11(Carbamidomethyl); C13(Carbamidomethyl); K17(TMT6plex); C18(Carbamidomethyl)	3	9	A0A140TA32; A0A0G2JPR0; A0A140TA29	F5GXS0; A0A0G2JL54; A0A140TA32; A0A0G2JPR0; P0C0L4; A0A140TA29; P0C0L5; A0A140TA44; A0A140TA49	1	3	0.6859	0	1	1	851.415	2552.23	2552.23	0.42	0.00035	HCD (High Energy Collision Dissociation)	MS2	3.32387	15.1	55.5	33.8973	18979	26032018_Fusion_TMT_SS_Set1_Fr2.raw	F3.2	3394.75	3822.58	4754.6	10234.2	5703.22	26307.8	24207.6	21183	41274.5	12421.8		5.54		FALSE				0	1.047e-10
FALSE	High	Sequest HT (A2)	Unambiguous	[K].LLQDEFPGIPSPLDAAVEcHR.[G]	C19(Carbamidomethyl)	1	2	P02790	Q9BS19; P02790	0	3	0.6	0	1	1	788.726	2364.16	2364.17	-0.26	-0.0002	HCD (High Energy Collision Dissociation)	MS2	6.70295		54	73.5034	46160	26032018_Fusion_TMT_SS_Set1_Fr1.raw	F3.1												4.8		FALSE				0	1.093e-10
FALSE	High	Sequest HT (A2)	Unambiguous	[R].FNkNNEGTYYSPNYNPQSR.[S]	K3(TMT6plex)	2	3	E9PFZ2; P00450	E9PFZ2; H7C5R1; P00450	1	3	0.5426	0	1	1	841.402	2522.19	2522.19	0.42	0.00036	HCD (High Energy Collision Dissociation)	MS2	0	4.1	54	18.7511	7129	31032018_Fusion_TMT_SS_Set2_Fr6.raw	F4.6					2905.85	3673.6	2952.49	12282.1	2442.87	18060.9		5.4		FALSE				0	1.17e-10
FALSE	High	Sequest HT (A2)	Unambiguous	[K].VGSQYRLEDSVTYHcSR.[G]	C15(Carbamidomethyl)	1	4	B4E1Z4	E7ETN3; P00751; B4E1Z4; A0A0G2JH38	1	3	0.67	0	1	1	686.322	2056.95	2056.95	0.14	0.0001	HCD (High Energy Collision Dissociation)	MS2	0	2.2	55.5	10.6412	2896	31032018_Fusion_TMT_SS_Set2_Fr2.raw	F4.2	3209.9		3635.7	2922.77	1959.74	2014.39		3159.36	1733.55	3371.61		6		FALSE				0	1.173e-10
FALSE	High	Sequest HT (A2)	Unambiguous	[R].EGVQkEDIPPADLSDQVPDTESETR.[I]	K5(TMT6plex)	1	1	P01024	P01024	1	3	0.6667	0	1	1	995.491	2984.46	2984.45	1.21	0.00121	HCD (High Energy Collision Dissociation)	MS2	0	1.5	54	38.1031	21940	01042018_Fusion_TMT_SS_Set3_fr1.raw	F1.1	1499.17	1588.13		1228.04	3230.64					8026.86		4.77		FALSE				0	1.183e-10
FALSE	High	Sequest HT (A2)	Unambiguous	[R].SNLDEDIIAEENIVSR.[S]		1	1	P01024	P01024	0	2	0.6611	0	1	1	908.95	1816.89	1816.89	0.58	0.00052	HCD (High Energy Collision Dissociation)	MS2	5.68359		55.5	60.5509	37892	01042018_Fusion_TMT_SS_Set3_Fr2.raw	F1.2												4.16		FALSE				0	1.205e-10
FALSE	High	Sequest HT (A2)	Unambiguous	[R].TMQALPYSTVGNSNNYLHLSVLR.[T]		1	1	P01024	P01024	0	3	0.5936	0	1	1	860.108	2578.31	2578.31	0.13	0.00011	HCD (High Energy Collision Dissociation)	MS2	0	4.4	54	65.1798	40145	26032018_Fusion_TMT_SS_Set1_Fr3.raw	F3.3	3632.51	1429.32	8367.2	17242.1	8962.58	2439.43				2000.22		5.61		FALSE				0	1.239e-10
FALSE	High	Sequest HT (A2)	Selected	[K].HYYIGIIETTWDYASDHGEkk.[L]	K20(TMT6plex); K21(TMT6plex)	2	3	E9PFZ2; P00450	E9PFZ2; P00450; D6RE86	1	4	0.619	0	1	1	746.885	2984.52	2984.52	-0.26	-0.00019	HCD (High Energy Collision Dissociation)	MS2	19.5416	12	54	60.0848	35456	01042018_Fusion_TMT_SS_Set3_Fr4.raw	F1.4	12021.7	25149.9	22632.7	12563.1	39015.4	2757.68	4147.84	1831.66		1998.34		5.17		FALSE				0	1.244e-10
FALSE	High	Sequest HT (A2)	Unambiguous	[K].GQELcADYSENTFTEYkk.[K]	C5(Carbamidomethyl); K17(TMT6plex); K18(TMT6plex)	2	2	D6RF35; P02774	D6RF35; P02774	1	3	0.6893	0	1	1	881.099	2641.28	2641.29	-1.19	-0.00105	HCD (High Energy Collision Dissociation)	MS2	0	21.8	55.5	41.9634	23962	01042018_Fusion_TMT_SS_Set3_Fr3.raw	F1.3	24350.3	61436.6	25444.9	21032.1	60607.3	1811.77	3018.78	3222.33	6294.57	2165.27		5.6		FALSE				0	1.25e-10
FALSE	High	Sequest HT (A2)	Selected	[R].cSPHLVLSALTSDNHGATYAFSGTHYWR.[L]	C1(Carbamidomethyl)	1	1	P02790	P02790	0	4	0.5876	0	1	1	787.873	3148.47	3148.47	0.64	0.00051	HCD (High Energy Collision Dissociation)	MS2	20.6863	2.5	17.087	53.8747	31055	01042018_Fusion_TMT_SS_Set4_Fr4.raw	F2.4			6227.51	41866.9	7541.27	4027.06			6226.44	12164.9		5.65		FALSE				0	1.351e-10
FALSE	High	Sequest HT (A2)	Selected	[R].LELELRPTGEIEQYSVSATYELQR.[E]		1	1	P04114	P04114	0	3	0.5905	0	1	1	942.155	2824.45	2824.44	4.9	0.00462	HCD (High Energy Collision Dissociation)	MS2	0	0.1	55.5	66.9122	41389	26032018_Fusion_TMT_SS_Set1_Fr3.raw	F3.3		1346.38										5.25		FALSE				0	1.376e-10
FALSE	High	Sequest HT (A2)	Unambiguous	[R].NPDSSTTGPWcYTTDPTVR.[R]	C11(Carbamidomethyl)	1	3	P00734	C9JV37; P00734; E9PIT3	0	2	0.7011	0	1	1	1077.98	2154.94	2154.94	2.03	0.00219	HCD (High Energy Collision Dissociation)	MS2	0	0.5	54	39.1352	22625	26032018_Fusion_TMT_SS_Set1_Fr2.raw	F3.2			1386.36		2285.94	1828.11						4.35		FALSE				0	1.388e-10
FALSE	High	Sequest HT (A2)	Unambiguous	[R].LLGNVLVcVLAHHFGkEFTPPVQAAYQk.[V]	C8(Carbamidomethyl); K16(TMT6plex); K28(TMT6plex)	1	1	P68871	P68871	1	4	0.6779	0	1	1	899.507	3595.01	3595	0.78	0.0007	HCD (High Energy Collision Dissociation)	MS2	0.343864	20	54	89.0767	51709	26032018_Fusion_TMT_SS_Set1_fr5.raw	F3.5						3155		32648.1		175428		7.98		FALSE				0	1.389e-10
FALSE	High	Sequest HT (A2)	Selected	[R].VTASDPLDTLGSEGALSPGGVASLLR.[L]		3	9	A0A140TA32; A0A0G2JPR0; A0A140TA29	F5GXS0; A0A0G2JL54; A0A140TA32; A0A0G2JPR0; P0C0L4; A0A140TA29; P0C0L5; A0A140TA44; A0A140TA49	0	3	0.6022	0	1	1	828.438	2483.3	2483.3	0.12	0.0001	HCD (High Energy Collision Dissociation)	MS2	21.7211	4.2	54	95.5427	60119	01042018_Fusion_TMT_SS_Set3_Fr4.raw	F1.4	4080.64	2172.78		1757.25		11426.4	2445.84	7082.68	3476.02	9663.44		4.55		FALSE				0	1.397e-10
FALSE	High	Sequest HT (A2)	Unambiguous	[K].GQPSVLQVVNLPIVERPVck.[D]	C19(Carbamidomethyl); K20(TMT6plex)	1	2	P00734	P00734; E9PIT3	0	3	0.6484	0	1	1	821.143	2461.41	2461.42	-0.67	-0.00055	HCD (High Energy Collision Dissociation)	MS2	6.98641	17.6	33.375	69.4762	41208	26032018_Fusion_TMT_SS_Set1_Fr4.raw	F3.4	29925.9	43881	78259.8	61477.7	64056.7	4201.89	2761.67	6492.88		2579.03		5.12		FALSE				0	1.398e-10
FALSE	High	Sequest HT (A2)	Selected	[K].VGLSGMAIADVTLLSGFHALR.[A]		1	3	A0A0G2JPR0	A0A0G2JPR0; P0C0L4; P0C0L5	0	3	0.5976	0	1	1	710.058	2128.16	2128.16	0.24	0.00017	HCD (High Energy Collision Dissociation)	MS2	0.947002		55.5	98.939	61316	26032018_Fusion_TMT_SS_Set1_Fr4.raw	F3.4												4.1		FALSE				0	1.414e-10
FALSE	High	Sequest HT (A2)	Unambiguous	[R].TPEVTcVVVDVSHEDPEVk.[F]	C6(Carbamidomethyl); K19(TMT6plex)	1	3	A0A0A0MS08	P01857; A0A0A0MS08; A0A0A0MS07	0	3	0.6667	0	1	1	790.068	2368.19	2368.19	0.14	0.00011	HCD (High Energy Collision Dissociation)	MS2	10.2832	10.5	55.5	46.8999	27418	31032018_Fusion_TMT_SS_Set2_Fr3.raw	F4.3	13087	2578.86	14661	21635.2	12129.5	7079.35	9371.97	2216.92	11712.7	7776.25		4.83		FALSE				0	1.428e-10
FALSE	High	Sequest HT (A2)	Selected	[K].HYYIGIIETTWDYASDHGEkk.[L]	K20(TMT6plex); K21(TMT6plex)	2	3	E9PFZ2; P00450	E9PFZ2; P00450; D6RE86	1	3	0.5691	0	1	1	995.516	2984.53	2984.52	4.57	0.00455	HCD (High Energy Collision Dissociation)	MS2	7.9681	7.7	55.5	59.2753	35990	26032018_Fusion_TMT_SS_Set1_Fr3.raw	F3.3	10362.6	2238.21	18032.8	18967.8	18908.4	3081.95	1925.68		1589.5			5.64		FALSE				0	1.448e-10
FALSE	High	Sequest HT (A2)	Unambiguous	[R].cSPHLVLSALTSDNHGATYAFSGTHYWR.[L]	C1(Carbamidomethyl)	1	1	P02790	P02790	0	5	0.7354	0	1	1	630.502	3148.48	3148.47	3	0.00189	HCD (High Energy Collision Dissociation)	MS2	0.423943		19.585	53.3362	30324	26032018_Fusion_TMT_SS_Set1_Fr4.raw	F3.4												6.69		FALSE				0	1.499e-10
FALSE	High	Sequest HT (A2)	Unambiguous	[K].SGNTFRPEVHLLPPPSEELALNELVTLTcLAR.[G]	C29(Carbamidomethyl)	2	5	A0A0G2JMB2; A0A286YEY1	P01876; A0A286YEY5; P01877; A0A0G2JMB2; A0A286YEY1	0	4	0.6065	0	1	1	894.225	3573.88	3573.87	1.51	0.00135	HCD (High Energy Collision Dissociation)	MS2	2.25293	0.2	54	107.766	70096	26032018_Fusion_TMT_SS_Set1_Fr3.raw	F3.3	1879.25											5.54		FALSE				0	1.509e-10
FALSE	High	Sequest HT (A2)	Unambiguous	[R].TLDLGENQLETLPPDLLR.[G]		1	1	P02750	P02750	0	2	0.5351	0	1	1	1019.05	2037.09	2037.09	0.35	0.00035	HCD (High Energy Collision Dissociation)	MS2	7.05049		54	81.656	53076	01042018_Fusion_TMT_SS_Set3_Fr2.raw	F1.2												4.99		FALSE				0	1.526e-10
FALSE	High	Sequest HT (A2)	Unambiguous	[R].GNVAVTVSGHTcQHWSAQTPHTHNR.[T]	C12(Carbamidomethyl)	1	1	P00747	P00747	0	4	0.6048	0	1	1	696.33	2782.3	2782.3	0.72	0.0005	HCD (High Energy Collision Dissociation)	MS2	0	12.6	55.5	9.8531	2297	01042018_Fusion_TMT_SS_Set4_Fr4.raw	F2.4	7392.96	2595.17	29164.4	14566.5	17464.2	25281.3	11058.2	9800.92	5248.46	6639.54		5.44		FALSE				0	1.532e-10
FALSE	High	Sequest HT (A2)	Unambiguous	[R].FTVDRPFLFLIYEHR.[T]		1	1	P05546	P05546	0	3	0.6029	0	1	1	651.685	1953.04	1953.04	0.59	0.00038	HCD (High Energy Collision Dissociation)	MS2	13.8055	6.1	54	72.241	43127	26032018_Fusion_TMT_SS_Set1_Fr4.raw	F3.4	1442.88		6568.31		3620.76	1688.8	1402.93	17097		32455.7		5.54		FALSE				0	1.576e-10
FALSE	High	Sequest HT (A2)	Selected	[R].TVVQPSVGAAAGPVVPPcPGR.[I]	C18(Carbamidomethyl)	1	2	C9JV77	C9JV77; P02765	0	2	0.6188	0	1	1	1008.54	2016.07	2016.07	-0.33	-0.00034	HCD (High Energy Collision Dissociation)	MS2	0.398645		16.024	34.9869	19110	01042018_Fusion_TMT_SS_Set3_Fr3.raw	F1.3												5.01		FALSE				0	1.579e-10
FALSE	High	Sequest HT (A2)	Selected	[K].GSLVQASEANLQAAQDFVR.[G]		1	1	P19827	P19827	0	2	0.6791	0	1	1	1002.51	2004.02	2004.01	0.9	0.00091	HCD (High Energy Collision Dissociation)	MS2	0.866772	0.2	54	69.431	44288	01042018_Fusion_TMT_SS_Set3_Fr2.raw	F1.2				1518.18								3.74		FALSE				0	1.607e-10
FALSE	High	Sequest HT (A2)	Unambiguous	[K].VFSNGADLSGVTEEAPLkLSk.[AV]	K18(TMT6plex); K21(TMT6plex)	2	3	A0A024R6I7; P01009	A0A024R6I7; A0A0G2JRN3; P01009	1	3	0.6718	0	1	1	874.158	2620.46	2620.46	-0.66	-0.00058	HCD (High Energy Collision Dissociation)	MS2	3.40517	12.9	55.5	58.8022	36462	01042018_Fusion_TMT_SS_Set4_Fr2.raw	F2.2	13882.9	9134.13	28592.9	53158	10056.6	6464.73				1479.4		5.15		FALSE				0	1.61e-10
FALSE	High	Sequest HT (A2)	Unambiguous	[R].RQEcSIPVcGQDQVTVAMTPR.[S]	C4(Carbamidomethyl); C9(Carbamidomethyl)	1	3	P00734	C9JV37; P00734; E9PIT3	1	3	0.6412	0	1	1	811.388	2432.15	2432.15	0.25	0.00021	HCD (High Energy Collision Dissociation)	MS2	6.90267	0.1	48.947	30.0394	16208	01042018_Fusion_TMT_SS_Set4_Fr2.raw	F2.2			1372.32									5.24		FALSE				0	1.628e-10
FALSE	High	Sequest HT (A2)	Selected	[K].HYYIGIIETTWDYASDHGEkk.[L]	K20(TMT6plex); K21(TMT6plex)	2	3	E9PFZ2; P00450	E9PFZ2; P00450; D6RE86	1	4	0.6073	0	1	1	746.886	2984.52	2984.52	0.37	0.00028	HCD (High Energy Collision Dissociation)	MS2	3.39574	7.6	26.674	60.192	36629	31032018_Fusion_TMT_SS_Set2_Fr3.raw	F4.3	17019		49234.3	49484.7	21827.9	4869.66	6633.34		7042.65			5.45		FALSE				0	1.646e-10
FALSE	High	Sequest HT (A2)	Selected	[R].VTASDPLDTLGSEGALSPGGVASLLRLPR.[G]		3	9	A0A140TA32; A0A0G2JPR0; A0A140TA29	F5GXS0; A0A0G2JL54; A0A140TA32; A0A0G2JPR0; P0C0L4; A0A140TA29; P0C0L5; A0A140TA44; A0A140TA49	1	3	0.6808	0	1	1	950.518	2849.54	2849.54	1.18	0.00112	HCD (High Energy Collision Dissociation)	MS2	0		42.113	98.0562	63317	26032018_Fusion_TMT_SS_Set1_Fr3.raw	F3.3												4.95		FALSE				0	1.652e-10
FALSE	High	Sequest HT (A2)	Unambiguous	[R].ILLQGTPVAQMTEDAVDAER.[L]		1	1	P01024	P01024	0	2	0.6897	0	1	1	1079.05	2157.09	2157.09	-0.14	-0.00015	HCD (High Energy Collision Dissociation)	MS2	0		54	73.9345	47538	01042018_Fusion_TMT_SS_Set3_Fr2.raw	F1.2												4.48		FALSE				0	1.672e-10
FALSE	High	Sequest HT (A2)	Selected	[K].AYkSELEEQLTPVAEETR.[A]	K3(TMT6plex)	1	4	P02649	E7ERP7; H0Y7L5; E9PEV4; P02649	1	3	0.6066	0	1	1	774.74	2322.2	2322.2	0.81	0.00063	HCD (High Energy Collision Dissociation)	MS2	2.73588	3.8	54	39.925	23168	26032018_Fusion_TMT_SS_Set1_Fr2.raw	F3.2	1334.66	1457.55	7467.71	6832.58	16562		1921.43			1766.49		5.16		FALSE				0	1.675e-10
FALSE	High	Sequest HT (A2)	Unambiguous	[K].LLQDEFPGIPSPLDAAVEcHR.[G]	C19(Carbamidomethyl)	1	2	P02790	Q9BS19; P02790	0	3	0.541	0	1	1	788.727	2364.17	2364.17	0.18	0.00014	HCD (High Energy Collision Dissociation)	MS2	2.18309	4	41.167	72.4378	45321	26032018_Fusion_TMT_SS_Set1_Fr3.raw	F3.3	2574.45	7094.41	4468.45	22109.6	13367.8			2429.26	2515.13			5.36		FALSE				0	1.723e-10
FALSE	High	Sequest HT (A2)	Unambiguous	[R].FNkNNEGTYYSPNYNPQSR.[S]	K3(TMT6plex)	2	3	E9PFZ2; P00450	E9PFZ2; H7C5R1; P00450	1	3	0.5789	0	1	1	841.402	2522.19	2522.19	0.52	0.00044	HCD (High Energy Collision Dissociation)	MS2	0	7.3	31.841	18.3407	7986	01042018_Fusion_TMT_SS_Set3_Fr6.raw	F1.6			11379.1			22713.6	21903.9	24823.5	16941.9	24855.9		5.51		FALSE				0	1.741e-10
FALSE	High	Sequest HT (A2)	Unambiguous	[R].EGVQkEDIPPADLSDQVPDTESETR.[I]	K5(TMT6plex)	1	1	P01024	P01024	1	3	0.6408	0	1	1	995.489	2984.45	2984.45	-0.3	-0.0003	HCD (High Energy Collision Dissociation)	MS2	4.62538	1.9	27.865	35.8878	20364	31032018_Fusion_TMT_SS_Set2_Fr2.raw	F4.2	4170.92		5437.86	3995.18	6072.18	4424.64	5423.64		4714.04	3573.26		4.76		FALSE				0	1.748e-10
FALSE	High	Sequest HT (A2)	Unambiguous	[K].HQPQEFPTYVEPTNDEIcEAFRk.[D]	C18(Carbamidomethyl); K23(TMT6plex)	2	3	D6RF35; P02774	D6RF35; D6RBJ7; P02774	1	4	0.6367	0	1	1	766.872	3064.47	3064.47	0.14	0.00011	HCD (High Energy Collision Dissociation)	MS2	0	10.3	55.5	54.3339	33286	26032018_Fusion_TMT_SS_Set1_Fr2.raw	F3.2	11410.3	7207.15	25047.2	31471.9	24495.4	3807.17						5.89		FALSE				0	1.769e-10
FALSE	High	Sequest HT (A2)	Unambiguous	[R].QLGLPGPPDVPDHAAYHPFR.[R]		2	3	B7ZKJ8; Q14624	H7C0L5; B7ZKJ8; Q14624	0	4	0.6753	0	1	1	546.781	2184.1	2184.1	1.21	0.00066	HCD (High Energy Collision Dissociation)	MS2	5.16084	1.2	10.12	40.8259	23220	31032018_Fusion_TMT_SS_Set2_Fr3.raw	F4.3	63862.2											5.79		FALSE				0	1.848e-10
FALSE	High	Sequest HT (A2)	Unambiguous	[R].LLATLcSAEVcQcAEGkcPR.[Q]	C6(Carbamidomethyl); C11(Carbamidomethyl); C13(Carbamidomethyl); K17(TMT6plex); C18(Carbamidomethyl)	3	9	A0A140TA32; A0A0G2JPR0; A0A140TA29	F5GXS0; A0A0G2JL54; A0A140TA32; A0A0G2JPR0; P0C0L4; A0A140TA29; P0C0L5; A0A140TA44; A0A140TA49	1	3	0.7096	0	1	1	851.415	2552.23	2552.23	0.72	0.00061	HCD (High Energy Collision Dissociation)	MS2	0	18.2	30.542	33.2139	18008	26032018_Fusion_TMT_SS_Set1_Fr3.raw	F3.3				2480.45	4036.27	68252	49674.8	61311.7	118083	33978.3		5.51		FALSE				0	1.899e-10
FALSE	High	Sequest HT (A2)	Unambiguous	[K].SGNTFRPEVHLLPPPSEELALNELVTLTcLAR.[G]	C29(Carbamidomethyl)	2	5	A0A0G2JMB2; A0A286YEY1	P01876; A0A286YEY5; P01877; A0A0G2JMB2; A0A286YEY1	0	4	0.5816	0	1	1	894.225	3573.88	3573.87	1.42	0.00127	HCD (High Energy Collision Dissociation)	MS2	2.24535	0.4	54	106.889	66738	26032018_Fusion_TMT_SS_Set1_Fr4.raw	F3.4	2023.07		1742.8									5.64		FALSE				0	1.917e-10
FALSE	High	Sequest HT (A2)	Unambiguous	[K].QkPDGVFQEDAPVIHQEMIGGLR.[N]	K2(TMT6plex)	1	1	P01024	P01024	0	4	0.6248	0	1	1	699.12	2793.46	2793.46	0.82	0.00057	HCD (High Energy Collision Dissociation)	MS2	1.72227	13.8	55.5	48.2787	28387	31032018_Fusion_TMT_SS_Set2_Fr3.raw	F4.3	23862.6	24580.1	41765.4	31414.9	8198.72	2221.23	1930.95		1633.58			6.05		FALSE				0	1.922e-10
FALSE	High	Sequest HT (A2)	Selected	[R].kGEVLPLPEANFPSFPLPHHk.[H]	K1(TMT6plex); K21(TMT6plex)	1	1	P04196	P04196	1	5	0.5994	0	1	1	563.324	2812.59	2812.59	0.38	0.00021	HCD (High Energy Collision Dissociation)	MS2	2.55707	12.9	16.106	62.5909	37188	01042018_Fusion_TMT_SS_Set3_Fr4.raw	F1.4	89966.2	257977	16636.7	38722.8	31325.1				4737.39			6.39		FALSE				0	1.926e-10
FALSE	High	Sequest HT (A2)	Unambiguous	[R].LQQVLHAGSGPcLPHLLSR.[L]	C12(Carbamidomethyl)	1	4	P08697	P08697; A0A0G2JPA8; A0A0J9YY65; C9JMH6	0	3	0.6587	0	1	1	695.046	2083.12	2083.12	-0.3	-0.00021	HCD (High Energy Collision Dissociation)	MS2	24.4735	12.7	55.5	33.8893	18496	26032018_Fusion_TMT_SS_Set1_Fr3.raw	F3.3	2871.56	17107.1	5466.48	81398.4	8992.92	7554.29						4.6		FALSE				0	1.942e-10
FALSE	High	Sequest HT (A2)	Unambiguous	[R].EGVQkEDIPPADLSDQVPDTESETR.[I]	K5(TMT6plex)	1	1	P01024	P01024	1	3	0.6562	0	1	1	995.49	2984.46	2984.45	0.65	0.00064	HCD (High Energy Collision Dissociation)	MS2	0.866044	4.4	43.231	37.654	21545	01042018_Fusion_TMT_SS_Set4_Fr2.raw	F2.2	3964.99	3719.52	3097.41		4401.79	7654.93	7804.85	19197	4042.05	2054.3		5.44		FALSE				0	1.964e-10
FALSE	High	Sequest HT (A2)	Unambiguous	[K].EVGTPHGIILDSVDAAFIcPGSSR.[L]	C19(Carbamidomethyl)	1	1	P02790	P02790	0	3	0.5221	0	1	1	833.416	2498.23	2498.23	-0.35	-0.0003	HCD (High Energy Collision Dissociation)	MS2	2.09469	1.2	55.5	62.0617	38751	31032018_Fusion_TMT_SS_Set2_Fr2.raw	F4.2		2780.81	2108.94	1854.54	1160.19		2204.47		1393.32			4.98		FALSE				0	1.985e-10
FALSE	High	Sequest HT (A2)	Unambiguous	[R].LLATLcSAEVcQcAEGkcPR.[Q]	C6(Carbamidomethyl); C11(Carbamidomethyl); C13(Carbamidomethyl); K17(TMT6plex); C18(Carbamidomethyl)	3	9	A0A140TA32; A0A0G2JPR0; A0A140TA29	F5GXS0; A0A0G2JL54; A0A140TA32; A0A0G2JPR0; P0C0L4; A0A140TA29; P0C0L5; A0A140TA44; A0A140TA49	1	3	0.6384	0	1	1	851.415	2552.23	2552.23	0.27	0.00023	HCD (High Energy Collision Dissociation)	MS2	0	46.7	11.651	35.0059	19698	01042018_Fusion_TMT_SS_Set4_Fr2.raw	F2.2	11023.3	10107.7	29889.3	11800.1	49226.7	393753	449099	695533	146357	448292		5.67		FALSE				0	2.02e-10
FALSE	High	Sequest HT (A2)	Unambiguous	[R].TLDLGENQLETLPPDLLR.[G]		1	1	P02750	P02750	0	2	0.5556	0	1	1	1019.05	2037.09	2037.09	-0.07	-8e-05	HCD (High Energy Collision Dissociation)	MS2	6.30915	0.9	54	82.1041	52959	01042018_Fusion_TMT_SS_Set4_Fr3.raw	F2.3	1284.8				1372.02	1480.95	2309.47	2275.8				4.95		FALSE				0	2.045e-10
FALSE	High	Sequest HT (A2)	Selected	[R].TPGAAANLELIFVGPQHAGNYR.[C]		1	1	P04217	P04217	0	3	0.6179	0	1	1	766.067	2296.19	2296.18	1.18	0.0009	HCD (High Energy Collision Dissociation)	MS2	12.6329	3.6	54	62.0521	37946	26032018_Fusion_TMT_SS_Set1_Fr3.raw	F3.3	2573.03	3640.05	3977.42	2989.39	4073.07	3795.82	1403.9	7771.42		6945.13		4.92		FALSE				0	2.047e-10
FALSE	High	Sequest HT (A2)	Unambiguous	[R].TMQALPYSTVGNSNNYLHLSVLR.[T]		1	1	P01024	P01024	0	3	0.6795	0	1	1	860.108	2578.31	2578.31	0.76	0.00066	HCD (High Energy Collision Dissociation)	MS2	0	0.5	25.831	66.1045	39257	01042018_Fusion_TMT_SS_Set4_Fr4.raw	F2.4					2631.17	5386.86		3023.21				5.18		FALSE				0	2.049e-10
FALSE	High	Sequest HT (A2)	Unambiguous	[K].GQELcADYSENTFTEYkk.[K]	C5(Carbamidomethyl); K17(TMT6plex); K18(TMT6plex)	2	2	D6RF35; P02774	D6RF35; P02774	1	3	0.7098	0	1	1	881.101	2641.29	2641.29	0.69	0.00061	HCD (High Energy Collision Dissociation)	MS2	0	17.1	55.5	42.4652	24986	01042018_Fusion_TMT_SS_Set3_Fr2.raw	F1.2	18765.2	51966.4	20278.3	18629.6	50944.9	2027.47		1529.25	2767.34	2464.15		5.79		FALSE				0	2.049e-10
FALSE	High	Sequest HT (A2)	Unambiguous	[R].ILLQGTPVAQMTEDAVDAER.[L]		1	1	P01024	P01024	0	2	0.6852	0	1	1	1079.05	2157.09	2157.09	0.39	0.00042	HCD (High Energy Collision Dissociation)	MS2	0		52.015	73.5873	46979	31032018_Fusion_TMT_SS_Set2_Fr2.raw	F4.2												4.67		FALSE				0	2.076e-10
FALSE	High	Sequest HT (A2)	Unambiguous	[R].cSPHLVLSALTSDNHGATYAFSGTHYWR.[L]	C1(Carbamidomethyl)	1	1	P02790	P02790	0	5	0.6605	0	1	1	630.501	3148.47	3148.47	1.72	0.00109	HCD (High Energy Collision Dissociation)	MS2	14.2565	1.2	55.5	53.7196	30950	01042018_Fusion_TMT_SS_Set4_Fr4.raw	F2.4						8019.57	1212.46	2456.23				4.89		FALSE				0	2.099e-10
FALSE	High	Sequest HT (A2)	Selected	[R].DQFNLIVFSTEATQWRPSLVPASAENVNk.[A]	K29(TMT6plex)	2	3	B7ZKJ8; Q14624	H7C0L5; B7ZKJ8; Q14624	0	3	0.5835	0	1	1	1164.28	3490.82	3490.82	0.99	0.00115	HCD (High Energy Collision Dissociation)	MS2	0	8	54	100.468	62350	26032018_Fusion_TMT_SS_Set1_Fr4.raw	F3.4	7106.08	11838.4	16373.9	24102.9	19178.6	1815.14		1611.32				5.69		FALSE				0	2.145e-10
FALSE	High	Sequest HT (A2)	Unambiguous	[R].NPDGDVGGPWcYTTNPR.[K]	C11(Carbamidomethyl)	1	1	P00747	P00747	0	2	0.7526	0	1	1	953.414	1905.82	1905.82	1.48	0.00141	HCD (High Energy Collision Dissociation)	MS2	0	0.1	55.5	35.0647	19792	31032018_Fusion_TMT_SS_Set2_Fr2.raw	F4.2										1419.49		4.81		FALSE				0	2.146e-10
FALSE	High	Sequest HT (A2)	Unambiguous	[K].ScESNSPFPVHPGTAEccTkEGLER.[K]	C2(Carbamidomethyl); C17(Carbamidomethyl); C18(Carbamidomethyl); K20(TMT6plex)	2	4	D6RF35; P02774	D6RF35; D6RBJ7; P02774; D6RF20	1	4	0.6714	0	1	1	770.355	3078.4	3078.39	1.57	0.00121	HCD (High Energy Collision Dissociation)	MS2	3.01178	23.4	55.5	23.4178	11244	01042018_Fusion_TMT_SS_Set3_Fr3.raw	F1.3	14601.8	9768.34	16559.7	13111.9	3263.07	26403.1	11513.5	34183.1	35485.1	71042.8		5.6		FALSE				0	2.189e-10
FALSE	High	Sequest HT (A2)	Unambiguous	[R].NPDGDVGGPWcYTTNPR.[K]	C11(Carbamidomethyl)	1	1	P00747	P00747	0	2	0.7809	0	1	1	953.413	1905.82	1905.82	0.15	0.00014	HCD (High Energy Collision Dissociation)	MS2	0	0.6	54	34.9088	19697	26032018_Fusion_TMT_SS_Set1_Fr2.raw	F3.2		1964.12				2408.06	1679.03					4.7		FALSE				0	2.235e-10
FALSE	High	Sequest HT (A2)	Selected	[K].TAkDALSSVQESQVAQQAR.[G]	K3(TMT6plex)	1	2	B0YIW2	P02656; B0YIW2	1	3	0.508	0	1	1	749.404	2246.2	2246.19	2.18	0.00164	HCD (High Energy Collision Dissociation)	MS2	13.6991	6.8	54	18.4012	8268	26032018_Fusion_TMT_SS_Set1_Fr2.raw	F3.2	7890.89	7356.91	3524.27	8523.16	7220.4	11465.8	3912.32	6826.32	2221.7	9113.24		5.65		FALSE				0	2.313e-10
FALSE	High	Sequest HT (A2)	Selected	[R].LYGSEAFATDFQDSAAAkk.[L]	K18(TMT6plex); K19(TMT6plex)	1	2	P01011	G3V595; P01011	1	3	0.5447	0	1	1	826.769	2478.29	2478.29	0.47	0.00038	HCD (High Energy Collision Dissociation)	MS2	12.6295	15.6	54	51.9962	31649	26032018_Fusion_TMT_SS_Set1_Fr2.raw	F3.2	2286.77		15923.7	63213.9	69012.4	3355.22	2117.17					4.7		FALSE				0	2.328e-10
FALSE	High	Sequest HT (A2)	Selected	[R].TVVQPSVGAAAGPVVPPcPGR.[I]	C18(Carbamidomethyl)	1	2	C9JV77	C9JV77; P02765	0	3	0.5487	0	1	1	672.696	2016.07	2016.07	2.66	0.00179	HCD (High Energy Collision Dissociation)	MS2	0.282146	0.8	32.108	34.1556	19100	01042018_Fusion_TMT_SS_Set3_Fr2.raw	F1.2	4399.01	5796.12	2997.18									5.65		FALSE				0	2.386e-10
FALSE	High	Sequest HT (A2)	Unambiguous	[K].THTcPPcPAPELLGGPSVFLFPPkPk.[D]	C4(Carbamidomethyl); C7(Carbamidomethyl); K24(TMT6plex); K26(TMT6plex)	1	3	A0A0A0MS08	P01857; A0A0A0MS08; A0A0A0MS07	0	4	0.7002	0	1	1	826.452	3302.79	3302.78	0.72	0.00059	HCD (High Energy Collision Dissociation)	MS2	2.63106	4.7	37.724	74.4286	41444	31032018_Fusion_TMT_SS_Set2_Fr5.raw	F4.5	5447.57	9556.11	15432.3	29200.6	4781.73	1731.71				2914.33		4.97		FALSE				0	2.406e-10
FALSE	High	Sequest HT (A2)	Unambiguous	[R].AHYDLRHTFMGVVSLGSPSGEVSHPR.[K]		1	2	C9JV77	C9JV77; P02765	1	5	0.6454	0	1	1	568.084	2836.39	2836.39	-1.42	-0.0008	HCD (High Energy Collision Dissociation)	MS2	5.93969	5.5	55.5	39.372	21119	26032018_Fusion_TMT_SS_Set1_Fr4.raw	F3.4	1740.04	3606.72	3177.09	4467.9	14079.8	6478.92	8270.2	2087.04	1680.43	6482.11		4.71		FALSE				0	2.452e-10
FALSE	High	Sequest HT (A2)	Unambiguous	[R].EGVQkEDIPPADLSDQVPDTESETR.[I]	K5(TMT6plex)	1	1	P01024	P01024	1	3	0.6674	0	1	1	995.49	2984.46	2984.45	0.82	0.00081	HCD (High Energy Collision Dissociation)	MS2	0	1.4	54	37.324	20860	01042018_Fusion_TMT_SS_Set4_fr1.raw	F2.1		1564.38	1833.52			2584.85	1661.2	6759.19				4.78		FALSE				0	2.453e-10
FALSE	High	Sequest HT (A2)	Unambiguous	[K].NYcRNPDGDVGGPWcYTTNPR.[K]	C3(Carbamidomethyl); C15(Carbamidomethyl)	1	1	P00747	P00747	1	3	0.8167	0	1	1	833.691	2499.06	2499.06	0.45	0.00038	HCD (High Energy Collision Dissociation)	MS2	0		33.847	27.3419	14278	01042018_Fusion_TMT_SS_Set3_Fr2.raw	F1.2												5.51		FALSE				0	2.454e-10
FALSE	High	Sequest HT (A2)	Selected	[K].NFVASHIANILNSEELDIQDLkk.[L]	K22(TMT6plex); K23(TMT6plex)	1	2	P04114	A8MUN2; P04114	1	4	0.6894	0	1	1	768.18	3069.7	3069.7	0.13	0.0001	HCD (High Energy Collision Dissociation)	MS2	7.35295	13.2	36.757	83.6726	51145	31032018_Fusion_TMT_SS_Set2_Fr4.raw	F4.4	13516	28280.7	80931.8	51493.1	9865.99	3357.33	6036.02		2765.85			6.15		FALSE				0	2.479e-10
FALSE	High	Sequest HT (A2)	Unambiguous	[K].LLQDEFPGIPSPLDAAVEcHR.[G]	C19(Carbamidomethyl)	1	2	P02790	Q9BS19; P02790	0	3	0.5906	0	1	1	788.727	2364.17	2364.17	0.47	0.00037	HCD (High Energy Collision Dissociation)	MS2	1.23502		24.901	72.1204	45924	31032018_Fusion_TMT_SS_Set2_Fr2.raw	F4.2												5.3		FALSE				0	2.492e-10
FALSE	High	Sequest HT (A2)	Unambiguous	[R].NPDGDVGGPWcYTTNPR.[K]	C11(Carbamidomethyl)	1	1	P00747	P00747	0	2	0.7355	0	1	1	953.413	1905.82	1905.82	0.66	0.00063	HCD (High Energy Collision Dissociation)	MS2	0		54	35.9588	20420	26032018_Fusion_TMT_SS_Set1_Fr1.raw	F3.1												4.31		FALSE				0	2.52e-10
FALSE	High	Sequest HT (A2)	Unambiguous	[R].kVGSQYRLEDSVTYHcSR.[G]	K1(TMT6plex); C16(Carbamidomethyl)	1	4	B4E1Z4	E7ETN3; P00751; B4E1Z4; A0A0G2JH38	2	4	0.6043	0	1	1	604.308	2414.21	2414.21	0.43	0.00026	HCD (High Energy Collision Dissociation)	MS2	4.09805	41.1	54	10.1016	2450	31032018_Fusion_TMT_SS_Set2_Fr3.raw	F4.3	1543.49			1150.6	9768.82	59397.3	34204.4	116929	17264.7	207754		6.57		FALSE				0	2.559e-10
FALSE	High	Sequest HT (A2)	Unambiguous	[R].EGVQkEDIPPADLSDQVPDTESETR.[I]	K5(TMT6plex)	1	1	P01024	P01024	1	3	0.6795	0	1	1	995.492	2984.46	2984.45	2.52	0.00251	HCD (High Energy Collision Dissociation)	MS2	0	2.7	54	37.0419	21159	31032018_Fusion_TMT_SS_Set2_fr1.raw	F4.1	3921.16		3613.03	2620.84	4068.14	3571.51	3629.9	1814.08	3246.29	2620.83		5.21		FALSE				0	2.587e-10
FALSE	High	Sequest HT (A2)	Unambiguous	[K].VYAcEVTHQGLSSPVTk.[S]	C4(Carbamidomethyl); K17(TMT6plex)	1	1	P01834	P01834	0	3	0.6015	0	1	1	702.369	2105.09	2105.09	0.89	0.00062	HCD (High Energy Collision Dissociation)	MS2	0	12.9	47.495	21.3783	9945	31032018_Fusion_TMT_SS_Set2_Fr3.raw	F4.3	29859.1	16143.9	34265.1	32656.9	17489.9	14807.9	4220.09		2353.41	2204.84		5.22		FALSE				0	2.601e-10
FALSE	High	Sequest HT (A2)	Unambiguous	[K].LLQDEFPGIPSPLDAAVEcHR.[G]	C19(Carbamidomethyl)	1	2	P02790	Q9BS19; P02790	0	3	0.5958	0	1	1	788.727	2364.17	2364.17	0.7	0.00055	HCD (High Energy Collision Dissociation)	MS2	0		47.123	73.4146	46874	01042018_Fusion_TMT_SS_Set4_Fr2.raw	F2.2												5.22		FALSE				0	2.608e-10
FALSE	High	Sequest HT (A2)	Unambiguous	[R].ILLQGTPVAQMTEDAVDAER.[L]		1	1	P01024	P01024	0	2	0.6759	0	1	1	1079.05	2157.09	2157.09	0.38	0.00041	HCD (High Energy Collision Dissociation)	MS2	0.798691	0.3	45.654	74.3308	47449	01042018_Fusion_TMT_SS_Set4_Fr3.raw	F2.3					3448.85							4.35		FALSE				0	2.626e-10
FALSE	High	Sequest HT (A2)	Selected	[R].ILLQGTPVAQMTEDAVDAERLk.[H]	K22(TMT6plex)	1	1	P01024	P01024	1	3	0.6627	0	1	1	876.482	2627.43	2627.43	0.99	0.00087	HCD (High Energy Collision Dissociation)	MS2	0.521098	5.3	32.904	79.7106	51387	31032018_Fusion_TMT_SS_Set2_Fr2.raw	F4.2	6092.09	5773.93			2336.46	14530.5	21885.6	6102.35	30986.7	5639.49		5.07		FALSE				0	2.64e-10
FALSE	High	Sequest HT (A2)	Unambiguous	[R].EGVQkEDIPPADLSDQVPDTESETR.[I]	K5(TMT6plex)	1	1	P01024	P01024	1	3	0.6829	0	1	1	995.491	2984.46	2984.45	1.24	0.00123	HCD (High Energy Collision Dissociation)	MS2	0	2.4	55.5	34.525	19421	31032018_Fusion_TMT_SS_Set2_Fr2.raw	F4.2	2339.89		3217.76	1849.57	1394.32	3226.99	2958.12	2701.7	3112.72	2755.61		5.14		FALSE				0	2.645e-10
FALSE	High	Sequest HT (A2)	Selected	[K].DkDQEVLLQTFLDDASPGDkR.[L]	K2(TMT6plex); K20(TMT6plex)	1	2	P04114	A8MUN2; P04114	2	4	0.6248	0	1	1	712.883	2848.51	2848.51	0.24	0.00017	HCD (High Energy Collision Dissociation)	MS2	3.3617	12.3	54	73.6892	46264	01042018_Fusion_TMT_SS_Set3_Fr3.raw	F1.3	25245.2	35553.9	3506.02	11148.9	40528.2	1314.59	1539.67			1446.62		6.45		FALSE				0	2.7e-10
FALSE	High	Sequest HT (A2)	Unambiguous	[R].DkLAAcLEGNcAEGLGTNYR.[G]	K2(TMT6plex); C6(Carbamidomethyl); C11(Carbamidomethyl)	1	3	P00734	C9JV37; P00734; E9PIT3	1	3	0.6507	0	1	1	814.399	2441.18	2441.18	2.73	0.00222	HCD (High Energy Collision Dissociation)	MS2	0	1.8	55.5	41.2312	24038	01042018_Fusion_TMT_SS_Set4_Fr2.raw	F2.2	1629.48		1878.48	1555.97	2112.98	3782.55		7345.04				5.21		FALSE				0	2.829e-10
FALSE	High	Sequest HT (A2)	Selected	[R].HDVREGkEYGVVLAPDGSTVAVEPLLAGLEAGLQGR.[R]	K7(TMT6plex)	1	2	Q96PD5	Q96PD5; M0R2W8	2	5	0.6812	0	1	1	787.229	3932.12	3932.11	1.87	0.00147	HCD (High Energy Collision Dissociation)	MS2	1.61074	1.4	54	89.7331	55309	31032018_Fusion_TMT_SS_Set2_Fr4.raw	F4.4		1596.56	1599.26			2680	1842.49	1509.39	1363.96	3479.91		5.96		FALSE				0	2.844e-10
FALSE	High	Sequest HT (A2)	Unambiguous	[R].SNLDEDIIAEENIVSR.[S]		1	1	P01024	P01024	0	2	0.6261	0	1	1	908.95	1816.89	1816.89	0.74	0.00067	HCD (High Energy Collision Dissociation)	MS2	7.86224	3.7	55.5	60.1517	36600	31032018_Fusion_TMT_SS_Set2_Fr3.raw	F4.3	1677.94		2185.29	1781.21	2083.53	1743.15	1963.19	10188	2863.33	14231.3		4.36		FALSE				0	2.845e-10
FALSE	High	Sequest HT (A2)	Selected	[R].VRAATVGSLAGQPLQER.[A]		1	2	P02649	H0Y7L5; P02649	1	3	0.53	0	1	1	584.995	1752.97	1752.97	0.06	3e-05	HCD (High Energy Collision Dissociation)	MS2	5.52914	6.8	55.5	16.0772	6563	01042018_Fusion_TMT_SS_Set4_Fr2.raw	F2.2	15229.6	13790.6	13870.4	4686.7	10600	8070.26		3604.42				5.17		FALSE				0	2.874e-10
FALSE	High	Sequest HT (A2)	Selected	[R].TMQALPYSTVGNSNNYLHLSVLR.[T]		1	1	P01024	P01024	0	3	0.5297	0	1	1	860.109	2578.31	2578.31	1.84	0.00158	HCD (High Energy Collision Dissociation)	MS2	1.43719	2.1	44.26	65.7831	39392	01042018_Fusion_TMT_SS_Set3_Fr4.raw	F1.4			2818.21	4086.09	9196.37	3438.64	2469.19			2626.41		4.55		FALSE				0	2.886e-10
FALSE	High	Sequest HT (A2)	Unambiguous	[R].IFFHLNAVALGDGGHYTcR.[Y]	C18(Carbamidomethyl)	1	2	P04217	P04217; M0R009	0	4	0.3921	0	1	1	537.766	2148.04	2148.04	-0.65	-0.00035	HCD (High Energy Collision Dissociation)	MS2	19.17	2.5	55.5	47.9278	28835	01042018_Fusion_TMT_SS_Set4_Fr3.raw	F2.3	10467.5	2511.12	2365.4		3540.42	2259.2	1167.61	1475.49				5.33		FALSE				0	2.924e-10
FALSE	High	Sequest HT (A2)	Unambiguous	[R].AHYDLRHTFMGVVSLGSPSGEVSHPR.[K]		1	2	C9JV77	C9JV77; P02765	1	5	0.5886	0	1	1	568.085	2836.4	2836.39	0.5	0.00028	HCD (High Energy Collision Dissociation)	MS2	6.44202		55.5	39.8391	21922	01042018_Fusion_TMT_SS_Set3_Fr6.raw	F1.6												5.98		FALSE				0	2.952e-10
FALSE	High	Sequest HT (A2)	Unambiguous	[R].YFAHSILTVSEEEWNTGETYTcVVAHEALPNRVTER.[T]	C22(Carbamidomethyl)	1	2	P01871	A0A1B0GUU9; P01871	1	5	0.5438	0	1	1	842.606	4209	4209	0.53	0.00045	HCD (High Energy Collision Dissociation)	MS2	1.63954	1	55.5	78.4336	47387	26032018_Fusion_TMT_SS_Set1_Fr4.raw	F3.4	2000.68	3713.79			1683.81			2114.22				4.45		FALSE				0	2.961e-10
FALSE	High	Sequest HT (A2)	Selected	[R].EVDLkDYEDQQkQLEQVIAk.[D]	K5(TMT6plex); K12(TMT6plex); K20(TMT6plex)	1	2	P02671	P02671; A0A087WUA0	2	4	0.6679	0	1	1	777.44	3106.74	3106.72	4.42	0.00343	HCD (High Energy Collision Dissociation)	MS2	18.9552	58.3	55.5	59.5046	36947	01042018_Fusion_TMT_SS_Set4_Fr3.raw	F2.3	8719	9424.31	141934	176501	153070	20342.6	13243.5	7676.02	46204.1	14710.8		7.95		FALSE				0	2.982e-10
FALSE	High	Sequest HT (A2)	Unambiguous	[K].HVEDVPAFQALGSLNDLQFFR.[Y]		1	3	P25311	P25311; C9JEV0; H7BZJ8	0	3	0.7008	0	1	1	801.742	2403.21	2403.21	0.89	0.00071	HCD (High Energy Collision Dissociation)	MS2	3.98838	0.3	54	97.8249	61042	01042018_Fusion_TMT_SS_Set4_Fr4.raw	F2.4								1734.29	1816			4.98		FALSE				0	2.985e-10
FALSE	High	Sequest HT (A2)	Unambiguous	[K].TAFISDFAVTADGNAFIGDIkDkVTAWk.[Q]	K21(TMT6plex); K23(TMT6plex); K28(TMT6plex)	1	2	P19827	P19827; F8WAS2	2	4	0.6195	0	1	1	923.009	3689.02	3689.02	-1.14	-0.00105	HCD (High Energy Collision Dissociation)	MS2	20.7612	10	54	109.635	68323	01042018_Fusion_TMT_SS_Set3_Fr6.raw	F1.6	3480.5	8415.89	20187.3	21531.6	6926.22	9814.86	3435.59	7617.08	5828.61	11717.1		5.65		FALSE				0	3.007e-10
FALSE	High	Sequest HT (A2)	Unambiguous	[R].DTANLFPQTSLTLHMWPDTEGTFNVEcLTTDHYTGGMk.[Q]	C27(Carbamidomethyl); K38(TMT6plex)	1	2	P00450	H7C5R1; P00450	0	4	0.6965	0	1	1	1140.29	4558.14	4558.12	4.02	0.00459	HCD (High Energy Collision Dissociation)	MS2	1.30621	5.5	54	95.0133	59734	01042018_Fusion_TMT_SS_Set3_Fr4.raw	F1.4	7997.51	30134.4	10122.2	3903.43	2305.54							5.93		FALSE				0	3.033e-10
FALSE	High	Sequest HT (A2)	Unambiguous	[K].HVEDVPAFQALGSLNDLQFFR.[Y]		1	3	P25311	P25311; C9JEV0; H7BZJ8	0	3	0.7376	0	1	1	801.742	2403.21	2403.21	0.75	0.0006	HCD (High Energy Collision Dissociation)	MS2	3.9293	0.2	55.5	97.9169	61760	01042018_Fusion_TMT_SS_Set3_Fr4.raw	F1.4		1641.63										4.84		FALSE				0	3.045e-10
FALSE	High	Sequest HT (A2)	Selected	[R].TPGAAANLELIFVGPQHAGNYR.[C]		1	1	P04217	P04217	0	3	0.7329	0	1	1	766.068	2296.19	2296.18	3.2	0.00245	HCD (High Energy Collision Dissociation)	MS2	0	0.2	54	62.3021	34167	26032018_Fusion_TMT_SS_Set1_fr5.raw	F3.5				1904.13								4.53		FALSE				0	3.071e-10
FALSE	High	Sequest HT (A2)	Selected	[K].SLQDIIAILGMDELSEEDKLTVSR.[A]		1	2	P06576	F8W079; P06576	1	3	0.6409	0	1	1	892.463	2675.38	2675.38	-2.1	-0.00188	HCD (High Energy Collision Dissociation)	MS2	33.4524	11.3	55.5	111.448	72826	01042018_Fusion_TMT_SS_Set4_Fr2.raw	F2.2	3215.1	1920.26	3618.04	2062.1	1399.85	27598.2	13185.1	22095.6	13314.1	28136.7		4.65		FALSE				0	3.12e-10
FALSE	High	Sequest HT (A2)	Unambiguous	[K].FSckPGFTIVGPNSVQcYHFGLSPDLPIck.[E]	C3(Carbamidomethyl); K4(TMT6plex); C17(Carbamidomethyl); C29(Carbamidomethyl); K30(TMT6plex)	1	1	P08603	P08603	0	4	0.6402	0	1	1	971.75	3883.98	3883.97	1.33	0.0013	HCD (High Energy Collision Dissociation)	MS2	1.68996	24.4	55.5	78.0715	43857	31032018_Fusion_TMT_SS_Set2_Fr5.raw	F4.5	44249.2	7466.47	91797.8	38721.3	29933.3	8228.76	12909.9		8601.13	1470.81		6.92		FALSE				0	3.146e-10
FALSE	High	Sequest HT (A2)	Unambiguous	[R].TPEVTcVVVDVSHEDPEVk.[F]	C6(Carbamidomethyl); K19(TMT6plex)	1	3	A0A0A0MS08	P01857; A0A0A0MS08; A0A0A0MS07	0	3	0.671	0	1	1	790.068	2368.19	2368.19	0.24	0.00019	HCD (High Energy Collision Dissociation)	MS2	0	8.7	15.637	47.1032	28227	31032018_Fusion_TMT_SS_Set2_Fr2.raw	F4.2	50135.8	31519.1	63445.9	89140	52860.6	4510.99						5.41		FALSE				0	3.203e-10
FALSE	High	Sequest HT (A2)	Unambiguous	[K].LLQDEFPGIPSPLDAAVEcHR.[G]	C19(Carbamidomethyl)	1	2	P02790	Q9BS19; P02790	0	3	0.6116	0	1	1	788.729	2364.17	2364.17	2.52	0.00199	HCD (High Energy Collision Dissociation)	MS2	0		11.059	72.8959	45692	01042018_Fusion_TMT_SS_Set3_Fr3.raw	F1.3												5.33		FALSE				0	3.23e-10
FALSE	High	Sequest HT (A2)	Unambiguous	[R].TLDLGENQLETLPPDLLR.[G]		1	1	P02750	P02750	0	2	0.5311	0	1	1	1019.05	2037.09	2037.09	0.13	0.00013	HCD (High Energy Collision Dissociation)	MS2	4.12671		54	81.0844	51522	01042018_Fusion_TMT_SS_Set3_Fr3.raw	F1.3												4.18		FALSE				0	3.258e-10
FALSE	High	Sequest HT (A2)	Unambiguous	[K].VADALTNAVAHVDDMPNALSALSDLHAHk.[L]	K29(TMT6plex)	1	2	P69905	P69905; G3V1N2	0	4	0.5683	0	1	1	807.169	3225.65	3225.65	0.02	2e-05	HCD (High Energy Collision Dissociation)	MS2	18.1891	2.1	54	75.8858	47771	26032018_Fusion_TMT_SS_Set1_Fr3.raw	F3.3	1528.54	1696.42	3499.89		3005.58			2850.34		9039.42		4.61		FALSE				0	3.315e-10
FALSE	High	Sequest HT (A2)	Selected	[R].TVVQPSVGAAAGPVVPPcPGR.[I]	C18(Carbamidomethyl)	1	2	C9JV77	C9JV77; P02765	0	2	0.6237	0	1	1	1008.54	2016.07	2016.07	0.12	0.00012	HCD (High Energy Collision Dissociation)	MS2	0		12.217	33.8132	18917	31032018_Fusion_TMT_SS_Set2_Fr2.raw	F4.2												4.81		FALSE				0	3.32e-10
FALSE	High	Sequest HT (A2)	Unambiguous	[R].LLATLcSAEVcQcAEGkcPR.[Q]	C6(Carbamidomethyl); C11(Carbamidomethyl); C13(Carbamidomethyl); K17(TMT6plex); C18(Carbamidomethyl)	3	9	A0A140TA32; A0A0G2JPR0; A0A140TA29	F5GXS0; A0A0G2JL54; A0A140TA32; A0A0G2JPR0; P0C0L4; A0A140TA29; P0C0L5; A0A140TA44; A0A140TA49	1	3	0.7356	0	1	1	851.416	2552.23	2552.23	1.2	0.00103	HCD (High Energy Collision Dissociation)	MS2	0	15.7	9.11	33.0092	18351	31032018_Fusion_TMT_SS_Set2_Fr2.raw	F4.2					21150.8	186461	196169	190486	57399.3	320108		5.71		FALSE				0	3.38e-10
FALSE	High	Sequest HT (A2)	Unambiguous	[R].LLQEGQALEYVcPSGFYPYPVQTR.[T]	C12(Carbamidomethyl)	1	4	B4E1Z4	P00751; B4E1Z4; C9JRT3; A0A0G2JH38	0	3	0.6547	0	1	1	939.13	2815.38	2815.38	0.07	7e-05	HCD (High Energy Collision Dissociation)	MS2	0	0.3	33.896	80.1891	50769	26032018_Fusion_TMT_SS_Set1_Fr3.raw	F3.3	2286.55						2171.77					4.75		FALSE				0	3.443e-10
FALSE	High	Sequest HT (A2)	Unambiguous	[R].LESEETMVLEAHDAQGDVPVTVTVHDFPGkk.[L]	K30(TMT6plex); K31(TMT6plex)	1	1	P01024	P01024	1	4	0.7211	0	1	1	960.002	3836.99	3836.98	2.51	0.00241	HCD (High Energy Collision Dissociation)	MS2	0	4.5	54	53.2842	31865	01042018_Fusion_TMT_SS_Set3_Fr3.raw	F1.3	11048.2	19795.9	2655.36	3804.11	8300.08							6.67		FALSE				0	3.509e-10
FALSE	High	Sequest HT (A2)	Unambiguous	[K].EVGTPHGIILDSVDAAFIcPGSSR.[L]	C19(Carbamidomethyl)	1	1	P02790	P02790	0	3	0.4653	0	1	1	833.417	2498.24	2498.23	0.9	0.00075	HCD (High Energy Collision Dissociation)	MS2	16.1546	7	46.917	70.2363	44481	26032018_Fusion_TMT_SS_Set1_Fr2.raw	F3.2	3975.65	1779.93	8319.05	4106.52	13297.1	3276.81	8236.43	13455.4	19852.5	5878.69		5.48		FALSE				0	3.568e-10
FALSE	High	Sequest HT (A2)	Unambiguous	[K].ScESNSPFPVHPGTAEccTk.[E]	C2(Carbamidomethyl); C17(Carbamidomethyl); C18(Carbamidomethyl); K20(TMT6plex)	2	4	D6RF35; P02774	D6RF35; D6RBJ7; P02774; D6RF20	0	3	0.715	0	1	1	832.039	2494.1	2494.1	0.5	0.00041	HCD (High Energy Collision Dissociation)	MS2	0	13.2	8.548	18.9757	8666	26032018_Fusion_TMT_SS_Set1_Fr2.raw	F3.2	116795	55821.6	130507	162141	120597	93664.7	14748.8	104682		49994.5		5.79		FALSE				0	3.666e-10
FALSE	High	Sequest HT (A2)	Unambiguous	[R].LLQEGQALEYVcPSGFYPYPVQTR.[T]	C12(Carbamidomethyl)	1	4	B4E1Z4	P00751; B4E1Z4; C9JRT3; A0A0G2JH38	0	3	0.6183	0	1	1	939.131	2815.38	2815.38	0.84	0.00079	HCD (High Energy Collision Dissociation)	MS2	0		28.251	80.5137	49190	01042018_Fusion_TMT_SS_Set4_Fr4.raw	F2.4												4.48		FALSE				0	3.683e-10
FALSE	High	Sequest HT (A2)	Selected	[R].IFFHLNAVALGDGGHYTcR.[Y]	C18(Carbamidomethyl)	1	2	P04217	P04217; M0R009	0	4	0.4829	0	1	1	537.767	2148.05	2148.04	0.72	0.00039	HCD (High Energy Collision Dissociation)	MS2	35.449	4.9	55.5	48.9906	27577	31032018_Fusion_TMT_SS_Set2_Fr4.raw	F4.4	3490.38	3100.35	16023.2	9343.11	6621		3794.94	2684.45	1528.87	1653.98		4.39		FALSE				0	3.698e-10
FALSE	High	Sequest HT (A2)	Unambiguous	[K].HVEDVPAFQALGSLNDLQFFR.[Y]		1	3	P25311	P25311; C9JEV0; H7BZJ8	0	3	0.7154	0	1	1	801.742	2403.21	2403.21	0.74	0.0006	HCD (High Energy Collision Dissociation)	MS2	1.82674	0.5	54	98.4101	63568	26032018_Fusion_TMT_SS_Set1_Fr3.raw	F3.3		1629.35	1477.04		1559.71							5.27		FALSE				0	3.753e-10
FALSE	High	Sequest HT (A2)	Selected	[R].SNLDEDIIAEENIVSR.[S]		1	1	P01024	P01024	0	2	0.6612	0	1	1	908.95	1816.89	1816.89	-0.05	-5e-05	HCD (High Energy Collision Dissociation)	MS2	0		54	62.1081	37342	01042018_Fusion_TMT_SS_Set4_fr1.raw	F2.1												3.69		FALSE				0	3.902e-10
FALSE	High	Sequest HT (A2)	Selected	[R].HRQGPVNLLSDPEQGVEVTGQYEREk.[A]	K26(TMT6plex)	2	2	B7ZKJ8; Q14624	B7ZKJ8; Q14624	2	4	0.6	0	1	1	799.415	3194.64	3194.64	0.3	0.00024	HCD (High Energy Collision Dissociation)	MS2	0	5.2	55.5	34.8798	19605	01042018_Fusion_TMT_SS_Set4_Fr2.raw	F2.2	6279.37	2271.18	3328.75	3863.62	3814.19	8561.52	3882.29	8959.29	8860.07	2553.7		5.2		FALSE				0	3.955e-10
FALSE	High	Sequest HT (A2)	Selected	[R].HTFMGVVSLGSPSGEVSHPR.[K]		1	2	C9JV77	C9JV77; P02765	0	3	0.6473	0	1	1	694.346	2081.02	2081.02	0.36	0.00025	HCD (High Energy Collision Dissociation)	MS2	5.11166	3.8	54	25.9951	13097	26032018_Fusion_TMT_SS_Set1_Fr3.raw	F3.3	2282.61	9029.04	2435.13	2485.89	7924.94	3073.12	2815.12	3603.42		3269.32		4.82		FALSE				0	3.963e-10
FALSE	High	Sequest HT (A2)	Unambiguous	[R].FNkNNEGTYYSPNYNPQSR.[S]	K3(TMT6plex)	2	3	E9PFZ2; P00450	E9PFZ2; H7C5R1; P00450	1	3	0.5586	0	1	1	841.402	2522.19	2522.19	0.7	0.00059	HCD (High Energy Collision Dissociation)	MS2	0	7.1	55.5	17.646	7468	26032018_Fusion_TMT_SS_Set1_Fr3.raw	F3.3	8598.25		3218.45	6686.61	9122.66	13751.5		9812.01	6774.25	12323.2		5.12		FALSE				0	3.984e-10
FALSE	High	Sequest HT (A2)	Unambiguous	[K].HVEDVPAFQALGSLNDLQFFR.[Y]		1	3	P25311	P25311; C9JEV0; H7BZJ8	0	3	0.6857	0	1	1	801.741	2403.21	2403.21	0.2	0.00016	HCD (High Energy Collision Dissociation)	MS2	2.84429		54	98.2112	63624	01042018_Fusion_TMT_SS_Set3_Fr3.raw	F1.3												5.09		FALSE				0	4.041e-10
FALSE	High	Sequest HT (A2)	Selected	[R].TVVQPSVGAAAGPVVPPcPGR.[I]	C18(Carbamidomethyl)	1	2	C9JV77	C9JV77; P02765	0	2	0.6208	0	1	1	1008.54	2016.07	2016.07	0.08	9e-05	HCD (High Energy Collision Dissociation)	MS2	0		21.906	33.7502	18875	26032018_Fusion_TMT_SS_Set1_Fr2.raw	F3.2												5.09		FALSE				0	4.108e-10
FALSE	High	Sequest HT (A2)	Selected	[R].IFFHLNAVALGDGGHYTcR.[Y]	C18(Carbamidomethyl)	1	2	P04217	P04217; M0R009	0	4	0.5189	0	1	1	537.767	2148.05	2148.04	0.91	0.00049	HCD (High Energy Collision Dissociation)	MS2	2.40804		54	47.2092	24110	31032018_Fusion_TMT_SS_Set2_Fr5.raw	F4.5												5.82		FALSE				0	4.151e-10
FALSE	High	Sequest HT (A2)	Selected	[K].AVGDkLPEcEADDGcPkPPEIAHGYVEHSVR.[Y]	K5(TMT6plex); C9(Carbamidomethyl); C15(Carbamidomethyl); K17(TMT6plex)	1	5	P00738	J3QR68; P00738; H0Y300; J3QLC9; J3KRH2	1	5	0.5876	0	1	1	778.989	3890.91	3890.92	-1.47	-0.00115	HCD (High Energy Collision Dissociation)	MS2	1.57901	7.9	54	26.5884	13345	01042018_Fusion_TMT_SS_Set3_Fr3.raw	F1.3	23842	48619.8		3620.12	2522.42							6.28		FALSE				0	4.227e-10
FALSE	High	Sequest HT (A2)	Unambiguous	[R].ILLQGTPVAQMTEDAVDAER.[L]		1	1	P01024	P01024	0	2	0.6905	0	1	1	1079.05	2157.09	2157.09	-0.06	-6e-05	HCD (High Energy Collision Dissociation)	MS2	0		54	74.8835	47918	01042018_Fusion_TMT_SS_Set4_Fr2.raw	F2.2												4.62		FALSE				0	4.238e-10
FALSE	High	Sequest HT (A2)	Unambiguous	[R].TLDLGENQLETLPPDLLR.[G]		1	1	P02750	P02750	0	2	0.4989	0	1	1	1019.05	2037.09	2037.09	0.13	0.00013	HCD (High Energy Collision Dissociation)	MS2	11.6424		54	82.176	53104	01042018_Fusion_TMT_SS_Set4_Fr2.raw	F2.2												4.43		FALSE				0	4.239e-10
FALSE	High	Sequest HT (A2)	Unambiguous	[K].EFSHLGkEDFTSLSLVLYSR.[K]	K7(TMT6plex)	2	4	D6RF35; P02774	D6RF35; D6RBJ7; P02774; D6RF20	1	3	0.6014	0	1	1	853.122	2557.35	2557.35	0.72	0.00061	HCD (High Energy Collision Dissociation)	MS2	13.6238	24.6	55.5	71.8761	43624	01042018_Fusion_TMT_SS_Set3_Fr4.raw	F1.4	22631	33084.2	42706.5	59812.7	59742	7516.36	2300.61	3150.21	8680.87	11143.9		5.87		FALSE				0	4.272e-10
FALSE	High	Sequest HT (A2)	Unambiguous	[K].kVADALTNAVAHVDDMPNALSALSDLHAHk.[L]	K1(TMT6plex); K30(TMT6plex)	1	2	P69905	P69905; G3V1N2	1	5	0.5769	0	1	1	717.388	3582.91	3582.91	0.7	0.0005	HCD (High Energy Collision Dissociation)	MS2	4.29059	6.7	55.5	72.8126	41125	26032018_Fusion_TMT_SS_Set1_fr5.raw	F3.5	1525.61	2087.51	12914.6	2666.12	14720.7	2076.41	1426.15	7951.48	1922.02	19713.6		5.2		FALSE				0	4.378e-10
FALSE	High	Sequest HT (A2)	Unambiguous	[R].kERGPEEEHLGILGPVIWAEVGDTIR.[V]	K1(TMT6plex)	2	3	E9PFZ2; P00450	E9PFZ2; H7C5R1; P00450	2	4	0.6413	0	1	1	783.177	3129.68	3129.69	-1.47	-0.00115	HCD (High Energy Collision Dissociation)	MS2	13.9305	3.7	55.5	75.0938	47991	01042018_Fusion_TMT_SS_Set4_Fr3.raw	F2.3	6843.09	2005.39	3517.2	3522.17	3169.04	3536.64	2430.74	6329.64	3092.44	1852.16		5.91		FALSE				0	4.4e-10
FALSE	High	Sequest HT (A2)	Unambiguous	[K].FNkPFVFLMIEQNTkSPLFMGk.[V]	K3(TMT6plex); K15(TMT6plex); K22(TMT6plex)	2	2	A0A024R6I7; P01009	A0A024R6I7; P01009	1	4	0.6378	0	1	1	826.721	3303.86	3303.86	0.31	0.00025	HCD (High Energy Collision Dissociation)	MS2	4.11486	5.1	54	100.326	59194	26032018_Fusion_TMT_SS_Set1_fr5.raw	F3.5	16262.8		3846.78	17701.6		2143.11		8672.04	1937.3	2817.97		5.55		FALSE				0	4.427e-10
FALSE	High	Sequest HT (A2)	Unambiguous	[R].DkLAAcLEGNcAEGLGTNYR.[G]	K2(TMT6plex); C6(Carbamidomethyl); C11(Carbamidomethyl)	1	3	P00734	C9JV37; P00734; E9PIT3	1	3	0.6793	0	1	1	814.399	2441.18	2441.18	3.5	0.00285	HCD (High Energy Collision Dissociation)	MS2	7.96388	2.6	54	39.4005	22794	31032018_Fusion_TMT_SS_Set2_Fr2.raw	F4.2	2017.45	7065.41	2633.79	2605.18	2774.23	1466.87	1960.22		2290.63	3792.74		5.27		FALSE				0	4.431e-10
FALSE	High	Sequest HT (A2)	Selected	[R].HTFMGVVSLGSPSGEVSHPR.[K]		1	2	C9JV77	C9JV77; P02765	0	4	0.6282	0	1	1	521.012	2081.02	2081.02	0.68	0.00035	HCD (High Energy Collision Dissociation)	MS2	12.3775	4.3	55.5	26.886	13558	01042018_Fusion_TMT_SS_Set3_Fr3.raw	F1.3	2884.23	4361.28	3576.38	3896.36	9555.33	2349.45		1380.63		17235.3		5.11		FALSE				0	4.533e-10
FALSE	High	Sequest HT (A2)	Unambiguous	[K].AVLDVFEEGTEASAATAVk.[I]	K19(TMT6plex)	1	2	P01011	G3V3A0; P01011	0	2	0.6773	0	1	1	1069.06	2137.12	2137.12	-0.74	-0.00079	HCD (High Energy Collision Dissociation)	MS2	22.2548	3.6	55.5	67.4917	42602	31032018_Fusion_TMT_SS_Set2_Fr2.raw	F4.2		2020.19	13976.2	16519.1	2133.76				1346.13			3.75		FALSE				0	4.551e-10
FALSE	High	Sequest HT (A2)	Unambiguous	[K].ScESNSPFPVHPGTAEccTk.[E]	C2(Carbamidomethyl); C17(Carbamidomethyl); C18(Carbamidomethyl); K20(TMT6plex)	2	4	D6RF35; P02774	D6RF35; D6RBJ7; P02774; D6RF20	0	3	0.7232	0	1	1	832.039	2494.1	2494.1	0.74	0.00061	HCD (High Energy Collision Dissociation)	MS2	0.827168	9.3	54	20.294	9563	26032018_Fusion_TMT_SS_Set1_Fr1.raw	F3.1	11854	7157.83	17448.8	18067	17604.6	9506.77		7860.87	1800.19	3426.26		5.31		FALSE				0	4.578e-10
FALSE	High	Sequest HT (A2)	Unambiguous	[K].HVEDVPAFQALGSLNDLQFFR.[Y]		1	3	P25311	P25311; C9JEV0; H7BZJ8	0	3	0.6673	0	1	1	801.741	2403.21	2403.21	-0.09	-8e-05	HCD (High Energy Collision Dissociation)	MS2	1.97387	0.7	54	97.5845	63071	31032018_Fusion_TMT_SS_Set2_Fr3.raw	F4.3	1139.88		1263.59	1512.69						3033.3		5.2		FALSE				0	4.583e-10
FALSE	High	Sequest HT (A2)	Unambiguous	[R].SNLDEDIIAEENIVSR.[S]		1	1	P01024	P01024	0	2	0.6675	0	1	1	908.95	1816.89	1816.89	0.15	0.00014	HCD (High Energy Collision Dissociation)	MS2	0.845454	0.1	54	61.9913	38724	01042018_Fusion_TMT_SS_Set4_Fr2.raw	F2.2						1242.52						3.88		FALSE				0	4.681e-10
FALSE	High	Sequest HT (A2)	Unambiguous	[R].SNLDEDIIAEENIVSR.[S]		1	1	P01024	P01024	0	2	0.6414	0	1	1	908.951	1816.89	1816.89	0.84	0.00077	HCD (High Energy Collision Dissociation)	MS2	0.286471		54	61.2471	38394	01042018_Fusion_TMT_SS_Set3_Fr2.raw	F1.2												4.35		FALSE				0	4.701e-10
FALSE	High	Sequest HT (A2)	Unambiguous	[R].TLDLGENQLETLPPDLLR.[G]		1	1	P02750	P02750	0	2	0.533	0	1	1	1019.05	2037.09	2037.09	0.43	0.00043	HCD (High Energy Collision Dissociation)	MS2	4.48177		54	81.7671	51999	01042018_Fusion_TMT_SS_Set3_Fr3.raw	F1.3												4.39		FALSE				0	4.814e-10
FALSE	High	Sequest HT (A2)	Unambiguous	[R].LLQEGQALEYVcPSGFYPYPVQTR.[T]	C12(Carbamidomethyl)	1	4	B4E1Z4	P00751; B4E1Z4; C9JRT3; A0A0G2JH38	0	3	0.6514	0	1	1	939.132	2815.38	2815.38	2.38	0.00223	HCD (High Energy Collision Dissociation)	MS2	0		7.749	81.2187	52328	01042018_Fusion_TMT_SS_Set4_Fr3.raw	F2.3												4.36		FALSE				0	4.83e-10
FALSE	High	Sequest HT (A2)	Unambiguous	[R].QkDVDkEFYLFPTVFDENESLLLEDNIR.[M]	K2(TMT6plex); K6(TMT6plex)	2	3	E9PFZ2; P00450	E9PFZ2; H7C5R1; P00450	2	4	0.6262	0	1	1	969.514	3875.03	3875.02	4.78	0.00463	HCD (High Energy Collision Dissociation)	MS2	14.5722	6.6	54	97.9954	61814	01042018_Fusion_TMT_SS_Set3_Fr4.raw	F1.4	3513.73	5781.46	22108.8	11991	14561.3	1996.03	1499.25	2119.82		3244.15		5.19		FALSE				0	4.861e-10
FALSE	High	Sequest HT (A2)	Selected	[R].HTFMGVVSLGSPSGEVSHPR.[K]		1	2	C9JV77	C9JV77; P02765	0	4	0.6239	0	1	1	521.011	2081.02	2081.02	-0.28	-0.00014	HCD (High Energy Collision Dissociation)	MS2	9.65321	1.2	38.866	26.5089	13706	01042018_Fusion_TMT_SS_Set3_Fr2.raw	F1.2	4801.85	5689.18	3169.83	1867.02								4.76		FALSE				0	4.909e-10
FALSE	High	Sequest HT (A2)	Unambiguous	[K].LLQDEFPGIPSPLDAAVEcHR.[G]	C19(Carbamidomethyl)	1	2	P02790	Q9BS19; P02790	0	3	0.557	0	1	1	788.727	2364.17	2364.17	1.01	0.0008	HCD (High Energy Collision Dissociation)	MS2	0	0.6	8.925	72.0965	45060	31032018_Fusion_TMT_SS_Set2_Fr3.raw	F4.3			10396.8	25050.4								5.44		FALSE				0	4.932e-10
FALSE	High	Sequest HT (A2)	Unambiguous	[R].EGVQkEDIPPADLSDQVPDTESETR.[I]	K5(TMT6plex)	1	1	P01024	P01024	1	3	0.6954	0	1	1	995.489	2984.45	2984.45	-0.3	-0.0003	HCD (High Energy Collision Dissociation)	MS2	0	3.1	38.486	39.7992	23037	01042018_Fusion_TMT_SS_Set4_Fr2.raw	F2.2		3680.15	4905.73		4894.29	10994.7	4463.01	12249.6	2882.19			5.68		FALSE				0	4.935e-10
FALSE	High	Sequest HT (A2)	Unambiguous	[K].AYkSELEEQLTPVAEETR.[A]	K3(TMT6plex)	1	4	P02649	E7ERP7; H0Y7L5; E9PEV4; P02649	1	3	0.6165	0	1	1	774.74	2322.21	2322.2	1.21	0.00093	HCD (High Energy Collision Dissociation)	MS2	10.4878	3.3	55.5	39.4251	21158	26032018_Fusion_TMT_SS_Set1_Fr4.raw	F3.4	1878.79	2722.94	2884.59	2310.9	17925.6	1838.45				2019.29		5.45		FALSE				0	4.983e-10
FALSE	High	Sequest HT (A2)	Unambiguous	[R].DkLAAcLEGNcAEGLGTNYR.[G]	K2(TMT6plex); C6(Carbamidomethyl); C11(Carbamidomethyl)	1	3	P00734	C9JV37; P00734; E9PIT3	1	3	0.7006	0	1	1	814.397	2441.18	2441.18	0.05	4e-05	HCD (High Energy Collision Dissociation)	MS2	3.90533	3.3	55.5	40.2329	23386	26032018_Fusion_TMT_SS_Set1_Fr2.raw	F3.2	2430.91	7552.98	1943.36	7777.5	2446.97	3675.33		2443.44	2698.67	1252.26		5.31		FALSE				0	4.989e-10
FALSE	High	Sequest HT (A2)	Unambiguous	[R].HRQGPVNLLSDPEQGVEVTGQYEREk.[A]	K26(TMT6plex)	2	2	B7ZKJ8; Q14624	B7ZKJ8; Q14624	2	4	0.6203	0	1	1	799.417	3194.64	3194.64	1.57	0.00125	HCD (High Energy Collision Dissociation)	MS2	11.9235	5.6	36.572	32.8605	18242	31032018_Fusion_TMT_SS_Set2_Fr2.raw	F4.2	1954.81		5057.16	2978.16	5393	20175.1	28594.8	1936.85	15162.1	4743.57		5.61		FALSE				0	5.111e-10
FALSE	High	Sequest HT (A2)	Selected	[K].TAkDALSSVQESQVAQQAR.[G]	K3(TMT6plex)	1	2	B0YIW2	P02656; B0YIW2	1	3	0.5167	0	1	1	749.403	2246.19	2246.19	0.45	0.00034	HCD (High Energy Collision Dissociation)	MS2	4.38436	1.2	54	18.9796	8366	26032018_Fusion_TMT_SS_Set1_Fr3.raw	F3.3			1258.13			1699.89	2656.11	1606.04	1731.67	2508.82		4.49		FALSE				0	5.112e-10
FALSE	High	Sequest HT (A2)	Unambiguous	[R].TMQALPYSTVGNSNNYLHLSVLR.[T]		1	1	P01024	P01024	0	3	0.5905	0	1	1	860.108	2578.31	2578.31	0.59	0.0005	HCD (High Energy Collision Dissociation)	MS2	1.00492	2.6	54	64.6708	38043	31032018_Fusion_TMT_SS_Set2_Fr4.raw	F4.4			6479.54	7090.8	2161.34	1869.96	1307.59	3986.14	1388.09	2101.76		4.64		FALSE				0	5.125e-10
FALSE	High	Sequest HT (A2)	Unambiguous	[R].FNkNNEGTYYSPNYNPQSR.[S]	K3(TMT6plex)	2	3	E9PFZ2; P00450	E9PFZ2; H7C5R1; P00450	1	3	0.6185	0	1	1	841.402	2522.19	2522.19	0.53	0.00045	HCD (High Energy Collision Dissociation)	MS2	0	6.5	13.906	18.5459	7996	01042018_Fusion_TMT_SS_Set3_Fr3.raw	F1.3	13040.7	5829.56	98597.6	28557.2	34048.9	13104.4	9048.77	9130.66	12754.5	40162.2		5.19		FALSE				0	5.143e-10
FALSE	High	Sequest HT (A2)	Unambiguous	[R].AGLEkNYcRNPDGDVGGPWcYTTNPR.[K]	K5(TMT6plex); C8(Carbamidomethyl); C20(Carbamidomethyl)	1	1	P00747	P00747	2	4	0.6083	0	1	1	807.381	3226.5	3226.5	0.46	0.00037	HCD (High Energy Collision Dissociation)	MS2	1.09349	6.3	54	32.6654	17267	01042018_Fusion_TMT_SS_Set3_Fr6.raw	F1.6						3559.23	40958.6	10978.6	2736.02	6470.17		5.31		FALSE				0	5.147e-10
FALSE	High	Sequest HT (A2)	Unambiguous	[R].SLkYNPVVIDFEMQPIHEVLR.[H]	K3(TMT6plex)	1	1	P07357	P07357	1	4	0.5697	0	1	1	689.88	2756.5	2756.5	-1.18	-0.00081	HCD (High Energy Collision Dissociation)	MS2	30.3302	4.7	55.5	73.5185	44157	31032018_Fusion_TMT_SS_Set2_Fr4.raw	F4.4	1366.39		2800.08	1535.47	2659.14	6126.4	4531.3	10633.9	3095.06	12925.4		4.95		FALSE				0	5.239e-10
FALSE	High	Sequest HT (A2)	Unambiguous	[K].VGSQYRLEDSVTYHcSR.[G]	C15(Carbamidomethyl)	1	4	B4E1Z4	E7ETN3; P00751; B4E1Z4; A0A0G2JH38	1	3	0.6468	0	1	1	686.322	2056.95	2056.95	0.47	0.00032	HCD (High Energy Collision Dissociation)	MS2	3.20319	0.5	55.5	11.1651	3153	01042018_Fusion_TMT_SS_Set4_Fr2.raw	F2.2			1651.62					1642.63	1297.65			4.53		FALSE				0	5.266e-10
FALSE	High	Sequest HT (A2)	Unambiguous	[R].ATTVTGTPcQDWAAQEPHRHSIFTPETNPR.[A]	C9(Carbamidomethyl)	1	1	P00747	P00747	1	4	0.505	0	1	1	852.156	3405.6	3405.6	0.18	0.00015	HCD (High Energy Collision Dissociation)	MS2	0		55.5	23.253	11125	01042018_Fusion_TMT_SS_Set3_Fr3.raw	F1.3												4.97		FALSE				0	5.276e-10
FALSE	High	Sequest HT (A2)	Unambiguous	[R].HRQGPVNLLSDPEQGVEVTGQYEREk.[A]	K26(TMT6plex)	2	2	B7ZKJ8; Q14624	B7ZKJ8; Q14624	2	5	0.6029	0	1	1	639.735	3194.64	3194.64	1.35	0.00086	HCD (High Energy Collision Dissociation)	MS2	11.3301	22.6	55.5	34.8772	19603	01042018_Fusion_TMT_SS_Set4_Fr2.raw	F2.2	15038.7	12071.5	21277.2	32597.5	17624.4	37283.5	16508.9	34261.6	33069.4	11196.5		6.17		FALSE				0	5.307e-10
FALSE	High	Sequest HT (A2)	Selected	[K].AFLEVNEEGSEAAASTAVVIAGR.[S]		1	2	P01008	P01008; Q8TCE1	0	3	0.6915	0	1	1	764.391	2291.16	2291.15	2.75	0.0021	HCD (High Energy Collision Dissociation)	MS2	1.08079	3.2	54	65.9358	41489	01042018_Fusion_TMT_SS_Set4_Fr3.raw	F2.3	1850.34	2000.65	8959.83	8742.61	6365.07	3264.57			1800.3			4.96		FALSE				0	5.319e-10
FALSE	High	Sequest HT (A2)	Unambiguous	[R].TPEVTcVVVDVSHEDPEVk.[F]	C6(Carbamidomethyl); K19(TMT6plex)	1	3	A0A0A0MS08	P01857; A0A0A0MS08; A0A0A0MS07	0	3	0.6611	0	1	1	790.07	2368.2	2368.19	2.02	0.0016	HCD (High Energy Collision Dissociation)	MS2	11.0256	4	55.5	48.4195	28441	01042018_Fusion_TMT_SS_Set3_Fr3.raw	F1.3	5721.76	8457.85	2890.86	7255.43	10240.8	2411.73				3158.38		4.19		FALSE				0	5.339e-10
FALSE	High	Sequest HT (A2)	Unambiguous	[K].YFkPGMPFDLMVFVTNPDGSPAYR.[V]	K3(TMT6plex)	1	1	P01024	P01024	0	3	0.6631	0	1	1	993.498	2978.48	2978.48	0.38	0.00038	HCD (High Energy Collision Dissociation)	MS2	2.75143	5.6	46.512	103.198	64071	01042018_Fusion_TMT_SS_Set3_Fr6.raw	F1.6	9747.86	24598.6	2941.79	4258.1	12697.6	1391.43	2868.49	2981.95	2282.93	2380.7		4.66		FALSE				0	5.49e-10
FALSE	High	Sequest HT (A2)	Unambiguous	[K].SRPANHcVYFYGDEISFScHETSR.[F]	C7(Carbamidomethyl); C19(Carbamidomethyl)	1	1	P04003	P04003	0	4	0.5985	0	1	1	730.571	2919.26	2919.26	1.09	0.00079	HCD (High Energy Collision Dissociation)	MS2	11.1382	0.3	55.5	26.4335	13949	01042018_Fusion_TMT_SS_Set4_Fr3.raw	F2.3					1263.08			1508.79				5.38		FALSE				0	5.523e-10
FALSE	High	Sequest HT (A2)	Unambiguous	[K].VGAHAGEYGAEALER.[M]		1	1	P69905	P69905	0	2	0.6102	0	1	1	765.371	1529.74	1529.73	0.59	0.00045	HCD (High Energy Collision Dissociation)	MS2	0.899344		55.5	10.2732	2581	01042018_Fusion_TMT_SS_Set4_fr1.raw	F2.1												3.54		FALSE				0	5.529e-10
FALSE	High	Sequest HT (A2)	Selected	[R].LYGSEAFATDFQDSAAAkk.[L]	K18(TMT6plex); K19(TMT6plex)	1	2	P01011	G3V595; P01011	1	3	0.6738	0	1	1	826.769	2478.29	2478.29	-0.1	-8e-05	HCD (High Energy Collision Dissociation)	MS2	28.5218	10.6	54	51.7382	30773	01042018_Fusion_TMT_SS_Set3_Fr3.raw	F1.3	2620.71	2223.74	12589.9	30920.9	53248.6	1390.07	1906.08	2798.21		2949.79		4.66		FALSE				0	5.574e-10
FALSE	High	Sequest HT (A2)	Unambiguous	[R].TQYEAMASSNMHEAEEWYR.[S]		1	6	A0A1W2PR46	K7EMP8; A0A1X7SBR3; A0A1W2PR46; K7EKH9; A0A1W2PRT3; A0A1X7SCE1	0	3	0.8958	0	1	1	778.325	2332.96	2332.96	0.01	1e-05	HCD (High Energy Collision Dissociation)	MS2	25.1232	2.5	55.5	46.1221	27513	01042018_Fusion_TMT_SS_Set4_Fr2.raw	F2.2	8959.23	2452.75	3868.45	2935.06	3058.11	1996.95		1645.11				4.32		FALSE				0	5.576e-10
FALSE	High	Sequest HT (A2)	Unambiguous	[R].HRHPDEAAFFDTASTGk.[T]	K17(TMT6plex)	1	1	P02671	P02671	1	3	0.7184	0	1	1	706.019	2116.04	2116.04	0.5	0.00035	HCD (High Energy Collision Dissociation)	MS2	6.83125	8.9	55.5	14.2573	5298	01042018_Fusion_TMT_SS_Set3_Fr2.raw	F1.2	2289.86	3557.94	39462.9	17973.6	10755.6	2717.42	1513.95	9012.54	1734.67			5.54		FALSE				0	5.668e-10
FALSE	High	Sequest HT (A2)	Unambiguous	[K].ScESNSPFPVHPGTAEccTk.[E]	C2(Carbamidomethyl); C17(Carbamidomethyl); C18(Carbamidomethyl); K20(TMT6plex)	2	4	D6RF35; P02774	D6RF35; D6RBJ7; P02774; D6RF20	0	3	0.6638	0	1	1	832.039	2494.1	2494.1	0.98	0.00081	HCD (High Energy Collision Dissociation)	MS2	0	19.1	54	19.6199	8797	26032018_Fusion_TMT_SS_Set1_Fr3.raw	F3.3	32163.2	7922.91	34986.2	32758.1	33352.3	21292.4	5256.48	15135.9	3583.93	11452.3		5.77		FALSE				0	5.714e-10
FALSE	High	Sequest HT (A2)	Unambiguous	[R].kYTYNYEAESSSGVPGTADSR.[S]	K1(TMT6plex)	1	2	P04114	A8MUN2; P04114	1	3	0.6588	0	1	1	837.733	2511.19	2511.18	0.6	0.0005	HCD (High Energy Collision Dissociation)	MS2	16.8812	7.3	55.5	18.4978	8329	31032018_Fusion_TMT_SS_Set2_Fr2.raw	F4.2	13641.3	15907.9	10500.6	13519	7681.23	1990.83	2965.8		6309.58			5.48		FALSE				0	5.811e-10
FALSE	High	Sequest HT (A2)	Unambiguous	[K].ScESNSPFPVHPGTAEccTk.[E]	C2(Carbamidomethyl); C17(Carbamidomethyl); C18(Carbamidomethyl); K20(TMT6plex)	2	4	D6RF35; P02774	D6RF35; D6RBJ7; P02774; D6RF20	0	3	0.6602	0	1	1	832.039	2494.1	2494.1	0.67	0.00056	HCD (High Energy Collision Dissociation)	MS2	2.25113	3.8	54	20.9003	10055	01042018_Fusion_TMT_SS_Set3_fr1.raw	F1.1	6945.02	2045.86	6621.6	10100.1	11085.7		1687.55					4.62		FALSE				0	5.839e-10
FALSE	High	Sequest HT (A2)	Selected	[K].GSLVQASEANLQAAQDFVR.[G]		1	1	P19827	P19827	0	2	0.6846	0	1	1	1002.51	2004.02	2004.01	0.8	0.0008	HCD (High Energy Collision Dissociation)	MS2	2.22598	0.7	54	68.8477	43581	31032018_Fusion_TMT_SS_Set2_Fr2.raw	F4.2	2977.83								2216	1447.81		4.09		FALSE				0	5.988e-10
FALSE	High	Sequest HT (A2)	Selected	[R].TVVQPSVGAAAGPVVPPcPGR.[I]	C18(Carbamidomethyl)	1	2	C9JV77	C9JV77; P02765	0	3	0.5332	0	1	1	672.696	2016.07	2016.07	1.54	0.00103	HCD (High Energy Collision Dissociation)	MS2	1.44317	1	10.874	35.1686	19238	01042018_Fusion_TMT_SS_Set3_Fr3.raw	F1.3	8503.22	16468.6		15670.5	10939.5							5.72		FALSE				0	6.04e-10
FALSE	High	Sequest HT (A2)	Unambiguous	[K].TVRTPGAAANLELIFVGPQHAGNYR.[C]		1	1	P04217	P04217	1	4	0.6096	0	1	1	663.856	2652.4	2652.4	0.52	0.00034	HCD (High Energy Collision Dissociation)	MS2	2.04676	0.8	54	53.353	28656	01042018_Fusion_TMT_SS_Set3_Fr5.raw	F1.5	1340.68	2668.17			2355.58	1662.64						5.84		FALSE				0	6.06e-10
FALSE	High	Sequest HT (A2)	Unambiguous	[K].VYAcEVTHQGLSSPVTk.[S]	C4(Carbamidomethyl); K17(TMT6plex)	1	1	P01834	P01834	0	3	0.5535	0	1	1	702.368	2105.09	2105.09	0.42	0.00029	HCD (High Energy Collision Dissociation)	MS2	2.66921	20.2	55.5	21.9121	10906	01042018_Fusion_TMT_SS_Set4_Fr3.raw	F2.3	68980.9	22099.9	20403.6	50886	23049.5	8953.87	2354.54	2269.93				5.42		FALSE				0	6.154e-10
FALSE	High	Sequest HT (A2)	Unambiguous	[R].HRQGPVNLLSDPEQGVEVTGQYEREk.[A]	K26(TMT6plex)	2	2	B7ZKJ8; Q14624	B7ZKJ8; Q14624	2	5	0.6124	0	1	1	639.734	3194.64	3194.64	-0.02	-1e-05	HCD (High Energy Collision Dissociation)	MS2	7.89123	39.5	55.5	32.8396	18226	31032018_Fusion_TMT_SS_Set2_Fr2.raw	F4.2	15653.2	13765.4	11545	14976.5	24371	73779.5	115068	26111.8	61174.5	17702.3		5.96		FALSE				0	6.22e-10
FALSE	High	Sequest HT (A2)	Unambiguous	[K].SPVGVQPILNEHTFcAGMSk.[Y]	C15(Carbamidomethyl); K20(TMT6plex)	1	6	P00738	J3QR68; P00738; H0Y300; A0A0C4DGL8; J3QLC9; A0A087WU08	0	3	0.6129	0	1	1	801.079	2401.22	2401.22	0.67	0.00054	HCD (High Energy Collision Dissociation)	MS2	4.79911	18.3	54	49.7202	27899	26032018_Fusion_TMT_SS_Set1_Fr4.raw	F3.4	14880.4	2517.88	2306.15	134435		12778.1	2919.5	7221.29	7159.77	7769.4		5.58		FALSE				0	6.239e-10
FALSE	High	Sequest HT (A2)	Unambiguous	[K].SRPANHcVYFYGDEISFScHETSR.[F]	C7(Carbamidomethyl); C19(Carbamidomethyl)	1	1	P04003	P04003	0	4	0.5566	0	1	1	730.573	2919.27	2919.26	4.53	0.00331	HCD (High Energy Collision Dissociation)	MS2	0	0.2	55.5	25.6382	12128	26032018_Fusion_TMT_SS_Set1_Fr4.raw	F3.4		1509.88										5.12		FALSE				0	6.274e-10
FALSE	High	Sequest HT (A2)	Selected	[R].IFFHLNAVALGDGGHYTcR.[Y]	C18(Carbamidomethyl)	1	2	P04217	P04217; M0R009	0	4	0.4653	0	1	1	537.767	2148.04	2148.04	-0.07	-4e-05	HCD (High Energy Collision Dissociation)	MS2	4.12988	0.2	54	46.833	26148	31032018_Fusion_TMT_SS_Set2_Fr4.raw	F4.4										2194.91		5.33		FALSE				0	6.366e-10
FALSE	High	Sequest HT (A2)	Unambiguous	[R].HTFmGVVSLGSPSGEVSHPR.[K]	M4(Oxidation)	1	2	C9JV77	C9JV77; P02765	0	3	0.6335	0	1	1	699.678	2097.02	2097.02	0.46	0.00032	HCD (High Energy Collision Dissociation)	MS2	0	0.1	8.315	17.5045	7855	01042018_Fusion_TMT_SS_Set4_Fr3.raw	F2.3								9430.23				5.62		FALSE				0	6.405e-10
FALSE	High	Sequest HT (A2)	Unambiguous	[K].FNkPFVFLMIEQNTkSPLFMGk.[V]	K3(TMT6plex); K15(TMT6plex); K22(TMT6plex)	2	2	A0A024R6I7; P01009	A0A024R6I7; P01009	1	4	0.5723	0	1	1	826.722	3303.87	3303.86	2.12	0.00175	HCD (High Energy Collision Dissociation)	MS2	3.10517	18.8	5.756	98.0456	60668	01042018_Fusion_TMT_SS_Set3_Fr6.raw	F1.6	114093	312928	922251	193848	149086	29162.8				23443.1		6.78		FALSE				0	6.51e-10
FALSE	High	Sequest HT (A2)	Unambiguous	[R].EGVQkEDIPPADLSDQVPDTESETR.[I]	K5(TMT6plex)	1	1	P01024	P01024	1	3	0.6696	0	1	1	995.49	2984.46	2984.45	1.17	0.00117	HCD (High Energy Collision Dissociation)	MS2	0	2.3	54	40.9068	23925	01042018_Fusion_TMT_SS_Set4_Fr3.raw	F2.3	1522.71	2705.86	2625.26		3059.11	2326.16	2105.53	7032.31	2099.56			4.6		FALSE				0	6.535e-10
FALSE	High	Sequest HT (A2)	Unambiguous	[K].EVGTPHGIILDSVDAAFIcPGSSR.[L]	C19(Carbamidomethyl)	1	1	P02790	P02790	0	3	0.3922	0	1	1	833.416	2498.23	2498.23	-0.39	-0.00033	HCD (High Energy Collision Dissociation)	MS2	2.65765	0.3	54	70.2589	44621	01042018_Fusion_TMT_SS_Set4_Fr2.raw	F2.2			1634.15			1452						5.38		FALSE				0	6.552e-10
FALSE	High	Sequest HT (A2)	Unambiguous	[K].TVIGPDGHkEVTkEVVTSEDGSDcPEAMDLGTLSGIGTLDGFR.[H]	K9(TMT6plex); K13(TMT6plex); C24(Carbamidomethyl)	1	1	P02671	P02671	2	5	0.5858	0	1	1	990.499	4948.47	4948.46	1.61	0.00159	HCD (High Energy Collision Dissociation)	MS2	0	4.7	21.583	70.2686	43752	31032018_Fusion_TMT_SS_Set2_Fr3.raw	F4.3						32153.1	37555	31717	3290.41	19213.6		5.48		FALSE				0	6.56e-10
FALSE	High	Sequest HT (A2)	Selected	[K].TAkDALSSVQESQVAQQAR.[G]	K3(TMT6plex)	1	2	B0YIW2	P02656; B0YIW2	1	3	0.4965	0	1	1	749.403	2246.19	2246.19	0.29	0.00021	HCD (High Energy Collision Dissociation)	MS2	25.8508	3.1	55.5	20.359	9494	01042018_Fusion_TMT_SS_Set4_Fr2.raw	F2.2	5392.72	2691.59	3283.64	1765.58	8382.45	2539.98		2761.14	1754.96	2069.69		4.29		FALSE				0	6.665e-10
FALSE	High	Sequest HT (A2)	Selected	[K].TAkDALSSVQESQVAQQAR.[G]	K3(TMT6plex)	1	2	B0YIW2	P02656; B0YIW2	1	3	0.4568	0	1	1	749.403	2246.19	2246.19	-0.39	-0.00029	HCD (High Energy Collision Dissociation)	MS2	38.9021	8.1	55.5	19.0535	8710	31032018_Fusion_TMT_SS_Set2_Fr2.raw	F4.2	8581.5	1801.94	12220.8	13214.8	8201.9	9920.39	9761.16	3677.83	8278.47	6978.44		5.56		FALSE				0	6.724e-10
FALSE	High	Sequest HT (A2)	Selected	[K].THTcPPcPAPELLGGPSVFLFPPkPk.[D]	C4(Carbamidomethyl); C7(Carbamidomethyl); K24(TMT6plex); K26(TMT6plex)	1	3	A0A0A0MS08	P01857; A0A0A0MS08; A0A0A0MS07	0	4	0.6809	0	1	1	826.452	3302.79	3302.78	0.53	0.00044	HCD (High Energy Collision Dissociation)	MS2	7.18837	3.9	54	74.4182	44642	26032018_Fusion_TMT_SS_Set1_Fr4.raw	F3.4	9113.31	3316.4	3508.43	12445.6	7997.78	2073.25				1389.38		4.7		FALSE				0	6.794e-10
FALSE	High	Sequest HT (A2)	Selected	[K].VILGAHQEVNLEPHVQEIEVSR.[L]		1	1	P00747	P00747	0	3	0.6139	0	1	1	832.779	2496.32	2496.32	0.41	0.00034	HCD (High Energy Collision Dissociation)	MS2	19.0144	1.4	55.5	33.7972	18428	26032018_Fusion_TMT_SS_Set1_Fr3.raw	F3.3			2656.19	9307.43		1351.16						4.61		FALSE				0	6.82e-10
FALSE	High	Sequest HT (A2)	Unambiguous	[K].FSckPGFTIVGPNSVQcYHFGLSPDLPIck.[E]	C3(Carbamidomethyl); K4(TMT6plex); C17(Carbamidomethyl); C29(Carbamidomethyl); K30(TMT6plex)	1	1	P08603	P08603	0	4	0.6624	0	1	1	971.75	3883.98	3883.97	0.81	0.00079	HCD (High Energy Collision Dissociation)	MS2	0	16.7	38.118	78.3044	47465	01042018_Fusion_TMT_SS_Set3_Fr6.raw	F1.6	49484.8	27819.1	31080.7	61463.5	66990.2	2151.98	1908.1			3499.28		6.96		FALSE				0	6.872e-10
FALSE	High	Sequest HT (A2)	Unambiguous	[K].TPENYPNAGLTMNYcR.[N]	C15(Carbamidomethyl)	1	1	P00747	P00747	0	2	0.8072	0	1	1	950.919	1900.83	1900.83	0.01	1e-05	HCD (High Energy Collision Dissociation)	MS2	9.3086	0.1	54	32.3003	17784	01042018_Fusion_TMT_SS_Set3_Fr2.raw	F1.2		1352.99										3.32		FALSE				0	6.994e-10
FALSE	High	Sequest HT (A2)	Unambiguous	[K].YGQTIRPIcLPcTEGTTR.[A]	C9(Carbamidomethyl); C12(Carbamidomethyl)	1	4	B4E1Z4	E7ETN3; P00751; B4E1Z4; H7C5H1	0	3	0.6432	0	1	1	708.35	2123.04	2123.04	-0.4	-0.00028	HCD (High Energy Collision Dissociation)	MS2	10.5493	7.1	55.5	27.5733	14592	26032018_Fusion_TMT_SS_Set1_Fr2.raw	F3.2	13031.1	23984.8	10328.9	15254.2	8544.38			1817.46				4.68		FALSE				0	7.076e-10
FALSE	High	Sequest HT (A2)	Selected	[K].AYkSELEEQLTPVAEETR.[A]	K3(TMT6plex)	1	4	P02649	E7ERP7; H0Y7L5; E9PEV4; P02649	1	3	0.5558	0	1	1	774.739	2322.2	2322.2	-0.09	-7e-05	HCD (High Energy Collision Dissociation)	MS2	0	4.9	55.5	39.6758	22988	31032018_Fusion_TMT_SS_Set2_Fr2.raw	F4.2	3801.59	3814.51	14855.7	12435.7	7238.49		2240.25	1682.25	1491.11	2120.9		4.75		FALSE				0	7.121e-10
FALSE	High	Sequest HT (A2)	Unambiguous	[K].ScESNSPFPVHPGTAEccTk.[E]	C2(Carbamidomethyl); C17(Carbamidomethyl); C18(Carbamidomethyl); K20(TMT6plex)	2	4	D6RF35; P02774	D6RF35; D6RBJ7; P02774; D6RF20	0	3	0.6858	0	1	1	832.038	2494.1	2494.1	0.19	0.00015	HCD (High Energy Collision Dissociation)	MS2	0	7.3	54	20.7657	9935	31032018_Fusion_TMT_SS_Set2_fr1.raw	F4.1	8362.68	7548.53	17293.6	11055.2	4774.59	6262.09	9907.53		6361.75	2009.62		4.87		FALSE				0	7.239e-10
FALSE	High	Sequest HT (A2)	Unambiguous	[K].VGAHAGEYGAEALER.[M]		1	1	P69905	P69905	0	2	0.6356	0	1	1	765.371	1529.73	1529.73	0.39	0.0003	HCD (High Energy Collision Dissociation)	MS2	2.3598	3.8	55.5	10.1977	2589	31032018_Fusion_TMT_SS_Set2_fr1.raw	F4.1	1354.26		8166.24	9400.58	4534.88	6374.26	3372.16		2840.54	1759.53		3.65		FALSE				0	7.262e-10
FALSE	High	Sequest HT (A2)	Unambiguous	[K].ScGLHQLLRGPEVQLVAHSPWLkDSLSR.[T]	C2(Carbamidomethyl); K23(TMT6plex)	3	9	A0A140TA32; A0A0G2JPR0; A0A140TA29	F5GXS0; A0A0G2JL54; A0A140TA32; A0A0G2JPR0; P0C0L4; A0A140TA29; P0C0L5; A0A140TA44; A0A140TA49	2	5	0.7059	0	1	1	683.375	3412.84	3412.85	-1.09	-0.00075	HCD (High Energy Collision Dissociation)	MS2	2.52712	14.7	54	58.661	31850	26032018_Fusion_TMT_SS_Set1_fr5.raw	F3.5	3517.94		6477.31	1832.95	8950.69	20067.7	15555.9	51011.3	25082.6	20717		6.97		FALSE				0	7.335e-10
FALSE	High	Sequest HT (A2)	Unambiguous	[K].VGAHAGEYGAEALER.[M]		1	1	P69905	P69905	0	2	0.6134	0	1	1	765.372	1529.74	1529.73	1.1	0.00084	HCD (High Energy Collision Dissociation)	MS2	0	0.3	54	10.2524	2530	01042018_Fusion_TMT_SS_Set4_Fr2.raw	F2.2					1795.96	1411.47						3.57		FALSE				0	7.432e-10
FALSE	High	Sequest HT (A2)	Unambiguous	[R].HTASAWLMSAPNSGPHNR.[L]		1	3	Q96PD5	Q96PD5; M0QYW3; M0R2W8	0	3	0.6089	0	1	1	645.307	1933.91	1933.91	-0.82	-0.00053	HCD (High Energy Collision Dissociation)	MS2	26.8477	6.1	55.5	11.8581	3641	31032018_Fusion_TMT_SS_Set2_Fr3.raw	F4.3			6826.68	3883.68	6292.81	1799.38	8481.66	9892.34	10051.1	11421.8		4.96		FALSE				0	7.48e-10
FALSE	High	Sequest HT (A2)	Unambiguous	[R].DkLAAcLEGNcAEGLGTNYR.[G]	K2(TMT6plex); C6(Carbamidomethyl); C11(Carbamidomethyl)	1	3	P00734	C9JV37; P00734; E9PIT3	1	3	0.654	0	1	1	814.399	2441.18	2441.18	2.59	0.00211	HCD (High Energy Collision Dissociation)	MS2	0	4.4	54	40.9443	23951	01042018_Fusion_TMT_SS_Set4_Fr3.raw	F2.3	2255.19	2065.79	2866.81	1815.75	3987.18	12144.8	3399.98	10662.6	3838.2	2174.9		5		FALSE				0	7.48e-10
FALSE	High	Sequest HT (A2)	Selected	[R].STQDTVIALDALSAYWIASHTTEER.[G]		3	9	A0A140TA32; A0A0G2JPR0; A0A140TA29	F5GXS0; A0A0G2JL54; A0A140TA32; A0A0G2JPR0; P0C0L4; A0A140TA29; P0C0L5; A0A140TA44; A0A140TA49	0	3	0.4819	0	1	1	926.792	2778.36	2778.36	0.71	0.00066	HCD (High Energy Collision Dissociation)	MS2	11.7464	0.3	54	100.402	65127	01042018_Fusion_TMT_SS_Set3_Fr3.raw	F1.3				1500.85	1702.45							4.42		FALSE				0	7.493e-10
FALSE	High	Sequest HT (A2)	Unambiguous	[R].QLGLPGPPDVPDHAAYHPFR.[R]		2	3	B7ZKJ8; Q14624	H7C0L5; B7ZKJ8; Q14624	0	4	0.6464	0	1	1	546.78	2184.1	2184.1	0.37	0.0002	HCD (High Energy Collision Dissociation)	MS2	23.1524	2.4	8.462	42.2565	24879	01042018_Fusion_TMT_SS_Set4_Fr3.raw	F2.3	100973	16587.7				9960.57	13333.4	15217.8				5.26		FALSE				0	7.542e-10
FALSE	High	Sequest HT (A2)	Unambiguous	[R].LLATLcSAEVcQcAEGkcPR.[Q]	C6(Carbamidomethyl); C11(Carbamidomethyl); C13(Carbamidomethyl); K17(TMT6plex); C18(Carbamidomethyl)	3	9	A0A140TA32; A0A0G2JPR0; A0A140TA29	F5GXS0; A0A0G2JL54; A0A140TA32; A0A0G2JPR0; P0C0L4; A0A140TA29; P0C0L5; A0A140TA44; A0A140TA49	1	3	0.7117	0	1	1	851.415	2552.23	2552.23	0.69	0.00059	HCD (High Energy Collision Dissociation)	MS2	0	6.6	25.559	35.7227	20284	01042018_Fusion_TMT_SS_Set4_Fr3.raw	F2.3			3663.43			29253.7	31504.7	50655.2	7090.65	24012.7		5.03		FALSE				0	7.544e-10
FALSE	High	Sequest HT (A2)	Unambiguous	[R].LESEETMVLEAHDAQGDVPVTVTVHDFPGk.[K]	K30(TMT6plex)	1	1	P01024	P01024	0	4	0.598	0	1	1	870.687	3479.73	3479.72	2.06	0.00179	HCD (High Energy Collision Dissociation)	MS2	36.3491	8.6	54	60.0626	35441	01042018_Fusion_TMT_SS_Set3_Fr4.raw	F1.4	14466.7	17308.7	5965.22	10169.9	24080.1	3698.03		1821.54	2934.72	7473.19		5.97		FALSE				0	7.556e-10
FALSE	High	Sequest HT (A2)	Unambiguous	[R].DIPTNSPELEETLTHTITk.[L]	K19(TMT6plex)	1	1	P01042	P01042	0	3	0.5404	0	1	1	790.087	2368.25	2368.24	0.85	0.00067	HCD (High Energy Collision Dissociation)	MS2	16.8992	21.7	54	61.5107	37560	26032018_Fusion_TMT_SS_Set1_Fr3.raw	F3.3	36348	40243.5	37371.3	33272.7	39111.1	10029	3619.25	8110.53	3499.65	9806.23		5.07		FALSE				0	7.673e-10
FALSE	High	Sequest HT (A2)	Unambiguous	[K].NYcRNPDGDVGGPWcYTTNPR.[K]	C3(Carbamidomethyl); C15(Carbamidomethyl)	1	1	P00747	P00747	1	3	0.8571	0	1	1	833.691	2499.06	2499.06	0.43	0.00036	HCD (High Energy Collision Dissociation)	MS2	0	0.2	54	27.9852	14778	01042018_Fusion_TMT_SS_Set4_Fr2.raw	F2.2					1419.09							5.18		FALSE				0	7.78e-10
FALSE	High	Sequest HT (A2)	Selected	[K].RLYGSEAFATDFQDSAAAk.[K]	K19(TMT6plex)	1	2	P01011	G3V595; P01011	1	3	0.5871	0	1	1	759.718	2277.14	2277.13	2.08	0.00158	HCD (High Energy Collision Dissociation)	MS2	0	36.9	45.123	43.7779	25891	26032018_Fusion_TMT_SS_Set1_Fr2.raw	F3.2	15777.6	52345.9	68294.4	146710	154060	10266.5	3251.56	2216.16				5.57		FALSE				0	7.794e-10
FALSE	High	Sequest HT (A2)	Unambiguous	[K].VTLTcVAPLSGVDFQLR.[R]	C5(Carbamidomethyl)	1	2	P04217	P04217; M0R009	0	2	0.592	0	1	1	938.504	1876	1876	0.71	0.00067	HCD (High Energy Collision Dissociation)	MS2	2.2599	0.8	54	78.3045	49442	26032018_Fusion_TMT_SS_Set1_Fr3.raw	F3.3	1406.6			1469.47	1967.37	1550				1576.47		4.51		FALSE				0	7.904e-10
FALSE	High	Sequest HT (A2)	Selected	[R].TVVQPSVGAAAGPVVPPcPGR.[I]	C18(Carbamidomethyl)	1	2	C9JV77	C9JV77; P02765	0	2	0.6207	0	1	1	1008.54	2016.07	2016.07	0.85	0.00086	HCD (High Energy Collision Dissociation)	MS2	0		13.339	34.5297	19368	01042018_Fusion_TMT_SS_Set3_Fr2.raw	F1.2												4.93		FALSE				0	7.914e-10
FALSE	High	Sequest HT (A2)	Unambiguous	[R].EGVQkEDIPPADLSDQVPDTESETR.[I]	K5(TMT6plex)	1	1	P01024	P01024	1	3	0.6465	0	1	1	995.49	2984.46	2984.45	0.79	0.00078	HCD (High Energy Collision Dissociation)	MS2	0	2.3	54	36.6834	20970	01042018_Fusion_TMT_SS_Set3_fr1.raw	F1.1	1972.13	3931.73	3006.66	3696.37	3157.59			1458.6	2928.09	4094.05		4.95		FALSE				0	7.93e-10
FALSE	High	Sequest HT (A2)	Unambiguous	[K].TFYEPGEEITYSckPGYVSR.[G]	C13(Carbamidomethyl); K14(TMT6plex)	1	2	P02749	J3QRN2; P02749	0	3	0.6121	0	1	1	871.423	2612.26	2612.25	0.51	0.00044	HCD (High Energy Collision Dissociation)	MS2	0	14.3	54	41.5805	23736	26032018_Fusion_TMT_SS_Set1_Fr3.raw	F3.3	26386	24792.9	23100.8	6541.39	22286.1	13722.5	2553.69	9387.93	6040.88	8684.98		4.46		FALSE				0	8.085e-10
FALSE	High	Sequest HT (A2)	Unambiguous	[K].EVGTPHGIILDSVDAAFIcPGSSR.[L]	C19(Carbamidomethyl)	1	1	P02790	P02790	0	3	0.4453	0	1	1	833.416	2498.23	2498.23	-0.16	-0.00013	HCD (High Energy Collision Dissociation)	MS2	10.5909	4.1	20.521	68.8656	42781	26032018_Fusion_TMT_SS_Set1_Fr3.raw	F3.3	5379.65	6698.4	18482.4	7979.18	15265.7	5660.76	9711.09	17452.6	20615.4	5717.84		5.3		FALSE				0	8.179e-10
FALSE	High	Sequest HT (A2)	Unambiguous	[K].NWRDPDQTDGLGLSYLSSHIANVER.[V]		1	3	P06396	A0A0A0MT01; P06396; A0A0A0MS51	1	4	0.5958	0	1	1	711.598	2843.37	2843.37	-0.4	-0.00028	HCD (High Energy Collision Dissociation)	MS2	3.57999	0.5	54	61.1971	37358	01042018_Fusion_TMT_SS_Set3_Fr3.raw	F1.3		2277.29				1462.17	1208.07					5.22		FALSE				0	8.252e-10
FALSE	High	Sequest HT (A2)	Unambiguous	[K].ScESNSPFPVHPGTAEccTk.[E]	C2(Carbamidomethyl); C17(Carbamidomethyl); C18(Carbamidomethyl); K20(TMT6plex)	2	4	D6RF35; P02774	D6RF35; D6RBJ7; P02774; D6RF20	0	3	0.6824	0	1	1	832.039	2494.1	2494.1	0.9	0.00075	HCD (High Energy Collision Dissociation)	MS2	0	9.3	54	21.5207	10248	01042018_Fusion_TMT_SS_Set4_fr1.raw	F2.1	12337.9	3406.6	22096.6	22542.5	12294.4	3738.15		14829.5	3916.05			5.29		FALSE				0	8.339e-10
FALSE	High	Sequest HT (A2)	Selected	[K].TAkDALSSVQESQVAQQAR.[G]	K3(TMT6plex)	1	2	B0YIW2	P02656; B0YIW2	1	3	0.4687	0	1	1	749.404	2246.2	2246.19	1.14	0.00085	HCD (High Energy Collision Dissociation)	MS2	12.7626	5.5	55.5	20.2942	9794	01042018_Fusion_TMT_SS_Set4_Fr3.raw	F2.3	3497.03	2635.93	8796.31	1896.05	9702.7	10908.5	1961.89	7928.85	3574.93	3906.93		4.63		FALSE				0	8.351e-10
FALSE	High	Sequest HT (A2)	Unambiguous	[R].NPDGDVGGPWcYTTNPR.[K]	C11(Carbamidomethyl)	1	1	P00747	P00747	0	2	0.7258	0	1	1	953.413	1905.82	1905.82	0.52	0.0005	HCD (High Energy Collision Dissociation)	MS2	0		54	37.3632	20884	01042018_Fusion_TMT_SS_Set4_fr1.raw	F2.1												4.34		FALSE				0	8.399e-10
FALSE	High	Sequest HT (A2)	Unambiguous	[R].TQYEAMASSNMHEAEEWYR.[S]		1	6	A0A1W2PR46	K7EMP8; A0A1X7SBR3; A0A1W2PR46; K7EKH9; A0A1W2PRT3; A0A1X7SCE1	0	3	0.8105	0	1	1	778.325	2332.96	2332.96	0.65	0.0005	HCD (High Energy Collision Dissociation)	MS2	1.79896	0.5	43.202	46.8064	27998	01042018_Fusion_TMT_SS_Set4_Fr2.raw	F2.2		2105.91	1604.75					2483.94				5.12		FALSE				0	8.468e-10
FALSE	High	Sequest HT (A2)	Unambiguous	[R].NPDGDVGGPWcYTTNPR.[K]	C11(Carbamidomethyl)	1	1	P00747	P00747	0	2	0.738	0	1	1	953.414	1905.82	1905.82	1.11	0.00106	HCD (High Energy Collision Dissociation)	MS2	0.961353	0.3	54	35.8502	20283	01042018_Fusion_TMT_SS_Set3_Fr2.raw	F1.2		1947.87			1347.37							4.16		FALSE				0	8.536e-10
FALSE	High	Sequest HT (A2)	Selected	[R].RYTIAALLSPYSYSTTAVVTNPkE.[-]	K23(TMT6plex)	1	2	P02766	P02766; A0A087WT59	2	3	0.6727	0	1	1	958.854	2874.55	2874.55	0.42	0.00041	HCD (High Energy Collision Dissociation)	MS2	0	10.5	29.426	75.946	42465	31032018_Fusion_TMT_SS_Set2_Fr5.raw	F4.5	27686.1	21894.7	49913.3	67157.4	13806.3	3707.06	4564.78	3752.74	4888.17	7645.47		5.5		FALSE				0	8.659e-10
FALSE	High	Sequest HT (A2)	Unambiguous	[K].VYAcEVTHQGLSSPVTk.[S]	C4(Carbamidomethyl); K17(TMT6plex)	1	1	P01834	P01834	0	3	0.5284	0	1	1	702.369	2105.09	2105.09	0.54	0.00038	HCD (High Energy Collision Dissociation)	MS2	0	18.1	54	21.2737	10240	31032018_Fusion_TMT_SS_Set2_Fr2.raw	F4.2	26456.5	21596.6	36267.6	42436.6	18939.9	11944.7	8743.63	2414.25	6823.35	3771.98		4.75		FALSE				0	8.679e-10
FALSE	High	Sequest HT (A2)	Unambiguous	[R].TMQALPYSTVGNSNNYLHLSVLR.[T]		1	1	P01024	P01024	0	3	0.6396	0	1	1	860.109	2578.31	2578.31	1.93	0.00166	HCD (High Energy Collision Dissociation)	MS2	2.28764	0.6	54	65.1294	38173	26032018_Fusion_TMT_SS_Set1_Fr4.raw	F3.4				2501.34	1305.75	1601.14						4.55		FALSE				0	8.724e-10
FALSE	High	Sequest HT (A2)	Unambiguous	[K].ScESNSPFPVHPGTAEccTkEGLER.[K]	C2(Carbamidomethyl); C17(Carbamidomethyl); C18(Carbamidomethyl); K20(TMT6plex)	2	4	D6RF35; P02774	D6RF35; D6RBJ7; P02774; D6RF20	1	4	0.6934	0	1	1	770.353	3078.39	3078.39	-0.13	-0.0001	HCD (High Energy Collision Dissociation)	MS2	7.98765	10.6	55.5	22.948	11397	31032018_Fusion_TMT_SS_Set2_Fr2.raw	F4.2	7298.59	1898.93	7230.48	8956.17	3737.02	12537.9	16635.8	11896.5	12049	22477.2		4.73		FALSE				0	8.901e-10
FALSE	High	Sequest HT (A2)	Unambiguous	[K].VGAHAGEYGAEALER.[M]		1	1	P69905	P69905	0	2	0.6136	0	1	1	765.372	1529.74	1529.73	1.23	0.00094	HCD (High Energy Collision Dissociation)	MS2	2.37042	1.1	54	10.3521	2637	01042018_Fusion_TMT_SS_Set3_fr1.raw	F1.1			1663.14		8235.59				1365.29			3.52		FALSE				0	9.094e-10
FALSE	High	Sequest HT (A2)	Unambiguous	[R].SNLDEDIIAEENIVSR.[S]		1	1	P01024	P01024	0	2	0.6512	0	1	1	908.95	1816.89	1816.89	-0.03	-3e-05	HCD (High Energy Collision Dissociation)	MS2	0.818784		54	61.3998	37890	26032018_Fusion_TMT_SS_Set1_Fr1.raw	F3.1												3.87		FALSE				0	9.131e-10
FALSE	High	Sequest HT (A2)	Selected	[R].RVEPYGENFNkALVQQMEQLR.[Q]	K11(TMT6plex)	1	1	P06727	P06727	2	4	0.5382	0	1	1	695.37	2778.46	2778.46	0.28	0.00019	HCD (High Energy Collision Dissociation)	MS2	6.54778	21.6	55.5	59.6623	37063	01042018_Fusion_TMT_SS_Set4_Fr3.raw	F2.3	21194.5	31242.3	20074.6	25525	16303.8	20847.6	17897	28161	21760.9	10216.4		6.02		FALSE				0	9.201e-10
FALSE	High	Sequest HT (A2)	Selected	[R].HDVREGkEYGVVLAPDGSTVAVEPLLAGLEAGLQGR.[R]	K7(TMT6plex)	1	2	Q96PD5	Q96PD5; M0R2W8	2	5	0.6825	0	1	1	787.227	3932.11	3932.11	-0.02	-1e-05	HCD (High Energy Collision Dissociation)	MS2	0	0.7	54	90.6873	56729	01042018_Fusion_TMT_SS_Set3_Fr4.raw	F1.4		1908.78			1755.25	1583.94				2413.1		5.89		FALSE				0	9.353e-10
FALSE	High	Sequest HT (A2)	Unambiguous	[K].kQLGAGSIEEcAAkcEEDEEFTcR.[AY]	K1(TMT6plex); C11(Carbamidomethyl); K14(TMT6plex); C15(Carbamidomethyl); C23(Carbamidomethyl)	1	3	P00747	Q5TEH5; A6PVI2; P00747	2	4	0.6017	0	1	1	819.641	3275.54	3275.54	0.9	0.00073	HCD (High Energy Collision Dissociation)	MS2	19.3883	13.3	55.5	33.4987	18211	26032018_Fusion_TMT_SS_Set1_Fr3.raw	F3.3	20371.7	6912.59	9179.88	9655.36	11306.9	35417.4	7062.87	16616.3	7431.21	12701.3		7.08		FALSE				0	9.62e-10
FALSE	High	Sequest HT (A2)	Unambiguous	[R].SNLDEDIIAEENIVSR.[S]		1	1	P01024	P01024	0	2	0.5791	0	1	1	908.95	1816.89	1816.89	0.11	0.0001	HCD (High Energy Collision Dissociation)	MS2	20.1676	1.3	54	60.4841	37642	31032018_Fusion_TMT_SS_Set2_Fr2.raw	F4.2	1220.42	6607.61		3408.5			1723.51					3.92		FALSE				0	9.658e-10
FALSE	High	Sequest HT (A2)	Unambiguous	[R].TLDLGENQLETLPPDLLR.[G]		1	1	P02750	P02750	0	2	0.5401	0	1	1	1019.05	2037.09	2037.09	-0.01	-1e-05	HCD (High Energy Collision Dissociation)	MS2	0	0.4	54	82.7897	53454	01042018_Fusion_TMT_SS_Set4_Fr3.raw	F2.3	1259.14					1522.97			1251.05			4.24		FALSE				0	9.928e-10
FALSE	High	Sequest HT (A2)	Unambiguous	[K].YFkPGMPFDLMVFVTNPDGSPAYR.[V]	K3(TMT6plex)	1	1	P01024	P01024	0	3	0.6299	0	1	1	993.498	2978.48	2978.48	-0.05	-5e-05	HCD (High Energy Collision Dissociation)	MS2	1.72389	5.5	54	104.013	62095	01042018_Fusion_TMT_SS_Set3_Fr5.raw	F1.5	7977.07	31070.9	2465.14	2419.72	4137.77	1492.47	2028.47	1782.44		2258.52		4.81		FALSE				0	9.951e-10
FALSE	High	Sequest HT (A2)	Selected	[R].QEPSQGTTTFAVTSILR.[V]		2	3	A0A0G2JMB2; A0A286YEY1	P01876; A0A0G2JMB2; A0A286YEY1	0	2	0.6005	0	1	1	918.48	1835.95	1835.95	1.6	0.00147	HCD (High Energy Collision Dissociation)	MS2	6.14364	1.1	54	57.9176	35020	26032018_Fusion_TMT_SS_Set1_Fr3.raw	F3.3		1394.19		2564.23	1332.79	1782.59		2271.01		2144.32		3.88		FALSE				0	1.009e-09
FALSE	High	Sequest HT (A2)	Selected	[R].QkDVDkEFYLFPTVFDENESLLLEDNIR.[M]	K2(TMT6plex); K6(TMT6plex)	2	3	E9PFZ2; P00450	E9PFZ2; H7C5R1; P00450	2	4	0.6622	0	1	1	969.51	3875.02	3875.02	0.66	0.00064	HCD (High Energy Collision Dissociation)	MS2	0	7.2	46.049	99.264	65061	01042018_Fusion_TMT_SS_Set4_Fr3.raw	F2.3	7892.92	1796.08	11947.6	17914.2	8891.91	12846	3867.71	15550.3	5461.23	4048.33		5.95		FALSE				0	1.019e-09
FALSE	High	Sequest HT (A2)	Unambiguous	[R].QLGLPGPPDVPDHAAYHPFR.[R]		2	3	B7ZKJ8; Q14624	H7C0L5; B7ZKJ8; Q14624	0	4	0.5843	0	1	1	546.78	2184.1	2184.1	0.28	0.00016	HCD (High Energy Collision Dissociation)	MS2	32.9845	11.6	55.5	41.5885	24408	01042018_Fusion_TMT_SS_Set4_Fr3.raw	F2.3	8467.09	2148.31	6819.57	2724.35	3897.67	45455.7	5877.21	27665	6779.93	6849.08		5.34		FALSE				0	1.023e-09
FALSE	High	Sequest HT (A2)	Selected	[R].TLDLGENQLETLPPDLLR.[G]		1	1	P02750	P02750	0	2	0.5478	0	1	1	1019.05	2037.09	2037.09	-0.02	-2e-05	HCD (High Energy Collision Dissociation)	MS2	0.713263		54	81.6532	52782	31032018_Fusion_TMT_SS_Set2_Fr2.raw	F4.2												4.29		FALSE				0	1.034e-09
FALSE	High	Sequest HT (A2)	Unambiguous	[R].EGVQkEDIPPADLSDQVPDTESETR.[I]	K5(TMT6plex)	1	1	P01024	P01024	1	3	0.6406	0	1	1	995.489	2984.45	2984.45	0.05	5e-05	HCD (High Energy Collision Dissociation)	MS2	0	0.8	54	38.6697	21659	01042018_Fusion_TMT_SS_Set3_Fr3.raw	F1.3		1637.25		1765.67				1541.17		3423.28		4.48		FALSE				0	1.038e-09
FALSE	High	Sequest HT (A2)	Unambiguous	[K].LLQDEFPGIPSPLDAAVEcHR.[G]	C19(Carbamidomethyl)	1	2	P02790	Q9BS19; P02790	0	3	0.6575	0	1	1	788.726	2364.16	2364.17	-0.56	-0.00044	HCD (High Energy Collision Dissociation)	MS2	5.90899	3.2	33.498	72.8397	44303	01042018_Fusion_TMT_SS_Set3_Fr4.raw	F1.4	3165.4	2616.78	5103.66	5112.46	6491.74	4754.13	2959.25	5112.64	2482.42	12993.2		4.73		FALSE				0	1.045e-09
FALSE	High	Sequest HT (A2)	Unambiguous	[K].AVGDkLPEcEADDGcPkPPEIAHGYVEHSVR.[Y]	K5(TMT6plex); C9(Carbamidomethyl); C15(Carbamidomethyl); K17(TMT6plex)	1	5	P00738	J3QR68; P00738; H0Y300; J3QLC9; J3KRH2	1	5	0.5716	0	1	1	778.99	3890.92	3890.92	-0.46	-0.00036	HCD (High Energy Collision Dissociation)	MS2	14.6065	18.7	54	25.2526	12957	26032018_Fusion_TMT_SS_Set1_Fr2.raw	F3.2	113936	30562	30847.8	3812.35	4301.15	1872.67	1245.62			1795.18		6.56		FALSE				0	1.046e-09
FALSE	High	Sequest HT (A2)	Unambiguous	[K].VAQLEAQcQEPckDTVQIHDITGk.[VD]	C8(Carbamidomethyl); C12(Carbamidomethyl); K13(TMT6plex); K24(TMT6plex)	2	5	C9JEU5; P02679	C9JEU5; C9JU00; P02679; C9JPQ9; C9JC84	1	4	0.5814	0	1	1	807.421	3226.66	3226.66	0.94	0.00076	HCD (High Energy Collision Dissociation)	MS2	0	31.2	54	33.6085	18291	26032018_Fusion_TMT_SS_Set1_Fr3.raw	F3.3	1594.45	3447.4	90161.4	152713	64568.5	8248.1	1582.85					6.02		FALSE				0	1.05e-09
FALSE	High	Sequest HT (A2)	Unambiguous	[R].SNLDEDIIAEENIVSR.[S]		1	1	P01024	P01024	0	2	0.6427	0	1	1	908.95	1816.89	1816.89	0.24	0.00022	HCD (High Energy Collision Dissociation)	MS2	0.463893	0.3	54	60.6238	37678	26032018_Fusion_TMT_SS_Set1_Fr2.raw	F3.2			1435.97	1766.29								4.45		FALSE				0	1.072e-09
FALSE	High	Sequest HT (A2)	Selected	[K].VYAcEVTHQGLSSPVTk.[S]	C4(Carbamidomethyl); K17(TMT6plex)	1	1	P01834	P01834	0	3	0.5853	0	1	1	702.37	2105.09	2105.09	1.94	0.00136	HCD (High Energy Collision Dissociation)	MS2	17.7339	57.1	55.5	21.6927	10388	01042018_Fusion_TMT_SS_Set3_Fr2.raw	F1.2	152060	162045	67026.7	124770	53666.1	2159.95		1505.11	2466.96	2467.91		5.57		FALSE				0	1.076e-09
FALSE	High	Sequest HT (A2)	Unambiguous	[K].LAAcLEGNcAEGLGTNYR.[G]	C4(Carbamidomethyl); C9(Carbamidomethyl)	1	3	P00734	C9JV37; P00734; E9PIT3	0	2	0.6349	0	1	1	984.949	1968.89	1968.89	0.63	0.00062	HCD (High Energy Collision Dissociation)	MS2	2.5238	0.7	54	30.9305	16922	26032018_Fusion_TMT_SS_Set1_Fr2.raw	F3.2	2187.23		2150.16	3154.5								3.67		FALSE				0	1.078e-09
FALSE	High	Sequest HT (A2)	Unambiguous	[R].ILLQGTPVAQMTEDAVDAERLk.[H]	K22(TMT6plex)	1	1	P01024	P01024	1	3	0.6945	0	1	1	876.481	2627.43	2627.43	0.32	0.00028	HCD (High Energy Collision Dissociation)	MS2	0	2.8	54	80.401	51845	01042018_Fusion_TMT_SS_Set4_Fr2.raw	F2.2	1799.22		2629.72			8049.07	1673.04	10944.3	1834.79	1706.4		4.55		FALSE				0	1.086e-09
FALSE	High	Sequest HT (A2)	Unambiguous	[R].EGVQkEDIPPADLSDQVPDTESETR.[I]	K5(TMT6plex)	1	1	P01024	P01024	1	3	0.6559	0	1	1	995.49	2984.45	2984.45	0.33	0.00032	HCD (High Energy Collision Dissociation)	MS2	0	3.6	19.989	37.1911	21294	01042018_Fusion_TMT_SS_Set4_Fr3.raw	F2.3	5740.49	8607.23	7342.41		5036.11	10672.5	17681.1	28494.8	6776.26	8467.56		4.97		FALSE				0	1.092e-09
FALSE	High	Sequest HT (A2)	Selected	[K].DkDQEVLLQTFLDDASPGDkR.[L]	K2(TMT6plex); K20(TMT6plex)	1	2	P04114	A8MUN2; P04114	2	4	0.5691	0	1	1	712.883	2848.51	2848.51	0.36	0.00026	HCD (High Energy Collision Dissociation)	MS2	4.81068	14.5	54	74.9568	47805	26032018_Fusion_TMT_SS_Set1_Fr2.raw	F3.2	15802	27567.4	33887.6	20817.1	52281.5							6.22		FALSE				0	1.092e-09
FALSE	High	Sequest HT (A2)	Selected	[R].kPVDEYkDcHLAQVPSHTVVAR.[S]	K1(TMT6plex); K7(TMT6plex); C9(Carbamidomethyl)	1	1	P02787	P02787	1	5	0.5045	0	1	1	602.33	3007.62	3007.62	0.2	0.00012	HCD (High Energy Collision Dissociation)	MS2	9.12204	11.3	55.5	16.0203	6015	31032018_Fusion_TMT_SS_Set2_Fr4.raw	F4.4	26538.4	2919.19	11869	23502	3445.53	8224.78	6752.48	6203.39	11644.7	10213.6		4.44		FALSE				0	1.093e-09
FALSE	High	Sequest HT (A2)	Unambiguous	[K].kVFLDccNYITELRR.[Q]	K1(TMT6plex); C6(Carbamidomethyl); C7(Carbamidomethyl)	1	1	P01024	P01024	2	3	0.5711	0	1	1	739.389	2216.15	2216.15	0.07	5e-05	HCD (High Energy Collision Dissociation)	MS2	6.83365	45.7	55.5	40.7621	22139	31032018_Fusion_TMT_SS_Set2_Fr4.raw	F4.4	20658.3	13042.8	18860	11925.8	21679.1	51107.4	63015.8	84974.5	91270.5	89375.7		4.64		FALSE				0	1.1e-09
FALSE	High	Sequest HT (A2)	Unambiguous	[K].SPVGVQPILNEHTFcAGMSk.[Y]	C15(Carbamidomethyl); K20(TMT6plex)	1	6	P00738	J3QR68; P00738; H0Y300; A0A0C4DGL8; J3QLC9; A0A087WU08	0	3	0.5576	0	1	1	801.08	2401.22	2401.22	1.63	0.0013	HCD (High Energy Collision Dissociation)	MS2	8.816	16.2	54	50.8442	29216	01042018_Fusion_TMT_SS_Set3_Fr4.raw	F1.4	40330.8	64502.6	8627.73	6858.29	1669.42	3526.33	3654.31	7219.28	12413.1	16498.5		5.38		FALSE				0	1.1e-09
FALSE	High	Sequest HT (A2)	Selected	[R].TLNQPDSQLQLTTGNGLFLSEGLk.[L]	K24(TMT6plex)	2	5	A0A024R6I7; P01009	G3V544; A0A024R6I7; A0A0G2JRN3; P01009; G3V2B9	0	3	0.6071	0	1	1	935.173	2803.5	2803.5	-0.32	-0.0003	HCD (High Energy Collision Dissociation)	MS2	0	19.9	55.5	82.3979	52323	26032018_Fusion_TMT_SS_Set1_Fr3.raw	F3.3	1110.79	3072.74	51073.8	142669		3248.57				1382.24		4.76		FALSE				0	1.1e-09
FALSE	High	Sequest HT (A2)	Selected	[R].LESEETMVLEAHDAQGDVPVTVTVHDFPGk.[K]	K30(TMT6plex)	1	1	P01024	P01024	0	4	0.6716	0	1	1	870.687	3479.73	3479.72	1.57	0.00137	HCD (High Energy Collision Dissociation)	MS2	9.86619	2.6	54	59.5611	36991	31032018_Fusion_TMT_SS_Set2_Fr2.raw	F4.2	10184.7	10918.3	3466.3				2313.91					5.36		FALSE				0	1.108e-09
FALSE	High	Sequest HT (A2)	Unambiguous	[R].STQDTVIALDALSAYWIASHTTEER.[G]		3	9	A0A140TA32; A0A0G2JPR0; A0A140TA29	F5GXS0; A0A0G2JL54; A0A140TA32; A0A0G2JPR0; P0C0L4; A0A140TA29; P0C0L5; A0A140TA44; A0A140TA49	0	3	0.4824	0	1	1	926.792	2778.36	2778.36	1.28	0.00118	HCD (High Energy Collision Dissociation)	MS2	10.9894		28.371	100.035	63228	01042018_Fusion_TMT_SS_Set3_Fr4.raw	F1.4												4.54		FALSE				0	1.12e-09
FALSE	High	Sequest HT (A2)	Selected	[R].TmQALPYSTVGNSNNYLHLSVLR.[T]	M2(Oxidation)	1	1	P01024	P01024	0	3	0.6455	0	1	1	865.439	2594.3	2594.3	0.06	5e-05	HCD (High Energy Collision Dissociation)	MS2	4.26833	1.6	54	59.9786	35145	01042018_Fusion_TMT_SS_Set3_Fr6.raw	F1.6		1592.82				2381.54	2845.13	2916.19		6464.52		3.78		FALSE				0	1.123e-09
FALSE	High	Sequest HT (A2)	Selected	[K].QQNAQGGFSSTQDTVVALHALSk.[Y]	K23(TMT6plex)	1	1	P01023	P01023	0	3	0.5804	0	1	1	872.792	2616.36	2616.36	1.76	0.00154	HCD (High Energy Collision Dissociation)	MS2	12.2092	12.6	55.5	51.7008	31491	01042018_Fusion_TMT_SS_Set4_Fr3.raw	F2.3	24972.9	3686.83	23406.7	16520.1	17802.7	15482.6	3793.83	9076	4848.09	7470.61		4.29		FALSE				0	1.128e-09
FALSE	High	Sequest HT (A2)	Unambiguous	[K].kVADALTNAVAHVDDMPNALSALSDLHAHk.[L]	K1(TMT6plex); K30(TMT6plex)	1	2	P69905	P69905; G3V1N2	1	5	0.6147	0	1	1	717.388	3582.91	3582.91	-0.27	-0.00019	HCD (High Energy Collision Dissociation)	MS2	5.10758	6.7	54	72.2657	43144	26032018_Fusion_TMT_SS_Set1_Fr4.raw	F3.4	2383.91	1566.73	14182.2	1685.79	12395.3	4149.05		10484.8		23580.4		5.71		FALSE				0	1.144e-09
FALSE	High	Sequest HT (A2)	Selected	[R].ILLQGTPVAQMTEDAVDAERLk.[H]	K22(TMT6plex)	1	1	P01024	P01024	1	3	0.6689	0	1	1	876.481	2627.43	2627.43	0	0	HCD (High Energy Collision Dissociation)	MS2	23.6346	4.9	55.5	77.582	46961	31032018_Fusion_TMT_SS_Set2_Fr4.raw	F4.4	2565.22		6798.43	1166.24	1478.99	6174.52	9719.99	6737.62	7876.83	7792.91		4.56		FALSE				0	1.145e-09
FALSE	High	Sequest HT (A2)	Unambiguous	[K].HVEDVPAFQALGSLNDLQFFR.[Y]		1	3	P25311	P25311; C9JEV0; H7BZJ8	0	3	0.6934	0	1	1	801.742	2403.21	2403.21	1.31	0.00105	HCD (High Energy Collision Dissociation)	MS2	20.7929	1.2	55.5	96.2653	59803	31032018_Fusion_TMT_SS_Set2_Fr4.raw	F4.4	1679.71		6096.29	2631.61	1183.06							4.99		FALSE				0	1.151e-09
FALSE	High	Sequest HT (A2)	Unambiguous	[K].VILGAHQEVNLEPHVQEIEVSR.[L]		1	1	P00747	P00747	0	4	0.6126	0	1	1	624.835	2496.32	2496.32	-0.4	-0.00025	HCD (High Energy Collision Dissociation)	MS2	1.8854	2.3	31.183	33.7789	18415	26032018_Fusion_TMT_SS_Set1_Fr3.raw	F3.3	5903.89	13061	3372.79	7015.91	6452.4			3184.12		2828.85		4.93		FALSE				0	1.175e-09
FALSE	High	Sequest HT (A2)	Selected	[K].VFSNGADLSGVTEEAPLkLSk.[AV]	K18(TMT6plex); K21(TMT6plex)	2	3	A0A024R6I7; P01009	A0A024R6I7; A0A0G2JRN3; P01009	1	3	0.6425	0	1	1	874.158	2620.46	2620.46	-0.2	-0.00018	HCD (High Energy Collision Dissociation)	MS2	0	21.3	55.5	58.0224	31677	01042018_Fusion_TMT_SS_Set3_Fr5.raw	F1.5	10783.6		119999	33658.5	43116.6	1314.02	1350.28			3087.19		5.51		FALSE				0	1.215e-09
FALSE	High	Sequest HT (A2)	Unambiguous	[R].QkDVDkEFYLFPTVFDENESLLLEDNIR.[M]	K2(TMT6plex); K6(TMT6plex)	2	3	E9PFZ2; P00450	E9PFZ2; H7C5R1; P00450	2	4	0.6403	0	1	1	969.51	3875.02	3875.02	0.95	0.00092	HCD (High Energy Collision Dissociation)	MS2	0	6.4	37.747	97.3312	60546	31032018_Fusion_TMT_SS_Set2_Fr4.raw	F4.4	4564.2		17678.6	15873.2	15323.9	9906.61	8686.68	4403.81	3534.07	12129.7		6.06		FALSE				0	1.222e-09
FALSE	High	Sequest HT (A2)	Unambiguous	[K].AEQccEETASSISLHGk.[G]	C4(Carbamidomethyl); C5(Carbamidomethyl); K17(TMT6plex)	1	1	P02748	P02748	0	3	0.6916	0	1	1	712.668	2135.99	2135.99	-0.24	-0.00017	HCD (High Energy Collision Dissociation)	MS2	4.17951	4.4	55.5	13.3181	4799	26032018_Fusion_TMT_SS_Set1_Fr1.raw	F3.1	3400.41	8366.8	9137.92	13412.9	9303.43							4.67		FALSE				0	1.24e-09
FALSE	High	Sequest HT (A2)	Unambiguous	[R].SNLDEDIIAEENIVSR.[S]		1	1	P01024	P01024	0	2	0.6733	0	1	1	908.95	1816.89	1816.89	-0.25	-0.00023	HCD (High Energy Collision Dissociation)	MS2	0.24384		54	61.6342	37969	31032018_Fusion_TMT_SS_Set2_fr1.raw	F4.1												3.52		FALSE				0	1.243e-09
FALSE	High	Sequest HT (A2)	Unambiguous	[K].EQLGEFYEALDcLcIPR.[S]	C12(Carbamidomethyl); C14(Carbamidomethyl)	1	1	P19652	P19652	0	2	0.6541	0	1	1	1056.99	2112.98	2112.97	2.14	0.00226	HCD (High Energy Collision Dissociation)	MS2	0.613253		54	94.64	61931	31032018_Fusion_TMT_SS_Set2_Fr2.raw	F4.2												4.25		FALSE				0	1.256e-09
FALSE	High	Sequest HT (A2)	Selected	[R].SEETkENEGFTVTAEGk.[G]	K5(TMT6plex); K17(TMT6plex)	1	2	P01024	P01024; M0QYC8	1	3	0.5786	0	1	1	772.066	2314.18	2314.18	0.41	0.00031	HCD (High Energy Collision Dissociation)	MS2	0	80.4	55.5	22.2626	10270	01042018_Fusion_TMT_SS_Set3_Fr4.raw	F1.4	89724.5	114187	60125.9	51283.1	374721	3742.53	18342.9	6740.01	14715.4	38675.9		5.6		FALSE				0	1.266e-09
FALSE	High	Sequest HT (A2)	Unambiguous	[K].HQPQEFPTYVEPTNDEIcEAFR.[K]	C18(Carbamidomethyl)	2	3	D6RF35; P02774	D6RF35; D6RBJ7; P02774	0	3	0.6306	0	1	1	903.075	2707.21	2707.21	0.41	0.00037	HCD (High Energy Collision Dissociation)	MS2	34.1491	1.4	55.5	55.5017	33393	31032018_Fusion_TMT_SS_Set2_Fr3.raw	F4.3		2029.99	6683.34	4164.57			1648.08					6.01		FALSE				0	1.283e-09
FALSE	High	Sequest HT (A2)	Unambiguous	[R].QcVPTEPcEDAEDDcGNDFQcSTGR.[C]	C2(Carbamidomethyl); C8(Carbamidomethyl); C15(Carbamidomethyl); C21(Carbamidomethyl)	1	1	P02748	P02748	0	3	0.8819	0	1	1	983.036	2947.09	2947.09	1.85	0.00182	HCD (High Energy Collision Dissociation)	MS2	11.5026		55.5	21.8288	10629	26032018_Fusion_TMT_SS_Set1_Fr1.raw	F3.1												4.91		FALSE				0	1.293e-09
FALSE	High	Sequest HT (A2)	Selected	[R].EGkQVGSGVTTDQVQAEAk.[E]	K3(TMT6plex); K19(TMT6plex)	1	2	P01871	A0A1B0GUU9; P01871	1	3	0.6317	0	1	1	797.436	2390.29	2390.29	-0.3	-0.00024	HCD (High Energy Collision Dissociation)	MS2	0	13.4	55.5	14.623	5643	26032018_Fusion_TMT_SS_Set1_Fr2.raw	F3.2	18676.4	14720.2	10373.8	11421.9	6942.46	48738.3	4922	6039.61	2527.18	7982.53		5.05		FALSE				0	1.296e-09
FALSE	High	Sequest HT (A2)	Unambiguous	[R].ILLQGTPVAQMTEDAVDAER.[L]		1	1	P01024	P01024	0	2	0.6709	0	1	1	1079.05	2157.09	2157.09	0.32	0.00035	HCD (High Energy Collision Dissociation)	MS2	0.471046	0.4	54	73.7819	46327	01042018_Fusion_TMT_SS_Set3_Fr3.raw	F1.3		1313.16		2420.61								3.98		FALSE				0	1.314e-09
FALSE	High	Sequest HT (A2)	Selected	[R].STQDTVIALDALSAYWIASHTTEER.[G]		3	9	A0A140TA32; A0A0G2JPR0; A0A140TA29	F5GXS0; A0A0G2JL54; A0A140TA32; A0A0G2JPR0; P0C0L4; A0A140TA29; P0C0L5; A0A140TA44; A0A140TA49	0	3	0.509	0	1	1	926.796	2778.37	2778.36	5.97	0.00553	HCD (High Energy Collision Dissociation)	MS2	10.3412	1.2	54	100.487	65912	01042018_Fusion_TMT_SS_Set4_Fr3.raw	F2.3	2345.42		1918.81		3393.06	2700.38	1177.02					4.46		FALSE				0	1.329e-09
FALSE	High	Sequest HT (A2)	Unambiguous	[R].TPEVTcVVVDVSHEDPEVk.[F]	C6(Carbamidomethyl); K19(TMT6plex)	1	3	A0A0A0MS08	P01857; A0A0A0MS08; A0A0A0MS07	0	3	0.651	0	1	1	790.068	2368.19	2368.19	0.16	0.00013	HCD (High Energy Collision Dissociation)	MS2	10.8341	2.9	55.5	46.4251	27754	31032018_Fusion_TMT_SS_Set2_Fr2.raw	F4.2	8450.44	2212.26	2321.72	9267.15	3770.43	1449.79	1719.98					3.84		FALSE				0	1.346e-09
FALSE	High	Sequest HT (A2)	Selected	[K].DkDQEVLLQTFLDDASPGDkR.[L]	K2(TMT6plex); K20(TMT6plex)	1	2	P04114	A8MUN2; P04114	2	4	0.5818	0	1	1	712.883	2848.51	2848.51	0.88	0.00062	HCD (High Energy Collision Dissociation)	MS2	4.49739	6	54	72.4261	43401	31032018_Fusion_TMT_SS_Set2_Fr4.raw	F4.4	5984.39	7661.29	19140.6	16636.7	2846.22	1510.22	2302.79		1662.75	2038.6		4.95		FALSE				0	1.347e-09
FALSE	High	Sequest HT (A2)	Unambiguous	[R].EGVQkEDIPPADLSDQVPDTESETR.[I]	K5(TMT6plex)	1	1	P01024	P01024	1	3	0.6645	0	1	1	995.49	2984.46	2984.45	0.76	0.00075	HCD (High Energy Collision Dissociation)	MS2	0.693245	1.7	54	38.0717	21358	01042018_Fusion_TMT_SS_Set4_fr1.raw	F2.1		2489.77	1337.26		1288.86	2367.15	2100.47	5281.79	3192.2			4.56		FALSE				0	1.366e-09
FALSE	High	Sequest HT (A2)	Unambiguous	[R].NPDGDVGGPWcYTTNPR.[K]	C11(Carbamidomethyl)	1	1	P00747	P00747	0	2	0.7506	0	1	1	953.414	1905.82	1905.82	0.77	0.00074	HCD (High Energy Collision Dissociation)	MS2	0	0.1	54	36.3867	20709	31032018_Fusion_TMT_SS_Set2_fr1.raw	F4.1		1437.83										4.45		FALSE				0	1.375e-09
FALSE	High	Sequest HT (A2)	Unambiguous	[R].kVGSQYRLEDSVTYHcSR.[G]	K1(TMT6plex); C16(Carbamidomethyl)	1	4	B4E1Z4	E7ETN3; P00751; B4E1Z4; A0A0G2JH38	2	4	0.5975	0	1	1	604.308	2414.21	2414.21	1.29	0.00078	HCD (High Energy Collision Dissociation)	MS2	2.36815	35.5	55.5	9.9878	2474	26032018_Fusion_TMT_SS_Set1_Fr2.raw	F3.2	3514.13	3850.78	1229.67	6932.3	9691.47	59767.7	85408.3	54396.1	107219	31597.8		6.46		FALSE				0	1.379e-09
FALSE	High	Sequest HT (A2)	Selected	[K].VFSNGADLSGVTEEAPLkLSk.[AV]	K18(TMT6plex); K21(TMT6plex)	2	3	A0A024R6I7; P01009	A0A024R6I7; A0A0G2JRN3; P01009	1	3	0.5877	0	1	1	874.158	2620.46	2620.46	-0.09	-8e-05	HCD (High Energy Collision Dissociation)	MS2	15.4805	4.6	55.5	57.9282	36024	01042018_Fusion_TMT_SS_Set3_Fr2.raw	F1.2	2736.92	6463.68	21751.5	7907.22	8711.68							3.42		FALSE				0	1.38e-09
FALSE	High	Sequest HT (A2)	Selected	[K].WDPYkQGFGNVATNTDGk.[N]	K5(TMT6plex); K18(TMT6plex)	1	2	P02675	P02675; D6REL8	1	3	0.623	0	1	1	819.426	2456.26	2456.26	0.92	0.00076	HCD (High Energy Collision Dissociation)	MS2	5.24094	31.5	55.5	42.0995	24062	01042018_Fusion_TMT_SS_Set3_Fr3.raw	F1.3	1361.79	3888.82	100902	103393	83668.2	7120.97	3536.33	1682.39				5.57		FALSE				0	1.39e-09
FALSE	High	Sequest HT (A2)	Unambiguous	[R].YVGGQEHFAHLLILR.[D]		1	1	P02763	P02763	0	2	0.6726	0	1	1	876.982	1752.96	1752.95	1.54	0.00135	HCD (High Energy Collision Dissociation)	MS2	3.44137	1.7	55.5	38.7365	22392	01042018_Fusion_TMT_SS_Set4_Fr3.raw	F2.3		1952.85	1505.73	2900.17	1804.09	5897.05	1692.04	1526.03				5.04		FALSE				0	1.396e-09
FALSE	High	Sequest HT (A2)	Unambiguous	[K].HQPQEFPTYVEPTNDEIcEAFR.[K]	C18(Carbamidomethyl)	2	3	D6RF35; P02774	D6RF35; D6RBJ7; P02774	0	3	0.6862	0	1	1	903.075	2707.21	2707.21	0.3	0.00027	HCD (High Energy Collision Dissociation)	MS2	0	0.6	36.948	56.592	35080	01042018_Fusion_TMT_SS_Set3_Fr2.raw	F1.2		2185.6		3649.37				2623.83				5.29		FALSE				0	1.4e-09
FALSE	High	Sequest HT (A2)	Unambiguous	[R].IFFHLNAVALGDGGHYTcR.[Y]	C18(Carbamidomethyl)	1	2	P04217	P04217; M0R009	0	3	0.5508	0	1	1	716.685	2148.04	2148.04	-2.29	-0.00164	HCD (High Energy Collision Dissociation)	MS2	29.8309	11.4	55.5	47.9676	28863	01042018_Fusion_TMT_SS_Set4_Fr3.raw	F2.3	14163.9	13839.9	13846	13441.7	14694.7	19824.5	3149.5	12928.7	5683.94	3158.85		5.41		FALSE				0	1.415e-09
FALSE	High	Sequest HT (A2)	Unambiguous	[K].LLQDEFPGIPSPLDAAVEcHR.[G]	C19(Carbamidomethyl)	1	2	P02790	Q9BS19; P02790	0	3	0.5902	0	1	1	788.727	2364.17	2364.17	0	0	HCD (High Energy Collision Dissociation)	MS2	0	1.1	20.284	73.4914	46853	01042018_Fusion_TMT_SS_Set4_Fr3.raw	F2.3		4547.6	6437.8	4028.34		7369.76		4546.81	3480.51			4.49		FALSE				0	1.428e-09
FALSE	High	Sequest HT (A2)	Unambiguous	[R].SNLDEDIIAEENIVSR.[S]		1	1	P01024	P01024	0	2	0.6265	0	1	1	908.95	1816.89	1816.89	-0.21	-0.00019	HCD (High Energy Collision Dissociation)	MS2	0		54	61.9058	38352	01042018_Fusion_TMT_SS_Set3_fr1.raw	F1.1												4.07		FALSE				0	1.429e-09
FALSE	High	Sequest HT (A2)	Unambiguous	[R].FGMHFcGGTLISPEWVLTAAHcLEk.[S]	C6(Carbamidomethyl); C22(Carbamidomethyl); K25(TMT6plex)	1	1	P00747	P00747	0	4	0.6121	0	1	1	773.386	3090.52	3090.52	0.58	0.00045	HCD (High Energy Collision Dissociation)	MS2	1.65092	4.5	54	97.8462	60558	26032018_Fusion_TMT_SS_Set1_Fr4.raw	F3.4	7144.21	17621.9	8274.31	3746.17	6310.81	1298.38		1599.3				5.8		FALSE				0	1.438e-09
FALSE	High	Sequest HT (A2)	Unambiguous	[R].QLGLPGPPDVPDHAAYHPFR.[R]		2	3	B7ZKJ8; Q14624	H7C0L5; B7ZKJ8; Q14624	0	4	0.6546	0	1	1	546.78	2184.1	2184.1	0.43	0.00024	HCD (High Energy Collision Dissociation)	MS2	6.13091	1.8	54	40.7869	23183	26032018_Fusion_TMT_SS_Set1_Fr3.raw	F3.3	3208.65	3013.08		6998.68	1243.8			2653.76		1346.3		5.27		FALSE				0	1.451e-09
FALSE	High	Sequest HT (A2)	Unambiguous	[R].LLQEGQALEYVcPSGFYPYPVQTR.[T]	C12(Carbamidomethyl)	1	4	B4E1Z4	P00751; B4E1Z4; C9JRT3; A0A0G2JH38	0	3	0.628	0	1	1	939.131	2815.38	2815.38	0.88	0.00083	HCD (High Energy Collision Dissociation)	MS2	0.75342	0.6	46.813	80.5721	51160	01042018_Fusion_TMT_SS_Set3_Fr3.raw	F1.3		1861.94	1339.19		1781.78					1593.45		4.57		FALSE				0	1.459e-09
FALSE	High	Sequest HT (A2)	Selected	[R].LESEETMVLEAHDAQGDVPVTVTVHDFPGk.[K]	K30(TMT6plex)	1	1	P01024	P01024	0	4	0.5572	0	1	1	870.687	3479.72	3479.72	1.38	0.0012	HCD (High Energy Collision Dissociation)	MS2	6.77133	7.5	54	59.1863	34208	26032018_Fusion_TMT_SS_Set1_Fr4.raw	F3.4	11964.7	11236.3	15602.3	11030.4	7392.23	7591.61		6676.82		4165.38		5.33		FALSE				0	1.486e-09
FALSE	High	Sequest HT (A2)	Unambiguous	[K].ELSSFIDkGQELcADYSENTFTEYkk.[K]	K8(TMT6plex); C13(Carbamidomethyl); K25(TMT6plex); K26(TMT6plex)	2	2	D6RF35; P02774	D6RF35; P02774	2	4	0.6347	0	1	1	948.234	3789.91	3789.91	-0.03	-3e-05	HCD (High Energy Collision Dissociation)	MS2	0	14.7	23.592	69.4586	41337	31032018_Fusion_TMT_SS_Set2_Fr4.raw	F4.4	26301.8		27982.2	20430.2	35297.5	44898.4	67416.7	38168.9	47407.4	45991.8		6.05		FALSE				0	1.494e-09
FALSE	High	Sequest HT (A2)	Unambiguous	[K].HQPQEFPTYVEPTNDEIcEAFR.[K]	C18(Carbamidomethyl)	2	3	D6RF35; P02774	D6RF35; D6RBJ7; P02774	0	3	0.6818	0	1	1	903.076	2707.21	2707.21	1.19	0.00107	HCD (High Energy Collision Dissociation)	MS2	0	0.2	33.116	57.0966	35202	26032018_Fusion_TMT_SS_Set1_Fr2.raw	F3.2		4003.66										5.28		FALSE				0	1.509e-09
FALSE	High	Sequest HT (A2)	Unambiguous	[K].TYFPHFDLSHGSAQVk.[G]	K16(TMT6plex)	1	2	P69905	P69905; G3V1N2	0	3	0.6556	0	1	1	688.357	2063.06	2063.05	0.25	0.00017	HCD (High Energy Collision Dissociation)	MS2	4.74305	13.2	54	38.2987	20499	31032018_Fusion_TMT_SS_Set2_Fr4.raw	F4.4	2097.13	2135.75	18426	8746.82	9034.57	8573.4	43868.6	9167.64	16850.9	17881		5.11		FALSE				0	1.525e-09
FALSE	High	Sequest HT (A2)	Unambiguous	[K].ScESNSPFPVHPGTAEccTk.[E]	C2(Carbamidomethyl); C17(Carbamidomethyl); C18(Carbamidomethyl); K20(TMT6plex)	2	4	D6RF35; P02774	D6RF35; D6RBJ7; P02774; D6RF20	0	3	0.6772	0	1	1	832.036	2494.09	2494.1	-2.32	-0.00193	HCD (High Energy Collision Dissociation)	MS2	0	9.8	51.978	19.922	9306	31032018_Fusion_TMT_SS_Set2_Fr2.raw	F4.2	15141.8	6883.82	20061.4	15535.4	10182.9	6858.81	13822.8	1753.86	11356.9	2386.52		5.36		FALSE				0	1.544e-09
FALSE	High	Sequest HT (A2)	Selected	[R].HTFmGVVSLGSPSGEVSHPR.[K]	M4(Oxidation)	1	2	C9JV77	C9JV77; P02765	0	4	0.6425	0	1	1	525.01	2097.02	2097.02	0.07	4e-05	HCD (High Energy Collision Dissociation)	MS2	33.8055	6.6	54	16.35	6236	31032018_Fusion_TMT_SS_Set2_Fr4.raw	F4.4	12050	7949.04	4698.92	8389.12	2387.8	3043.38	7153.25	6946.44	4060.7	10545.9		4.42		FALSE				0	1.557e-09
FALSE	High	Sequest HT (A2)	Unambiguous	[K].EVGTPHGIILDSVDAAFIcPGSSR.[L]	C19(Carbamidomethyl)	1	1	P02790	P02790	0	3	0.4329	0	1	1	833.416	2498.23	2498.23	-0.24	-0.0002	HCD (High Energy Collision Dissociation)	MS2	3.22481	1	50.192	69.3487	43150	01042018_Fusion_TMT_SS_Set3_Fr3.raw	F1.3		2853.33	1912.75	2162.76	2216.76					1772.61		4.92		FALSE				0	1.598e-09
FALSE	High	Sequest HT (A2)	Unambiguous	[R].kLYDYcDVPQcAAPSFDcGkPQVEPk.[K]	K1(TMT6plex); C6(Carbamidomethyl); C11(Carbamidomethyl); C18(Carbamidomethyl); K20(TMT6plex); K26(TMT6plex)	1	1	P00747	P00747	1	4	0.4731	0	1	1	940.726	3759.88	3759.88	0.69	0.00065	HCD (High Energy Collision Dissociation)	MS2	1.20081	9.7	35.806	46.1801	26924	31032018_Fusion_TMT_SS_Set2_Fr3.raw	F4.3	16547.6	4455.6	22849.9	15773.5	10990.9	10407.8	19511	10568	16811.9	16811.8		5.01		FALSE				0	1.602e-09
FALSE	High	Sequest HT (A2)	Unambiguous	[R].ILLQGTPVAQMTEDAVDAER.[L]		1	1	P01024	P01024	0	2	0.6475	0	1	1	1079.05	2157.09	2157.09	0.72	0.00077	HCD (High Energy Collision Dissociation)	MS2	0		54	74.3249	47360	26032018_Fusion_TMT_SS_Set1_Fr2.raw	F3.2												3.66		FALSE				0	1.615e-09
FALSE	High	Sequest HT (A2)	Unambiguous	[R].LLNLDGTcADSYSFVFSR.[D]	C8(Carbamidomethyl)	1	2	P02753	Q5VY30; P02753	0	2	0.7265	0	1	1	1032.99	2064.97	2064.97	0.37	0.00038	HCD (High Energy Collision Dissociation)	MS2	0		55.5	80.5459	51035	31032018_Fusion_TMT_SS_Set2_Fr3.raw	F4.3												3.51		FALSE				0	1.642e-09
FALSE	High	Sequest HT (A2)	Selected	[R].ILLQGTPVAQMTEDAVDAERLk.[H]	K22(TMT6plex)	1	1	P01024	P01024	1	3	0.6868	0	1	1	876.482	2627.43	2627.43	1.09	0.00095	HCD (High Energy Collision Dissociation)	MS2	0	9.5	54	80.0029	51479	01042018_Fusion_TMT_SS_Set4_Fr3.raw	F2.3	9310.34	1435.24	12763.2	3327.21	7556.46	19747.3	6491.87	24389.5	8091.4	6734.73		4.79		FALSE				0	1.647e-09
FALSE	High	Sequest HT (A2)	Unambiguous	[K].VGAHAGEYGAEALER.[M]		1	1	P69905	P69905	0	2	0.6077	0	1	1	765.372	1529.74	1529.73	1.72	0.00132	HCD (High Energy Collision Dissociation)	MS2	6.15756	1.2	55.5	10.1829	2534	26032018_Fusion_TMT_SS_Set1_Fr1.raw	F3.1		2311.05	2396.44	1791.36	1193.81	2622.2	1360.37					3.39		FALSE				0	1.656e-09
FALSE	High	Sequest HT (A2)	Unambiguous	[K].TFYEPGEEITYSckPGYVSR.[G]	C13(Carbamidomethyl); K14(TMT6plex)	1	2	P02749	J3QRN2; P02749	0	3	0.6729	0	1	1	871.423	2612.25	2612.25	0.07	6e-05	HCD (High Energy Collision Dissociation)	MS2	0	16.2	55.5	42.1642	24735	31032018_Fusion_TMT_SS_Set2_Fr2.raw	F4.2	23453.3	17742.4	27297.5	21912.8	18352.2	7649.38	11514.4	8692.68	9323.31	16860.9		4.83		FALSE				0	1.667e-09
FALSE	High	Sequest HT (A2)	Unambiguous	[K].SGNTFRPEVHLLPPPSEELALNELVTLTcLAR.[G]	C29(Carbamidomethyl)	2	5	A0A0G2JMB2; A0A286YEY1	P01876; A0A286YEY5; P01877; A0A0G2JMB2; A0A286YEY1	0	4	0.6117	0	1	1	894.225	3573.88	3573.87	1.08	0.00096	HCD (High Energy Collision Dissociation)	MS2	0	0.2	54	106.875	66728	26032018_Fusion_TMT_SS_Set1_Fr4.raw	F3.4					1727.31							5.82		FALSE				0	1.67e-09
FALSE	High	Sequest HT (A2)	Selected	[K].MRPSTDTITVMVENSHGLR.[V]		3	9	A0A140TA32; A0A0G2JPR0; A0A140TA29	F5GXS0; A0A0G2JL54; A0A140TA32; A0A0G2JPR0; P0C0L4; A0A140TA29; P0C0L5; A0A140TA44; A0A140TA49	0	3	0.6184	0	1	1	715.358	2144.06	2144.06	0.58	0.00042	HCD (High Energy Collision Dissociation)	MS2	4.97159	2.1	54	33.4013	17998	01042018_Fusion_TMT_SS_Set3_Fr3.raw	F1.3		3310.24	1610.38	2474.53		1656.05	1335.4	2284.75		8028		4.35		FALSE				0	1.679e-09
FALSE	High	Sequest HT (A2)	Selected	[K].LGYVTADGETSGSITcGk.[D]	C16(Carbamidomethyl); K18(TMT6plex)	1	1	P08603	P08603	0	2	0.7273	0	1	1	1023.01	2045.01	2045.01	1.82	0.00187	HCD (High Energy Collision Dissociation)	MS2	0	3.3	54	31.7664	17460	31032018_Fusion_TMT_SS_Set2_Fr2.raw	F4.2	1563.18	2848.36	14026.6	9222.08		1280.74	1642.44			1651.56		2.75		FALSE				0	1.703e-09
FALSE	High	Sequest HT (A2)	Unambiguous	[R].IFFHLNAVALGDGGHYTcR.[Y]	C18(Carbamidomethyl)	1	2	P04217	P04217; M0R009	0	4	0.4706	0	1	1	537.767	2148.04	2148.04	0.28	0.00015	HCD (High Energy Collision Dissociation)	MS2	23.5645	0.3	54	47.4766	24876	01042018_Fusion_TMT_SS_Set3_Fr5.raw	F1.5	1228.21	1555.37										3.57		FALSE				0	1.704e-09
FALSE	High	Sequest HT (A2)	Unambiguous	[R].EGVQkEDIPPADLSDQVPDTESETR.[I]	K5(TMT6plex)	1	1	P01024	P01024	1	3	0.6565	0	1	1	995.49	2984.45	2984.45	0.23	0.00023	HCD (High Energy Collision Dissociation)	MS2	0	2.2	54	37.9667	21166	01042018_Fusion_TMT_SS_Set3_Fr3.raw	F1.3	1279.71	4072.06		2527.75	1740.1			1362.63	1596.88	10302.8		4.6		FALSE				0	1.712e-09
FALSE	High	Sequest HT (A2)	Unambiguous	[K].AEEEHLGILGPQLHADVGDkVk.[I]	K20(TMT6plex); K22(TMT6plex)	2	3	E9PFZ2; P00450	E9PFZ2; H7C5R1; P00450	1	5	0.5438	0	1	1	563.518	2813.56	2813.56	1.62	0.00091	HCD (High Energy Collision Dissociation)	MS2	27.6503	41.3	55.5	38.5993	22294	01042018_Fusion_TMT_SS_Set4_Fr3.raw	F2.3	80468.2	50191.6	79200.5	96299	39276.4	17832.1	7965.99	20924	13354	8854.57		6.62		FALSE				0	1.724e-09
FALSE	High	Sequest HT (A2)	Selected	[K].MRPSTDTITVMVENSHGLR.[V]		3	9	A0A140TA32; A0A0G2JPR0; A0A140TA29	F5GXS0; A0A0G2JL54; A0A140TA32; A0A0G2JPR0; P0C0L4; A0A140TA29; P0C0L5; A0A140TA44; A0A140TA49	0	3	0.6294	0	1	1	715.357	2144.06	2144.06	-1.47	-0.00105	HCD (High Energy Collision Dissociation)	MS2	3.48796	3.1	55.5	32.1595	17261	26032018_Fusion_TMT_SS_Set1_Fr3.raw	F3.3		2890.81	2584.65	3432.84	2227.26	10010.7		3656.64	2317.96	3556.06		4.56		FALSE				0	1.737e-09
FALSE	High	Sequest HT (A2)	Selected	[K].VLGAFSDGLAHLDNLk.[G]	K16(TMT6plex)	2	5	P02042; P68871	E9PFT6; P02042; E9PEW8; F8W6P5; P68871	0	3	0.6169	0	1	1	633.689	1899.05	1899.05	-0.06	-4e-05	HCD (High Energy Collision Dissociation)	MS2	4.5528	17.7	54	64.1283	39399	26032018_Fusion_TMT_SS_Set1_Fr3.raw	F3.3	2659.98	2362.3	25448.6	18390.2	48157.7	3431.29	2197.15	16210.4		58371.4		5.43		FALSE				0	1.742e-09
FALSE	High	Sequest HT (A2)	Unambiguous	[K].TVcLPDGSFPSGSEcHISGWGVTETGkGSR.[Q]	C3(Carbamidomethyl); C15(Carbamidomethyl); K27(TMT6plex)	1	1	Q14520	Q14520	1	4	0.6154	0	1	1	849.406	3394.6	3394.6	0.63	0.00053	HCD (High Energy Collision Dissociation)	MS2	25.0631	3.8	55.5	48.7524	29412	01042018_Fusion_TMT_SS_Set4_Fr3.raw	F2.3	2805.28	1596.02	2052.19	6392.21	3273.41	7628.98	4822.43	3240.1	3358.45	3352.08		3.64		FALSE				0	1.768e-09
FALSE	High	Sequest HT (A2)	Selected	[K].DSITTWEILAVSMSDkk.[G]	K16(TMT6plex); K17(TMT6plex)	1	1	P01024	P01024	1	3	0.6796	0	1	1	794.771	2382.3	2382.3	0.02	1e-05	HCD (High Energy Collision Dissociation)	MS2	2.89193	11.3	54	94.8136	61032	26032018_Fusion_TMT_SS_Set1_Fr3.raw	F3.3	15300.6	11239.1	40576.4	35899.8	10670.3							4.65		FALSE				0	1.797e-09
FALSE	High	Sequest HT (A2)	Selected	[R].AEATTLHVAPQGTAMAVSTFR.[K]		1	2	P07360	Q5SQ08; P07360	0	3	0.5841	0	1	1	720.369	2159.09	2159.09	-0.2	-0.00014	HCD (High Energy Collision Dissociation)	MS2	16.671	10.6	55.5	38.2001	22005	01042018_Fusion_TMT_SS_Set4_Fr3.raw	F2.3	7142.89	6311.92	10203.6	7673.45	12588.4	23575.6	8448.66	15259.2	8426.49	8361.61		4.52		FALSE				0	1.801e-09
FALSE	High	Sequest HT (A2)	Unambiguous	[K].NYcRNPDGDVGGPWcYTTNPR.[K]	C3(Carbamidomethyl); C15(Carbamidomethyl)	1	1	P00747	P00747	1	3	0.8226	0	1	1	833.69	2499.06	2499.06	-0.27	-0.00022	HCD (High Energy Collision Dissociation)	MS2	2.8438	0.5	54	26.0825	13525	31032018_Fusion_TMT_SS_Set2_Fr2.raw	F4.2			1513.33		1925.73		1323.01					5.41		FALSE				0	1.801e-09
FALSE	High	Sequest HT (A2)	Selected	[K].HYYIGIIETTWDYASDHGEkk.[L]	K20(TMT6plex); K21(TMT6plex)	2	3	E9PFZ2; P00450	E9PFZ2; P00450; D6RE86	1	4	0.5942	0	1	1	746.886	2984.52	2984.52	1.34	0.001	HCD (High Energy Collision Dissociation)	MS2	0	9.1	55.5	59.4457	34388	26032018_Fusion_TMT_SS_Set1_Fr4.raw	F3.4	9930.54	2023.4	17342.5	25499.8	22836.4	3111.18	1672.31	6280.9				5.52		FALSE				0	1.881e-09
FALSE	High	Sequest HT (A2)	Unambiguous	[R].kYTYNYEAESSSGVPGTADSR.[S]	K1(TMT6plex)	1	2	P04114	A8MUN2; P04114	1	3	0.6117	0	1	1	837.738	2511.2	2511.18	6.31	0.00529	HCD (High Energy Collision Dissociation)	MS2	11.0743	5.8	55.5	17.8233	7863	26032018_Fusion_TMT_SS_Set1_Fr2.raw	F3.2	8154.53	24917.6	6746.84	2471.46	8651	2776.94		2605.72		2165.94		5.28		FALSE				0	1.884e-09
FALSE	High	Sequest HT (A2)	Unambiguous	[R].LLATLcSAEVcQcAEGkcPR.[Q]	C6(Carbamidomethyl); C11(Carbamidomethyl); C13(Carbamidomethyl); K17(TMT6plex); C18(Carbamidomethyl)	3	9	A0A140TA32; A0A0G2JPR0; A0A140TA29	F5GXS0; A0A0G2JL54; A0A140TA32; A0A0G2JPR0; P0C0L4; A0A140TA29; P0C0L5; A0A140TA44; A0A140TA49	1	3	0.7195	0	1	1	851.415	2552.23	2552.23	0.18	0.00015	HCD (High Energy Collision Dissociation)	MS2	0	9.4	54	34.9442	19079	01042018_Fusion_TMT_SS_Set3_Fr3.raw	F1.3		2634.63		1839.98	2070.35	5428.33	5840.87	31871.7	13926.2	31122.6		4.92		FALSE				0	1.897e-09
FALSE	High	Sequest HT (A2)	Selected	[R].TVVQPSVGAAAGPVVPPcPGR.[I]	C18(Carbamidomethyl)	1	2	C9JV77	C9JV77; P02765	0	2	0.5942	0	1	1	1008.54	2016.07	2016.07	0.12	0.00012	HCD (High Energy Collision Dissociation)	MS2	0		18.02	34.0572	18566	31032018_Fusion_TMT_SS_Set2_Fr3.raw	F4.3												4.83		FALSE				0	1.898e-09
FALSE	High	Sequest HT (A2)	Unambiguous	[K].MSAVEGIcTSESPVIDHQGTk.[S]	C8(Carbamidomethyl); K21(TMT6plex)	1	1	P01031	P01031	0	3	0.7112	0	1	1	825.741	2475.21	2475.21	0.84	0.00069	HCD (High Energy Collision Dissociation)	MS2	0	7.9	54	28.9872	15531	31032018_Fusion_TMT_SS_Set2_Fr2.raw	F4.2	11128.5	22454.6	18633.7	17222.7	4602.98	1406.26	1976.34	2620.93		1771.94		5.61		FALSE				0	1.905e-09
FALSE	High	Sequest HT (A2)	Unambiguous	[K].AVLDVFEEGTEASAATAVk.[I]	K19(TMT6plex)	1	2	P01011	G3V3A0; P01011	0	2	0.6683	0	1	1	1069.07	2137.12	2137.12	0.62	0.00066	HCD (High Energy Collision Dissociation)	MS2	0	7	55.5	68.1991	43115	31032018_Fusion_TMT_SS_Set2_Fr2.raw	F4.2	1511.86	8384.03	24596.3	33314.8								4.01		FALSE				0	1.923e-09
FALSE	High	Sequest HT (A2)	Unambiguous	[R].cSPHLVLSALTSDNHGATYAFSGTHYWR.[L]	C1(Carbamidomethyl)	1	1	P02790	P02790	0	5	0.4877	0	1	1	630.499	3148.47	3148.47	-0.37	-0.00023	HCD (High Energy Collision Dissociation)	MS2	35.2422	1.8	55.5	53.4678	31997	01042018_Fusion_TMT_SS_Set3_Fr3.raw	F1.3	3750.18	6299.8		1735.87	2463.74		1650.27			1964.93		3.65		FALSE				0	1.932e-09
FALSE	High	Sequest HT (A2)	Selected	[K].VFSNGADLSGVTEEAPLkLSk.[AV]	K18(TMT6plex); K21(TMT6plex)	2	3	A0A024R6I7; P01009	A0A024R6I7; A0A0G2JRN3; P01009	1	3	0.599	0	1	1	874.159	2620.46	2620.46	1.49	0.0013	HCD (High Energy Collision Dissociation)	MS2	19.9	8.2	54	56.9523	32863	31032018_Fusion_TMT_SS_Set2_Fr4.raw	F4.4	7174.12		30015.3	19412.6	10941.8	5067.69	3259.86	2769.46		3844.27		4.09		FALSE				0	1.937e-09
FALSE	High	Sequest HT (A2)	Unambiguous	[K].AVLDVFEEGTEASAATAVk.[I]	K19(TMT6plex)	1	2	P01011	G3V3A0; P01011	0	2	0.7085	0	1	1	1069.07	2137.13	2137.12	2.1	0.00224	HCD (High Energy Collision Dissociation)	MS2	9.28749	6.5	55.5	66.9933	41448	26032018_Fusion_TMT_SS_Set1_Fr3.raw	F3.3		1272.83	8655	28507.1	26302.8	1297.37						3.98		FALSE				0	1.938e-09
FALSE	High	Sequest HT (A2)	Selected	[K].QPFVQGLALYTPVVLPR.[S]		1	1	P01019	P01019	0	2	0.6766	0	1	1	949.549	1898.09	1898.09	0.41	0.00039	HCD (High Energy Collision Dissociation)	MS2	40.429		54	88.6013	54251	26032018_Fusion_TMT_SS_Set1_Fr4.raw	F3.4												3.37		FALSE				0	1.938e-09
FALSE	High	Sequest HT (A2)	Unambiguous	[R].NPDADkGPWcFTTDPSVR.[W]	K6(TMT6plex); C10(Carbamidomethyl)	1	1	P00747	P00747	1	3	0.5691	0	1	1	764.702	2292.09	2292.09	0.41	0.00031	HCD (High Energy Collision Dissociation)	MS2	0	15.4	54	43.478	25678	26032018_Fusion_TMT_SS_Set1_Fr2.raw	F3.2	23253	24454.2	24487.9	19248.1	19203	20896.4	2668.39	16793.9		9046.62		4.99		FALSE				0	1.94e-09
FALSE	High	Sequest HT (A2)	Unambiguous	[R].IYGNQDTSSQLkk.[F]	K12(TMT6plex); K13(TMT6plex)	1	2	P19823	P19823; Q5T985	1	3	0.5664	0	1	1	647.367	1940.09	1940.09	0.4	0.00026	HCD (High Energy Collision Dissociation)	MS2	4.4861	31.3	13.73	13.1396	4472	01042018_Fusion_TMT_SS_Set3_Fr3.raw	F1.3	80494.1	209568	202645	190482	189684	55837.8	11702	64551.5	114200	142822		4.82		FALSE				0	1.948e-09
FALSE	High	Sequest HT (A2)	Unambiguous	[K].kcSYTEDAQcIDGTIEVPk.[C]	K1(TMT6plex); C2(Carbamidomethyl); C10(Carbamidomethyl); K19(TMT6plex)	1	1	P02749	P02749	1	3	0.5661	0	1	1	891.449	2672.33	2672.33	0.38	0.00034	HCD (High Energy Collision Dissociation)	MS2	0	52	55.5	42.0153	24000	01042018_Fusion_TMT_SS_Set3_Fr3.raw	F1.3	81990.3	139145	17667.1	74122.9	56212.4	27340	4107.33	23601	46508.7	59704.7		5.9		FALSE				0	1.964e-09
FALSE	High	Sequest HT (A2)	Selected	[K].RLYGSEAFATDFQDSAAAk.[K]	K19(TMT6plex)	1	2	P01011	G3V595; P01011	1	3	0.5645	0	1	1	759.717	2277.14	2277.13	0.44	0.00033	HCD (High Energy Collision Dissociation)	MS2	0	29.8	55.5	44.5083	26442	01042018_Fusion_TMT_SS_Set3_Fr2.raw	F1.2	12900.8	27175.2	13124.4	45381.2	193861	1318.8	6856.64					5.12		FALSE				0	1.968e-09
FALSE	High	Sequest HT (A2)	Selected	[R].TMQALPYSTVGNSNNYLHLSVLR.[T]		1	1	P01024	P01024	0	3	0.5592	0	1	1	860.11	2578.31	2578.31	2.55	0.00219	HCD (High Energy Collision Dissociation)	MS2	2.47027	2.2	23.156	66.5823	41943	01042018_Fusion_TMT_SS_Set4_Fr3.raw	F2.3			6528.32	21189.8	14956	6071.81		3642.14				4.56		FALSE				0	1.97e-09
FALSE	High	Sequest HT (A2)	Selected	[K].SPVGVQPILNEHTFcAGMSk.[Y]	C15(Carbamidomethyl); K20(TMT6plex)	1	6	P00738	J3QR68; P00738; H0Y300; A0A0C4DGL8; J3QLC9; A0A087WU08	0	3	0.6171	0	1	1	801.079	2401.22	2401.22	0.44	0.00035	HCD (High Energy Collision Dissociation)	MS2	4.3216	21.6	43.069	51.2274	31162	01042018_Fusion_TMT_SS_Set4_Fr3.raw	F2.3	161151	7007.6	15008.3	2757.75	3482.7	24260.7	23605.2	24502.3	4404.73	2425.22		5.25		FALSE				0	1.97e-09
FALSE	High	Sequest HT (A2)	Selected	[K].RIPIEDGSGEVVLSR.[K]		1	1	P01024	P01024	1	3	0.619	0	1	1	542.965	1626.88	1626.88	-1.15	-0.00062	HCD (High Energy Collision Dissociation)	MS2	24.94	9.8	55.5	23.3301	11339	26032018_Fusion_TMT_SS_Set1_Fr3.raw	F3.3	7144.28	12189.3	12784.9	22501.9	17014	16804		2742.9		7477.45		5.67		FALSE				0	1.974e-09
FALSE	High	Sequest HT (A2)	Unambiguous	[R].ATTVTGTPcQDWAAQEPHRHSIFTPETNPR.[A]	C9(Carbamidomethyl)	1	1	P00747	P00747	1	5	0.6503	0	1	1	681.925	3405.6	3405.6	-2.08	-0.00142	HCD (High Energy Collision Dissociation)	MS2	30.638	5.6	55.5	21.6643	9718	31032018_Fusion_TMT_SS_Set2_Fr4.raw	F4.4	1529.48				1772.54	7746.63	8751.33	17171.9	2285.65	17574.2		6.32		FALSE				0	1.977e-09
FALSE	High	Sequest HT (A2)	Unambiguous	[R].kGEVLPLPEANFPSFPLPHHk.[H]	K1(TMT6plex); K21(TMT6plex)	1	1	P04196	P04196	1	5	0.5853	0	1	1	563.324	2812.59	2812.59	0.28	0.00016	HCD (High Energy Collision Dissociation)	MS2	7.43563	7.8	55.5	62.8327	39284	01042018_Fusion_TMT_SS_Set4_Fr3.raw	F2.3	24164.9	27934.1	11227.9	4649.18	3559.57	2822.45						5.57		FALSE				0	2.027e-09
FALSE	High	Sequest HT (A2)	Selected	[R].TVVQPSVGAAAGPVVPPcPGR.[I]	C18(Carbamidomethyl)	1	2	C9JV77	C9JV77; P02765	0	3	0.5354	0	1	1	672.695	2016.07	2016.07	0.86	0.00058	HCD (High Energy Collision Dissociation)	MS2	0	4	32.247	33.97	19032	26032018_Fusion_TMT_SS_Set1_Fr2.raw	F3.2	6014.14	5158.96	11825.3	17745.2	17813			4426.21		4793.1		5.36		FALSE				0	2.045e-09
FALSE	High	Sequest HT (A2)	Selected	[R].HTFMGVVSLGSPSGEVSHPR.[K]		1	2	C9JV77	C9JV77; P02765	0	4	0.6084	0	1	1	521.012	2081.02	2081.02	0.58	0.0003	HCD (High Energy Collision Dissociation)	MS2	3.95322	0.7	46.87	27.2943	14304	01042018_Fusion_TMT_SS_Set4_Fr2.raw	F2.2		3102.66	2011.81		2752.22							5.21		FALSE				0	2.058e-09
FALSE	High	Sequest HT (A2)	Unambiguous	[R].cSPHLVLSALTSDNHGATYAFSGTHYWR.[L]	C1(Carbamidomethyl)	1	1	P02790	P02790	0	5	0.6463	0	1	1	630.499	3148.46	3148.47	-1.68	-0.00106	HCD (High Energy Collision Dissociation)	MS2	4.47513	2.2	54	54.7318	29536	01042018_Fusion_TMT_SS_Set3_Fr5.raw	F1.5		1697.02	2773.56		10445.3	1348.33			3071.43	3593.96		5.4		FALSE				0	2.063e-09
FALSE	High	Sequest HT (A2)	Selected	[R].NPDADkGPWcFTTDPSVR.[W]	K6(TMT6plex); C10(Carbamidomethyl)	1	1	P00747	P00747	1	3	0.5996	0	1	1	764.702	2292.09	2292.09	-0.03	-2e-05	HCD (High Energy Collision Dissociation)	MS2	0	7	23.992	44.2469	26253	01042018_Fusion_TMT_SS_Set3_Fr2.raw	F1.2	27370.3	32259.6	8051.28	14074.1	30286.7	6244.91	2830.58	5870.85	7847.36	20961.9		4.52		FALSE				0	2.084e-09
FALSE	High	Sequest HT (A2)	Selected	[R].kGEVLPLPEANFPSFPLPHHk.[H]	K1(TMT6plex); K21(TMT6plex)	1	1	P04196	P04196	1	5	0.5655	0	1	1	563.324	2812.59	2812.59	0.54	0.00031	HCD (High Energy Collision Dissociation)	MS2	5.65352	9.1	54	61.5444	35929	31032018_Fusion_TMT_SS_Set2_Fr4.raw	F4.4	16905.9	12512.3	32124.8	20818.9	4495.42		1403					5.5		FALSE				0	2.085e-09
FALSE	High	Sequest HT (A2)	Selected	[K].kVEGTAFVIFGIQDGEQR.[I]	K1(TMT6plex)	1	1	P01024	P01024	1	3	0.6553	0	1	1	741.738	2223.2	2223.2	0.56	0.00042	HCD (High Energy Collision Dissociation)	MS2	16.7371	6.6	54	59.6098	36236	26032018_Fusion_TMT_SS_Set1_Fr3.raw	F3.3	15927.4	20663.5	13635.7	15563.6				1591.04				5.28		FALSE				0	2.101e-09
FALSE	High	Sequest HT (A2)	Unambiguous	[K].ScESNSPFPVHPGTAEccTkEGLER.[K]	C2(Carbamidomethyl); C17(Carbamidomethyl); C18(Carbamidomethyl); K20(TMT6plex)	2	4	D6RF35; P02774	D6RF35; D6RBJ7; P02774; D6RF20	1	4	0.6639	0	1	1	770.354	3078.39	3078.39	0.18	0.00014	HCD (High Energy Collision Dissociation)	MS2	0	11.2	55.5	21.8312	9840	31032018_Fusion_TMT_SS_Set2_Fr4.raw	F4.4	1559.49		1773.06		2470.65	19881.3	21957.9	16314.2	17120.7	29812.8		4.85		FALSE				0	2.131e-09
FALSE	High	Sequest HT (A2)	Unambiguous	[K].LQHLENELTHDIITk.[F]	K15(TMT6plex)	2	3	A0A024R6I7; P01009	A0A024R6I7; A0A0G2JRN3; P01009	0	3	0.4708	0	1	1	678.379	2033.12	2033.12	0	0	HCD (High Energy Collision Dissociation)	MS2	0	86.6	50.601	36.2371	20616	26032018_Fusion_TMT_SS_Set1_Fr2.raw	F3.2	50690.5	65222	169273	408629	209635	19397.3	3839.56	1455.55				5.82		FALSE				0	2.132e-09
FALSE	High	Sequest HT (A2)	Selected	[K].kVEGTAFVIFGIQDGEQR.[I]	K1(TMT6plex)	1	1	P01024	P01024	1	3	0.5171	0	1	1	741.738	2223.2	2223.2	1.17	0.00087	HCD (High Energy Collision Dissociation)	MS2	6.56243	4.7	54	60.2908	36719	26032018_Fusion_TMT_SS_Set1_Fr3.raw	F3.3	3719.21	9456.59	10174.9	11967.4	9689.81	1846.47						5.26		FALSE				0	2.142e-09
FALSE	High	Sequest HT (A2)	Selected	[R].HTFMGVVSLGSPSGEVSHPR.[K]		1	2	C9JV77	C9JV77; P02765	0	4	0.6476	0	1	1	521.012	2081.02	2081.02	0.82	0.00043	HCD (High Energy Collision Dissociation)	MS2	12.5935	7.4	54	25.1194	12522	26032018_Fusion_TMT_SS_Set1_Fr3.raw	F3.3		1358.83	7724.14	6907.7	8307.28	8207.38	2056.49	7262.46	14128	21291.8		5.08		FALSE				0	2.149e-09
FALSE	High	Sequest HT (A2)	Selected	[K].VFSNGADLSGVTEEAPLkLSk.[AV]	K18(TMT6plex); K21(TMT6plex)	2	3	A0A024R6I7; P01009	A0A024R6I7; A0A0G2JRN3; P01009	1	3	0.6261	0	1	1	874.159	2620.46	2620.46	0.86	0.00075	HCD (High Energy Collision Dissociation)	MS2	17.8336	10.8	55.5	57.4815	35517	31032018_Fusion_TMT_SS_Set2_Fr2.raw	F4.2	9461.8	7068.97	32285	25383.6	18128.7	7146.51	7057.99			1354.14		4.52		FALSE				0	2.16e-09
FALSE	High	Sequest HT (A2)	Unambiguous	[K].THTcPPcPAPELLGGPSVFLFPPkPk.[D]	C4(Carbamidomethyl); C7(Carbamidomethyl); K24(TMT6plex); K26(TMT6plex)	1	3	A0A0A0MS08	P01857; A0A0A0MS08; A0A0A0MS07	0	4	0.638	0	1	1	826.453	3302.79	3302.78	2.28	0.00188	HCD (High Energy Collision Dissociation)	MS2	2.17534	5.4	44.255	74.7573	42707	01042018_Fusion_TMT_SS_Set3_Fr5.raw	F1.5	14618.4	29300.3	3863.66	4542.25	9414.82		2632.35	2352.72				5.47		FALSE				0	2.199e-09
FALSE	High	Sequest HT (A2)	Selected	[K].kSDVGFLPPFPTLDPEEk.[C]	K1(TMT6plex); K18(TMT6plex)	1	1	P43652	P43652	1	3	0.6617	0	1	1	825.458	2474.36	2474.36	0.81	0.00067	HCD (High Energy Collision Dissociation)	MS2	8.62291	13.8	54	79.0567	50803	01042018_Fusion_TMT_SS_Set4_Fr3.raw	F2.3	48959.5	21051.6	19644	15786.2	15734.7	6803.5	1585.17	6985.53	2328.32			4.02		FALSE				0	2.201e-09
FALSE	High	Sequest HT (A2)	Selected	[K].DALSSVQESQVAQQAR.[G]		1	2	B0YIW2	P02656; B0YIW2	0	2	0.5543	0	1	1	858.93	1716.85	1716.85	0.61	0.00052	HCD (High Energy Collision Dissociation)	MS2	0		54	21.0626	10093	26032018_Fusion_TMT_SS_Set1_Fr1.raw	F3.1												3.5		FALSE				0	2.202e-09
FALSE	High	Sequest HT (A2)	Selected	[K].VYAcEVTHQGLSSPVTk.[S]	C4(Carbamidomethyl); K17(TMT6plex)	1	1	P01834	P01834	0	3	0.5854	0	1	1	702.368	2105.09	2105.09	-0.02	-1e-05	HCD (High Energy Collision Dissociation)	MS2	2.18862	14.6	54	22.6002	11346	01042018_Fusion_TMT_SS_Set4_Fr3.raw	F2.3	52346.2	12967.4	15815	33559.3	15089.1	11647.2	1714.83	3669.93		2125.95		4.92		FALSE				0	2.24e-09
FALSE	High	Sequest HT (A2)	Unambiguous	[R].NPDGDVGGPWcYTTNPR.[K]	C11(Carbamidomethyl)	1	1	P00747	P00747	0	2	0.7251	0	1	1	953.413	1905.82	1905.82	0.05	5e-05	HCD (High Energy Collision Dissociation)	MS2	0	0.2	54	36.7163	20993	01042018_Fusion_TMT_SS_Set3_fr1.raw	F1.1		2111.61										3.31		FALSE				0	2.24e-09
FALSE	High	Sequest HT (A2)	Unambiguous	[K].ScESNSPFPVHPGTAEccTk.[E]	C2(Carbamidomethyl); C17(Carbamidomethyl); C18(Carbamidomethyl); K20(TMT6plex)	2	4	D6RF35; P02774	D6RF35; D6RBJ7; P02774; D6RF20	0	3	0.704	0	1	1	832.039	2494.1	2494.1	1.33	0.00111	HCD (High Energy Collision Dissociation)	MS2	0	9.7	4.458	20.9534	9896	01042018_Fusion_TMT_SS_Set4_Fr2.raw	F2.2	187177	39823.8	248964	300617	166543	44467.4		154633	43202.3			5.44		FALSE				0	2.25e-09
FALSE	High	Sequest HT (A2)	Unambiguous	[K].VADALTNAVAHVDDMPNALSALSDLHAHk.[L]	K29(TMT6plex)	1	2	P69905	P69905; G3V1N2	0	4	0.6274	0	1	1	807.168	3225.65	3225.65	-0.47	-0.00038	HCD (High Energy Collision Dissociation)	MS2	27.8181	4.7	55.5	75.8843	46439	01042018_Fusion_TMT_SS_Set3_Fr4.raw	F1.4	6909.52	6217.85	8959.76	9617.05	2305.74	3457.59	1291.86		1594.16	4020.58		5.18		FALSE				0	2.252e-09
FALSE	High	Sequest HT (A2)	Unambiguous	[K].VGSQYRLEDSVTYHcSR.[G]	C15(Carbamidomethyl)	1	4	B4E1Z4	E7ETN3; P00751; B4E1Z4; A0A0G2JH38	1	3	0.6591	0	1	1	686.322	2056.95	2056.95	0.66	0.00045	HCD (High Energy Collision Dissociation)	MS2	0	1	55.5	11.0264	3003	01042018_Fusion_TMT_SS_Set3_Fr2.raw	F1.2		1932.7	1324.06		7033.35							4.43		FALSE				0	2.271e-09
FALSE	High	Sequest HT (A2)	Unambiguous	[R].TPEVTcVVVDVSHEDPEVk.[F]	C6(Carbamidomethyl); K19(TMT6plex)	1	3	A0A0A0MS08	P01857; A0A0A0MS08; A0A0A0MS07	0	3	0.6207	0	1	1	790.069	2368.19	2368.19	0.45	0.00035	HCD (High Energy Collision Dissociation)	MS2	10.5792	5.6	55.5	46.738	25954	26032018_Fusion_TMT_SS_Set1_Fr4.raw	F3.4	8416.01	1907.37	3452.85	10650.1	11544.2	8335.12	1564.84			11183.8		4.06		FALSE				0	2.271e-09
FALSE	High	Sequest HT (A2)	Unambiguous	[R].HTFMGVVSLGSPSGEVSHPR.[K]		1	2	C9JV77	C9JV77; P02765	0	3	0.5768	0	1	1	694.343	2081.02	2081.02	-3.91	-0.00272	HCD (High Energy Collision Dissociation)	MS2	49.5396	3.6	55.5	30.9116	16411	31032018_Fusion_TMT_SS_Set2_Fr3.raw	F4.3	3316.13	6647.19	3402.62	9425.67	2360.15	2413.36	1933.74	2182.5	1519.57	2399.64		4.23		FALSE				0	2.294e-09
FALSE	High	Sequest HT (A2)	Unambiguous	[K].ELSSFIDkGQELcADYSENTFTEYk.[K]	K8(TMT6plex); C13(Carbamidomethyl); K25(TMT6plex)	2	2	D6RF35; P02774	D6RF35; P02774	1	3	0.703	0	1	1	1144.89	3432.66	3432.66	0.42	0.00048	HCD (High Energy Collision Dissociation)	MS2	0	14.4	54	78.2202	50314	31032018_Fusion_TMT_SS_Set2_Fr2.raw	F4.2	18260.8		31205.6	14078.4	21034.1	13939	26023	2524.14	17384.3	7623.62		5.59		FALSE				0	2.314e-09
FALSE	High	Sequest HT (A2)	Unambiguous	[R].TSALSAkScESNSPFPVHPGTAEccTkEGLER.[K]	K7(TMT6plex); C9(Carbamidomethyl); C24(Carbamidomethyl); C25(Carbamidomethyl); K27(TMT6plex)	2	4	D6RF35; P02774	D6RF35; D6RBJ7; P02774; D6RF20	2	4	0.5422	0	1	1	992.243	3965.95	3965.92	7.92	0.00785	HCD (High Energy Collision Dissociation)	MS2	6.82071	10.9	54	29.5944	16082	01042018_Fusion_TMT_SS_Set4_Fr3.raw	F2.3			1419.39	2595.96	1975.18	30898	23737.3	30789	11018.5	12497.7		5.57		FALSE				0	2.325e-09
FALSE	High	Sequest HT (A2)	Selected	[K].VGLSGMAIADVTLLSGFHALR.[A]		1	3	A0A0G2JPR0	A0A0G2JPR0; P0C0L4; P0C0L5	0	3	0.4519	0	1	1	710.057	2128.16	2128.16	-0.19	-0.00013	HCD (High Energy Collision Dissociation)	MS2	9.19465	1.4	55.5	97.6897	60430	01042018_Fusion_TMT_SS_Set3_Fr6.raw	F1.6		2511.31	1309.89		2154.4	1750.15		1894.81	1437.31	2723.22		3.85		FALSE				0	2.33e-09
FALSE	High	Sequest HT (A2)	Selected	[R].VTASDPLDTLGSEGALSPGGVASLLRLPR.[G]		3	9	A0A140TA32; A0A0G2JPR0; A0A140TA29	F5GXS0; A0A0G2JL54; A0A140TA32; A0A0G2JPR0; P0C0L4; A0A140TA29; P0C0L5; A0A140TA44; A0A140TA49	1	3	0.6694	0	1	1	950.518	2849.54	2849.54	1.15	0.0011	HCD (High Energy Collision Dissociation)	MS2	8.72973	1.1	55.5	97.2778	61316	01042018_Fusion_TMT_SS_Set3_Fr4.raw	F1.4		1862.67	1435.4	2750.29		2217.75		2229.7				4.84		FALSE				0	2.335e-09
FALSE	High	Sequest HT (A2)	Unambiguous	[K].EVGTPHGIILDSVDAAFIcPGSSR.[L]	C19(Carbamidomethyl)	1	1	P02790	P02790	0	3	0.416	0	1	1	833.416	2498.23	2498.23	-0.18	-0.00015	HCD (High Energy Collision Dissociation)	MS2	1.67659	0.2	20.514	69.1506	43802	31032018_Fusion_TMT_SS_Set2_Fr2.raw	F4.2				5200.6								5		FALSE				0	2.337e-09
FALSE	High	Sequest HT (A2)	Selected	[R].TPGAAANLELIFVGPQHAGNYR.[C]		1	1	P04217	P04217	0	3	0.6043	0	1	1	766.065	2296.18	2296.18	-1.3	-0.00099	HCD (High Energy Collision Dissociation)	MS2	21.2886	7.9	55.5	62.4217	38993	01042018_Fusion_TMT_SS_Set4_Fr3.raw	F2.3	13177.3	8862.11	12110	6990.68	8861.25	12162.8	4431.7	5426.72	2074.74	2940.98		4.65		FALSE				0	2.358e-09
FALSE	High	Sequest HT (A2)	Selected	[R].YFAHSILTVSEEEWNTGETYTcVVAHEALPNRVTER.[T]	C22(Carbamidomethyl)	1	2	P01871	A0A1B0GUU9; P01871	1	5	0.5743	0	1	1	842.606	4209	4209	1.02	0.00086	HCD (High Energy Collision Dissociation)	MS2	0.365426	0.2	54	79.7423	50462	26032018_Fusion_TMT_SS_Set1_Fr3.raw	F3.3		2291.31										4.91		FALSE				0	2.36e-09
FALSE	High	Sequest HT (A2)	Unambiguous	[K].SLGEccDVEDSTTcFNAkGPLLkk.[E]	C5(Carbamidomethyl); C6(Carbamidomethyl); C14(Carbamidomethyl); K18(TMT6plex); K23(TMT6plex); K24(TMT6plex)	2	2	D6RF35; P02774	D6RF35; P02774	2	4	0.5786	0	1	1	854.945	3416.76	3416.75	3.19	0.00272	HCD (High Energy Collision Dissociation)	MS2	2.27881	11.9	55.5	45.4264	26403	31032018_Fusion_TMT_SS_Set2_Fr3.raw	F4.3	1975.9					14530.1	7282.65	32897.3	8741.75	51185.1		5.41		FALSE				0	2.363e-09
FALSE	High	Sequest HT (A2)	Selected	[K].TSESGELHGLTTEEEFVEGIYk.[V]	K22(TMT6plex)	1	3	P02766	A0A087WV45; P02766; A0A087WT59	0	3	0.7	0	1	1	895.443	2684.31	2684.31	0.12	0.00011	HCD (High Energy Collision Dissociation)	MS2	0	9.5	33.243	69.3084	43916	31032018_Fusion_TMT_SS_Set2_Fr2.raw	F4.2	2369.26	120865	11061.3	20409	2523.53							4.2		FALSE				0	2.394e-09
FALSE	High	Sequest HT (A2)	Selected	[R].TVVQPSVGAAAGPVVPPcPGRIR.[H]	C18(Carbamidomethyl)	1	2	C9JV77	C9JV77; P02765	1	3	0.649	0	1	1	762.424	2285.26	2285.25	0.73	0.00056	HCD (High Energy Collision Dissociation)	MS2	0	2.6	55.5	30.7775	16314	31032018_Fusion_TMT_SS_Set2_Fr3.raw	F4.3	3433.14	2832.85	6566.17	3543.85	3022.46	2308.05	1808.75			1649.16		5.47		FALSE				0	2.403e-09
FALSE	High	Sequest HT (A2)	Selected	[R].SEETkENEGFTVTAEGk.[G]	K5(TMT6plex); K17(TMT6plex)	1	2	P01024	P01024; M0QYC8	1	3	0.5683	0	1	1	772.065	2314.18	2314.18	-0.05	-4e-05	HCD (High Energy Collision Dissociation)	MS2	0.362295	16.7	4.432	21.4325	10351	31032018_Fusion_TMT_SS_Set2_Fr2.raw	F4.2	232629	190714	800941	502757	161663	40494.9	45532.2		79352.3			4.54		FALSE				0	2.414e-09
FALSE	High	Sequest HT (A2)	Unambiguous	[K].LQETSNWLLSQQQADGSFQDLSPVIHR.[S]		1	4	A0A140TA29	F5GXS0; A0A0G2JL54; A0A140TA29; P0C0L5	0	4	0.54	0	1	1	775.139	3097.54	3097.53	0.57	0.00044	HCD (High Energy Collision Dissociation)	MS2	14.2429	4	55.5	70.6993	44087	26032018_Fusion_TMT_SS_Set1_Fr3.raw	F3.3	13939.1	1760.17	3559.61	1596.14	2082.81		1591.18	10698.9	1545.21	3399.69		4.13		FALSE				0	2.415e-09
FALSE	High	Mascot (A5)	Selected	[K].tAkDALSSVQESQVAQQAR.[G]	N-Term(TMT6plex); K3(TMT6plex)	1	2	B0YIW2	P02656; B0YIW2	1	3	0.9524	0	1	1	825.791	2475.36	2475.36	0.4	0.00033	HCD (High Energy Collision Dissociation)	MS2	3.8307	12.2	31.499	30.8804	16992	01042018_Fusion_TMT_SS_Set4_Fr3.raw	F2.3	3280.72	5114.51	4938.76	5787.89	4850.51	76011.3	12559.3	35982.3	7999.75	56803.8			105	FALSE	38	31	2.79257e-10	0	2.43811e-09
FALSE	High	Sequest HT (A2)	Selected	[R].kGEVLPLPEANFPSFPLPHHk.[H]	K1(TMT6plex); K21(TMT6plex)	1	1	P04196	P04196	1	5	0.5536	0	1	1	563.324	2812.59	2812.59	0.43	0.00024	HCD (High Energy Collision Dissociation)	MS2	33.7254	5	54	60.8642	35467	31032018_Fusion_TMT_SS_Set2_Fr4.raw	F4.4	9984.99	7019.28	17312.7	10372.6	2600.45	1506.71	1229.43					4.57		FALSE				0	2.442e-09
FALSE	High	Sequest HT (A2)	Selected	[K].DALSSVQESQVAQQAR.[G]		1	2	B0YIW2	P02656; B0YIW2	0	2	0.5182	0	1	1	858.929	1716.85	1716.85	0.27	0.00023	HCD (High Energy Collision Dissociation)	MS2	0		54	21.9782	10810	01042018_Fusion_TMT_SS_Set3_fr1.raw	F1.1												3.03		FALSE				0	2.443e-09
FALSE	High	Sequest HT (A2)	Unambiguous	[K].VYAcEVTHQGLSSPVTk.[S]	C4(Carbamidomethyl); K17(TMT6plex)	1	1	P01834	P01834	0	3	0.555	0	1	1	702.369	2105.09	2105.09	0.59	0.00041	HCD (High Energy Collision Dissociation)	MS2	1.32589	33.3	49.972	22.2891	10468	01042018_Fusion_TMT_SS_Set3_Fr3.raw	F1.3	102764	101308	41957.2	79804.4	36370.1	9896.18	1726.21			3602.15		5.64		FALSE				0	2.447e-09
FALSE	High	Sequest HT (A2)	Unambiguous	[K].ScESNSPFPVHPGTAEccTk.[E]	C2(Carbamidomethyl); C17(Carbamidomethyl); C18(Carbamidomethyl); K20(TMT6plex)	2	4	D6RF35; P02774	D6RF35; D6RBJ7; P02774; D6RF20	0	3	0.698	0	1	1	832.039	2494.1	2494.1	1.6	0.00133	HCD (High Energy Collision Dissociation)	MS2	0	14.6	11.817	20.8541	10166	01042018_Fusion_TMT_SS_Set4_Fr3.raw	F2.3	106109	36841.9	131116	124563	85933	40539.7	7903.63	113294	30020.8	13852		5.53		FALSE				0	2.483e-09
FALSE	High	Sequest HT (A2)	Unambiguous	[R].NPDGDVGGPWcYTTNPR.[K]	C11(Carbamidomethyl)	1	1	P00747	P00747	0	2	0.6449	0	1	1	953.413	1905.82	1905.82	0.29	0.00027	HCD (High Energy Collision Dissociation)	MS2	6.57654	2.6	39.921	36.8202	20960	01042018_Fusion_TMT_SS_Set4_Fr2.raw	F2.2						13332.5	4122.02	10510.1	3695.3	4660.72		4.45		FALSE				0	2.488e-09
FALSE	High	Sequest HT (A2)	Selected	[R].HTFMGVVSLGSPSGEVSHPR.[K]		1	2	C9JV77	C9JV77; P02765	0	3	0.5717	0	1	1	694.346	2081.02	2081.02	-0.14	-0.0001	HCD (High Energy Collision Dissociation)	MS2	8.2346	1.9	55.5	27.373	13911	01042018_Fusion_TMT_SS_Set3_Fr3.raw	F1.3	2508.99	8380.49	1287.67	2396.23	3405.88							4.46		FALSE				0	2.516e-09
FALSE	High	Sequest HT (A2)	Unambiguous	[R].LLATLcSAEVcQcAEGkcPR.[Q]	C6(Carbamidomethyl); C11(Carbamidomethyl); C13(Carbamidomethyl); K17(TMT6plex); C18(Carbamidomethyl)	3	9	A0A140TA32; A0A0G2JPR0; A0A140TA29	F5GXS0; A0A0G2JL54; A0A140TA32; A0A0G2JPR0; P0C0L4; A0A140TA29; P0C0L5; A0A140TA44; A0A140TA49	1	3	0.7456	0	1	1	851.415	2552.23	2552.23	0.22	0.00019	HCD (High Energy Collision Dissociation)	MS2	0	8.8	54	34.6536	16078	31032018_Fusion_TMT_SS_Set2_Fr6.raw	F4.6						3644.96	2205.75	26832.8	2644.13	55076.6		5.66		FALSE				0	2.524e-09
FALSE	High	Sequest HT (A2)	Unambiguous	[R].FNkNNEGTYYSPNYNPQSR.[S]	K3(TMT6plex)	2	3	E9PFZ2; P00450	E9PFZ2; H7C5R1; P00450	1	3	0.5729	0	1	1	841.401	2522.19	2522.19	0.01	1e-05	HCD (High Energy Collision Dissociation)	MS2	0	4	22.581	18.941	8554	01042018_Fusion_TMT_SS_Set4_Fr2.raw	F2.2	5064.78		10002.7	18550.5	6103.44	21462.2	6306.61	17950.8	8564.86	7073.18		4.8		FALSE				0	2.525e-09
FALSE	High	Sequest HT (A2)	Unambiguous	[R].HTFMGVVSLGSPSGEVSHPR.[K]		1	2	C9JV77	C9JV77; P02765	0	3	0.393	0	1	1	694.346	2081.02	2081.02	0.25	0.00018	HCD (High Energy Collision Dissociation)	MS2	75.7334	21.7	55.5	23.3331	11302	31032018_Fusion_TMT_SS_Set2_Fr3.raw	F4.3	15877.6	13331.8	13568.2	16894.3	3593.18	11414.2	51682.1	8717.88	68700.4	15414.6		4.02		FALSE				0	2.56e-09
FALSE	High	Sequest HT (A2)	Unambiguous	[R].RDTANLFPQTSLTLHMWPDTEGTFNVEcLTTDHYTGGMk.[Q]	C28(Carbamidomethyl); K39(TMT6plex)	1	2	P00450	H7C5R1; P00450	1	5	0.6647	0	1	1	943.65	4714.22	4714.22	0.36	0.00034	HCD (High Energy Collision Dissociation)	MS2	11.6373	2.7	54	84.4494	51886	01042018_Fusion_TMT_SS_Set4_Fr4.raw	F2.4	9418.42	12856.8	2654.47			2414.3						5.07		FALSE				0	2.565e-09
FALSE	High	Sequest HT (A2)	Selected	[R].FAHYVVTSQVVNTANEAR.[E]		1	2	P19827	P19827; F8WAS2	0	2	0.522	0	1	1	1003.51	2006.01	2006.01	1.04	0.00105	HCD (High Energy Collision Dissociation)	MS2	0		55.5	23.4604	11273	01042018_Fusion_TMT_SS_Set3_Fr3.raw	F1.3												3.41		FALSE				0	2.595e-09
FALSE	High	Sequest HT (A2)	Unambiguous	[R].SEGSSVNLSPPLEQcVPDRGQQYQGR.[L]	C15(Carbamidomethyl)	1	3	P00734	C9JV37; P00734; E9PIT3	1	3	0.5831	0	1	1	963.46	2888.37	2888.36	2.59	0.0025	HCD (High Energy Collision Dissociation)	MS2	0		54	29.4692	15930	26032018_Fusion_TMT_SS_Set1_Fr2.raw	F3.2												4.51		FALSE				0	2.6e-09
FALSE	High	Sequest HT (A2)	Selected	[R].kVGSQYRLEDSVTYHcSR.[G]	K1(TMT6plex); C16(Carbamidomethyl)	1	4	B4E1Z4	E7ETN3; P00751; B4E1Z4; A0A0G2JH38	2	4	0.6184	0	1	1	604.309	2414.21	2414.21	1.82	0.0011	HCD (High Energy Collision Dissociation)	MS2	65.941	21.3	55.5	10.0344	2430	26032018_Fusion_TMT_SS_Set1_Fr3.raw	F3.3					3722.14	40445.1	55389.3	30524	61745.3	22091.6		5.66		FALSE				0	2.634e-09
FALSE	High	Sequest HT (A2)	Selected	[K].VLGAFSDGLAHLDNLk.[G]	K16(TMT6plex)	2	5	P02042; P68871	E9PFT6; P02042; E9PEW8; F8W6P5; P68871	0	3	0.5923	0	1	1	633.689	1899.05	1899.05	-0.12	-8e-05	HCD (High Energy Collision Dissociation)	MS2	8.11349	11.4	54	64.7011	39799	31032018_Fusion_TMT_SS_Set2_Fr3.raw	F4.3	6585.06	3797.3	32283.1	21338.7	12653.1	4949.53	28904.7		9736.37	1828.97		4.44		FALSE				0	2.643e-09
FALSE	High	Sequest HT (A2)	Selected	[R].QEPSQGTTTFAVTSILR.[V]		2	3	A0A0G2JMB2; A0A286YEY1	P01876; A0A0G2JMB2; A0A286YEY1	0	2	0.671	0	1	1	918.483	1835.96	1835.95	4.65	0.00427	HCD (High Energy Collision Dissociation)	MS2	1.11533	1.3	35.957	59.6868	37082	01042018_Fusion_TMT_SS_Set4_Fr3.raw	F2.3		1558.7	3803.14		3102.71	3430.2	3906.49	3671.78				3.89		FALSE				0	2.646e-09
FALSE	High	Sequest HT (A2)	Unambiguous	[R].RNTEILTGSWSDQTYPEGTQAIYk.[C]	K24(TMT6plex)	1	3	P08603	Q5TFM2; A0A0D9SG88; P08603	1	3	0.6393	0	1	1	996.505	2987.5	2987.49	1.81	0.00181	HCD (High Energy Collision Dissociation)	MS2	6.48036	12.5	55.5	53.4601	31991	01042018_Fusion_TMT_SS_Set3_Fr3.raw	F1.3	12703.6	20141.1	21174.4	19405.9	23635.8	2312.94	2382.8	6316.38	3478.81	12025.9		5.85		FALSE				0	2.648e-09
FALSE	High	Sequest HT (A2)	Selected	[R].TPcTVScNIPVVSGkEcEEIIR.[K]	C3(Carbamidomethyl); C7(Carbamidomethyl); K15(TMT6plex); C17(Carbamidomethyl)	1	2	P02675	P02675; D6REL8	1	3	0.6114	0	1	1	926.466	2777.38	2777.38	0.49	0.00045	HCD (High Energy Collision Dissociation)	MS2	0	4.8	54	46.0046	27428	01042018_Fusion_TMT_SS_Set4_Fr2.raw	F2.2			17006.2	15662.7	17473.4							4.4		FALSE				0	2.667e-09
FALSE	High	Mascot (A5)	Selected	[R].sTQDTVIALDALSAYWIASHTTEER.[G]	N-Term(TMT6plex)	3	9	A0A140TA32; A0A0G2JPR0; A0A140TA29	F5GXS0; A0A0G2JL54; A0A140TA32; A0A0G2JPR0; P0C0L4; A0A140TA29; P0C0L5; A0A140TA44; A0A140TA49	0	3	0.963	0	1	1	1003.18	3007.52	3007.52	0.33	0.00033	HCD (High Energy Collision Dissociation)	MS2	0	0.8	54	108.437	70565	26032018_Fusion_TMT_SS_Set1_Fr3.raw	F3.3		2156.73	1572.81	1680.97	2111.96								108	FALSE	36	28	9.8241e-11	0	2.67e-09
FALSE	High	Sequest HT (A2)	Selected	[K].ERGPEEEHLGILGPVIWAEVGDTIR.[V]		2	3	E9PFZ2; P00450	E9PFZ2; H7C5R1; P00450	1	4	0.6667	0	1	1	693.864	2772.43	2772.43	0.28	0.00019	HCD (High Energy Collision Dissociation)	MS2	1.37645		54	85.214	55200	01042018_Fusion_TMT_SS_Set4_Fr2.raw	F2.2												4.74		FALSE				0	2.677e-09
FALSE	High	Sequest HT (A2)	Selected	[K].VLSALQAVQGLLVAQGR.[A]		1	1	P01019	P01019	0	2	0.6612	0	1	1	862.02	1723.03	1723.02	5.49	0.00473	HCD (High Energy Collision Dissociation)	MS2	21.1766	16.6	55.5	93.9893	57985	01042018_Fusion_TMT_SS_Set3_Fr6.raw	F1.6	6723.53	22975.4	15747.8	18795.2	10964.3	26451.7	7639.78	18712.8	11460.3	30036.2		4.87		FALSE				0	2.687e-09
FALSE	High	Sequest HT (A2)	Unambiguous	[K].ScESNSPFPVHPGTAEccTkEGLER.[K]	C2(Carbamidomethyl); C17(Carbamidomethyl); C18(Carbamidomethyl); K20(TMT6plex)	2	4	D6RF35; P02774	D6RF35; D6RBJ7; P02774; D6RF20	1	4	0.6667	0	1	1	770.354	3078.4	3078.39	1.2	0.00093	HCD (High Energy Collision Dissociation)	MS2	18.0216	7.6	54	22.8464	11294	26032018_Fusion_TMT_SS_Set1_Fr2.raw	F3.2	3015.4	3487.66		1284.31	2718.29	23331.7	7763.88	16540.5	10537.4	9080.71		4.65		FALSE				0	2.705e-09
FALSE	High	Sequest HT (A2)	Selected	[R].TPGAAANLELIFVGPQHAGNYR.[C]		1	1	P04217	P04217	0	3	0.6633	0	1	1	766.067	2296.19	2296.18	0.97	0.00074	HCD (High Energy Collision Dissociation)	MS2	5.88505	2.4	54	62.3791	38973	31032018_Fusion_TMT_SS_Set2_Fr2.raw	F4.2	2043.97	8926.09	2664.13	2849.69	1478.49	1385.73	1821.96	1904.57				4.9		FALSE				0	2.715e-09
FALSE	High	Sequest HT (A2)	Selected	[R].VTASDPLDTLGSEGALSPGGVASLLR.[L]		3	9	A0A140TA32; A0A0G2JPR0; A0A140TA29	F5GXS0; A0A0G2JL54; A0A140TA32; A0A0G2JPR0; P0C0L4; A0A140TA29; P0C0L5; A0A140TA44; A0A140TA49	0	3	0.6063	0	1	1	828.438	2483.3	2483.3	0.16	0.00014	HCD (High Energy Collision Dissociation)	MS2	0.261279		54	95.9357	62035	01042018_Fusion_TMT_SS_Set3_Fr3.raw	F1.3												4.14		FALSE				0	2.719e-09
FALSE	High	Sequest HT (A2)	Unambiguous	[K].SPVGVQPILNEHTFcAGMSk.[Y]	C15(Carbamidomethyl); K20(TMT6plex)	1	6	P00738	J3QR68; P00738; H0Y300; A0A0C4DGL8; J3QLC9; A0A087WU08	0	3	0.5654	0	1	1	801.079	2401.22	2401.22	0.46	0.00037	HCD (High Energy Collision Dissociation)	MS2	0.719294	9.8	54	50.7347	30058	01042018_Fusion_TMT_SS_Set3_Fr3.raw	F1.3	30707.7	50415.1	3831.58	3518.05	2792.74			2927.94		2134.55		4.97		FALSE				0	2.73e-09
FALSE	High	Sequest HT (A2)	Selected	[R].TLDLGENQLETLPPDLLR.[G]		1	1	P02750	P02750	0	2	0.5242	0	1	1	1019.05	2037.09	2037.09	0.92	0.00094	HCD (High Energy Collision Dissociation)	MS2	0		54	81.7265	52593	26032018_Fusion_TMT_SS_Set1_Fr2.raw	F3.2												4.14		FALSE				0	2.747e-09
FALSE	High	Sequest HT (A2)	Unambiguous	[K].LLQDEFPGIPSPLDAAVEcHR.[G]	C19(Carbamidomethyl)	1	2	P02790	Q9BS19; P02790	0	3	0.6303	0	1	1	788.727	2364.16	2364.17	-0.12	-9e-05	HCD (High Energy Collision Dissociation)	MS2	11.4895	3.4	54	71.4084	44574	31032018_Fusion_TMT_SS_Set2_Fr3.raw	F4.3	3693.79	7793.5	6620.02	8623.51	3404.86		1813.59		1672.19			4.68		FALSE				0	2.759e-09
FALSE	High	Sequest HT (A2)	Selected	[R].SEETkENEGFTVTAEGkGQGTLSVVTMYHAk.[A]	K5(TMT6plex); K17(TMT6plex); K31(TMT6plex)	1	2	P01024	P01024; M0QYC8	2	5	0.5933	0	1	1	804.025	4016.1	4016.09	1.61	0.00129	HCD (High Energy Collision Dissociation)	MS2	16.5463	5.5	55.5	49.005	28848	01042018_Fusion_TMT_SS_Set3_Fr3.raw	F1.3	9432.43	9889.94	8370.55	6755.15	4682.73			3255.81	2518.65	10638.3		4.77		FALSE				0	2.77e-09
FALSE	High	Sequest HT (A2)	Unambiguous	[R].TMQALPYSTVGNSNNYLHLSVLR.[T]		1	1	P01024	P01024	0	3	0.635	0	1	1	860.108	2578.31	2578.31	0.42	0.00036	HCD (High Energy Collision Dissociation)	MS2	3.61823	2.2	54	66.3332	37094	01042018_Fusion_TMT_SS_Set3_Fr5.raw	F1.5		1298.86	1331.19	1473.43		3398.77	2466.55	3672.63		8883.77		4.52		FALSE				0	2.772e-09
FALSE	High	Sequest HT (A2)	Unambiguous	[R].HTFMGVVSLGSPSGEVSHPR.[K]		1	2	C9JV77	C9JV77; P02765	0	3	0.6687	0	1	1	694.347	2081.03	2081.02	1.92	0.00133	HCD (High Energy Collision Dissociation)	MS2	7.12544	6.5	55.5	27.232	14484	01042018_Fusion_TMT_SS_Set4_Fr3.raw	F2.3	12685.6	11635.4	7795.19	7036.9	6443.98	7971.31	2055.93	2144.84	3953.46	1936.5		4.95		FALSE				0	2.778e-09
FALSE	High	Sequest HT (A2)	Selected	[K].kLGQSLDcNAEVYVVPWEkk.[I]	K1(TMT6plex); C8(Carbamidomethyl); K19(TMT6plex); K20(TMT6plex)	1	1	P01042	P01042	2	4	0.636	0	1	1	763.43	3050.7	3050.7	0.79	0.0006	HCD (High Energy Collision Dissociation)	MS2	6.13943	17.5	55.5	55.5481	33427	31032018_Fusion_TMT_SS_Set2_Fr3.raw	F4.3	10486.3		13392.2	11152.2	20979.1	19628.5	25561.8	12973.4	29619.5	28408.2		4.89		FALSE				0	2.779e-09
FALSE	High	Sequest HT (A2)	Selected	[R].TLNQPDSQLQLTTGNGLFLSEGLk.[L]	K24(TMT6plex)	2	5	A0A024R6I7; P01009	G3V544; A0A024R6I7; A0A0G2JRN3; P01009; G3V2B9	0	3	0.6744	0	1	1	935.174	2803.51	2803.5	1.63	0.00152	HCD (High Energy Collision Dissociation)	MS2	0	11.1	35.831	82.9644	52852	01042018_Fusion_TMT_SS_Set3_Fr3.raw	F1.3	2553.5	3063.37	4650.71	5621.47	151804		3402.83					4.33		FALSE				0	2.797e-09
FALSE	High	Sequest HT (A2)	Unambiguous	[R].FFESFGDLSTPDAVMGNPkVk.[A]	K19(TMT6plex); K21(TMT6plex)	1	2	P68871	F8W6P5; P68871	1	3	0.7093	0	1	1	915.485	2744.44	2744.44	1.38	0.00126	HCD (High Energy Collision Dissociation)	MS2	0	8.4	55.5	70.6567	44056	26032018_Fusion_TMT_SS_Set1_Fr3.raw	F3.3	1481.31			1806.71	3813.79	2882.58	7164.94	12986.2	3766.49	52133.9		4.61		FALSE				0	2.805e-09
FALSE	High	Sequest HT (A2)	Selected	[R].SEETkENEGFTVTAEGk.[G]	K5(TMT6plex); K17(TMT6plex)	1	2	P01024	P01024; M0QYC8	1	3	0.5614	0	1	1	772.066	2314.18	2314.18	0.47	0.00036	HCD (High Energy Collision Dissociation)	MS2	0.55984	23.1	54	22.2395	10435	01042018_Fusion_TMT_SS_Set3_Fr3.raw	F1.3	27686.6	34029.7	21260.9	15747.7	113602	2260.07	3320.24	1486.09	3197.69	15284.5		5.13		FALSE				0	2.816e-09
FALSE	High	Sequest HT (A2)	Unambiguous	[K].LHTEAQIQEEGTVVELTGR.[Q]		1	1	P01023	P01023	0	3	0.6724	0	1	1	704.031	2110.08	2110.08	0.66	0.00047	HCD (High Energy Collision Dissociation)	MS2	0	0.9	55.5	31.2841	16595	01042018_Fusion_TMT_SS_Set3_Fr3.raw	F1.3	1770.91	3084.66			2128.26			1505.21				4.64		FALSE				0	2.834e-09
FALSE	High	Sequest HT (A2)	Selected	[R].QLGLPGPPDVPDHAAYHPFRR.[L]		2	3	B7ZKJ8; Q14624	H7C0L5; B7ZKJ8; Q14624	1	4	0.5448	0	1	1	585.805	2340.2	2340.2	-0.18	-0.00011	HCD (High Energy Collision Dissociation)	MS2	1.60105	0.9	55.5	32.4405	16669	01042018_Fusion_TMT_SS_Set4_Fr4.raw	F2.4	2069.24			3420.1			1258.44	1799.7				4.46		FALSE				0	2.84e-09
FALSE	High	Sequest HT (A2)	Unambiguous	[R].LLGNVLVcVLAHHFGk.[E]	C8(Carbamidomethyl); K16(TMT6plex)	1	1	P68871	P68871	0	3	0.6611	0	1	1	669.39	2006.16	2006.16	-0.29	-0.00019	HCD (High Energy Collision Dissociation)	MS2	3.12747	22.1	54	82.1413	47225	26032018_Fusion_TMT_SS_Set1_fr5.raw	F3.5		1743.6	15843.9		37244.5	3241.22	1629.94	27167.2		136708		5.4		FALSE				0	2.841e-09
FALSE	High	Sequest HT (A2)	Unambiguous	[K].AVLDVFEEGTEASAATAVk.[I]	K19(TMT6plex)	1	2	P01011	G3V3A0; P01011	0	2	0.6343	0	1	1	1069.07	2137.13	2137.12	1.86	0.00199	HCD (High Energy Collision Dissociation)	MS2	0	11.4	54	68.1818	43012	26032018_Fusion_TMT_SS_Set1_Fr2.raw	F3.2			18993.6	47190.9	47901.1							4.32		FALSE				0	2.847e-09
FALSE	High	Mascot (A5)	Selected	[R].vPVAVQGEDTVQSLTQGDGVAk.[L]	N-Term(TMT6plex); K22(TMT6plex)	1	1	P01024	P01024	0	3	0.9703	0	1	1	886.158	2656.46	2656.46	0.84	0.00074	HCD (High Energy Collision Dissociation)	MS2	5.98392	8	54	65.8549	41430	31032018_Fusion_TMT_SS_Set2_Fr2.raw	F4.2	10966.5	15178	30450.5	12827.1	8188.36	2273.23							101	FALSE	38	30	7.3022e-10	0	2.864e-09
FALSE	High	Sequest HT (A2)	Unambiguous	[R].kFIcPLTGLWPINTLk.[C]	K1(TMT6plex); C4(Carbamidomethyl); K16(TMT6plex)	1	3	P02749	J3QRN2; P02749; J3QLI0	1	3	0.5905	0	1	1	787.138	2359.4	2359.4	1.29	0.00101	HCD (High Energy Collision Dissociation)	MS2	0	20.8	54	91.8579	49874	26032018_Fusion_TMT_SS_Set1_Fr6.raw	F3.6	17863.6		20559.9	6362.31	28198.3	15823.8	12517.2	42211.3	37344.3	30865.1		5.03		FALSE				0	2.876e-09
FALSE	High	Sequest HT (A2)	Selected	[R].GSESGIFTNTkESSSHHPGIAEFPSRGk.[S]	K11(TMT6plex); K28(TMT6plex)	1	1	P02671	P02671	2	5	0.5746	0	1	1	681.353	3402.74	3402.74	-2.42	-0.00165	HCD (High Energy Collision Dissociation)	MS2	2.83885	16.1	53.698	20.2156	8768	31032018_Fusion_TMT_SS_Set2_Fr4.raw	F4.4						22560.9	16187.2	73146.3	4127.43	56092.5		5.36		FALSE				0	2.897e-09
FALSE	High	Sequest HT (A2)	Unambiguous	[K].NWRDPDQTDGLGLSYLSSHIANVER.[V]		1	3	P06396	A0A0A0MT01; P06396; A0A0A0MS51	1	4	0.6099	0	1	1	711.6	2843.38	2843.37	1.98	0.00141	HCD (High Energy Collision Dissociation)	MS2	13.589	2.3	54	60.2212	34921	26032018_Fusion_TMT_SS_Set1_Fr4.raw	F3.4	1604.22	2184.73	1694.52	2220.01	6593.97	3520.17		2378		2073.28		5.64		FALSE				0	2.924e-09
FALSE	High	Sequest HT (A2)	Selected	[R].VPSYTLILPSLELPVLHVPR.[N]		1	1	P04114	P04114	0	3	0.5103	0	1	1	748.444	2243.32	2243.32	0.39	0.00029	HCD (High Energy Collision Dissociation)	MS2	5.61471	2.8	55.5	102.347	63632	26032018_Fusion_TMT_SS_Set1_Fr4.raw	F3.4	3746.57	7134.74	6268.99	2051.61	6798.73			1712.51				4.39		FALSE				0	2.929e-09
FALSE	High	Sequest HT (A2)	Selected	[R].ASQSVSSYLAWYQQkPGQAPR.[L]	K15(TMT6plex)	1	2	A0A0A0MRZ8	A0A0A0MRZ8; P04433	0	3	0.6845	0	1	1	861.119	2581.34	2581.34	1.92	0.00165	HCD (High Energy Collision Dissociation)	MS2	6.1271	2.6	55.5	51.2391	27166	26032018_Fusion_TMT_SS_Set1_fr5.raw	F3.5	3117.25			1518.91		16397.6		3629.6		1586.1		4.12		FALSE				0	2.969e-09
FALSE	High	Sequest HT (A2)	Selected	[R].QHVVYGPWNLPQSSYSHLTR.[Q]		1	1	Q16610	Q16610	0	3	0.607	0	1	1	790.399	2369.18	2369.18	2.09	0.00165	HCD (High Energy Collision Dissociation)	MS2	9.92647	1	55.5	39.3979	21138	26032018_Fusion_TMT_SS_Set1_Fr4.raw	F3.4		3488.1		1904.91	2047.63	2225.43						4.3		FALSE				0	2.987e-09
FALSE	High	Sequest HT (A2)	Selected	[R].HTFmGVVSLGSPSGEVSHPR.[K]	M4(Oxidation)	1	2	C9JV77	C9JV77; P02765	0	4	0.6	0	1	1	525.01	2097.02	2097.02	0.18	9e-05	HCD (High Energy Collision Dissociation)	MS2	31.1745	11.7	54	16.827	6834	01042018_Fusion_TMT_SS_Set3_Fr3.raw	F1.3	33043.4	40916.3	7322.28	17949.5	7276.35	3714.81		2839.72	1826.12	2957.09		4.55		FALSE				0	2.999e-09
FALSE	High	Sequest HT (A2)	Unambiguous	[K].VADALTNAVAHVDDMPNALSALSDLHAHk.[L]	K29(TMT6plex)	1	2	P69905	P69905; G3V1N2	0	5	0.4088	0	1	1	645.936	3225.65	3225.65	0.14	9e-05	HCD (High Energy Collision Dissociation)	MS2	0.975369	9.1	54	75.9627	45707	26032018_Fusion_TMT_SS_Set1_Fr4.raw	F3.4	2866.32	2948.47	19633.5	2318.01	19790.1	4152.87		10161.8		34408.2		4.77		FALSE				0	3.013e-09
FALSE	High	Sequest HT (A2)	Unambiguous	[R].LFSLkPTSGPVLTVTLFGR.[L]	K5(TMT6plex)	1	1	O95497	O95497	0	3	0.6739	0	1	1	754.787	2262.35	2262.34	1.53	0.00115	HCD (High Energy Collision Dissociation)	MS2	8.50729	6.3	54	85.9119	52583	01042018_Fusion_TMT_SS_Set3_Fr6.raw	F1.6	1609.48	9068.73	7862.76	3000.08	15773.1	6539.29	3773.37	5872.23	4056.91	7981.59		4.6		FALSE				0	3.025e-09
FALSE	High	Sequest HT (A2)	Selected	[R].LESEETMVLEAHDAQGDVPVTVTVHDFPGkk.[L]	K30(TMT6plex); K31(TMT6plex)	1	1	P01024	P01024	1	5	0.5515	0	1	1	768.202	3836.98	3836.98	1.24	0.00095	HCD (High Energy Collision Dissociation)	MS2	3.10716	7.5	54	54.6024	33478	26032018_Fusion_TMT_SS_Set1_Fr2.raw	F3.2	15946.2	24055.4	14805.6	10864.3	6718.62	2317.35		2234.19				4.95		FALSE				0	3.028e-09
FALSE	High	Sequest HT (A2)	Unambiguous	[R].SLLQPNkFGGTIcSGDIWDQAScSSSTTcVR.[Q]	K7(TMT6plex); C13(Carbamidomethyl); C23(Carbamidomethyl); C29(Carbamidomethyl)	1	1	P07357	P07357	1	3	0.693	0	1	1	1221.25	3661.73	3661.72	0.62	0.00076	HCD (High Energy Collision Dissociation)	MS2	0	2.2	54	63.9288	37536	31032018_Fusion_TMT_SS_Set2_Fr4.raw	F4.4						2526.77		8443.27	1301.26	10205		4.3		FALSE				0	3.084e-09
FALSE	High	Sequest HT (A2)	Selected	[K].VRVELLHNPAFcSLATTk.[R]	C12(Carbamidomethyl); K18(TMT6plex)	1	1	P01024	P01024	1	3	0.6431	0	1	1	762.426	2285.26	2285.26	-0.2	-0.00015	HCD (High Energy Collision Dissociation)	MS2	17.8144	8.9	55.5	45.2113	23398	26032018_Fusion_TMT_SS_Set1_fr5.raw	F3.5	6856.22	12246.2	21502.9	27538.2	14620.5	1787.06		2353.51		2258.08		5.38		FALSE				0	3.1e-09
FALSE	High	Sequest HT (A2)	Selected	[R].IFFHLNAVALGDGGHYTcR.[Y]	C18(Carbamidomethyl)	1	2	P04217	P04217; M0R009	0	4	0.5239	0	1	1	537.766	2148.04	2148.04	-0.14	-7e-05	HCD (High Energy Collision Dissociation)	MS2	5.48391		54	47.3569	24696	26032018_Fusion_TMT_SS_Set1_fr5.raw	F3.5												5.02		FALSE				0	3.108e-09
FALSE	High	Sequest HT (A2)	Selected	[K].AYkSELEEQLTPVAEETR.[A]	K3(TMT6plex)	1	4	P02649	E7ERP7; H0Y7L5; E9PEV4; P02649	1	3	0.57	0	1	1	774.74	2322.21	2322.2	1.61	0.00124	HCD (High Energy Collision Dissociation)	MS2	0	3.6	55.5	40.2772	23428	01042018_Fusion_TMT_SS_Set3_Fr2.raw	F1.2	1832	9595.25	2455.47	9802.15	7584.79	2930.05				1964.62		5.14		FALSE				0	3.123e-09
FALSE	High	Sequest HT (A2)	Unambiguous	[K].LLQDEFPGIPSPLDAAVEcHR.[G]	C19(Carbamidomethyl)	1	2	P02790	Q9BS19; P02790	0	3	0.6288	0	1	1	788.727	2364.17	2364.17	0.78	0.00062	HCD (High Energy Collision Dissociation)	MS2	7.4942	0.8	35.652	72.8116	46422	31032018_Fusion_TMT_SS_Set2_Fr2.raw	F4.2	2334.37	4439.97	1877.47	3746.07								4.66		FALSE				0	3.146e-09
FALSE	High	Sequest HT (A2)	Selected	[R].TTIEkPVWLGFLGPIIk.[A]	K5(TMT6plex); K17(TMT6plex)	2	3	E9PFZ2; P00450	E9PFZ2; P00450; D6RE86	0	3	0.5815	0	1	1	790.823	2370.45	2370.46	-0.99	-0.00078	HCD (High Energy Collision Dissociation)	MS2	0	30.8	8.014	103.712	61476	26032018_Fusion_TMT_SS_Set1_fr5.raw	F3.5	210488	162626	522952	585343	533629	24784.1	12837.2	9268				5.09		FALSE				0	3.158e-09
FALSE	High	Sequest HT (A2)	Unambiguous	[R].cSPHLVLSALTSDNHGATYAFSGTHYWR.[L]	C1(Carbamidomethyl)	1	1	P02790	P02790	0	5	0.5916	0	1	1	630.5	3148.47	3148.47	1.06	0.00067	HCD (High Energy Collision Dissociation)	MS2	9.98775	3.5	54	53.8112	31211	01042018_Fusion_TMT_SS_Set3_Fr4.raw	F1.4	2550.14	7792.2	2945.22	3644.52	6273.99	4037.31	1361.36	2610.39	1270.08	3325.68		4.31		FALSE				0	3.246e-09
FALSE	High	Sequest HT (A2)	Selected	[R].STSIVIMLTDGDANVGESRPEkIQENVR.[N]	K22(TMT6plex)	1	3	Q06033	A0A087WW43; Q06033; E7ET33	1	4	0.5797	0	1	1	822.684	3287.72	3287.71	1.55	0.00127	HCD (High Energy Collision Dissociation)	MS2	0	1	54	53.7776	32896	01042018_Fusion_TMT_SS_Set4_Fr2.raw	F2.2		1411.52				2689.04		2365.2	1754.75	2063.2		5.21		FALSE				0	3.249e-09
FALSE	High	Sequest HT (A2)	Unambiguous	[K].QkPDGVFQEDAPVIHQEMIGGLR.[N]	K2(TMT6plex)	1	1	P01024	P01024	0	4	0.6106	0	1	1	699.12	2793.46	2793.46	0.77	0.00054	HCD (High Energy Collision Dissociation)	MS2	15.6497	10.1	54	48.4854	28519	26032018_Fusion_TMT_SS_Set1_Fr3.raw	F3.3	10738.9	13847.9	27567.5	24312.1	19120.3	3315.11		3235.04		1396.94		5.47		FALSE				0	3.271e-09
FALSE	High	Sequest HT (A2)	Unambiguous	[R].AVGSGATFSHYYYMILSR.[G]		3	9	A0A140TA32; A0A0G2JPR0; A0A140TA29	F5GXS0; A0A0G2JL54; A0A140TA32; A0A0G2JPR0; P0C0L4; A0A140TA29; P0C0L5; A0A140TA44; A0A140TA49	0	3	0.6972	0	1	1	674.997	2022.98	2022.97	0.7	0.00047	HCD (High Energy Collision Dissociation)	MS2	2.52648	2	55.5	68.386	38452	01042018_Fusion_TMT_SS_Set3_Fr5.raw	F1.5	1743.36	5752.42	3618.13	2598.06	2934.91			1836.99		1903.44		4.26		FALSE				0	3.278e-09
FALSE	High	Sequest HT (A2)	Selected	[R].HDVREGkEYGVVLAPDGSTVAVEPLLAGLEAGLQGR.[R]	K7(TMT6plex)	1	2	Q96PD5	Q96PD5; M0R2W8	2	5	0.6506	0	1	1	787.227	3932.11	3932.11	-0.66	-0.00052	HCD (High Energy Collision Dissociation)	MS2	9.12886	0.4	54	91.388	58623	26032018_Fusion_TMT_SS_Set1_Fr3.raw	F3.3		2590.8				1736.42						5.18		FALSE				0	3.279e-09
FALSE	High	Sequest HT (A2)	Unambiguous	[K].TFYEPGEEITYSckPGYVSR.[G]	C13(Carbamidomethyl); K14(TMT6plex)	1	2	P02749	J3QRN2; P02749	0	3	0.6269	0	1	1	871.42	2612.25	2612.25	-2.95	-0.00257	HCD (High Energy Collision Dissociation)	MS2	56.2106	17.9	55.5	40.7879	22158	31032018_Fusion_TMT_SS_Set2_Fr4.raw	F4.4	30585.2	17289.4	30696.1	15743.7	16696.5	11848.6	11858.7	11161	11293.2	22647.3		4.53		FALSE				0	3.306e-09
FALSE	High	Sequest HT (A2)	Unambiguous	[K].SRPANHcVYFYGDEISFScHETSR.[F]	C7(Carbamidomethyl); C19(Carbamidomethyl)	1	1	P04003	P04003	0	4	0.6092	0	1	1	730.571	2919.26	2919.26	1.65	0.00121	HCD (High Energy Collision Dissociation)	MS2	0.7647	0.3	54	24.7245	12265	26032018_Fusion_TMT_SS_Set1_Fr3.raw	F3.3			1968.19		1582.31							4.76		FALSE				0	3.317e-09
FALSE	High	Sequest HT (A2)	Unambiguous	[R].LLLFSPSVVHLGVPLSVGVQLQDVPRGQVVk.[G]	K31(TMT6plex)	3	9	A0A140TA32; A0A0G2JPR0; A0A140TA29	F5GXS0; A0A0G2JL54; A0A140TA32; A0A0G2JPR0; P0C0L4; A0A140TA29; P0C0L5; A0A140TA44; A0A140TA49	1	4	0.7397	0	1	1	878.276	3510.08	3510.08	1.13	0.00099	HCD (High Energy Collision Dissociation)	MS2	17.9457	6.3	12.362	91.927	52881	31032018_Fusion_TMT_SS_Set2_Fr5.raw	F4.5	8917.54		13597.3			32693.2	98198.8	31809.8	39405.5	50859.5		4.38		FALSE				0	3.335e-09
FALSE	High	Sequest HT (A2)	Selected	[R].QLGLPGPPDVPDHAAYHPFRR.[L]		2	3	B7ZKJ8; Q14624	H7C0L5; B7ZKJ8; Q14624	1	4	0.5664	0	1	1	585.805	2340.2	2340.2	-0.27	-0.00016	HCD (High Energy Collision Dissociation)	MS2	2.83373	0.4	14.222	32.0806	16544	01042018_Fusion_TMT_SS_Set3_Fr4.raw	F1.4	5890.14				7024.11							4.29		FALSE				0	3.376e-09
FALSE	High	Sequest HT (A2)	Unambiguous	[K].EQLGEFYEALDcLRIPk.[S]	C12(Carbamidomethyl); K17(TMT6plex)	1	1	P02763	P02763	1	3	0.6502	0	1	1	770.739	2310.2	2310.2	0.86	0.00067	HCD (High Energy Collision Dissociation)	MS2	3.8438	10.5	54	86.9627	56405	01042018_Fusion_TMT_SS_Set4_Fr3.raw	F2.3	3446.47	2550.14	23049	43385.6	20494.1	10776.7		3731.08	1981.38			4.26		FALSE				0	3.401e-09
FALSE	High	Sequest HT (A2)	Selected	[K].VLGAFSDGLAHLDNLK.[G]		2	5	P02042; P68871	E9PFT6; P02042; E9PEW8; F8W6P5; P68871	0	3	0.5594	0	1	1	557.302	1669.89	1669.89	-0.15	-8e-05	HCD (High Energy Collision Dissociation)	MS2	26.6813	1.5	55.5	56.0061	33713	26032018_Fusion_TMT_SS_Set1_Fr3.raw	F3.3			1318.33	1291.88	2417.61			2021.17		7880.67		4.04		FALSE				0	3.427e-09
FALSE	High	Sequest HT (A2)	Selected	[K].LREQLGPVTQEFWDNLEkETEGLR.[Q]	K18(TMT6plex)	1	2	P02647	P02647; F8W696	2	4	0.5827	0	1	1	779.912	3116.62	3116.62	1.08	0.00084	HCD (High Energy Collision Dissociation)	MS2	0.404564	5.7	54	90.6407	58109	26032018_Fusion_TMT_SS_Set1_Fr3.raw	F3.3	7609.43	12681.1	22406.7	11205.2	3085.25							5.56		FALSE				0	3.435e-09
FALSE	High	Sequest HT (A2)	Unambiguous	[R].kLYDYcDVPQcAAPSFDcGkPQVEPk.[K]	K1(TMT6plex); C6(Carbamidomethyl); C11(Carbamidomethyl); C18(Carbamidomethyl); K20(TMT6plex); K26(TMT6plex)	1	1	P00747	P00747	1	5	0.5648	0	1	1	752.781	3759.88	3759.88	-0.21	-0.00016	HCD (High Energy Collision Dissociation)	MS2	12.8184	8.3	55.5	46.198	27595	26032018_Fusion_TMT_SS_Set1_Fr2.raw	F3.2	13725.8	7504.59	11239.4	10716.6	11642.1	14192.4		9823.17		3232.93		4.55		FALSE				0	3.435e-09
FALSE	High	Sequest HT (A2)	Selected	[K].AVGDkLPEcEAVcGkPk.[N]	K5(TMT6plex); C9(Carbamidomethyl); C13(Carbamidomethyl); K15(TMT6plex); K17(TMT6plex)	2	6	P00739; P00738	J3QR68; J3KTC3; P00739; P00738; H0Y300; A0A0C4DGL8	1	4	0.5242	0	1	1	637.108	2545.41	2545.41	0.32	0.0002	HCD (High Energy Collision Dissociation)	MS2	8.18976	54.2	54	21.9869	10403	26032018_Fusion_TMT_SS_Set1_Fr3.raw	F3.3	24887.4	19338.8	18184.3	482026		26149.3				1967.63		4.75		FALSE				0	3.469e-09
FALSE	High	Sequest HT (A2)	Selected	[R].VLRENADSLQASLRPHADELk.[A]	K21(TMT6plex)	1	1	P06727	P06727	1	4	0.4809	0	1	1	648.608	2591.41	2591.41	0.26	0.00017	HCD (High Energy Collision Dissociation)	MS2	8.447	10.9	55.5	23.0302	11422	26032018_Fusion_TMT_SS_Set1_Fr2.raw	F3.2	27109	11477.2	5736.89	10320.6	8215.48	12034.4	2194.61	8535.2	1869.57	18146.2		4.7		FALSE				0	3.48e-09
FALSE	High	Sequest HT (A2)	Unambiguous	[R].DIPTNSPELEETLTHTITk.[L]	K19(TMT6plex)	1	1	P01042	P01042	0	3	0.4801	0	1	1	790.087	2368.25	2368.24	0.87	0.00069	HCD (High Energy Collision Dissociation)	MS2	11.6877	14.2	25.191	61.7455	37714	31032018_Fusion_TMT_SS_Set2_Fr3.raw	F4.3	36379.8	27221.9	63305.2	58540.5	33634.6	19694.1	20585.8	6792.09	24826.4	16653.6		4.77		FALSE				0	3.499e-09
FALSE	High	Sequest HT (A2)	Selected	[K].kLISVDTEHSNIYLQNGPDR.[I]	K1(TMT6plex)	2	2	E9PFZ2; P00450	E9PFZ2; P00450	1	4	0.5552	0	1	1	632.838	2528.33	2528.33	-0.86	-0.00055	HCD (High Energy Collision Dissociation)	MS2	5.10741	2.8	23.423	30.3626	16627	01042018_Fusion_TMT_SS_Set4_Fr3.raw	F2.3	9069.62	4469.46	8276.54	23959.7	8995.17	7178.67	3496.51					5.53		FALSE				0	3.525e-09
FALSE	High	Sequest HT (A2)	Unambiguous	[R].FNkNNEGTYYSPNYNPQSR.[S]	K3(TMT6plex)	2	3	E9PFZ2; P00450	E9PFZ2; H7C5R1; P00450	1	3	0.6032	0	1	1	841.401	2522.19	2522.19	-0.11	-9e-05	HCD (High Energy Collision Dissociation)	MS2	0	2.3	25.355	19.0411	8942	01042018_Fusion_TMT_SS_Set4_Fr3.raw	F2.3	3411.58		6275.83	7695.72	6259.02	7933.63	8199.74	5611.72		3459.37		4.41		FALSE				0	3.531e-09
FALSE	High	Sequest HT (A2)	Selected	[R].kGGETSEMYLIQPDSSVkPYR.[V]	K1(TMT6plex); K18(TMT6plex)	1	2	P02675	P02675; D6REL8	1	4	0.6114	0	1	1	711.63	2843.5	2843.5	-0.77	-0.00054	HCD (High Energy Collision Dissociation)	MS2	5.58638	9.6	54	36.5195	20231	31032018_Fusion_TMT_SS_Set2_Fr3.raw	F4.3		2201.39	22421.6	14791.4	18359.6	10466.7	16787.1	3518.94	8439.66	3119.37		5.79		FALSE				0	3.537e-09
FALSE	High	Sequest HT (A2)	Selected	[R].TPGAAANLELIFVGPQHAGNYR.[C]		1	1	P04217	P04217	0	3	0.6373	0	1	1	766.065	2296.18	2296.18	-1	-0.00076	HCD (High Energy Collision Dissociation)	MS2	13.5051	10.7	55.5	63.8649	40006	01042018_Fusion_TMT_SS_Set4_Fr3.raw	F2.3	18435.1	9196.7	11576.4	8007.76	10904	20938	4756.37	12969.5	5782.63	3975.5		4.77		FALSE				0	3.551e-09
FALSE	High	Sequest HT (A2)	Selected	[R].LkcDEWSVNSVGkIEcVSAETTEDcIAk.[I]	K2(TMT6plex); C3(Carbamidomethyl); K13(TMT6plex); C16(Carbamidomethyl); C25(Carbamidomethyl); K28(TMT6plex)	1	1	P02787	P02787	2	4	0.7218	0	1	1	979.75	3915.98	3915.97	1.14	0.00112	HCD (High Energy Collision Dissociation)	MS2	0	12.5	55.5	62.3569	38947	01042018_Fusion_TMT_SS_Set4_Fr3.raw	F2.3	31369.3	3434.68	39960	18355.8	16792.9	8966	2314	3804.67	2748.29	1366.13		6.83		FALSE				0	3.554e-09
FALSE	High	Sequest HT (A2)	Selected	[K].AYkSELEEQLTPVAEETR.[A]	K3(TMT6plex)	1	4	P02649	E7ERP7; H0Y7L5; E9PEV4; P02649	1	3	0.5418	0	1	1	774.738	2322.2	2322.2	-0.79	-0.00061	HCD (High Energy Collision Dissociation)	MS2	14.7572	4.6	55.5	39.5612	22344	31032018_Fusion_TMT_SS_Set2_Fr3.raw	F4.3	2475.49	1342.05	10721.9	10839.6	6446.54	2740.52	7089.04	2292.19	1843.24	2877.98		4.67		FALSE				0	3.583e-09
FALSE	High	Sequest HT (A2)	Unambiguous	[R].FFESFGDLSTPDAVMGNPk.[V]	K19(TMT6plex)	1	2	P68871	F8W6P5; P68871	0	2	0.6443	0	1	1	1144.56	2288.11	2288.11	1.15	0.00132	HCD (High Energy Collision Dissociation)	MS2	9.62078	101.5	54	78.1763	49353	26032018_Fusion_TMT_SS_Set1_Fr3.raw	F3.3	18929.3	6738.65	39342.2	18899.6	39135.7	50564	13117.7	161243	15984.4	695973		4.47		FALSE				0	3.585e-09
FALSE	High	Sequest HT (A2)	Selected	[R].ILLQGTPVAQMTEDAVDAERLk.[H]	K22(TMT6plex)	1	1	P01024	P01024	1	3	0.6296	0	1	1	876.483	2627.43	2627.43	2.78	0.00243	HCD (High Energy Collision Dissociation)	MS2	5.32441	11.2	55.5	79.3261	50993	01042018_Fusion_TMT_SS_Set4_Fr3.raw	F2.3	6561.8	3464.3	9205.62	3774.33	8753.39	21378.1	15603.2	22013.8	13062.1	8422.46		4.67		FALSE				0	3.593e-09
FALSE	High	Sequest HT (A2)	Unambiguous	[R].FNkNNEGTYYSPNYNPQSR.[S]	K3(TMT6plex)	2	3	E9PFZ2; P00450	E9PFZ2; H7C5R1; P00450	1	3	0.5789	0	1	1	841.402	2522.19	2522.19	0.46	0.00039	HCD (High Energy Collision Dissociation)	MS2	0.737497	4.7	54	18.3835	8117	01042018_Fusion_TMT_SS_Set3_Fr2.raw	F1.2	2568.79	6505.03	17136.1	6944.98	4142	2787.83	1776.41	1596.12	2442.77	2234.25		4.75		FALSE				0	3.597e-09
FALSE	High	Sequest HT (A2)	Unambiguous	[K].YNPVVIDFEMQPIHEVLR.[H]		1	1	P07357	P07357	0	3	0.6	0	1	1	733.714	2199.13	2199.13	0.22	0.00016	HCD (High Energy Collision Dissociation)	MS2	8.45236	2.4	54	75.8928	47759	31032018_Fusion_TMT_SS_Set2_Fr3.raw	F4.3	3096.13	1759.58	2567.35	2228.36	4950.1		3205.17	1347.53	1802.51	3030.14		4.1		FALSE				0	3.598e-09
FALSE	High	Sequest HT (A2)	Selected	[R].TTIEkPVWLGFLGPIIk.[A]	K5(TMT6plex); K17(TMT6plex)	2	3	E9PFZ2; P00450	E9PFZ2; P00450; D6RE86	0	3	0.6174	0	1	1	790.825	2370.46	2370.46	2.03	0.0016	HCD (High Energy Collision Dissociation)	MS2	0	32.1	54	103.393	57335	26032018_Fusion_TMT_SS_Set1_Fr6.raw	F3.6	36673.8	20920.9	81299.1	92563	89528.9	3521.81	1796.14	1602.37		1536.6		5.07		FALSE				0	3.664e-09
FALSE	High	Sequest HT (A2)	Unambiguous	[R].LESEETMVLEAHDAQGDVPVTVTVHDFPGkk.[L]	K30(TMT6plex); K31(TMT6plex)	1	1	P01024	P01024	1	5	0.5327	0	1	1	768.202	3836.98	3836.98	0.95	0.00073	HCD (High Energy Collision Dissociation)	MS2	3.59966	8.7	55.5	54.3719	33484	01042018_Fusion_TMT_SS_Set3_Fr2.raw	F1.2	15712.9	38022.3	10381.3	8805.49	9891.88					1517.29		5.65		FALSE				0	3.673e-09
FALSE	High	Sequest HT (A2)	Selected	[K].LREQLGPVTQEFWDNLEkETEGLR.[Q]	K18(TMT6plex)	1	2	P02647	P02647; F8W696	2	4	0.5976	0	1	1	779.91	3116.62	3116.62	-0.56	-0.00044	HCD (High Energy Collision Dissociation)	MS2	8.03097	8.9	54	89.9269	57608	26032018_Fusion_TMT_SS_Set1_Fr3.raw	F3.3	17348.5	17259.9	32339.5	16905	6763.91							5.74		FALSE				0	3.742e-09
FALSE	High	Mascot (A5)	Selected	[R].dIPTNSPELEETLTHTITk.[L]	N-Term(TMT6plex); K19(TMT6plex)	1	1	P01042	P01042	0	3	0.9405	0	1	1	866.475	2597.41	2597.41	1.16	0.001	HCD (High Energy Collision Dissociation)	MS2	0.416304	13.4	39.577	66.4379	42120	01042018_Fusion_TMT_SS_Set3_Fr2.raw	F1.2	23390.7	59656.9	32241.1	20587.8	39946.9		1957.6			9231.34			84	FALSE	40	32	5.64744e-08	0	3.752e-09
FALSE	High	Sequest HT (A2)	Unambiguous	[R].LESEETMVLEAHDAQGDVPVTVTVHDFPGk.[K]	K30(TMT6plex)	1	1	P01024	P01024	0	4	0.6391	0	1	1	870.686	3479.72	3479.72	0.86	0.00074	HCD (High Energy Collision Dissociation)	MS2	6.56413	4.2	55.5	60.1519	35212	01042018_Fusion_TMT_SS_Set4_Fr4.raw	F2.4	15863.5	6782.05	2956.07	1934.29		3791.23	1443.36	6252.63	3143.44			4.71		FALSE				0	3.799e-09
FALSE	High	Sequest HT (A2)	Selected	[K].LGYVTADGETSGSITcGk.[D]	C16(Carbamidomethyl); K18(TMT6plex)	1	1	P08603	P08603	0	2	0.7373	0	1	1	1023.01	2045.01	2045.01	1.22	0.00125	HCD (High Energy Collision Dissociation)	MS2	0	2.6	55.5	31.5475	17353	26032018_Fusion_TMT_SS_Set1_Fr2.raw	F3.2	2605.08	1266.63	8415.28	2520.18	6450.3	3782.41						3.16		FALSE				0	3.819e-09
FALSE	High	Sequest HT (A2)	Unambiguous	[R].ATTVTGTPcQDWAAQEPHRHSIFTPETNPR.[A]	C9(Carbamidomethyl)	1	1	P00747	P00747	1	5	0.6039	0	1	1	681.926	3405.6	3405.6	-0.51	-0.00035	HCD (High Energy Collision Dissociation)	MS2	17.0287	0.6	55.5	24.0851	10219	31032018_Fusion_TMT_SS_Set2_Fr5.raw	F4.5							1213.59	2468.25		2183.44		4.57		FALSE				0	3.829e-09
FALSE	High	Sequest HT (A2)	Selected	[K].ENQLEVLEVSWLHGLk.[A]	K16(TMT6plex)	1	1	P02750	P02750	0	3	0.683	0	1	1	708.395	2123.17	2123.17	0.07	5e-05	HCD (High Energy Collision Dissociation)	MS2	6.6232	2.4	55.5	93.0358	57777	01042018_Fusion_TMT_SS_Set4_Fr4.raw	F2.4	6190.38		7066.13	7533.32	2643.63							3.88		FALSE				0	3.869e-09
FALSE	High	Sequest HT (A2)	Unambiguous	[R].TLDLGENQLETLPPDLLR.[G]		1	1	P02750	P02750	0	2	0.5529	0	1	1	1019.05	2037.1	2037.09	4.52	0.00461	HCD (High Energy Collision Dissociation)	MS2	8.44374	0.1	54	80.9467	52268	31032018_Fusion_TMT_SS_Set2_Fr2.raw	F4.2			1362.97									5.01		FALSE				0	3.901e-09
FALSE	High	Sequest HT (A2)	Selected	[K].kVEGTAFVIFGIQDGEQR.[I]	K1(TMT6plex)	1	1	P01024	P01024	1	3	0.6479	0	1	1	741.738	2223.2	2223.2	0.91	0.00067	HCD (High Energy Collision Dissociation)	MS2	10.7544	3.6	18.53	60.7139	36988	31032018_Fusion_TMT_SS_Set2_Fr3.raw	F4.3	19709.2	23478.4	10448.3	19634	7136.78		8395.93	4748.78	8559.33			4.8		FALSE				0	3.909e-09
FALSE	High	Sequest HT (A2)	Unambiguous	[K].LAAcLEGNcAEGLGTNYR.[G]	C4(Carbamidomethyl); C9(Carbamidomethyl)	1	3	P00734	C9JV37; P00734; E9PIT3	0	2	0.6934	0	1	1	984.949	1968.89	1968.89	0.31	0.00031	HCD (High Energy Collision Dissociation)	MS2	12.2548	0.6	54	31.9848	17553	01042018_Fusion_TMT_SS_Set3_Fr2.raw	F1.2		2703.77			2809.52							2.87		FALSE				0	3.941e-09
FALSE	High	Sequest HT (A2)	Unambiguous	[R].kYTYNYEAESSSGVPGTADSR.[S]	K1(TMT6plex)	1	2	P04114	A8MUN2; P04114	1	3	0.6004	0	1	1	837.736	2511.19	2511.18	3.77	0.00316	HCD (High Energy Collision Dissociation)	MS2	10.0098	5.2	23.143	19.9834	9252	01042018_Fusion_TMT_SS_Set4_Fr2.raw	F2.2	42125.9	36913.4	16156.8	7929.15	5911.98	4481.78		7938.56				5.23		FALSE				0	3.949e-09
FALSE	High	Sequest HT (A2)	Unambiguous	[K].TFYEPGEEITYSckPGYVSR.[G]	C13(Carbamidomethyl); K14(TMT6plex)	1	2	P02749	J3QRN2; P02749	0	3	0.5953	0	1	1	871.423	2612.26	2612.25	0.63	0.00055	HCD (High Energy Collision Dissociation)	MS2	2.35888	27.7	47.971	42.2316	24794	26032018_Fusion_TMT_SS_Set1_Fr2.raw	F3.2	58352.8	54854	37625.5	24090	49899.1	30163.9	7445.88	21826.9	12197.3	18790.8		4.67		FALSE				0	3.953e-09
FALSE	High	Sequest HT (A2)	Unambiguous	[R].LQQVLHAGSGPcLPHLLSR.[L]	C12(Carbamidomethyl)	1	4	P08697	P08697; A0A0G2JPA8; A0A0J9YY65; C9JMH6	0	4	0.5783	0	1	1	521.536	2083.12	2083.12	-0.46	-0.00024	HCD (High Energy Collision Dissociation)	MS2	9.41963	3.3	55.5	33.848	18465	26032018_Fusion_TMT_SS_Set1_Fr3.raw	F3.3	3786.4	2747.46	3596.66	10131.4	8537.4	1606.43				2466.34		5.62		FALSE				0	3.977e-09
FALSE	High	Sequest HT (A2)	Unambiguous	[K].VkVEPLYELVTATDFAYSSTVR.[Q]	K2(TMT6plex)	1	3	P07358	P07358; F5GY80; F5H7G1	1	3	0.6935	0	1	1	906.494	2717.47	2717.46	2.83	0.00257	HCD (High Energy Collision Dissociation)	MS2	5.79884	1.7	54	98.1943	61142	31032018_Fusion_TMT_SS_Set2_Fr4.raw	F4.4	2232.49	1848.38	2929.88	6589.25			1678.17		2088.92			4.96		FALSE				0	3.999e-09
FALSE	High	Sequest HT (A2)	Unambiguous	[K].ELSSFIDkGQELcADYSENTFTEYk.[K]	K8(TMT6plex); C13(Carbamidomethyl); K25(TMT6plex)	2	2	D6RF35; P02774	D6RF35; P02774	1	3	0.6392	0	1	1	1144.89	3432.66	3432.66	0.31	0.00035	HCD (High Energy Collision Dissociation)	MS2	0	35.6	30.062	78.3024	50269	01042018_Fusion_TMT_SS_Set4_Fr3.raw	F2.3	67010.4	36104.1	106581	138502	81799.7	41823.9	7243.59	112805	44416.8	18075.1		5.71		FALSE				0	4.071e-09
FALSE	High	Sequest HT (A2)	Unambiguous	[R].kFIcPLTGLWPINTLk.[C]	K1(TMT6plex); C4(Carbamidomethyl); K16(TMT6plex)	1	3	P02749	J3QRN2; P02749; J3QLI0	1	3	0.5978	0	1	1	787.139	2359.4	2359.4	1.44	0.00113	HCD (High Energy Collision Dissociation)	MS2	0.191066	20.5	43.327	92.3225	51036	31032018_Fusion_TMT_SS_Set2_Fr6.raw	F4.6	12946.1	8919.35	24714.9	8882.77	18402.6	21127	31969.1	39627.4	34483.1	67723.3		5.52		FALSE				0	4.105e-09
FALSE	High	Sequest HT (A2)	Unambiguous	[R].SASLHLPkLSITGTYDLkSVLGQLGITk.[V]	K8(TMT6plex); K18(TMT6plex); K28(TMT6plex)	2	3	A0A024R6I7; P01009	A0A024R6I7; A0A0G2JRN3; P01009	2	4	0.7718	0	1	1	907.798	3628.17	3628.17	1	0.00091	HCD (High Energy Collision Dissociation)	MS2	14.8349	12.7	37.993	96.4973	59635	01042018_Fusion_TMT_SS_Set3_Fr6.raw	F1.6	4716.83	19564.2	81764.4	24688	15339.5	5523.53	4760.38	9487.54	9979.94	17878.8		5.04		FALSE				0	4.148e-09
FALSE	High	Sequest HT (A2)	Unambiguous	[K].HATkTAkDALSSVQESQVAQQAR.[G]	K4(TMT6plex); K7(TMT6plex)	1	2	B0YIW2	P02656; B0YIW2	2	4	0.5197	0	1	1	728.905	2912.6	2912.6	1.13	0.00082	HCD (High Energy Collision Dissociation)	MS2	8.8463	12.5	55.5	17.7051	7995	01042018_Fusion_TMT_SS_Set4_Fr3.raw	F2.3	2629.11	1886.47	1469.66	3098.91	6918.24	20659.2	46235.4	17117.2	8203.3	13743.6		5.83		FALSE				0	4.165e-09
FALSE	High	Sequest HT (A2)	Unambiguous	[R].SEETkENEGFTVTAEGkGQGTLSVVTMYHAk.[A]	K5(TMT6plex); K17(TMT6plex); K31(TMT6plex)	1	2	P01024	P01024; M0QYC8	2	5	0.6046	0	1	1	804.024	4016.09	4016.09	1.04	0.00083	HCD (High Energy Collision Dissociation)	MS2	17.7635	8.5	46.1	49.3079	29803	01042018_Fusion_TMT_SS_Set4_Fr3.raw	F2.3	23153.4	3175.31	13135	2886.56	8746.6	10822.5	15941.5	18503.5	3931.92	3656.88		5.26		FALSE				0	4.193e-09
FALSE	High	Sequest HT (A2)	Selected	[K].VFSNGADLSGVTEEAPLkLSk.[AV]	K18(TMT6plex); K21(TMT6plex)	2	3	A0A024R6I7; P01009	A0A024R6I7; A0A0G2JRN3; P01009	1	3	0.6563	0	1	1	874.161	2620.47	2620.46	2.89	0.00252	HCD (High Energy Collision Dissociation)	MS2	20.348	13.4	55.5	58.6052	36321	01042018_Fusion_TMT_SS_Set4_Fr3.raw	F2.3	13343.5	10098.4	19902.9	41926.1	12604.2	13424.2	6188.81	7821.18	3405.86	2326.69		4.16		FALSE				0	4.214e-09
FALSE	High	Sequest HT (A2)	Selected	[R].TLDLGENQLETLPPDLLRGPLQLER.[L]		1	1	P02750	P02750	1	3	0.5763	0	1	1	944.182	2830.53	2830.53	0.28	0.00027	HCD (High Energy Collision Dissociation)	MS2	2.83964	0.5	51.528	89.8668	58437	01042018_Fusion_TMT_SS_Set4_Fr2.raw	F2.2	4344.18	1515.33										4.65		FALSE				0	4.252e-09
FALSE	High	Sequest HT (A2)	Selected	[K].AVGDkLPEcEAVcGkPk.[N]	K5(TMT6plex); C9(Carbamidomethyl); C13(Carbamidomethyl); K15(TMT6plex); K17(TMT6plex)	2	6	P00739; P00738	J3QR68; J3KTC3; P00739; P00738; H0Y300; A0A0C4DGL8	1	4	0.5009	0	1	1	637.108	2545.41	2545.41	0.1	6e-05	HCD (High Energy Collision Dissociation)	MS2	4.8007	85.7	55.5	22.8352	11512	01042018_Fusion_TMT_SS_Set4_Fr3.raw	F2.3	503218	59693.8	41493.6	8784.8	23401.8	61692.1	73079.7	64411.5	5063.83	2406.75		5.35		FALSE				0	4.304e-09
FALSE	High	Sequest HT (A2)	Unambiguous	[R].TPEVTcVVVDVSHEDPEVk.[F]	C6(Carbamidomethyl); K19(TMT6plex)	1	3	A0A0A0MS08	P01857; A0A0A0MS08; A0A0A0MS07	0	3	0.686	0	1	1	790.068	2368.19	2368.19	-0.9	-0.00071	HCD (High Energy Collision Dissociation)	MS2	8.78392	3.7	55.5	47.7136	27103	01042018_Fusion_TMT_SS_Set3_Fr4.raw	F1.4	3727.68	12624.5	5276.4	4454.19	8510.38					1917.09		4.3		FALSE				0	4.324e-09
FALSE	High	Sequest HT (A2)	Selected	[R].HTFMGVVSLGSPSGEVSHPR.[K]		1	2	C9JV77	C9JV77; P02765	0	4	0.6667	0	1	1	521.012	2081.03	2081.02	0.97	0.00051	HCD (High Energy Collision Dissociation)	MS2	8.5995	0.2	39.705	27.1537	13633	01042018_Fusion_TMT_SS_Set3_Fr6.raw	F1.6										2430.82		5.34		FALSE				0	4.345e-09
FALSE	High	Sequest HT (A2)	Selected	[R].GAEDSLADQAANkWGR.[S]	K13(TMT6plex)	1	1	P0DJI9	P0DJI9	1	3	0.4815	0	1	1	639.992	1917.96	1917.96	0.14	9e-05	HCD (High Energy Collision Dissociation)	MS2	4.25823	18	45.218	35.2925	19899	01042018_Fusion_TMT_SS_Set3_Fr2.raw	F1.2	2343.99	4472.9	45789.8	8652.76	4597.71	10811.1	3631.09	27210.4	28444.5	82900.6		4.86		FALSE				0	4.402e-09
FALSE	High	Sequest HT (A2)	Selected	[R].SEETkENEGFTVTAEGk.[G]	K5(TMT6plex); K17(TMT6plex)	1	2	P01024	P01024; M0QYC8	1	3	0.5897	0	1	1	772.066	2314.18	2314.18	1.28	0.00099	HCD (High Energy Collision Dissociation)	MS2	0	58.5	28.662	21.2315	9886	26032018_Fusion_TMT_SS_Set1_Fr3.raw	F3.3	99224.1	98695.7	324009	297778	189351	36408.6	12918.5	18236	3723.71	4662.58		5.46		FALSE				0	4.415e-09
FALSE	High	Sequest HT (A2)	Unambiguous	[R].DIPTNSPELEETLTHTITk.[L]	K19(TMT6plex)	1	1	P01042	P01042	0	3	0.5226	0	1	1	790.087	2368.25	2368.24	0.59	0.00047	HCD (High Energy Collision Dissociation)	MS2	1.744	13.3	38.253	62.1742	38762	26032018_Fusion_TMT_SS_Set1_Fr2.raw	F3.2	33698.2	47853	35413.1	26797.7	34962.1	9678		2654.89				4.42		FALSE				0	4.442e-09
FALSE	High	Sequest HT (A2)	Selected	[R].IFFHLNAVALGDGGHYTcR.[Y]	C18(Carbamidomethyl)	1	2	P04217	P04217; M0R009	0	4	0.475	0	1	1	537.766	2148.04	2148.04	-0.78	-0.00042	HCD (High Energy Collision Dissociation)	MS2	16.5603	2	55.5	46.35	27044	31032018_Fusion_TMT_SS_Set2_Fr3.raw	F4.3	2217.57	1505.58	7003.83	8029.53	1635.4							5.2		FALSE				0	4.462e-09
FALSE	High	Sequest HT (A2)	Selected	[K].kLGQSLDcNAEVYVVPWEk.[K]	K1(TMT6plex); C8(Carbamidomethyl); K19(TMT6plex)	1	1	P01042	P01042	1	4	0.6527	0	1	1	674.115	2693.44	2693.44	0.5	0.00034	HCD (High Energy Collision Dissociation)	MS2	1.90609	17.7	55.5	65.6889	41306	01042018_Fusion_TMT_SS_Set4_Fr3.raw	F2.3	23940.1	31482.2	21855.5	22067.6	14622.6	18482.8	3754.49	23097.8	12527.5	6601.37		5.5		FALSE				0	4.463e-09
FALSE	High	Sequest HT (A2)	Selected	[R].QVREPGQDLVVLPLSITTDFIPSFR.[L]		1	1	P01024	P01024	1	3	0.6004	0	1	1	943.185	2827.54	2827.54	1.64	0.00154	HCD (High Energy Collision Dissociation)	MS2	7.2003	3.4	54	109.958	70017	01042018_Fusion_TMT_SS_Set3_Fr4.raw	F1.4		3444.17		2095.6		9125.89	3477.4	7405.73	1961.71	7136.51		4.88		FALSE				0	4.49e-09
FALSE	High	Sequest HT (A2)	Selected	[K].DkDQEVLLQTFLDDASPGDkR.[L]	K2(TMT6plex); K20(TMT6plex)	1	2	P04114	A8MUN2; P04114	2	4	0.5009	0	1	1	712.881	2848.5	2848.51	-2.19	-0.00156	HCD (High Energy Collision Dissociation)	MS2	20.8977	10.3	55.5	72.8354	45606	26032018_Fusion_TMT_SS_Set1_Fr3.raw	F3.3	12702	16310.1	16656.2	18817.7	29864.9	3097.66	1159.5	1803.43				5.83		FALSE				0	4.527e-09
FALSE	High	Sequest HT (A2)	Unambiguous	[K].THTcPPcPAPELLGGPSVFLFPPkPk.[D]	C4(Carbamidomethyl); C7(Carbamidomethyl); K24(TMT6plex); K26(TMT6plex)	1	3	A0A0A0MS08	P01857; A0A0A0MS08; A0A0A0MS07	0	4	0.6579	0	1	1	826.452	3302.79	3302.78	0.68	0.00056	HCD (High Energy Collision Dissociation)	MS2	1.43529	7.4	29.916	73.6256	44231	31032018_Fusion_TMT_SS_Set2_Fr4.raw	F4.4	15795.5	24877.8	33176.7	50512.6	6382.89	3281.77			3802.87			4.94		FALSE				0	4.544e-09
FALSE	High	Sequest HT (A2)	Selected	[K].RIPIEDGSGEVVLSR.[K]		1	1	P01024	P01024	1	3	0.6357	0	1	1	542.965	1626.88	1626.88	0.55	0.0003	HCD (High Energy Collision Dissociation)	MS2	0.880161	0.7	30.561	24.7209	12468	01042018_Fusion_TMT_SS_Set3_Fr2.raw	F1.2	5375.91	3409.45			3087.44							5.49		FALSE				0	4.564e-09
FALSE	High	Sequest HT (A2)	Selected	[R].SILQMSLDHHIVTPLTSLVIENEAGDER.[M]		1	2	P19823	P19823; Q5T985	0	4	0.6311	0	1	1	780.153	3117.59	3117.59	0.59	0.00046	HCD (High Energy Collision Dissociation)	MS2	0.962371	0.5	54	78.3686	47717	01042018_Fusion_TMT_SS_Set4_Fr4.raw	F2.4		1465.83		1325.14		2163.03						5.15		FALSE				0	4.574e-09
FALSE	High	Sequest HT (A2)	Selected	[R].TVVQPSVGAAAGPVVPPcPGR.[I]	C18(Carbamidomethyl)	1	2	C9JV77	C9JV77; P02765	0	3	0.4478	0	1	1	672.695	2016.07	2016.07	0.57	0.00038	HCD (High Energy Collision Dissociation)	MS2	0.181836	0.6	6.774	34.2124	19198	31032018_Fusion_TMT_SS_Set2_Fr2.raw	F4.2			17865.2	12810.9	18708.2							5.27		FALSE				0	4.658e-09
FALSE	High	Mascot (A5)	Selected	[R].gPEEEHLGILGPVIWAEVGDTIR.[V]	N-Term(TMT6plex)	2	3	E9PFZ2; P00450	E9PFZ2; H7C5R1; P00450	0	3	1	0	1	1	906.156	2716.45	2716.45	0.82	0.00074	HCD (High Energy Collision Dissociation)	MS2	6.14684	3.5	26.738	98.5833	62223	01042018_Fusion_TMT_SS_Set3_Fr4.raw	F1.4	5800.36	37669.1	8971.17	2697.97	15275.5								85	FALSE	39	32	4.51035e-08	0	4.696e-09
FALSE	High	Sequest HT (A2)	Selected	[K].TFYEPGEEITYSckPGYVSR.[G]	C13(Carbamidomethyl); K14(TMT6plex)	1	2	P02749	J3QRN2; P02749	0	3	0.6067	0	1	1	871.423	2612.26	2612.25	0.63	0.00055	HCD (High Energy Collision Dissociation)	MS2	0	7.3	11.081	43.6878	25777	01042018_Fusion_TMT_SS_Set4_Fr2.raw	F2.2	45297.7	98656.1	36900.3	47724.7	9520.63	37224	9586.84	58270	17267.9			4.5		FALSE				0	4.783e-09
FALSE	High	Sequest HT (A2)	Unambiguous	[K].IFFYDSENPPASEVLR.[I]		1	1	P27169	P27169	0	2	0.6494	0	1	1	942.463	1883.92	1883.92	0.43	0.00041	HCD (High Energy Collision Dissociation)	MS2	0		54	65.8152	41676	01042018_Fusion_TMT_SS_Set3_Fr2.raw	F1.2												3.48		FALSE				0	4.802e-09
FALSE	High	Sequest HT (A2)	Unambiguous	[R].LLATLcSAEVcQcAEGkcPR.[Q]	C6(Carbamidomethyl); C11(Carbamidomethyl); C13(Carbamidomethyl); K17(TMT6plex); C18(Carbamidomethyl)	3	9	A0A140TA32; A0A0G2JPR0; A0A140TA29	F5GXS0; A0A0G2JL54; A0A140TA32; A0A0G2JPR0; P0C0L4; A0A140TA29; P0C0L5; A0A140TA44; A0A140TA49	1	4	0.5389	0	1	1	638.813	2552.23	2552.23	1.08	0.00069	HCD (High Energy Collision Dissociation)	MS2	5.65275	33.5	55.5	33.0145	18354	31032018_Fusion_TMT_SS_Set2_Fr2.raw	F4.2	6402.97	4127.95	7610.63	8363.67	11041.4	63450	58549.9	67276.1	22953.1	99063.4		5.01		FALSE				0	4.835e-09
FALSE	High	Sequest HT (A2)	Unambiguous	[R].LLATLcSAEVcQcAEGKcPR.[Q]	C6(Carbamidomethyl); C11(Carbamidomethyl); C13(Carbamidomethyl); C18(Carbamidomethyl)	3	9	A0A140TA32; A0A0G2JPR0; A0A140TA29	F5GXS0; A0A0G2JL54; A0A140TA32; A0A0G2JPR0; P0C0L4; A0A140TA29; P0C0L5; A0A140TA44; A0A140TA49	1	3	0.6176	0	1	1	775.029	2323.07	2323.07	2.75	0.00213	HCD (High Energy Collision Dissociation)	MS2	13.7576	4.4	55.5	24.6418	12582	31032018_Fusion_TMT_SS_Set2_Fr2.raw	F4.2	4023.88	7863.15	11482.7	10528.2	3620.64	1442.43	1383.32	1360.67		1797.91		4.89		FALSE				0	4.885e-09
FALSE	High	Sequest HT (A2)	Unambiguous	[R].kYTYNYEAESSSGVPGTADSR.[S]	K1(TMT6plex)	1	2	P04114	A8MUN2; P04114	1	3	0.6033	0	1	1	837.736	2511.19	2511.18	3.81	0.00319	HCD (High Energy Collision Dissociation)	MS2	0	1	55.5	18.3915	7962	26032018_Fusion_TMT_SS_Set1_Fr3.raw	F3.3	1427.81	2193.21	1742.24		2632.47					1293.63		4.79		FALSE				0	4.933e-09
FALSE	High	Sequest HT (A2)	Unambiguous	[K].HVEDVPAFQALGSLNDLQFFR.[Y]		1	3	P25311	P25311; C9JEV0; H7BZJ8	0	3	0.6685	0	1	1	801.742	2403.21	2403.21	0.33	0.00027	HCD (High Energy Collision Dissociation)	MS2	3.55262	2.1	54	98.6661	64650	01042018_Fusion_TMT_SS_Set4_Fr3.raw	F2.3	2245.37	1904.6				9397.39	1608.09	2870.78		2764.95		5.46		FALSE				0	4.94e-09
FALSE	High	Sequest HT (A2)	Unambiguous	[R].GGSGGSHGGGSGFGGESGGSYGGGEEASGSGGGYGGGSGk.[S]	K40(TMT6plex)	1	2	P35527	P35527; K7EQQ3	0	3	0.7113	0	1	1	1151.49	3452.46	3452.44	3.33	0.00383	HCD (High Energy Collision Dissociation)	MS2	0	1.2	55.5	10.6848	2927	31032018_Fusion_TMT_SS_Set2_Fr2.raw	F4.2	1493.63		8964.6	1859.32								2.91		FALSE				0	4.96e-09
FALSE	High	Sequest HT (A2)	Selected	[K].WYLFGMGNEVDVHAAFFHGQALTNk.[N]	K25(TMT6plex)	2	3	E9PFZ2; P00450	E9PFZ2; H7C5R1; P00450	0	4	0.6594	0	1	1	771.138	3081.53	3081.52	1.49	0.00115	HCD (High Energy Collision Dissociation)	MS2	2.47611	3.5	54	82.6348	51119	01042018_Fusion_TMT_SS_Set3_Fr4.raw	F1.4	6603.38	10106.6	1539.01	2072.45	13409.3	1220.05						4.61		FALSE				0	5.002e-09
FALSE	High	Sequest HT (A2)	Selected	[R].LYGSEAFATDFQDSAAAkk.[L]	K18(TMT6plex); K19(TMT6plex)	1	2	P01011	G3V595; P01011	1	3	0.6534	0	1	1	826.769	2478.29	2478.29	0.03	2e-05	HCD (High Energy Collision Dissociation)	MS2	23.1433	15.7	55.5	52.1767	31830	01042018_Fusion_TMT_SS_Set4_Fr3.raw	F2.3	15549.4	8647.64	15842.2	37499.2	21708.7	18657.7	8890.79	13261.8	10200.4	4972.47		4.53		FALSE				0	5.003e-09
FALSE	High	Sequest HT (A2)	Selected	[K].TAkDALSSVQESQVAQQAR.[G]	K3(TMT6plex)	1	2	B0YIW2	P02656; B0YIW2	1	3	0.4765	0	1	1	749.405	2246.2	2246.19	3.38	0.00253	HCD (High Energy Collision Dissociation)	MS2	32.833	1.9	55.5	19.5637	8699	01042018_Fusion_TMT_SS_Set3_Fr3.raw	F1.3	1182.03	2233.37	1458.32	1627.19	2969.27	1631.57		2203.89		5602.1		4.05		FALSE				0	5.064e-09
FALSE	High	Sequest HT (A2)	Unambiguous	[K].VNWEEEAASGLLTSLkDNVPk.[A]	K16(TMT6plex); K21(TMT6plex)	1	1	P04114	P04114	1	3	0.3982	0	1	1	920.173	2758.51	2758.5	1.05	0.00097	HCD (High Energy Collision Dissociation)	MS2	8.27787	8.3	54	98.4322	63584	26032018_Fusion_TMT_SS_Set1_Fr3.raw	F3.3	4031.22	11850	15707.5	15956.8	34270.6	1825.37		1812.2				4.37		FALSE				0	5.072e-09
FALSE	High	Sequest HT (A2)	Unambiguous	[K].ScESNSPFPVHPGTAEccTkEGLER.[K]	C2(Carbamidomethyl); C17(Carbamidomethyl); C18(Carbamidomethyl); K20(TMT6plex)	2	4	D6RF35; P02774	D6RF35; D6RBJ7; P02774; D6RF20	1	4	0.6674	0	1	1	770.354	3078.39	3078.39	0.42	0.00032	HCD (High Energy Collision Dissociation)	MS2	17.9704	7.3	55.5	24.3816	12551	01042018_Fusion_TMT_SS_Set4_Fr3.raw	F2.3	1603.03	1495.53	6129.34	6495	2572.72	12518.6	7481.53	20034.3	9590.62	3913.58		4.78		FALSE				0	5.079e-09
FALSE	High	Sequest HT (A2)	Unambiguous	[R].ILLQGTPVAQMTEDAVDAER.[L]		1	1	P01024	P01024	0	3	0.5417	0	1	1	719.701	2157.09	2157.09	1.18	0.00085	HCD (High Energy Collision Dissociation)	MS2	0	0.5	55.5	73.5896	46980	31032018_Fusion_TMT_SS_Set2_Fr2.raw	F4.2		1473.59	1266.98	1758.34								4.56		FALSE				0	5.119e-09
FALSE	High	Sequest HT (A2)	Unambiguous	[K].ELSSFIDkGQELcADYSENTFTEYkk.[K]	K8(TMT6plex); C13(Carbamidomethyl); K25(TMT6plex); K26(TMT6plex)	2	2	D6RF35; P02774	D6RF35; P02774	2	4	0.6263	0	1	1	948.235	3789.92	3789.91	0.81	0.00077	HCD (High Energy Collision Dissociation)	MS2	0	13	54	71.3075	44554	01042018_Fusion_TMT_SS_Set3_Fr3.raw	F1.3	10585	7927.92	20944.9	22484.8	12166	9748.11	1693.87	12999.8	15824.1	21156.8		5.94		FALSE				0	5.13e-09
FALSE	High	Sequest HT (A2)	Unambiguous	[K].AVGDkLPEcEADDGcPkPPEIAHGYVEHSVR.[Y]	K5(TMT6plex); C9(Carbamidomethyl); C15(Carbamidomethyl); K17(TMT6plex)	1	5	P00738	J3QR68; P00738; H0Y300; J3QLC9; J3KRH2	1	6	0.5134	0	1	1	649.327	3890.93	3890.92	1.29	0.00084	HCD (High Energy Collision Dissociation)	MS2	0.641593	12.4	55.5	26.9454	14051	01042018_Fusion_TMT_SS_Set4_Fr2.raw	F2.2	48699.9	2885.58	9484.19	1198.27	6655.66	13577.3	23168.7	14126	1626.18			4.48		FALSE				0	5.132e-09
FALSE	High	Sequest HT (A2)	Selected	[K].kVEGTAFVIFGIQDGEQR.[I]	K1(TMT6plex)	1	1	P01024	P01024	1	3	0.5793	0	1	1	741.738	2223.2	2223.2	0.5	0.00037	HCD (High Energy Collision Dissociation)	MS2	7.39693	5.2	54	60.6445	35585	01042018_Fusion_TMT_SS_Set3_Fr6.raw	F1.6	7244.86	2811.44	2931.5	4199.84	15892.4	6364.11	6579.01	2705.1		4118.42		4.73		FALSE				0	5.138e-09
FALSE	High	Sequest HT (A2)	Unambiguous	[R].LESEETMVLEAHDAQGDVPVTVTVHDFPGkk.[L]	K30(TMT6plex); K31(TMT6plex)	1	1	P01024	P01024	1	4	0.6589	0	1	1	959.998	3836.97	3836.98	-2.38	-0.00228	HCD (High Energy Collision Dissociation)	MS2	0	2.5	55.5	52.8254	31535	26032018_Fusion_TMT_SS_Set1_Fr3.raw	F3.3	3149.89	11711.4	2804.64	3628.66	1555.47			1999.03				5.16		FALSE				0	5.152e-09
FALSE	High	Sequest HT (A2)	Unambiguous	[K].TFYEPGEEITYSckPGYVSR.[G]	C13(Carbamidomethyl); K14(TMT6plex)	1	2	P02749	J3QRN2; P02749	0	3	0.6279	0	1	1	871.423	2612.25	2612.25	0.37	0.00032	HCD (High Energy Collision Dissociation)	MS2	0	9.9	7.178	42.8466	25260	01042018_Fusion_TMT_SS_Set3_Fr2.raw	F1.2	159879	257478	42638.7	77492.7	46054.2	20110	20202.9	21071	29033.4	90718.1		4.38		FALSE				0	5.171e-09
FALSE	High	Sequest HT (A2)	Selected	[K].VGLSGMAIADVTLLSGFHALR.[A]		1	3	A0A0G2JPR0	A0A0G2JPR0; P0C0L4; P0C0L5	0	3	0.541	0	1	1	710.058	2128.16	2128.16	0.48	0.00034	HCD (High Energy Collision Dissociation)	MS2	0.780142		54	98.4037	61289	31032018_Fusion_TMT_SS_Set2_Fr4.raw	F4.4												3.29		FALSE				0	5.279e-09
FALSE	High	Sequest HT (A2)	Selected	[R].SAGWNIPIGLLYcDLPEPR.[K]	C13(Carbamidomethyl)	1	2	P02787	C9JVG0; P02787	0	3	0.5904	0	1	1	724.37	2171.1	2171.1	0.44	0.00032	HCD (High Energy Collision Dissociation)	MS2	0.408995		54	105.299	68376	26032018_Fusion_TMT_SS_Set1_Fr3.raw	F3.3												4.15		FALSE				0	5.357e-09
FALSE	High	Sequest HT (A2)	Unambiguous	[R].AGLLRPDYALLGHR.[Q]		1	1	Q96PD5	Q96PD5	0	3	0.386	0	1	1	517.963	1551.88	1551.88	0.03	2e-05	HCD (High Energy Collision Dissociation)	MS2	27.7359	15.3	55.5	30.7028	16865	01042018_Fusion_TMT_SS_Set4_Fr3.raw	F2.3	19717.5	9934.87	10701.3	13686.5	12576.6	34071.9	6451.83	20186.7	11779.5	11917.3		4.56		FALSE				0	5.397e-09
FALSE	High	Sequest HT (A2)	Unambiguous	[K].SLAELGGHLDQQVEEFR.[R]		1	1	P06727	P06727	0	3	0.5412	0	1	1	643.323	1927.96	1927.95	2.38	0.00153	HCD (High Energy Collision Dissociation)	MS2	29.4952	0.5	54	50.7559	30897	01042018_Fusion_TMT_SS_Set3_Fr2.raw	F1.2	2586.85	2694.33										4.25		FALSE				0	5.407e-09
FALSE	High	Sequest HT (A2)	Unambiguous	[R].HTFMGVVSLGSPSGEVSHPR.[K]		1	2	C9JV77	C9JV77; P02765	0	4	0.6581	0	1	1	521.011	2081.02	2081.02	0.01	1e-05	HCD (High Energy Collision Dissociation)	MS2	24.077	5.8	21.869	27.3071	14536	01042018_Fusion_TMT_SS_Set4_Fr3.raw	F2.3	3643.6		4671.01	6365.08	7701.04	57454	19809.9	17998.1	3489.61	26747.9		5.06		FALSE				0	5.412e-09
FALSE	High	Sequest HT (A2)	Selected	[K].VLGAFSDGLAHLDNLk.[G]	K16(TMT6plex)	2	5	P02042; P68871	E9PFT6; P02042; E9PEW8; F8W6P5; P68871	0	3	0.6296	0	1	1	633.69	1899.05	1899.05	0.21	0.00013	HCD (High Energy Collision Dissociation)	MS2	1.86744	15.1	54	66.0525	41499	26032018_Fusion_TMT_SS_Set1_Fr2.raw	F3.2	2376.4		24981.4	4461.96	50495.4			12364.2		61037.4		4.86		FALSE				0	5.507e-09
FALSE	High	Sequest HT (A2)	Unambiguous	[R].LLQEGQALEYVcPSGFYPYPVQTR.[T]	C12(Carbamidomethyl)	1	4	B4E1Z4	P00751; B4E1Z4; C9JRT3; A0A0G2JH38	0	3	0.6097	0	1	1	939.131	2815.38	2815.38	0.99	0.00093	HCD (High Energy Collision Dissociation)	MS2	0		2.49	79.5927	50365	31032018_Fusion_TMT_SS_Set2_Fr3.raw	F4.3												4.33		FALSE				0	5.509e-09
FALSE	High	Sequest HT (A2)	Selected	[R].TPGAAANLELIFVGPQHAGNYR.[C]		1	1	P04217	P04217	0	3	0.6587	0	1	1	766.067	2296.19	2296.18	1.21	0.00093	HCD (High Energy Collision Dissociation)	MS2	3.89578	1.3	55.5	62.9778	39321	26032018_Fusion_TMT_SS_Set1_Fr2.raw	F3.2	1426.71	7457.6	1223.72		2692.9							4.16		FALSE				0	5.513e-09
FALSE	High	Sequest HT (A2)	Unambiguous	[R].HRHPDEAAFFDTASTGk.[T]	K17(TMT6plex)	1	1	P02671	P02671	1	3	0.6725	0	1	1	706.019	2116.04	2116.04	0.51	0.00036	HCD (High Energy Collision Dissociation)	MS2	0	36.6	55.5	14.334	5448	31032018_Fusion_TMT_SS_Set2_Fr2.raw	F4.2	3371.73	1733	25204.1	15866.1	33815.1	73513.3	91187.1	53995.8	32461.6	40694		5.68		FALSE				0	5.547e-09
FALSE	High	Sequest HT (A2)	Selected	[R].LLGNVLVcVLAHHFGk.[E]	C8(Carbamidomethyl); K16(TMT6plex)	1	1	P68871	P68871	0	3	0.5809	0	1	1	669.392	2006.16	2006.16	1.71	0.00114	HCD (High Energy Collision Dissociation)	MS2	14.377	5.8	54	80.7731	49150	01042018_Fusion_TMT_SS_Set3_Fr6.raw	F1.6	6456.18	8676.6	11474.4	23910.5	5451.37		1523.39			1792.71		4.7		FALSE				0	5.616e-09
FALSE	High	Sequest HT (A2)	Unambiguous	[K].SPVGVQPILNEHTFcAGMSk.[Y]	C15(Carbamidomethyl); K20(TMT6plex)	1	6	P00738	J3QR68; P00738; H0Y300; A0A0C4DGL8; J3QLC9; A0A087WU08	0	3	0.6546	0	1	1	801.081	2401.23	2401.22	2.99	0.00239	HCD (High Energy Collision Dissociation)	MS2	0	34.2	15.334	49.5195	29230	26032018_Fusion_TMT_SS_Set1_Fr3.raw	F3.3	109755	14898.8	5111.95	1.09362e+06		36350.4						6.08		FALSE				0	5.629e-09
FALSE	High	Sequest HT (A2)	Unambiguous	[R].kVGSQYRLEDSVTYHcSR.[G]	K1(TMT6plex); C16(Carbamidomethyl)	1	4	B4E1Z4	E7ETN3; P00751; B4E1Z4; A0A0G2JH38	2	4	0.6282	0	1	1	604.308	2414.21	2414.21	0.59	0.00035	HCD (High Energy Collision Dissociation)	MS2	3.41979	26.7	42.826	10.1416	2538	31032018_Fusion_TMT_SS_Set2_Fr2.raw	F4.2			2505.76		3686.11	48643.4	27108.7	87408.3	12179.9	175793		6.24		FALSE				0	5.665e-09
FALSE	High	Sequest HT (A2)	Unambiguous	[R].GMADQDGLkPTIDkPSEDSPPLEMLGPR.[R]	K9(TMT6plex); K14(TMT6plex)	1	2	P19827	H7C5I0; P19827	0	4	0.5579	0	1	1	863.949	3452.77	3452.78	-2.07	-0.00179	HCD (High Energy Collision Dissociation)	MS2	0	8.7	55.5	58.6869	36377	01042018_Fusion_TMT_SS_Set4_Fr2.raw	F2.2	17411.7	37192.1	9535.99	1690.03	1409.57	3199.71	3148.58	12486.8	1416.92			5.18		FALSE				0	5.678e-09
FALSE	High	Sequest HT (A2)	Unambiguous	[K].VFSNGADLSGVTEEAPLkLSkAVHk.[A]	K18(TMT6plex); K21(TMT6plex); K25(TMT6plex)	2	2	A0A024R6I7; P01009	A0A024R6I7; P01009	2	5	0.3807	0	1	1	657.782	3284.88	3284.88	0.2	0.00013	HCD (High Energy Collision Dissociation)	MS2	9.74097	15.9	54	54.1981	29188	01042018_Fusion_TMT_SS_Set3_Fr5.raw	F1.5	12056.7	13267.4	94592.6	19875.3	12881.1	6869.58	1423.25			9763.75		3.94		FALSE				0	5.727e-09
FALSE	High	Sequest HT (A2)	Unambiguous	[R].GGGAGFISGLSYLELDNPAGNkR.[R]	K22(TMT6plex)	1	1	P10643	P10643	1	3	0.5776	0	1	1	841.446	2522.32	2522.32	0.91	0.00077	HCD (High Energy Collision Dissociation)	MS2	7.8541	7.3	55.5	71.1993	44442	26032018_Fusion_TMT_SS_Set1_Fr3.raw	F3.3	7484.2	7038.83	15018.7	15893.9	17650.7	2725.08		2468.46	1899.73	1663.32		4.38		FALSE				0	5.809e-09
FALSE	High	Sequest HT (A2)	Unambiguous	[K].HYYIGIIETTWDYASDHGEk.[K]	K20(TMT6plex)	2	3	E9PFZ2; P00450	E9PFZ2; P00450; D6RE86	0	4	0.6263	0	1	1	657.571	2627.26	2627.26	0.39	0.00025	HCD (High Energy Collision Dissociation)	MS2	3.01622	6	54	68.0211	42986	31032018_Fusion_TMT_SS_Set2_Fr2.raw	F4.2	11349.8	10755.1	16144.9	14168.2	5084.82		1767.45		1742.72			5.62		FALSE				0	5.809e-09
FALSE	High	Sequest HT (A2)	Unambiguous	[K].YFkPGMPFDLMVFVTNPDGSPAYR.[V]	K3(TMT6plex)	1	1	P01024	P01024	0	3	0.7089	0	1	1	993.499	2978.48	2978.48	1.58	0.00157	HCD (High Energy Collision Dissociation)	MS2	1.55818	2.1	54	104.304	64967	26032018_Fusion_TMT_SS_Set1_Fr4.raw	F3.4	6313.42	9881.35		3352.66	2136.08							4.26		FALSE				0	5.814e-09
FALSE	High	Sequest HT (A2)	Unambiguous	[K].FNkPFVFLMIEQNTkSPLFMGk.[V]	K3(TMT6plex); K15(TMT6plex); K22(TMT6plex)	2	2	A0A024R6I7; P01009	A0A024R6I7; P01009	1	4	0.6491	0	1	1	826.719	3303.85	3303.86	-2.35	-0.00194	HCD (High Energy Collision Dissociation)	MS2	16.7762	6.1	54	99.3839	59033	01042018_Fusion_TMT_SS_Set3_Fr5.raw	F1.5	3200.94	10681.5	29948.2	8257.99	2946.21	2789.93		2498.12	1477.04			4.93		FALSE				0	5.85e-09
FALSE	High	Sequest HT (A2)	Unambiguous	[R].kFIcPLTGLWPINTLk.[C]	K1(TMT6plex); C4(Carbamidomethyl); K16(TMT6plex)	1	3	P02749	J3QRN2; P02749; J3QLI0	1	3	0.6008	0	1	1	787.139	2359.4	2359.4	2.06	0.00162	HCD (High Energy Collision Dissociation)	MS2	0	18.7	28.435	91.6429	50600	31032018_Fusion_TMT_SS_Set2_Fr6.raw	F4.6	16800.1	6830.38	26169.2	18055.7	26923.3	32464.8	46614.3	55204	43709.1	94368.4		5.31		FALSE				0	5.879e-09
FALSE	High	Sequest HT (A2)	Selected	[R].TDGEGALSEPSATVTIEELAAPPPPVLMHHGESSQVLHPGNk.[V]	K42(TMT6plex)	1	1	P04217	P04217	0	5	0.5627	0	1	1	906.664	4529.29	4529.28	1.98	0.00179	HCD (High Energy Collision Dissociation)	MS2	1.53201	4.1	53.298	62.1222	37981	31032018_Fusion_TMT_SS_Set2_Fr3.raw	F4.3	10013.4	12960.6	3970.81	8021.93	3275.18	1417.21	2579.42					5.26		FALSE				0	5.958e-09
FALSE	High	Sequest HT (A2)	Selected	[K].VSVLcQENYLIQEGEEITckDGR.[W]	C5(Carbamidomethyl); C19(Carbamidomethyl); K20(TMT6plex)	1	1	P08603	P08603	1	3	0.6743	0	1	1	990.491	2969.46	2969.45	1.8	0.00179	HCD (High Energy Collision Dissociation)	MS2	2.9076	4.2	54	75.6975	47697	01042018_Fusion_TMT_SS_Set3_Fr3.raw	F1.3	8997.34	7349.49	3574.52	12884.7	9230.22							4.82		FALSE				0	5.963e-09
FALSE	High	Sequest HT (A2)	Unambiguous	[K].SGTASVVcLLNNFYPR.[E]	C8(Carbamidomethyl)	1	1	P01834	P01834	0	2	0.6282	0	1	1	899.452	1797.9	1797.9	1	0.0009	HCD (High Energy Collision Dissociation)	MS2	0.920385	1.3	52.331	87.0888	49723	31032018_Fusion_TMT_SS_Set2_Fr5.raw	F4.5						1254.1	2915.41	2217.8		6961.35		4.68		FALSE				0	5.989e-09
FALSE	High	Sequest HT (A2)	Unambiguous	[R].GEcQAEGVLFFQGDR.[E]	C3(Carbamidomethyl)	1	2	P02790	Q9BS19; P02790	0	2	0.5575	0	1	1	856.888	1712.77	1712.77	-0.28	-0.00024	HCD (High Energy Collision Dissociation)	MS2	1.27726		54	52.6455	31892	31032018_Fusion_TMT_SS_Set2_fr1.raw	F4.1												2.87		FALSE				0	6.022e-09
FALSE	High	Sequest HT (A2)	Unambiguous	[R].SSTSPDRIFFHLNAVALGDGGHYTcR.[Y]	C25(Carbamidomethyl)	1	2	P04217	P04217; M0R009	1	4	0.5495	0	1	1	720.347	2878.36	2878.37	-1.54	-0.0011	HCD (High Energy Collision Dissociation)	MS2	39.969	8.8	55.5	49.516	29952	01042018_Fusion_TMT_SS_Set4_Fr3.raw	F2.3	10594.9	8774.31	14435.7	7625.93	13872.1	16089.3	3120.47	11326.8	2387.23			5.66		FALSE				0	6.108e-09
FALSE	High	Sequest HT (A2)	Selected	[R].kPVDEYkDcHLAQVPSHTVVAR.[S]	K1(TMT6plex); K7(TMT6plex); C9(Carbamidomethyl)	1	1	P02787	P02787	1	5	0.5605	0	1	1	602.331	3007.63	3007.62	3.01	0.00181	HCD (High Energy Collision Dissociation)	MS2	9.13018	17.6	55.5	17.1103	7582	01042018_Fusion_TMT_SS_Set4_Fr3.raw	F2.3	44929.8	6886.82	32998.8	16867.3	22106.9	13773.9	12514.5	12664.9	4673.34	6748.94		4.96		FALSE				0	6.12e-09
FALSE	High	Sequest HT (A2)	Selected	[R].DTScVNPPTVQNAYIVSR.[Q]	C4(Carbamidomethyl)	1	1	P08603	P08603	0	2	0.6682	0	1	1	1010.99	2020.98	2020.98	0.03	3e-05	HCD (High Energy Collision Dissociation)	MS2	0	0.1	54	36.1409	20549	26032018_Fusion_TMT_SS_Set1_Fr2.raw	F3.2						1344.77						4.22		FALSE				0	6.123e-09
FALSE	High	Sequest HT (A2)	Unambiguous	[R].QLGLPGPPDVPDHAAYHPFR.[R]		2	3	B7ZKJ8; Q14624	H7C0L5; B7ZKJ8; Q14624	0	4	0.5644	0	1	1	546.78	2184.1	2184.1	0.03	1e-05	HCD (High Energy Collision Dissociation)	MS2	13.5099	4.4	54	40.7053	23712	31032018_Fusion_TMT_SS_Set2_Fr2.raw	F4.2	10805.8	6377.17	2393.84	3797.61	1866.9	1809.55	9066.77		8527.24			4.66		FALSE				0	6.135e-09
FALSE	High	Sequest HT (A2)	Unambiguous	[K].LQHLENELTHDIITk.[F]	K15(TMT6plex)	2	3	A0A024R6I7; P01009	A0A024R6I7; A0A0G2JRN3; P01009	0	3	0.5474	0	1	1	678.38	2033.13	2033.12	1.88	0.00127	HCD (High Energy Collision Dissociation)	MS2	0.507103	42.2	54	34.7817	19090	26032018_Fusion_TMT_SS_Set1_Fr3.raw	F3.3	21037.2	31419.8	76960.8	193485	92381	9011.23	3367.44	1515.21				5.06		FALSE				0	6.14e-09
FALSE	High	Sequest HT (A2)	Unambiguous	[R].TSALSAkScESNSPFPVHPGTAEccTkEGLER.[K]	K7(TMT6plex); C9(Carbamidomethyl); C24(Carbamidomethyl); C25(Carbamidomethyl); K27(TMT6plex)	2	4	D6RF35; P02774	D6RF35; D6RBJ7; P02774; D6RF20	2	5	0.5198	0	1	1	793.991	3965.92	3965.92	1.18	0.00094	HCD (High Energy Collision Dissociation)	MS2	0.200075	10.6	39.027	29.4458	14700	01042018_Fusion_TMT_SS_Set4_Fr4.raw	F2.4				4689.96	3606.36	39281	36434.9	40861.9	14329.5	14260.1		5.29		FALSE				0	6.177e-09
FALSE	High	Sequest HT (A2)	Selected	[K].VGAHAGEYGAEALER.[M]		1	1	P69905	P69905	0	3	0.6149	0	1	1	510.583	1529.73	1529.73	-0.09	-5e-05	HCD (High Energy Collision Dissociation)	MS2	2.81981	2.7	54	10.3236	2616	01042018_Fusion_TMT_SS_Set3_fr1.raw	F1.1	4237.53	11045.1	3552.04	9197.72								4.96		FALSE				0	6.203e-09
FALSE	High	Mascot (A5)	Selected	[R].vPVAVQGEDTVQSLTQGDGVAk.[L]	N-Term(TMT6plex); K22(TMT6plex)	1	1	P01024	P01024	0	4	0.9479	0	1	1	664.869	2656.45	2656.46	-0.78	-0.00052	HCD (High Energy Collision Dissociation)	MS2	2.65319	7.9	55.5	65.2592	40202	31032018_Fusion_TMT_SS_Set2_Fr3.raw	F4.3	10053.7	13755.2	36782.2	14465.7	3568.87								96	FALSE	37	30	2.05159e-09	0	6.237e-09
FALSE	High	Sequest HT (A2)	Selected	[R].DTScVNPPTVQNAYIVSR.[Q]	C4(Carbamidomethyl)	1	1	P08603	P08603	0	2	0.66	0	1	1	1010.99	2020.98	2020.98	-0.25	-0.00025	HCD (High Energy Collision Dissociation)	MS2	0		55.5	37.2439	21263	01042018_Fusion_TMT_SS_Set3_Fr2.raw	F1.2												4		FALSE				0	6.24e-09
FALSE	High	Sequest HT (A2)	Unambiguous	[R].GSESGIFTNTkESSSHHPGIAEFPSR.[G]	K11(TMT6plex)	1	1	P02671	P02671	1	4	0.5145	0	1	1	747.872	2988.47	2988.46	0.43	0.00032	HCD (High Energy Collision Dissociation)	MS2	4.66372	5.5	54	22.5872	10769	31032018_Fusion_TMT_SS_Set2_Fr3.raw	F4.3					1715.55	10239.6	12540.8	15449.4	4379.05	12093.7		4.82		FALSE				0	6.249e-09
FALSE	High	Sequest HT (A2)	Unambiguous	[R].WQQGNVFScSVMHEALHNHYTQk.[S]	C9(Carbamidomethyl); K23(TMT6plex)	2	5	A0A286YEY4; A0A0A0MS08	A0A286YEY4; P01857; A0A0A0MS08; P01859; A0A0A0MS07	0	5	0.585	0	1	1	606.892	3030.43	3030.43	0.45	0.00027	HCD (High Energy Collision Dissociation)	MS2	12.1614	33.7	36.808	39.2387	21022	26032018_Fusion_TMT_SS_Set1_Fr4.raw	F3.4	90906.8	12467.1	33234.2	113044	15715	155756	26326	27113.4	23262.3	22107.2		5.35		FALSE				0	6.286e-09
FALSE	High	Sequest HT (A2)	Selected	[R].DTScVNPPTVQNAYIVSR.[Q]	C4(Carbamidomethyl)	1	1	P08603	P08603	0	2	0.6909	0	1	1	1010.99	2020.98	2020.98	0.14	0.00014	HCD (High Energy Collision Dissociation)	MS2	0		54	36.6908	20913	31032018_Fusion_TMT_SS_Set2_Fr2.raw	F4.2												3.85		FALSE				0	6.313e-09
FALSE	High	Sequest HT (A2)	Selected	[R].HTFmGVVSLGSPSGEVSHPR.[K]	M4(Oxidation)	1	2	C9JV77	C9JV77; P02765	0	4	0.6341	0	1	1	525.009	2097.01	2097.02	-1.63	-0.00085	HCD (High Energy Collision Dissociation)	MS2	14.9456	1.5	54	24.5404	11651	01042018_Fusion_TMT_SS_Set3_Fr4.raw	F1.4			2318.92	1981.63	2062.49	3821.24		2103.19		3334.12		4.81		FALSE				0	6.35e-09
FALSE	High	Sequest HT (A2)	Unambiguous	[K].HGTDDGVVWMNWk.[G]	K13(TMT6plex)	1	2	P02675	P02675; D6REL8	0	2	0.7086	0	1	1	887.431	1773.85	1773.86	-1.83	-0.00162	HCD (High Energy Collision Dissociation)	MS2	19.2081	16.8	55.5	55.6731	33520	31032018_Fusion_TMT_SS_Set2_Fr3.raw	F4.3	2840.78	5044.86	24658.8	21132.4	12673.6	24459.2	43724.8	7646.54	17338.8	7494.2		4.05		FALSE				0	6.374e-09
FALSE	High	Sequest HT (A2)	Selected	[R].ILGEELGFASLHDLQLLGk.[L]	K19(TMT6plex)	1	2	P04114	A8MUN2; P04114	0	3	0.7313	0	1	1	761.437	2282.3	2282.3	0.09	7e-05	HCD (High Energy Collision Dissociation)	MS2	24.6683	4.5	54	92.2688	57045	31032018_Fusion_TMT_SS_Set2_Fr4.raw	F4.4	8636.93	12907.7	8268.2	8753.23	1925.12	1511.91	2135.33			4110.65		4.02		FALSE				0	6.496e-09
FALSE	High	Sequest HT (A2)	Selected	[K].TPSAAYLWVGTGASEAEk.[T]	K18(TMT6plex)	1	3	P06396	A0A0A0MT01; P06396; A0A0A0MS51	0	2	0.5842	0	1	1	1034.03	2067.06	2067.06	1.43	0.00148	HCD (High Energy Collision Dissociation)	MS2	17.0687	6.5	54	58.6441	36349	01042018_Fusion_TMT_SS_Set4_Fr3.raw	F2.3	13467.4	20983.8	7210.84	6438.1	8871.88	3133.5	1559.86	3040.91	1396.62	1581.23		3.68		FALSE				0	6.505e-09
FALSE	High	Sequest HT (A2)	Unambiguous	[K].TYFPHFDLSHGSAQVk.[G]	K16(TMT6plex)	1	2	P69905	P69905; G3V1N2	0	3	0.6693	0	1	1	688.356	2063.05	2063.05	0.01	1e-05	HCD (High Energy Collision Dissociation)	MS2	4.121	10.8	54	38.5906	19870	01042018_Fusion_TMT_SS_Set4_Fr5.raw	F2.5	6404.28	1235.26	17067.7	50976.7	12159.2	7440.48	1980.54	1829.28	6874.42			5.05		FALSE				0	6.537e-09
FALSE	High	Sequest HT (A2)	Selected	[K].kATEDEGSEQkIPEATNR.[R]	K1(TMT6plex); K11(TMT6plex)	1	2	P01008	P01008; Q8TCE1	2	4	0.4661	0	1	1	616.079	2461.29	2461.29	0.36	0.00022	HCD (High Energy Collision Dissociation)	MS2	6.59619	24.7	49.511	9.9231	2386	31032018_Fusion_TMT_SS_Set2_fr1.raw	F4.1	26397.5	13633.2	46538.2	44021	34255.3	14667.2	32350.1	11307.5	30330.5	19820		5.6		FALSE				0	6.56e-09
FALSE	High	Sequest HT (A2)	Selected	[R].TLDLGENQLETLPPDLLR.[G]		1	1	P02750	P02750	0	2	0.5161	0	1	1	1019.05	2037.09	2037.09	-0.11	-0.00012	HCD (High Energy Collision Dissociation)	MS2	2.54478		54	82.8668	53590	01042018_Fusion_TMT_SS_Set4_Fr2.raw	F2.2												3.72		FALSE				0	6.565e-09
FALSE	High	Sequest HT (A2)	Unambiguous	[R].RVAEGTQVLELPFkGDDITMVLILPkPEk.[S]	K14(TMT6plex); K26(TMT6plex); K29(TMT6plex)	1	1	P01008	P01008	2	5	0.6029	0	1	1	785.665	3924.29	3924.29	2.17	0.0017	HCD (High Energy Collision Dissociation)	MS2	3.16445	14.6	54	88.1911	54257	31032018_Fusion_TMT_SS_Set2_Fr4.raw	F4.4	26105.6	3299	37467.1	34173	16023.9	3605.63	14947.6		11936.8	1571.58		6.85		FALSE				0	6.633e-09
FALSE	High	Sequest HT (A2)	Selected	[R].FTVDRPFLFLIYEHR.[T]		1	1	P05546	P05546	0	3	0.5816	0	1	1	651.685	1953.04	1953.04	0.98	0.00064	HCD (High Energy Collision Dissociation)	MS2	5.49327	2.4	54	72.051	39894	31032018_Fusion_TMT_SS_Set2_Fr5.raw	F4.5						1985.21	8733.52	3161.1	4057.85	6576.41		4.9		FALSE				0	6.676e-09
FALSE	High	Sequest HT (A2)	Unambiguous	[K].SGTASVVcLLNNFYPR.[E]	C8(Carbamidomethyl)	1	1	P01834	P01834	0	2	0.6324	0	1	1	899.452	1797.9	1797.9	0.28	0.00025	HCD (High Energy Collision Dissociation)	MS2	1.02078	0.5	54	87.6223	50771	26032018_Fusion_TMT_SS_Set1_fr5.raw	F3.5						1732.8				3264.22		4.57		FALSE				0	6.706e-09
FALSE	High	Sequest HT (A2)	Unambiguous	[K].kLYHSEAFTVNFGDTEEAkk.[Q]	K1(TMT6plex); K19(TMT6plex); K20(TMT6plex)	2	4	A0A024R6I7; P01009	A0A024R6I7; A0A0G2JRN3; P01009; G3V2B9	2	4	0.6599	0	1	1	751.162	3001.63	3001.62	0.55	0.00041	HCD (High Energy Collision Dissociation)	MS2	4.83082	14.5	54	34.0703	18575	31032018_Fusion_TMT_SS_Set2_Fr3.raw	F4.3	3980.34		65917.4	66773.5	6217	2370.97		1807.13				5.38		FALSE				0	6.741e-09
FALSE	High	Sequest HT (A2)	Selected	[K].GTFATLSELHcDkLHVDPENFR.[L]	C11(Carbamidomethyl); K13(TMT6plex)	1	1	P68871	P68871	1	3	0.6181	0	1	1	939.14	2815.41	2815.4	1.19	0.00111	HCD (High Energy Collision Dissociation)	MS2	0	10	55.5	50.5024	30643	01042018_Fusion_TMT_SS_Set4_Fr3.raw	F2.3	2293.96	2250.73	10410.5	52226	12719.8	8957.96	1420.7	2301.19	3344.11	2182.52		4.87		FALSE				0	6.772e-09
FALSE	High	Sequest HT (A2)	Unambiguous	[K].TMSGLEcQAWDSQSPHAHGYIPSk.[F]	C7(Carbamidomethyl); K24(TMT6plex)	1	1	P00747	P00747	0	4	0.4601	0	1	1	729.845	2916.36	2916.36	-0.2	-0.00015	HCD (High Energy Collision Dissociation)	MS2	5.11268	31.3	55.5	33.6108	18292	26032018_Fusion_TMT_SS_Set1_Fr3.raw	F3.3	81356.5	99498.1	50838.7	30037.8	16322.2	9151.82	6405.64	11479.9		2786.05		4.76		FALSE				0	6.793e-09
FALSE	High	Sequest HT (A2)	Unambiguous	[R].IFFHLNAVALGDGGHYTcR.[Y]	C18(Carbamidomethyl)	1	2	P04217	P04217; M0R009	0	4	0.4842	0	1	1	537.766	2148.04	2148.04	-0.49	-0.00026	HCD (High Energy Collision Dissociation)	MS2	15.6341		55.5	48.4271	29125	01042018_Fusion_TMT_SS_Set4_Fr2.raw	F2.2												4.44		FALSE				0	6.807e-09
FALSE	High	Sequest HT (A2)	Unambiguous	[R].EGVQkEDIPPADLSDQVPDTESETR.[I]	K5(TMT6plex)	1	1	P01024	P01024	1	3	0.6116	0	1	1	995.49	2984.45	2984.45	0.51	0.00051	HCD (High Energy Collision Dissociation)	MS2	0	0.6	54	38.2398	20502	01042018_Fusion_TMT_SS_Set4_Fr4.raw	F2.4					1334.65	2147.66		2938.05				4.3		FALSE				0	6.838e-09
FALSE	High	Sequest HT (A2)	Unambiguous	[R].TQYEAmASSNMHEAEEWYR.[S]	M6(Oxidation)	1	6	A0A1W2PR46	K7EMP8; A0A1X7SBR3; A0A1W2PR46; K7EKH9; A0A1W2PRT3; A0A1X7SCE1	0	3	0.2712	0	1	1	783.657	2348.96	2348.95	0.39	0.0003	HCD (High Energy Collision Dissociation)	MS2	12.5777	0.4	54	34.1996	19123	01042018_Fusion_TMT_SS_Set4_Fr2.raw	F2.2		1221.85	1333.81				1755.15					3.65		FALSE				0	6.845e-09
FALSE	High	Sequest HT (A2)	Unambiguous	[K].RGPGGVWAAEAISDARENIQR.[F]		1	1	P0DJI8	P0DJI8	2	3	0.5854	0	1	1	751.721	2253.15	2253.15	0.13	0.0001	HCD (High Energy Collision Dissociation)	MS2	4.96311	4.2	55.5	41.9843	23977	01042018_Fusion_TMT_SS_Set3_Fr3.raw	F1.3	1990.11	4274.46	4320.3	10577	9942.42	2529.73		2638.99	1730.75	6716.97		5.91		FALSE				0	6.859e-09
FALSE	High	Sequest HT (A2)	Unambiguous	[R].kFIcPLTGLWPINTLk.[C]	K1(TMT6plex); C4(Carbamidomethyl); K16(TMT6plex)	1	3	P02749	J3QRN2; P02749; J3QLI0	1	3	0.665	0	1	1	787.139	2359.4	2359.4	2.53	0.00199	HCD (High Energy Collision Dissociation)	MS2	0	42.7	32.696	92.4101	53915	26032018_Fusion_TMT_SS_Set1_fr5.raw	F3.5	69472.5		61452.4	30179.9	88776.1	60916.2	47460	143659	113437	91645.7		5.88		FALSE				0	6.913e-09
FALSE	High	Sequest HT (A2)	Selected	[R].YFAHSILTVSEEEWNTGETYTcVVAHEALPNRVTER.[T]	C22(Carbamidomethyl)	1	2	P01871	A0A1B0GUU9; P01871	1	5	0.5285	0	1	1	842.605	4209	4209	-0.56	-0.00047	HCD (High Energy Collision Dissociation)	MS2	2.81796	1	34.849	78.1842	49357	31032018_Fusion_TMT_SS_Set2_Fr3.raw	F4.3	3095.62						3319.38		6242.67	2391.57		5.26		FALSE				0	7.056e-09
FALSE	High	Sequest HT (A2)	Unambiguous	[R].kFIcPLTGLWPINTLk.[C]	K1(TMT6plex); C4(Carbamidomethyl); K16(TMT6plex)	1	3	P02749	J3QRN2; P02749; J3QLI0	1	3	0.6362	0	1	1	787.139	2359.4	2359.4	1.6	0.00125	HCD (High Energy Collision Dissociation)	MS2	0.456347	32.6	54	93.0862	54351	26032018_Fusion_TMT_SS_Set1_fr5.raw	F3.5	35832.4	2257.5	30263.7	15111.8	36274.6	26094.6	23617.8	66667.3	48260.5	48700.5		5.36		FALSE				0	7.064e-09
FALSE	High	Sequest HT (A2)	Selected	[K].AAWGkVGAHAGEYGAEALER.[M]	K5(TMT6plex)	1	1	P69905	P69905	1	4	0.5731	0	1	1	568.798	2272.17	2272.17	0.67	0.00038	HCD (High Energy Collision Dissociation)	MS2	28.8141	10.9	55.5	26.9534	14149	26032018_Fusion_TMT_SS_Set1_Fr2.raw	F3.2	2705.11	7874.18	7885.92	7886.24	2969.64	3126.99	2579.61	16481	7313.31	52810.8		4.38		FALSE				0	7.083e-09
FALSE	High	Sequest HT (A2)	Unambiguous	[R].SYFPESWLWEVHLVPR.[R]		1	1	P01031	P01031	0	3	0.6331	0	1	1	682.346	2045.02	2045.03	-2.11	-0.00144	HCD (High Energy Collision Dissociation)	MS2	6.24857	3.7	55.5	92.1527	56963	31032018_Fusion_TMT_SS_Set2_Fr4.raw	F4.4	19220.4	2164.89	6845.16	2158.91		1074.54	2934.68		2603.4			4.17		FALSE				0	7.178e-09
FALSE	High	Sequest HT (A2)	Unambiguous	[R].VVGGcVAHPHSWPWQVSLR.[T]	C5(Carbamidomethyl)	1	1	P00747	P00747	0	3	0.5942	0	1	1	724.702	2172.09	2172.09	0.21	0.00015	HCD (High Energy Collision Dissociation)	MS2	1.30859	0.1	54	43.551	22384	01042018_Fusion_TMT_SS_Set3_Fr5.raw	F1.5							1452.86					3.82		FALSE				0	7.255e-09
FALSE	High	Mascot (A5)	Selected	[R].vPVAVQGEDTVQSLTQGDGVAk.[L]	N-Term(TMT6plex); K22(TMT6plex)	1	1	P01024	P01024	0	3	0.9732	0	1	1	886.158	2656.46	2656.46	1.66	0.00147	HCD (High Energy Collision Dissociation)	MS2	25.3194	8.9	55.5	65.1919	40153	31032018_Fusion_TMT_SS_Set2_Fr3.raw	F4.3	9861.09	16348.2	35604	13800.5	13847.1								112	FALSE	38	30	4.92554e-11	0	7.305e-09
FALSE	High	Sequest HT (A2)	Unambiguous	[K].ScESNSPFPVHPGTAEccTkEGLER.[K]	C2(Carbamidomethyl); C17(Carbamidomethyl); C18(Carbamidomethyl); K20(TMT6plex)	2	4	D6RF35; P02774	D6RF35; D6RBJ7; P02774; D6RF20	1	4	0.6646	0	1	1	770.354	3078.39	3078.39	0.72	0.00055	HCD (High Energy Collision Dissociation)	MS2	12.6427	11.1	54	24.7617	12542	01042018_Fusion_TMT_SS_Set4_Fr2.raw	F2.2	1801.91	1484.78	7272.92	7527.44	2483.52	21217.6	10795.8	34530.4	14632.4	12566.9		4.77		FALSE				0	7.308e-09
FALSE	High	Sequest HT (A2)	Unambiguous	[K].KVLGAFSDGLAHLDNLK.[G]		2	5	P02042; P68871	E9PFT6; P02042; E9PEW8; F8W6P5; P68871	1	3	0.6827	0	1	1	600	1797.99	1797.99	-0.01	-1e-05	HCD (High Energy Collision Dissociation)	MS2	2.05203		54	46.0406	21853	26032018_Fusion_TMT_SS_Set1_Fr6.raw	F3.6												4.57		FALSE				0	7.309e-09
FALSE	High	Sequest HT (A2)	Unambiguous	[K].SLAELGGHLDQQVEEFR.[R]		1	1	P06727	P06727	0	3	0.636	0	1	1	643.322	1927.95	1927.95	0.52	0.00034	HCD (High Energy Collision Dissociation)	MS2	0	0.5	54	50.5264	30612	26032018_Fusion_TMT_SS_Set1_Fr2.raw	F3.2	1128.4	2028.83		1687.29								4.67		FALSE				0	7.33e-09
FALSE	High	Sequest HT (A2)	Unambiguous	[R].DPDQTDGLGLSYLSSHIANVER.[V]		1	3	P06396	A0A0A0MT01; P06396; A0A0A0MS51	0	3	0.5961	0	1	1	796.387	2387.15	2387.15	-0.65	-0.00052	HCD (High Energy Collision Dissociation)	MS2	13.5891	1.2	54	66.2802	40956	01042018_Fusion_TMT_SS_Set3_Fr3.raw	F1.3	2375.91	2213.05	1546.37	2292.55				1577.88		2029.61		4.11		FALSE				0	7.36e-09
FALSE	High	Sequest HT (A2)	Selected	[K].VFSNGADLSGVTEEAPLkLSk.[AV]	K18(TMT6plex); K21(TMT6plex)	2	3	A0A024R6I7; P01009	A0A024R6I7; A0A0G2JRN3; P01009	1	3	0.5516	0	1	1	874.158	2620.46	2620.46	-0.28	-0.00024	HCD (High Energy Collision Dissociation)	MS2	7.32058	6.8	54	58.0167	34054	01042018_Fusion_TMT_SS_Set3_Fr4.raw	F1.4	3560.32	4008.07	30585.9	12252	11619.9	1881.79	1418.97	2419.57		3421.05		3.68		FALSE				0	7.367e-09
FALSE	High	Sequest HT (A2)	Selected	[R].TTIEkPVWLGFLGPIIk.[A]	K5(TMT6plex); K17(TMT6plex)	2	3	E9PFZ2; P00450	E9PFZ2; P00450; D6RE86	0	3	0.6536	0	1	1	790.824	2370.46	2370.46	0.55	0.00043	HCD (High Energy Collision Dissociation)	MS2	0.918043	19.7	33.756	103.206	61986	01042018_Fusion_TMT_SS_Set4_Fr5.raw	F2.5	85095	19208.7	65716	75524.8	55171	5277.33		5453.01				4.85		FALSE				0	7.391e-09
FALSE	High	Sequest HT (A2)	Unambiguous	[R].WVQTLSEQVQEELLSSQVTQELR.[A]		1	4	P02649	E7ERP7; H0Y7L5; E9PEV4; P02649	0	3	0.602	0	1	1	910.803	2730.4	2730.39	0.49	0.00045	HCD (High Energy Collision Dissociation)	MS2	30.3739	1.5	55.5	92.9371	60631	01042018_Fusion_TMT_SS_Set4_Fr3.raw	F2.3	3499.75		1640.34	2119.34	2383.3	1499.1		1986.95		1490.31		4.9		FALSE				0	7.402e-09
FALSE	High	Sequest HT (A2)	Unambiguous	[R].LESEETMVLEAHDAQGDVPVTVTVHDFPGkk.[L]	K30(TMT6plex); K31(TMT6plex)	1	1	P01024	P01024	1	5	0.498	0	1	1	768.201	3836.98	3836.98	-0.02	-2e-05	HCD (High Energy Collision Dissociation)	MS2	0	9	54	52.652	30019	31032018_Fusion_TMT_SS_Set2_Fr4.raw	F4.4	24640.5	12311.9	13067.2	4049.56	3096.78	6978.56	9250.08	3742.47	6632.47	8220.32		5.1		FALSE				0	7.458e-09
FALSE	High	Sequest HT (A2)	Selected	[R].HTFMGVVSLGSPSGEVSHPR.[K]		1	2	C9JV77	C9JV77; P02765	0	4	0.6565	0	1	1	521.012	2081.03	2081.02	1.07	0.00056	HCD (High Energy Collision Dissociation)	MS2	14.2604	6.1	36.386	27.3825	13355	01042018_Fusion_TMT_SS_Set4_Fr4.raw	F2.4			3240.29	1962.29	4006.43	41314.6	9066.21	10885.2		22142.9		5.27		FALSE				0	7.476e-09
FALSE	High	Sequest HT (A2)	Unambiguous	[R].HTFMGVVSLGSPSGEVSHPR.[K]		1	2	C9JV77	C9JV77; P02765	0	2	0.6928	0	1	1	1041.02	2081.03	2081.02	3.35	0.00348	HCD (High Energy Collision Dissociation)	MS2	0		54	25.3891	12701	26032018_Fusion_TMT_SS_Set1_Fr3.raw	F3.3												4.46		FALSE				0	7.491e-09
FALSE	High	Sequest HT (A2)	Unambiguous	[K].AVGDkLPEcEADDGcPkPPEIAHGYVEHSVR.[Y]	K5(TMT6plex); C9(Carbamidomethyl); C15(Carbamidomethyl); K17(TMT6plex)	1	5	P00738	J3QR68; P00738; H0Y300; J3QLC9; J3KRH2	1	5	0.5221	0	1	1	778.99	3890.92	3890.92	-0.37	-0.00028	HCD (High Energy Collision Dissociation)	MS2	2.70502	14.8	55.5	24.3526	12372	31032018_Fusion_TMT_SS_Set2_Fr2.raw	F4.2	36329.4	15399.4	6994.93	1719.49		25401.8	4045.85	55658	4365.23	2401.15		6.57		FALSE				0	7.503e-09
FALSE	High	Sequest HT (A2)	Unambiguous	[K].AHLDIAGSLEGHLR.[F]		1	1	P04114	P04114	0	3	0.706	0	1	1	496.935	1488.79	1488.79	-0.26	-0.00013	HCD (High Energy Collision Dissociation)	MS2	14.7374	3	55.5	24.9288	12396	26032018_Fusion_TMT_SS_Set1_Fr3.raw	F3.3		3058.12	2777.76	3704.45	2034.13			2810.99		14674.9		4.32		FALSE				0	7.559e-09
FALSE	High	Sequest HT (A2)	Selected	[R].LYGSEAFATDFQDSAAAkk.[L]	K18(TMT6plex); K19(TMT6plex)	1	2	P01011	G3V595; P01011	1	3	0.6189	0	1	1	826.769	2478.29	2478.29	0.18	0.00015	HCD (High Energy Collision Dissociation)	MS2	23.817	10.8	55.5	50.3479	29811	26032018_Fusion_TMT_SS_Set1_Fr3.raw	F3.3	2981.07	1736.83	8999.55	44293.5	37460.8	6655.12			1309.26	1489.77		3.91		FALSE				0	7.629e-09
FALSE	High	Sequest HT (A2)	Selected	[K].EkAEAQAQYSAAVAk.[G]	K2(TMT6plex); K15(TMT6plex)	2	2	B7ZKJ8; Q14624	B7ZKJ8; Q14624	1	3	0.6685	0	1	1	675.047	2023.13	2023.12	2.59	0.00175	HCD (High Energy Collision Dissociation)	MS2	33.3704	24.8	54	13.5674	4928	31032018_Fusion_TMT_SS_Set2_Fr2.raw	F4.2	10641.7	20339.6	99504.6	84986.2	9967.98	3857.41	3117.99	7613.85	6541.69	3938.3		5.49		FALSE				0	7.637e-09
FALSE	High	Sequest HT (A2)	Selected	[R].VTASDPLDTLGSEGALSPGGVASLLR.[L]		3	9	A0A140TA32; A0A0G2JPR0; A0A140TA29	F5GXS0; A0A0G2JL54; A0A140TA32; A0A0G2JPR0; P0C0L4; A0A140TA29; P0C0L5; A0A140TA44; A0A140TA49	0	3	0.5869	0	1	1	828.438	2483.3	2483.3	0.32	0.00027	HCD (High Energy Collision Dissociation)	MS2	1.61415		54	96.1587	61992	26032018_Fusion_TMT_SS_Set1_Fr3.raw	F3.3												4.89		FALSE				0	7.663e-09
FALSE	High	Sequest HT (A2)	Selected	[R].NTEILTGSWSDQTYPEGTQAIYkcRPGYR.[S]	K23(TMT6plex); C24(Carbamidomethyl)	1	3	P08603	Q5TFM2; A0A0D9SG88; P08603	1	4	0.6307	0	1	1	905.951	3620.78	3620.76	5.15	0.00466	HCD (High Energy Collision Dissociation)	MS2	0	9.1	55.5	49.4628	29915	01042018_Fusion_TMT_SS_Set4_Fr3.raw	F2.3	3464.37		7193.97	4912.87	8703.57	20655	9049.56	24704.3	10584.3	3829.39		5.74		FALSE				0	7.669e-09
FALSE	High	Sequest HT (A2)	Selected	[K].IFFYDSENPPASEVLR.[I]		1	1	P27169	P27169	0	2	0.6389	0	1	1	942.463	1883.92	1883.92	0.81	0.00076	HCD (High Energy Collision Dissociation)	MS2	0	0.3	54	65.1986	40893	26032018_Fusion_TMT_SS_Set1_Fr2.raw	F3.2	1382.92	1328.6										2.88		FALSE				0	7.73e-09
FALSE	High	Sequest HT (A2)	Selected	[R].TEGDGVYTLNDkk.[Q]	K12(TMT6plex); K13(TMT6plex)	2	8	P00739; P00738	J3QR68; J3KTC3; P00739; P00738; H0Y300; A0A0C4DGL8; J3QLC9; J3KRH2	1	3	0.6589	0	1	1	633.347	1898.03	1898.03	0.04	3e-05	HCD (High Energy Collision Dissociation)	MS2	6.59636	28.3	26.069	20.1656	9334	01042018_Fusion_TMT_SS_Set3_Fr2.raw	F1.2	320338	119011	17279.6	39945.1	85383.4	3430.59		3980.59	2811.96	5126.21		3.87		FALSE				0	7.739e-09
FALSE	High	Sequest HT (A2)	Unambiguous	[R].RGHLFLQTDQPIYNPGQR.[V]		3	9	A0A140TA32; A0A0G2JPR0; A0A140TA29	F5GXS0; A0A0G2JL54; A0A140TA32; A0A0G2JPR0; P0C0L4; A0A140TA29; P0C0L5; A0A140TA44; A0A140TA49	1	3	0.6398	0	1	1	714.04	2140.11	2140.1	0.88	0.00063	HCD (High Energy Collision Dissociation)	MS2	24.4428	9	54	24.5071	12634	01042018_Fusion_TMT_SS_Set4_Fr3.raw	F2.3	18995.1	30251.5	18568.4	3029.26	9332	6096.64	3665.3	3045.96		1563.68		5.08		FALSE				0	7.741e-09
FALSE	High	Sequest HT (A2)	Unambiguous	[R].FFGHGAEDSLADQAANEWGR.[S]		2	2	E9PQD6; P0DJI8	E9PQD6; P0DJI8	0	3	0.6826	0	1	1	726.659	2177.96	2177.96	-0.5	-0.00036	HCD (High Energy Collision Dissociation)	MS2	0		2.056	47.2157	28303	31032018_Fusion_TMT_SS_Set2_Fr2.raw	F4.2												5.45		FALSE				0	7.743e-09
FALSE	High	Sequest HT (A2)	Unambiguous	[R].AQLVPLPPSTYVEFTVSGTDcVAk.[E]	C21(Carbamidomethyl); K24(TMT6plex)	1	2	C9JV77	C9JV77; P02765	0	3	0.4842	0	1	1	936.829	2808.47	2808.47	0.99	0.00093	HCD (High Energy Collision Dissociation)	MS2	4.34856	8.5	39.014	86.7059	53237	31032018_Fusion_TMT_SS_Set2_Fr4.raw	F4.4	22115.1	14418.1	19320.6	23671.3	11326.3	2007.18	10675	3748.1	12054.2	2216.73		4.42		FALSE				0	7.749e-09
FALSE	High	Sequest HT (A2)	Selected	[R].HTFMGVVSLGSPSGEVSHPR.[K]		1	2	C9JV77	C9JV77; P02765	0	4	0.6197	0	1	1	521.012	2081.02	2081.02	0.73	0.00038	HCD (High Energy Collision Dissociation)	MS2	7.45488	0.4	21.516	27.1189	13310	01042018_Fusion_TMT_SS_Set3_Fr4.raw	F1.4					4234.78					5261.38		4.76		FALSE				0	7.813e-09
FALSE	High	Sequest HT (A2)	Selected	[R].VPVAVQGEDTVQSLTQGDGVAk.[L]	K22(TMT6plex)	1	1	P01024	P01024	0	3	0.5321	0	1	1	809.77	2427.3	2427.29	1.33	0.00107	HCD (High Energy Collision Dissociation)	MS2	0	27.2	13.798	53.5911	32764	26032018_Fusion_TMT_SS_Set1_Fr2.raw	F3.2	137794	205678	298021	290031	175582							5.3		FALSE				0	7.816e-09
FALSE	High	Sequest HT (A2)	Unambiguous	[R].RGHLFLQTDQPIYNPGQR.[V]		3	9	A0A140TA32; A0A0G2JPR0; A0A140TA29	F5GXS0; A0A0G2JL54; A0A140TA32; A0A0G2JPR0; P0C0L4; A0A140TA29; P0C0L5; A0A140TA44; A0A140TA49	1	3	0.6374	0	1	1	714.041	2140.11	2140.1	1.1	0.00079	HCD (High Energy Collision Dissociation)	MS2	16.5268	3.9	54	23.0333	11085	31032018_Fusion_TMT_SS_Set2_Fr3.raw	F4.3	3074.81		3236.03	3616.64	2489.86	7111.15	6553.12	3647.97	3001.12	7093.82		5.35		FALSE				0	7.82e-09
FALSE	High	Sequest HT (A2)	Unambiguous	[K].VFSNGADLSGVTEEAPLkLSkAVHk.[A]	K18(TMT6plex); K21(TMT6plex); K25(TMT6plex)	2	2	A0A024R6I7; P01009	A0A024R6I7; P01009	2	5	0.4733	0	1	1	657.781	3284.88	3284.88	-1.16	-0.00076	HCD (High Energy Collision Dissociation)	MS2	4.1904	36.8	55.5	53.3925	31942	01042018_Fusion_TMT_SS_Set3_Fr3.raw	F1.3	24660.4	51489.2	201654	56207.9	26250.8	3273.53			2224.3	6918.5		4.5		FALSE				0	7.857e-09
FALSE	High	Sequest HT (A2)	Unambiguous	[K].SGAQATWTELPWPHEk.[V]	K16(TMT6plex)	1	1	P02790	P02790	0	3	0.6025	0	1	1	689.688	2067.05	2067.05	0.41	0.00028	HCD (High Energy Collision Dissociation)	MS2	0	10.1	47.587	56.3837	32709	01042018_Fusion_TMT_SS_Set4_Fr4.raw	F2.4	74932.2	11249.8	7578.68	5605.58	9314.92	3980.97		4387.42	1999.93			4.88		FALSE				0	7.93e-09
FALSE	High	Sequest HT (A2)	Unambiguous	[R].LLATLcSAEVcQcAEGkcPR.[Q]	C6(Carbamidomethyl); C11(Carbamidomethyl); C13(Carbamidomethyl); K17(TMT6plex); C18(Carbamidomethyl)	3	9	A0A140TA32; A0A0G2JPR0; A0A140TA29	F5GXS0; A0A0G2JL54; A0A140TA32; A0A0G2JPR0; P0C0L4; A0A140TA29; P0C0L5; A0A140TA44; A0A140TA49	1	3	0.6953	0	1	1	851.415	2552.23	2552.23	0.89	0.00076	HCD (High Energy Collision Dissociation)	MS2	0	6.2	55.5	33.922	18469	31032018_Fusion_TMT_SS_Set2_Fr3.raw	F4.3						13464.7	11826.1	12732.8	2294.87	19389.7		4.43		FALSE				0	7.942e-09
FALSE	High	Sequest HT (A2)	Selected	[K].SLGEccDVEDSTTcFNAkGPLLkk.[E]	C5(Carbamidomethyl); C6(Carbamidomethyl); C14(Carbamidomethyl); K18(TMT6plex); K23(TMT6plex); K24(TMT6plex)	2	2	D6RF35; P02774	D6RF35; P02774	2	4	0.5782	0	1	1	854.942	3416.74	3416.75	-0.51	-0.00043	HCD (High Energy Collision Dissociation)	MS2	0	7	55.5	45.0385	23274	26032018_Fusion_TMT_SS_Set1_fr5.raw	F3.5						16169	20486.8	4932.23	24203.8	1694.4		4.41		FALSE				0	7.961e-09
FALSE	High	Sequest HT (A2)	Unambiguous	[K].VYAcEVTHQGLSSPVTk.[S]	C4(Carbamidomethyl); K17(TMT6plex)	1	1	P01834	P01834	0	3	0.5643	0	1	1	702.369	2105.09	2105.09	0.88	0.00062	HCD (High Energy Collision Dissociation)	MS2	2.68107	14.4	55.5	21.0816	10087	26032018_Fusion_TMT_SS_Set1_Fr2.raw	F3.2	29372.5	13599.2	17435.7	30159.2	16787.6	20420.4		8204.44	1233.73	9861.52		4.59		FALSE				0	8.024e-09
FALSE	High	Sequest HT (A2)	Unambiguous	[K].NYcRNPDGDVGGPWcYTTNPR.[K]	C3(Carbamidomethyl); C15(Carbamidomethyl)	1	1	P00747	P00747	1	3	0.7558	0	1	1	833.692	2499.06	2499.06	2.53	0.0021	HCD (High Energy Collision Dissociation)	MS2	27.2271	2.7	55.5	25.6176	13218	26032018_Fusion_TMT_SS_Set1_Fr2.raw	F3.2		6238.14	2761.92	14643.3		3161.47						5.61		FALSE				0	8.028e-09
FALSE	High	Sequest HT (A2)	Unambiguous	[K].VYAcEVTHQGLSSPVTk.[S]	C4(Carbamidomethyl); K17(TMT6plex)	1	1	P01834	P01834	0	3	0.5283	0	1	1	702.369	2105.09	2105.09	1	0.0007	HCD (High Energy Collision Dissociation)	MS2	0.864344	24.2	54	21.1423	9824	26032018_Fusion_TMT_SS_Set1_Fr3.raw	F3.3	59338.4	3736.17	32665.8	55583.1	28485.3	41741.6	6446.97	8175.36	1702.29	15494.7		5.66		FALSE				0	8.041e-09
FALSE	High	Sequest HT (A2)	Unambiguous	[K].LGYVTADGETSGSITcGk.[D]	C16(Carbamidomethyl); K18(TMT6plex)	1	1	P08603	P08603	0	2	0.7414	0	1	1	1023.01	2045.01	2045.01	1.65	0.00169	HCD (High Energy Collision Dissociation)	MS2	0	6.6	54	30.8482	16866	26032018_Fusion_TMT_SS_Set1_Fr2.raw	F3.2	10044.3	8352.36	14069.7	8807.21	14441.4	3895.66		3129.54		2778.98		3.48		FALSE				0	8.092e-09
FALSE	High	Sequest HT (A2)	Unambiguous	[R].EGVQkEDIPPADLSDQVPDTESETR.[I]	K5(TMT6plex)	1	1	P01024	P01024	1	3	0.643	0	1	1	995.49	2984.45	2984.45	0.23	0.00023	HCD (High Energy Collision Dissociation)	MS2	0	1.5	54	35.9089	19730	01042018_Fusion_TMT_SS_Set3_Fr3.raw	F1.3	1593.97	2337.35			2248.84			1398.8	1448.5	6721.53		4.37		FALSE				0	8.157e-09
FALSE	High	Sequest HT (A2)	Selected	[K].TPSAAYLWVGTGASEAEk.[T]	K18(TMT6plex)	1	3	P06396	A0A0A0MT01; P06396; A0A0A0MS51	0	2	0.5251	0	1	1	1034.04	2067.06	2067.06	1.56	0.00161	HCD (High Energy Collision Dissociation)	MS2	19.3211	1.7	55.5	58.855	36501	01042018_Fusion_TMT_SS_Set4_Fr2.raw	F2.2	2841.03	10985.5	1225.9		2010.84							3.39		FALSE				0	8.208e-09
FALSE	High	Sequest HT (A2)	Selected	[R].TPEVTcVVVDVSHEDPEVk.[F]	C6(Carbamidomethyl); K19(TMT6plex)	1	3	A0A0A0MS08	P01857; A0A0A0MS08; A0A0A0MS07	0	3	0.6314	0	1	1	790.068	2368.19	2368.19	-0.34	-0.00027	HCD (High Energy Collision Dissociation)	MS2	16.5923	10.5	54	48.5129	29245	01042018_Fusion_TMT_SS_Set4_Fr3.raw	F2.3	16124.7	7085.54	14644.1	13457.6	11330.3	25668.3	3229.26	12810.3	2470.04	3148.28		3.88		FALSE				0	8.215e-09
FALSE	High	Sequest HT (A2)	Unambiguous	[R].EGVQkEDIPPADLSDQVPDTESETR.[I]	K5(TMT6plex)	1	1	P01024	P01024	1	3	0.6482	0	1	1	995.49	2984.45	2984.45	0.53	0.00053	HCD (High Energy Collision Dissociation)	MS2	0	0.6	54	35.8579	18156	01042018_Fusion_TMT_SS_Set4_Fr5.raw	F2.5			1517.79			1537.55		1615.3	1854.87			4.15		FALSE				0	8.237e-09
FALSE	High	Sequest HT (A2)	Selected	[R].GAEDSLADQAANkWGR.[S]	K13(TMT6plex)	1	1	P0DJI9	P0DJI9	1	3	0.4789	0	1	1	639.993	1917.96	1917.96	0.84	0.00054	HCD (High Energy Collision Dissociation)	MS2	13.0316	23.9	33.736	35.672	20248	01042018_Fusion_TMT_SS_Set4_Fr3.raw	F2.3	6473.91	3521.39	11223.7	24395.7	22822.8	18794.5	207823	24142.1	19745	54375.3		4.97		FALSE				0	8.277e-09
FALSE	High	Sequest HT (A2)	Unambiguous	[R].SNLDEDIIAEENIVSR.[S]		1	1	P01024	P01024	0	2	0.633	0	1	1	908.95	1816.89	1816.89	0.4	0.00036	HCD (High Energy Collision Dissociation)	MS2	2.75801	0.3	54	61.3008	38232	01042018_Fusion_TMT_SS_Set4_Fr2.raw	F2.2	1584.97		1469									3.76		FALSE				0	8.359e-09
FALSE	High	Sequest HT (A2)	Unambiguous	[R].LLATLcSAEVcQcAEGkcPR.[Q]	C6(Carbamidomethyl); C11(Carbamidomethyl); C13(Carbamidomethyl); K17(TMT6plex); C18(Carbamidomethyl)	3	9	A0A140TA32; A0A0G2JPR0; A0A140TA29	F5GXS0; A0A0G2JL54; A0A140TA32; A0A0G2JPR0; P0C0L4; A0A140TA29; P0C0L5; A0A140TA44; A0A140TA49	1	4	0.6098	0	1	1	638.812	2552.23	2552.23	-0.9	-0.00058	HCD (High Energy Collision Dissociation)	MS2	13.0953	73.6	55.5	35.0112	19701	01042018_Fusion_TMT_SS_Set4_Fr2.raw	F2.2	8357.69	8586.8	11836.1	11288.3	23043.6	114577	149760	238327	55119	155892		5.51		FALSE				0	8.383e-09
FALSE	High	Sequest HT (A2)	Unambiguous	[K].TLMFGSYLDDEkNWGLSFYADkPETTk.[E]	K12(TMT6plex); K22(TMT6plex); K27(TMT6plex)	1	1	P19652	P19652	1	4	0.5972	0	1	1	961.75	3843.98	3843.98	0.17	0.00016	HCD (High Energy Collision Dissociation)	MS2	10.3842	12.3	55.5	85.6525	52406	01042018_Fusion_TMT_SS_Set3_Fr6.raw	F1.6	11390.5	30386	9499.19	15046.1	35218.4	2107.92	3575.37	6955.91	3831.94	5920.44		4.99		FALSE				0	8.43e-09
FALSE	High	Sequest HT (A2)	Selected	[K].SLGEccDVEDSTTcFNAkGPLLkk.[E]	C5(Carbamidomethyl); C6(Carbamidomethyl); C14(Carbamidomethyl); K18(TMT6plex); K23(TMT6plex); K24(TMT6plex)	2	2	D6RF35; P02774	D6RF35; P02774	2	4	0.5861	0	1	1	854.943	3416.75	3416.75	1.3	0.00111	HCD (High Energy Collision Dissociation)	MS2	10.7814	12.7	55.5	47.0183	28203	01042018_Fusion_TMT_SS_Set4_Fr3.raw	F2.3	1649.87			2533.82	2238.34	36877.8	15506.1	30549.8	16798.9	16865.4		5.17		FALSE				0	8.493e-09
FALSE	High	Mascot (A5)	Selected	[K].rIPIEDGSGEVVLSR.[K]	N-Term(TMT6plex)	1	1	P01024	P01024	1	3	0.9588	0	1	1	619.353	1856.04	1856.04	0.46	0.00028	HCD (High Energy Collision Dissociation)	MS2	16.0732	13.9	55.5	33.9607	18548	26032018_Fusion_TMT_SS_Set1_Fr3.raw	F3.3	16305.8	24423.2	31433.5	24236.7	21639.7	9273.03	2270.5	3279.99	1866.54	3010.26			97	FALSE	39	31	2.16224e-09	0	8.494e-09
FALSE	High	Sequest HT (A2)	Unambiguous	[K].LLQDEFPGIPSPLDAAVEcHR.[G]	C19(Carbamidomethyl)	1	2	P02790	Q9BS19; P02790	0	3	0.6438	0	1	1	788.727	2364.17	2364.17	1.09	0.00086	HCD (High Energy Collision Dissociation)	MS2	7.32788	2.5	55.5	65.1259	40104	31032018_Fusion_TMT_SS_Set2_Fr3.raw	F4.3	2202.41	2520.01	3535.98	10815.8	2251.01		2455.12		1354.8			4.52		FALSE				0	8.574e-09
FALSE	High	Sequest HT (A2)	Unambiguous	[K].ADSVVDLLSYNVQGSGETTYDHk.[N]	K23(TMT6plex)	1	1	P04114	P04114	0	3	0.6299	0	1	1	909.782	2727.33	2727.33	-0.41	-0.00037	HCD (High Energy Collision Dissociation)	MS2	18.2297	3.2	55.5	62.3075	38924	31032018_Fusion_TMT_SS_Set2_Fr2.raw	F4.2	1463.51	2967.79	9318.64	6195.85		3775.16	1709.61		2676.61	2150.2		4.08		FALSE				0	8.646e-09
FALSE	High	Sequest HT (A2)	Selected	[R].GAEDSLADQAANkWGR.[S]	K13(TMT6plex)	1	1	P0DJI9	P0DJI9	1	3	0.4972	0	1	1	639.992	1917.96	1917.96	0.22	0.00014	HCD (High Energy Collision Dissociation)	MS2	2.88173	19.3	5.655	34.3467	19293	31032018_Fusion_TMT_SS_Set2_Fr2.raw	F4.2			14825.1	13997.3	139810	77360.4		1.13513e+06		467064		5.33		FALSE				0	8.701e-09
FALSE	High	Sequest HT (A2)	Unambiguous	[K].SRPANHcVYFYGDEISFScHETSR.[F]	C7(Carbamidomethyl); C19(Carbamidomethyl)	1	1	P04003	P04003	0	4	0.5796	0	1	1	730.571	2919.26	2919.26	1.77	0.00129	HCD (High Energy Collision Dissociation)	MS2	30.0609	13	55.5	27.0762	14144	01042018_Fusion_TMT_SS_Set4_Fr2.raw	F2.2	20482.4	27034.7	25575.3	7295.96	19930.4	12758.1	2437.62	9203.26	1242.5	1278.33		4.71		FALSE				0	8.714e-09
FALSE	High	Sequest HT (A2)	Unambiguous	[K].HQPQEFPTYVEPTNDEIcEAFR.[K]	C18(Carbamidomethyl)	2	3	D6RF35; P02774	D6RF35; D6RBJ7; P02774	0	3	0.6488	0	1	1	903.076	2707.21	2707.21	1.22	0.0011	HCD (High Energy Collision Dissociation)	MS2	0.563009	0.1	32.989	56.8419	35065	31032018_Fusion_TMT_SS_Set2_Fr2.raw	F4.2		2287.22										5.21		FALSE				0	8.714e-09
FALSE	High	Sequest HT (A2)	Selected	[K].NPLVWVHASPEHVVVTR.[N]		2	3	B7ZKJ8; Q14624	H7C0L5; B7ZKJ8; Q14624	0	3	0.5011	0	1	1	647.356	1940.05	1940.05	1.27	0.00082	HCD (High Energy Collision Dissociation)	MS2	15.958	4.5	54	31.6359	16258	01042018_Fusion_TMT_SS_Set3_Fr4.raw	F1.4		2763	3994.19	2399.47	6581.4	4073.13	1528.3	8319.09	3409.52	13176.8		4.43		FALSE				0	8.772e-09
FALSE	High	Sequest HT (A2)	Unambiguous	[K].ELSSFIDkGQELcADYSENTFTEYk.[K]	K8(TMT6plex); C13(Carbamidomethyl); K25(TMT6plex)	2	2	D6RF35; P02774	D6RF35; P02774	1	3	0.668	0	1	1	1144.89	3432.66	3432.66	0.28	0.00031	HCD (High Energy Collision Dissociation)	MS2	2.36309	12.9	54	77.7498	49048	31032018_Fusion_TMT_SS_Set2_Fr3.raw	F4.3	16081.9		19228.8	14845.3	20028.3	11814.6	22681.9	3570.45	15457.9	6645.87		4.97		FALSE				0	8.803e-09
FALSE	High	Sequest HT (A2)	Unambiguous	[K].SPVGVQPILNEHTFcAGMSk.[Y]	C15(Carbamidomethyl); K20(TMT6plex)	1	6	P00738	J3QR68; P00738; H0Y300; A0A0C4DGL8; J3QLC9; A0A087WU08	0	3	0.659	0	1	1	801.08	2401.23	2401.22	2.19	0.00175	HCD (High Energy Collision Dissociation)	MS2	7.25077	19.5	55.5	49.1966	27726	31032018_Fusion_TMT_SS_Set2_Fr4.raw	F4.4	92944.3	48522.2	8943.54	15103.9	10441.5	7126.45	2651.5	1767.65	2268.97	1905.29		5.66		FALSE				0	8.838e-09
FALSE	High	Sequest HT (A2)	Selected	[R].STDTScVNPPTVQNAHILSR.[Q]	C6(Carbamidomethyl)	1	1	Q03591	Q03591	0	3	0.5463	0	1	1	733.028	2197.07	2197.07	0.79	0.00058	HCD (High Energy Collision Dissociation)	MS2	3.75421	0.3	54	21.3183	9940	01042018_Fusion_TMT_SS_Set3_Fr6.raw	F1.6				1560.44	1518.07							3.35		FALSE				0	8.926e-09
FALSE	High	Sequest HT (A2)	Selected	[K].VLGAFSDGLAHLDNLk.[G]	K16(TMT6plex)	2	5	P02042; P68871	E9PFT6; P02042; E9PEW8; F8W6P5; P68871	0	3	0.6185	0	1	1	633.69	1899.05	1899.05	0.32	0.0002	HCD (High Energy Collision Dissociation)	MS2	1.87982	21.7	54	64.8471	37976	26032018_Fusion_TMT_SS_Set1_Fr4.raw	F3.4		3512.45	39033.4	7817.62	58545.8	8141.65	2184.52	21508.4		83432.5		4.98		FALSE				0	8.984e-09
FALSE	High	Sequest HT (A2)	Unambiguous	[K].SLAELGGHLDQQVEEFR.[R]		1	1	P06727	P06727	0	3	0.6292	0	1	1	643.322	1927.95	1927.95	-0.09	-6e-05	HCD (High Energy Collision Dissociation)	MS2	4.71012	4.3	41.051	50.844	30888	01042018_Fusion_TMT_SS_Set4_Fr3.raw	F2.3	14625	10551.9	5108.05	4027.27	3479.99	10826.2	1866.23	4119.86	2290.14			5.07		FALSE				0	8.989e-09
FALSE	High	Sequest HT (A2)	Unambiguous	[K].SGTASVVcLLNNFYPR.[E]	C8(Carbamidomethyl)	1	1	P01834	P01834	0	2	0.6349	0	1	1	899.452	1797.9	1797.9	0.69	0.00062	HCD (High Energy Collision Dissociation)	MS2	3.47323	2.2	54	87.8253	51397	01042018_Fusion_TMT_SS_Set3_Fr5.raw	F1.5	1352.48	2042.61	1304.26	3409.47	3195.25	3787.43	1585.09	2713.33		3622.99		3.78		FALSE				0	9.018e-09
FALSE	High	Sequest HT (A2)	Unambiguous	[R].WSGQTAIcDNGAGYcSNPGIPIGTR.[K]	C8(Carbamidomethyl); C15(Carbamidomethyl)	1	4	B4E1Z4	E7ETN3; P00751; B4E1Z4; A0A0G2JH38	0	3	0.739	0	1	1	884.736	2652.19	2652.19	0.41	0.00036	HCD (High Energy Collision Dissociation)	MS2	5.51682		55.5	46.6675	27932	26032018_Fusion_TMT_SS_Set1_Fr2.raw	F3.2												4.56		FALSE				0	9.045e-09
FALSE	High	Sequest HT (A2)	Unambiguous	[R].IASFSQNcDIYPGkDFVQPPTk.[I]	C8(Carbamidomethyl); K14(TMT6plex); K22(TMT6plex)	1	1	P01042	P01042	1	3	0.7017	0	1	1	990.853	2970.55	2970.54	0.55	0.00054	HCD (High Energy Collision Dissociation)	MS2	0	14.3	51.36	55.6406	32467	01042018_Fusion_TMT_SS_Set3_Fr4.raw	F1.4	22681.9	28539.9	21347.2	30280.1	45704.7					1771.9		5.23		FALSE				0	9.046e-09
FALSE	High	Sequest HT (A2)	Selected	[R].TDGEGALSEPSATVTIEELAAPPPPVLMHHGESSQVLHPGNk.[V]	K42(TMT6plex)	1	1	P04217	P04217	0	5	0.5819	0	1	1	906.665	4529.3	4529.28	3.04	0.00275	HCD (High Energy Collision Dissociation)	MS2	0	5.7	54	61.9786	37893	26032018_Fusion_TMT_SS_Set1_Fr3.raw	F3.3	15550.5	16820.5	9966.57	7279.43	6358.67			2557.3				5.86		FALSE				0	9.073e-09
FALSE	High	Sequest HT (A2)	Selected	[R].TPGAAANLELIFVGPQHAGNYR.[C]		1	1	P04217	P04217	0	3	0.665	0	1	1	766.068	2296.19	2296.18	2.35	0.0018	HCD (High Energy Collision Dissociation)	MS2	21.3017	1	55.5	61.6941	38489	31032018_Fusion_TMT_SS_Set2_Fr2.raw	F4.2		3745.87	2038.3	2435.21	1414.42							3.91		FALSE				0	9.103e-09
FALSE	High	Sequest HT (A2)	Unambiguous	[R].ATTVTGTPcQDWAAQEPHRHSIFTPETNPR.[A]	C9(Carbamidomethyl)	1	1	P00747	P00747	1	5	0.4985	0	1	1	681.927	3405.61	3405.6	1.38	0.00094	HCD (High Energy Collision Dissociation)	MS2	0.586973	0.4	14.351	23.2701	11138	01042018_Fusion_TMT_SS_Set3_Fr3.raw	F1.3		10235.5						5767.12				6.54		FALSE				0	9.115e-09
FALSE	High	Sequest HT (A2)	Selected	[R].SILQMSLDHHIVTPLTSLVIENEAGDER.[M]		1	2	P19823	P19823; Q5T985	0	4	0.5061	0	1	1	780.152	3117.59	3117.59	-0.36	-0.00028	HCD (High Energy Collision Dissociation)	MS2	10.6142	2.7	54	77.9176	49168	31032018_Fusion_TMT_SS_Set2_Fr3.raw	F4.3	2644.01		6933.13	8710.61	1644.5	2158.54	1684.72			2985.7		4.9		FALSE				0	9.14e-09
FALSE	High	Sequest HT (A2)	Selected	[R].TLDLGENQLETLPPDLLRGPLQLER.[L]		1	1	P02750	P02750	1	3	0.5634	0	1	1	944.182	2830.53	2830.53	-0.04	-3e-05	HCD (High Energy Collision Dissociation)	MS2	1.7498	2.5	54	88.568	56663	26032018_Fusion_TMT_SS_Set1_Fr3.raw	F3.3	9448.09	8475.12	2607.62	2795.52				2143.35				3.39		FALSE				0	9.144e-09
FALSE	High	Sequest HT (A2)	Unambiguous	[R].ILLQGTPVAQMTEDAVDAER.[L]		1	1	P01024	P01024	0	2	0.6561	0	1	1	1079.05	2157.09	2157.09	0.16	0.00017	HCD (High Energy Collision Dissociation)	MS2	2.19907	0.4	54	73.8596	45018	01042018_Fusion_TMT_SS_Set3_Fr4.raw	F1.4				3031.23		1147.4						3.46		FALSE				0	9.178e-09
FALSE	High	Sequest HT (A2)	Unambiguous	[R].LLGNVLVcVLAHHFGk.[E]	C8(Carbamidomethyl); K16(TMT6plex)	1	1	P68871	P68871	0	3	0.5849	0	1	1	669.391	2006.16	2006.16	0.05	4e-05	HCD (High Energy Collision Dissociation)	MS2	8.56232	10.3	54	81.3754	44151	31032018_Fusion_TMT_SS_Set2_Fr6.raw	F4.6			11253	7084.85	9330.23	7448.92	44733.3	2406.33	9224.88	14912.1		5.18		FALSE				0	9.23e-09
FALSE	High	Sequest HT (A2)	Unambiguous	[R].IFFHLNAVALGDGGHYTcR.[Y]	C18(Carbamidomethyl)	1	2	P04217	P04217; M0R009	0	4	0.4948	0	1	1	537.767	2148.05	2148.04	0.54	0.00029	HCD (High Energy Collision Dissociation)	MS2	23.4806	2.5	54	47.3969	26877	01042018_Fusion_TMT_SS_Set3_Fr4.raw	F1.4	8471.04	8333.85	1654.07	3604.19	4142.22							4.79		FALSE				0	9.241e-09
FALSE	High	Sequest HT (A2)	Unambiguous	[R].kGEVLPLPEANFPSFPLPHHk.[H]	K1(TMT6plex); K21(TMT6plex)	1	1	P04196	P04196	1	5	0.6075	0	1	1	563.324	2812.59	2812.59	0.27	0.00015	HCD (High Energy Collision Dissociation)	MS2	7.2934	5.1	54	61.811	36375	01042018_Fusion_TMT_SS_Set3_Fr6.raw	F1.6	12430.1	30326.2		4021.96	3772.88							5.07		FALSE				0	9.243e-09
FALSE	High	Sequest HT (A2)	Unambiguous	[R].FFGHGAEDSLADQAANEWGR.[S]		2	2	E9PQD6; P0DJI8	E9PQD6; P0DJI8	0	3	0.6882	0	1	1	726.659	2177.96	2177.96	-0.07	-5e-05	HCD (High Energy Collision Dissociation)	MS2	10.5107	1	54	49.6041	29823	31032018_Fusion_TMT_SS_Set2_fr1.raw	F4.1	1441.48	6250.44		1672.35								5.26		FALSE				0	9.262e-09
FALSE	High	Sequest HT (A2)	Unambiguous	[K].kPVAFSDYIHPVcLPDRETAASLLQAGYk.[G]	K1(TMT6plex); C13(Carbamidomethyl); K29(TMT6plex)	1	1	P00734	P00734	1	5	0.4799	0	1	1	741.804	3704.99	3704.99	0.99	0.00073	HCD (High Energy Collision Dissociation)	MS2	6.3137	28.4	55.5	68.2593	40345	26032018_Fusion_TMT_SS_Set1_Fr4.raw	F3.4	25635.3	27383.4	63200.7	54588	65686.7	14896.6	2941.59	16043.1	3694.64	14215.5		5.71		FALSE				0	9.279e-09
FALSE	High	Sequest HT (A2)	Unambiguous	[R].EGVQkEDIPPADLSDQVPDTESETR.[I]	K5(TMT6plex)	1	1	P01024	P01024	1	3	0.6404	0	1	1	995.489	2984.45	2984.45	-0.02	-2e-05	HCD (High Energy Collision Dissociation)	MS2	0	0.6	54	36.3789	20135	31032018_Fusion_TMT_SS_Set2_Fr3.raw	F4.3			1815.25			1695.81			1967.09			4.45		FALSE				0	9.33e-09
FALSE	High	Sequest HT (A2)	Unambiguous	[K].cTEEGkWSPELPVcAPIIcPPPSIPTFATLR.[V]	C1(Carbamidomethyl); K6(TMT6plex); C14(Carbamidomethyl); C19(Carbamidomethyl)	1	3	P02749	J3QRN2; P02749; J3QLI0	1	4	0.6355	0	1	1	938.983	3752.91	3752.91	1.37	0.00129	HCD (High Energy Collision Dissociation)	MS2	3.37882	3.5	54	97.2755	61315	01042018_Fusion_TMT_SS_Set3_Fr4.raw	F1.4	1592.01			7183.38	8125.17	3498.55		3480.22	2293.08	10007.8		5.02		FALSE				0	9.366e-09
FALSE	High	Sequest HT (A2)	Unambiguous	[K].AVLDVFEEGTEASAATAVk.[I]	K19(TMT6plex)	1	2	P01011	G3V3A0; P01011	0	2	0.682	0	1	1	1069.07	2137.13	2137.12	2.57	0.00275	HCD (High Energy Collision Dissociation)	MS2	0	3.2	54	67.4971	42529	26032018_Fusion_TMT_SS_Set1_Fr2.raw	F3.2			3810.8	16420.9	11263.3	1562.56						3.27		FALSE				0	9.385e-09
FALSE	High	Sequest HT (A2)	Unambiguous	[K].SLGEccDVEDSTTcFNAkGPLLk.[K]	C5(Carbamidomethyl); C6(Carbamidomethyl); C14(Carbamidomethyl); K18(TMT6plex); K23(TMT6plex)	2	2	D6RF35; P02774	D6RF35; P02774	1	3	0.6827	0	1	1	1020.5	3059.49	3059.49	1.98	0.00202	HCD (High Energy Collision Dissociation)	MS2	12.5515	4	55.5	53.6744	32878	01042018_Fusion_TMT_SS_Set4_Fr3.raw	F2.3	1572.91		1480.97	1222.59	1122.9	12052.2	5933.55	10026.2	2917.92	3761.79		3.75		FALSE				0	9.4e-09
FALSE	High	Sequest HT (A2)	Selected	[K].VLGAFSDGLAHLDNLk.[G]	K16(TMT6plex)	2	5	P02042; P68871	E9PFT6; P02042; E9PEW8; F8W6P5; P68871	0	3	0.5836	0	1	1	633.689	1899.05	1899.05	-0.57	-0.00036	HCD (High Energy Collision Dissociation)	MS2	2.36197	20.5	55.5	64.3689	40365	01042018_Fusion_TMT_SS_Set4_Fr3.raw	F2.3	15854.3	4560.14	18274.2	116921	32711.7	8835.58	2541.56		3073.05	1554.4		5.5		FALSE				0	9.459e-09
FALSE	High	Sequest HT (A2)	Unambiguous	[K].TVIGPDGHkEVTkEVVTSEDGSDcPEAmDLGTLSGIGTLDGFR.[H]	K9(TMT6plex); K13(TMT6plex); C24(Carbamidomethyl); M28(Oxidation)	1	1	P02671	P02671	2	5	0.5189	0	1	1	993.696	4964.45	4964.45	-0.45	-0.00045	HCD (High Energy Collision Dissociation)	MS2	1.38977	4.8	49.292	65.2221	40974	01042018_Fusion_TMT_SS_Set4_Fr3.raw	F2.3		1681.18	13311.7	14625.3	9106.42	8450.99		2117.39	2856.59			4.76		FALSE				0	9.46e-09
FALSE	High	Sequest HT (A2)	Unambiguous	[R].LLQEGQALEYVcPSGFYPYPVQTR.[T]	C12(Carbamidomethyl)	1	4	B4E1Z4	P00751; B4E1Z4; C9JRT3; A0A0G2JH38	0	3	0.5116	0	1	1	939.131	2815.38	2815.38	0.73	0.00068	HCD (High Energy Collision Dissociation)	MS2	0.928109	0.2	34.107	80.5778	49690	01042018_Fusion_TMT_SS_Set3_Fr4.raw	F1.4		2449.03										3.46		FALSE				0	9.553e-09
FALSE	High	Mascot (A5)	Selected	[K].dALSSVQESQVAQQAR.[G]	N-Term(TMT6plex)	1	2	B0YIW2	P02656; B0YIW2	0	2	0.9444	0	1	1	973.511	1946.02	1946.01	0.59	0.00058	HCD (High Energy Collision Dissociation)	MS2	23.4114	13.8	55.5	27.301	14309	01042018_Fusion_TMT_SS_Set4_Fr2.raw	F2.2	10613.8	34868.9	12251.5	18095.2	11084.2	16236.5	3139.83	10433.3		17607.7			108	FALSE	38	30	1.57334e-10	0	9.692e-09
FALSE	High	Sequest HT (A2)	Unambiguous	[R].kFIcPLTGLWPINTLk.[C]	K1(TMT6plex); C4(Carbamidomethyl); K16(TMT6plex)	1	3	P02749	J3QRN2; P02749; J3QLI0	1	3	0.6331	0	1	1	787.138	2359.4	2359.4	1.35	0.00106	HCD (High Energy Collision Dissociation)	MS2	0	24	10.807	91.7548	54465	01042018_Fusion_TMT_SS_Set4_Fr5.raw	F2.5	111981		161529	191342	72881.4	108343	57061.2	119942	293288	117269		5.56		FALSE				0	9.763e-09
FALSE	High	Sequest HT (A2)	Unambiguous	[K].AVLDVFEEGTEASAATAVk.[I]	K19(TMT6plex)	1	2	P01011	G3V3A0; P01011	0	2	1	0	1	1	1069.07	2137.13	2137.12	3.07	0.00328	HCD (High Energy Collision Dissociation)	MS2	6.56007	1.5	55.5	67.7809	41994	31032018_Fusion_TMT_SS_Set2_Fr3.raw	F4.3			3347.51	7950.23	1056.69					2047.56		2.83		FALSE				0	9.832e-09
FALSE	High	Sequest HT (A2)	Selected	[K].WSPELPVcAPIIcPPPSIPTFATLR.[V]	C8(Carbamidomethyl); C13(Carbamidomethyl)	1	3	P02749	J3QRN2; P02749; J3QLI0	0	3	0.5886	0	1	1	940.493	2819.47	2819.46	1.25	0.00117	HCD (High Energy Collision Dissociation)	MS2	0	1	55.5	109.261	68735	01042018_Fusion_TMT_SS_Set4_Fr4.raw	F2.4					1313.91	6176.38		2251.16				4.74		FALSE				0	9.854e-09
FALSE	High	Sequest HT (A2)	Selected	[R].TLDLGENQLETLPPDLLRGPLQLER.[L]		1	1	P02750	P02750	1	3	0.5789	0	1	1	944.183	2830.54	2830.53	1.67	0.00158	HCD (High Energy Collision Dissociation)	MS2	0.637077	0.2	38.663	89.2345	55180	01042018_Fusion_TMT_SS_Set4_Fr4.raw	F2.4	2244.57											4.56		FALSE				0	9.881e-09
FALSE	High	Sequest HT (A2)	Selected	[K].LLSHcLLVTLAAHLPAEFTPAVHASLDk.[F]	C5(Carbamidomethyl); K28(TMT6plex)	1	2	P69905	P69905; G3V1N2	0	5	0.589	0	1	1	651.566	3253.8	3253.8	0.91	0.00059	HCD (High Energy Collision Dissociation)	MS2	1.86572	4.7	54	87.5319	50712	26032018_Fusion_TMT_SS_Set1_fr5.raw	F3.5			9195.46		30609.7		1623.4			6255.37		5.28		FALSE				0	9.908e-09
FALSE	High	Sequest HT (A2)	Unambiguous	[K].LLQDEFPGIPSPLDAAVEcHR.[G]	C19(Carbamidomethyl)	1	2	P02790	Q9BS19; P02790	0	3	0.593	0	1	1	788.728	2364.17	2364.17	1.87	0.00147	HCD (High Energy Collision Dissociation)	MS2	0		6.99	72.3057	46056	31032018_Fusion_TMT_SS_Set2_Fr2.raw	F4.2												4.57		FALSE				0	9.927e-09
FALSE	High	Sequest HT (A2)	Selected	[R].IHSGSFQSQVELSNDQEk.[A]	K18(TMT6plex)	1	1	P04114	P04114	0	3	0.5343	0	1	1	754.712	2262.12	2262.12	0.42	0.00032	HCD (High Energy Collision Dissociation)	MS2	9.67662	13.7	54	17.3614	7542	26032018_Fusion_TMT_SS_Set1_Fr2.raw	F3.2	16543.5	27909.8	21266.5	16417.7	28334.5	8084.53	6879.78	6769.46	7353.5			5.54		FALSE				0	9.941e-09
FALSE	High	Sequest HT (A2)	Selected	[R].LESEETMVLEAHDAQGDVPVTVTVHDFPGk.[K]	K30(TMT6plex)	1	1	P01024	P01024	0	4	0.5476	0	1	1	870.688	3479.73	3479.72	2.86	0.00248	HCD (High Energy Collision Dissociation)	MS2	5.07466	5.4	54	59.0299	34224	31032018_Fusion_TMT_SS_Set2_Fr4.raw	F4.4	12359.7	11247	14088.9	6712.2	3121.34		1660.61		3417.41	3576.25		4.73		FALSE				0	1.025e-08
FALSE	High	Sequest HT (A2)	Unambiguous	[R].FFGHGAEDSLADQAANEWGR.[S]		2	2	E9PQD6; P0DJI8	E9PQD6; P0DJI8	0	3	0.6741	0	1	1	726.66	2177.96	2177.96	0.41	0.0003	HCD (High Energy Collision Dissociation)	MS2	2.91963	0.9	17.919	47.3304	28396	26032018_Fusion_TMT_SS_Set1_Fr2.raw	F3.2	5052.79	7487.4	4674.05	4778	6066.43							5.37		FALSE				0	1.033e-08
FALSE	High	Sequest HT (A2)	Selected	[R].HTFMGVVSLGSPSGEVSHPR.[K]		1	2	C9JV77	C9JV77; P02765	0	4	0.6519	0	1	1	521.012	2081.03	2081.02	1	0.00052	HCD (High Energy Collision Dissociation)	MS2	12.544	6	55.5	25.9607	12342	26032018_Fusion_TMT_SS_Set1_Fr4.raw	F3.4			6662.26	7375.12	8139.53	4228.18	1523.41	3896.98	12309.4	16299		4.97		FALSE				0	1.033e-08
FALSE	High	Sequest HT (A2)	Unambiguous	[R].LLATLcSAEVcQcAEGkcPR.[Q]	C6(Carbamidomethyl); C11(Carbamidomethyl); C13(Carbamidomethyl); K17(TMT6plex); C18(Carbamidomethyl)	3	9	A0A140TA32; A0A0G2JPR0; A0A140TA29	F5GXS0; A0A0G2JL54; A0A140TA32; A0A0G2JPR0; P0C0L4; A0A140TA29; P0C0L5; A0A140TA44; A0A140TA49	1	3	0.7422	0	1	1	851.415	2552.23	2552.23	0.52	0.00044	HCD (High Energy Collision Dissociation)	MS2	0	5.1	55.5	33.2266	17987	31032018_Fusion_TMT_SS_Set2_Fr3.raw	F4.3				1312.63		11776.1	10320.3	12466.3	1850.84	14292.5		4.46		FALSE				0	1.036e-08
FALSE	High	Sequest HT (A2)	Selected	[R].GAEDSLADQAANkWGR.[S]	K13(TMT6plex)	1	1	P0DJI9	P0DJI9	1	3	0.4447	0	1	1	639.992	1917.96	1917.96	-0.14	-9e-05	HCD (High Energy Collision Dissociation)	MS2	5.04108	21.8	49.457	35.893	20320	01042018_Fusion_TMT_SS_Set4_Fr2.raw	F2.2	3565.45	2557.96	10746.8	26900.2	14337.2		149852	2325.33	3520.43	44366.2		5.15		FALSE				0	1.041e-08
FALSE	High	Sequest HT (A2)	Unambiguous	[R].ILLQGTPVAQMTEDAVDAER.[L]		1	1	P01024	P01024	0	3	0.5831	0	1	1	719.701	2157.09	2157.09	0.76	0.00055	HCD (High Energy Collision Dissociation)	MS2	0		34.827	73.906	47517	01042018_Fusion_TMT_SS_Set3_Fr2.raw	F1.2												4.39		FALSE				0	1.046e-08
FALSE	High	Sequest HT (A2)	Selected	[R].kGGETSEMYLIQPDSSVkPYR.[V]	K1(TMT6plex); K18(TMT6plex)	1	2	P02675	P02675; D6REL8	1	4	0.6129	0	1	1	711.63	2843.5	2843.5	-0.73	-0.00052	HCD (High Energy Collision Dissociation)	MS2	6.48155	6.2	25.564	36.9518	21096	31032018_Fusion_TMT_SS_Set2_Fr2.raw	F4.2	3925.77	4525.59	32119.8	28693.8	24111.2	6791.3	15487.4	6134.76	4933.05	5243.18		4.65		FALSE				0	1.049e-08
FALSE	High	Sequest HT (A2)	Unambiguous	[K].AVGDkLPEcEADDGcPkPPEIAHGYVEHSVR.[Y]	K5(TMT6plex); C9(Carbamidomethyl); C15(Carbamidomethyl); K17(TMT6plex)	1	5	P00738	J3QR68; P00738; H0Y300; J3QLC9; J3KRH2	1	6	0.5265	0	1	1	649.327	3890.92	3890.92	1.06	0.00069	HCD (High Energy Collision Dissociation)	MS2	1.3164	17	55.5	24.3031	12336	31032018_Fusion_TMT_SS_Set2_Fr2.raw	F4.2	39070.1	20294	9847.28	6090.85	2892.3	25780.8	3745.99	48487.9	5363.35	3571.96		5.09		FALSE				0	1.05e-08
FALSE	High	Sequest HT (A2)	Selected	[K].VFSNGADLSGVTEEAPLkLSk.[AV]	K18(TMT6plex); K21(TMT6plex)	2	3	A0A024R6I7; P01009	A0A024R6I7; A0A0G2JRN3; P01009	1	3	0.61	0	1	1	874.16	2620.46	2620.46	1.72	0.0015	HCD (High Energy Collision Dissociation)	MS2	18.9633	8.7	55.5	57.1055	34467	26032018_Fusion_TMT_SS_Set1_Fr3.raw	F3.3	7207.89	2147.23	14738.2	18152.7	22174.1	9039.5	1582.83	3152.18		7204.54		3.59		FALSE				0	1.056e-08
FALSE	High	Sequest HT (A2)	Unambiguous	[R].SHSTQTLTcNSDGEWVYNTFcIYkR.[C]	C9(Carbamidomethyl); C21(Carbamidomethyl); K24(TMT6plex)	1	2	P04003	P04003; A6PVY5	1	4	0.5303	0	1	1	824.888	3296.53	3296.53	0.34	0.00028	HCD (High Energy Collision Dissociation)	MS2	41.1257	28.4	55.5	61.0356	38029	01042018_Fusion_TMT_SS_Set4_Fr3.raw	F2.3	68515.7	54358.6	57425.3	17283.9	25222.4	17980.1	6645.01	22813.5	3584.33	6403.52		5.11		FALSE				0	1.063e-08
FALSE	High	Sequest HT (A2)	Unambiguous	[R].VPVAVQGEDTVQSLTQGDGVAk.[L]	K22(TMT6plex)	1	1	P01024	P01024	0	3	0.5698	0	1	1	809.77	2427.3	2427.29	1.28	0.00104	HCD (High Energy Collision Dissociation)	MS2	7.33432	24.4	33.973	52.9004	31590	26032018_Fusion_TMT_SS_Set1_Fr3.raw	F3.3	43535.7	68771.1	92555.1	87201.9	66046.8	10052.2	4273.04	11493.3	4179.73	4080.37		5.16		FALSE				0	1.064e-08
FALSE	High	Sequest HT (A2)	Unambiguous	[R].LESEETMVLEAHDAQGDVPVTVTVHDFPGk.[K]	K30(TMT6plex)	1	1	P01024	P01024	0	4	0.5876	0	1	1	870.686	3479.72	3479.72	0.76	0.00066	HCD (High Energy Collision Dissociation)	MS2	10.5556	6.6	54	59.8314	35051	01042018_Fusion_TMT_SS_Set3_Fr6.raw	F1.6	8718.96	14744.3	5558.36	7076.56	17073.7	3403.42	2961.99	1697.35	1708.33	3547.72		4.68		FALSE				0	1.064e-08
FALSE	High	Sequest HT (A2)	Unambiguous	[R].DIPTNSPELEETLTHTITk.[L]	K19(TMT6plex)	1	1	P01042	P01042	0	3	0.5319	0	1	1	790.087	2368.25	2368.24	1.29	0.00102	HCD (High Energy Collision Dissociation)	MS2	4.31534	14.6	47.053	62.8636	39243	26032018_Fusion_TMT_SS_Set1_Fr2.raw	F3.2	25431.7	27866.6	29495.5	24233.7	31456.2	25442.9		1959.7		1732.15		4.55		FALSE				0	1.064e-08
FALSE	High	Sequest HT (A2)	Unambiguous	[K].SPVGVQPILNEHTFcAGMSk.[Y]	C15(Carbamidomethyl); K20(TMT6plex)	1	6	P00738	J3QR68; P00738; H0Y300; A0A0C4DGL8; J3QLC9; A0A087WU08	0	3	0.6108	0	1	1	801.079	2401.22	2401.22	1	0.0008	HCD (High Energy Collision Dissociation)	MS2	11.0534	7.8	54	50.9754	29098	01042018_Fusion_TMT_SS_Set4_Fr4.raw	F2.4	44504.3		10504.6	8011.24	2419.93	7372.4	3658.21	2797.81				4.24		FALSE				0	1.07e-08
FALSE	High	Sequest HT (A2)	Unambiguous	[K].VFSNGADLSGVTEEAPLkLSkAVHk.[A]	K18(TMT6plex); K21(TMT6plex); K25(TMT6plex)	2	2	A0A024R6I7; P01009	A0A024R6I7; P01009	2	5	0.5048	0	1	1	657.782	3284.88	3284.88	-0.99	-0.00065	HCD (High Energy Collision Dissociation)	MS2	0	18.8	55.5	53.5625	31041	01042018_Fusion_TMT_SS_Set3_Fr4.raw	F1.4	7651.64	5324.87	126405	16491.7	15257.1	3988.48	1528.03	2069.72	3479.26	8230.46		4.2		FALSE				0	1.073e-08
FALSE	High	Sequest HT (A2)	Unambiguous	[R].LLGNVLVcVLAHHFGkEFTPPVQAAYQk.[V]	C8(Carbamidomethyl); K16(TMT6plex); K28(TMT6plex)	1	1	P68871	P68871	1	4	0.7297	0	1	1	899.507	3595.01	3595	0.88	0.00079	HCD (High Energy Collision Dissociation)	MS2	2.76888	5.2	54	88.4524	47748	26032018_Fusion_TMT_SS_Set1_Fr6.raw	F3.6								10031.6		41984.7		4.92		FALSE				0	1.078e-08
FALSE	High	Mascot (A5)	Selected	[R].kYTYNYEAESSSGVPGTADSR.[S]	N-Term(TMT6plex); K1(TMT6plex)	1	2	P04114	A8MUN2; P04114	1	3	0.949	0	1	1	914.123	2740.35	2740.35	3.02	0.00276	HCD (High Energy Collision Dissociation)	MS2	2.05424	7.4	55.5	26.889	13560	01042018_Fusion_TMT_SS_Set3_Fr3.raw	F1.3	9734.66	16159.2	8531.1	7644.21	18137.8	6392.68				6610			98	FALSE	34	27	6.75456e-10	0	1.08e-08
FALSE	High	Sequest HT (A2)	Selected	[R].TVVQPSVGAAAGPVVPPcPGR.[I]	C18(Carbamidomethyl)	1	2	C9JV77	C9JV77; P02765	0	3	0.5	0	1	1	672.694	2016.07	2016.07	-0.56	-0.00037	HCD (High Energy Collision Dissociation)	MS2	0.70713	5.5	54	33.3397	18097	26032018_Fusion_TMT_SS_Set1_Fr3.raw	F3.3	3212.15	3245.52		17803.1		8350.83	2954.7	4224.3	1964.88	14033.9		5.3		FALSE				0	1.081e-08
FALSE	High	Sequest HT (A2)	Unambiguous	[R].NPDADkGPWcFTTDPSVR.[W]	K6(TMT6plex); C10(Carbamidomethyl)	1	1	P00747	P00747	1	3	0.6255	0	1	1	764.701	2292.09	2292.09	-0.93	-0.00071	HCD (High Energy Collision Dissociation)	MS2	8.0079	15.3	54	42.7778	25186	26032018_Fusion_TMT_SS_Set1_Fr2.raw	F3.2	15209.3	20376.1	23275.8	28953.7	26894.8	18527	3786.13	12052.6	2298.82	7647.64		4.7		FALSE				0	1.082e-08
FALSE	High	Sequest HT (A2)	Unambiguous	[K].kcSYTEDAQcIDGTIEVPk.[C]	K1(TMT6plex); C2(Carbamidomethyl); C10(Carbamidomethyl); K19(TMT6plex)	1	1	P02749	P02749	1	3	0.6119	0	1	1	891.449	2672.33	2672.33	0.66	0.00059	HCD (High Energy Collision Dissociation)	MS2	0	12.1	30.555	42.4629	24985	01042018_Fusion_TMT_SS_Set3_Fr2.raw	F1.2	51139.5	54630.3	6710.51	23651	20311.9	6943.42		11723.8	15896.5	25647.9		5.05		FALSE				0	1.092e-08
FALSE	High	Sequest HT (A2)	Selected	[K].VLSALQAVQGLLVAQGR.[A]		1	1	P01019	P01019	0	2	0.6713	0	1	1	862.018	1723.03	1723.02	3.24	0.00279	HCD (High Energy Collision Dissociation)	MS2	31.4667	13.1	54	94.0278	54293	31032018_Fusion_TMT_SS_Set2_Fr5.raw	F4.5	3423.11		4018.83	7130.13	40617.5	26099.8	4667.42	16160.7	20842.1	11557.9		3.62		FALSE				0	1.098e-08
FALSE	High	Sequest HT (A2)	Unambiguous	[K].TFYEPGEEITYSckPGYVSR.[G]	C13(Carbamidomethyl); K14(TMT6plex)	1	2	P02749	J3QRN2; P02749	0	3	0.6594	0	1	1	871.424	2612.26	2612.25	1.24	0.00108	HCD (High Energy Collision Dissociation)	MS2	0	8.4	6.489	43.4226	25694	01042018_Fusion_TMT_SS_Set4_Fr3.raw	F2.3	109316	197848	62363.9	73368	53281.9	62908	12801.2	112823	23344.7	19699.1		4.14		FALSE				0	1.098e-08
FALSE	High	Sequest HT (A2)	Selected	[K].DkDQEVLLQTFLDDASPGDkR.[L]	K2(TMT6plex); K20(TMT6plex)	1	2	P04114	A8MUN2; P04114	2	4	0.5749	0	1	1	712.882	2848.51	2848.51	-0.69	-0.00049	HCD (High Energy Collision Dissociation)	MS2	16.2913	3.5	54	74.6525	47753	01042018_Fusion_TMT_SS_Set4_Fr2.raw	F2.2	22190.1	7131.44	2300.6	1930.43	1511.85							5.01		FALSE				0	1.103e-08
FALSE	High	Sequest HT (A2)	Selected	[R].HTFMGVVSLGSPSGEVSHPR.[K]		1	2	C9JV77	C9JV77; P02765	0	3	0.6667	0	1	1	694.347	2081.03	2081.02	1.23	0.00086	HCD (High Energy Collision Dissociation)	MS2	0		54	28.2532	9434	01042018_Fusion_TMT_SS_Set3_Fr7.raw	F1.7												4.26		FALSE				0	1.11e-08
FALSE	High	Sequest HT (A2)	Selected	[R].kFIcPLTGLWPINTLk.[C]	K1(TMT6plex); C4(Carbamidomethyl); K16(TMT6plex)	1	3	P02749	J3QRN2; P02749; J3QLI0	1	3	0.626	0	1	1	787.138	2359.4	2359.4	0.67	0.00052	HCD (High Energy Collision Dissociation)	MS2	0.749454	19.1	54	92.5338	50310	26032018_Fusion_TMT_SS_Set1_Fr6.raw	F3.6	18101.6	1879.99	18779.1	10417.2	25494.2	16023.5	15745	38689.7	31456.8	20762.2		5.08		FALSE				0	1.124e-08
FALSE	High	Sequest HT (A2)	Selected	[R].SEFPESWLWNVEDLkEPPk.[N]	K15(TMT6plex); K19(TMT6plex)	1	1	P01024	P01024	1	3	0.6366	0	1	1	930.158	2788.46	2788.46	0.23	0.00021	HCD (High Energy Collision Dissociation)	MS2	0.905164	11.7	40.23	90.863	58332	31032018_Fusion_TMT_SS_Set2_Fr3.raw	F4.3	14712.2	19949	74128.8	41699	7445.77					1951.4		4.21		FALSE				0	1.125e-08
FALSE	High	Sequest HT (A2)	Selected	[R].AQLVPLPPSTYVEFTVSGTDcVAkEATEAAk.[C]	C21(Carbamidomethyl); K24(TMT6plex); K31(TMT6plex)	1	2	C9JV77	C9JV77; P02765	1	3	0.6516	0	1	1	1246.66	3737.97	3737.97	-0.02	-3e-05	HCD (High Energy Collision Dissociation)	MS2	0	6.1	54	92.4181	59426	31032018_Fusion_TMT_SS_Set2_Fr3.raw	F4.3					2292.07	6613.14	17124	7385.84	20731.3	7052.19		4.42		FALSE				0	1.129e-08
FALSE	High	Sequest HT (A2)	Unambiguous	[K].SLGEccDVEDSTTcFNAk.[G]	C5(Carbamidomethyl); C6(Carbamidomethyl); C14(Carbamidomethyl); K18(TMT6plex)	2	2	D6RF35; P02774	D6RF35; P02774	0	2	0.7972	0	1	1	1161.5	2321.99	2321.99	-0.17	-0.0002	HCD (High Energy Collision Dissociation)	MS2	0	10.2	54	35.1556	19854	31032018_Fusion_TMT_SS_Set2_fr1.raw	F4.1	8494.61	1793.25	16839.2	10045	12382.2	13504.2	14259.7	5041.05	15073.6	9426.14		4.34		FALSE				0	1.138e-08
FALSE	High	Sequest HT (A2)	Selected	[R].TVVQPSVGAAAGPVVPPcPGR.[I]	C18(Carbamidomethyl)	1	2	C9JV77	C9JV77; P02765	0	3	0.4671	0	1	1	672.695	2016.07	2016.07	0.39	0.00026	HCD (High Energy Collision Dissociation)	MS2	0.357541	0.4	21.693	34.3643	18781	31032018_Fusion_TMT_SS_Set2_Fr3.raw	F4.3	4703.87		3949.43									4.86		FALSE				0	1.143e-08
FALSE	High	Sequest HT (A2)	Unambiguous	[R].AVGSGATFSHYYYMILSR.[G]		3	9	A0A140TA32; A0A0G2JPR0; A0A140TA29	F5GXS0; A0A0G2JL54; A0A140TA32; A0A0G2JPR0; P0C0L4; A0A140TA29; P0C0L5; A0A140TA44; A0A140TA49	0	3	0.6331	0	1	1	674.997	2022.98	2022.97	0.51	0.00034	HCD (High Energy Collision Dissociation)	MS2	7.88376	1.7	54	66.9093	38090	01042018_Fusion_TMT_SS_Set4_Fr5.raw	F2.5	2823.84		2610.9	2026.69	2432.81	4032.34		1473.61	1576.36			3.38		FALSE				0	1.144e-08
FALSE	High	Sequest HT (A2)	Unambiguous	[R].HScQAEcSSELYTEASGYISSLEYPR.[S]	C3(Carbamidomethyl); C7(Carbamidomethyl)	1	2	B4DPQ0	B4DPQ0; F5H2D0	0	3	0.8214	0	1	1	1008.77	3024.3	3024.3	0.65	0.00065	HCD (High Energy Collision Dissociation)	MS2	0		55.5	75.6427	47656	01042018_Fusion_TMT_SS_Set3_Fr3.raw	F1.3												4.59		FALSE				0	1.147e-08
FALSE	High	Sequest HT (A2)	Unambiguous	[K].kVLGAFSDGLAHLDNLk.[G]	K1(TMT6plex); K17(TMT6plex)	2	5	P02042; P68871	E9PFT6; P02042; E9PEW8; F8W6P5; P68871	1	4	0.6648	0	1	1	564.833	2256.31	2256.31	-0.92	-0.00052	HCD (High Energy Collision Dissociation)	MS2	23.346	42	55.5	59.5033	36946	01042018_Fusion_TMT_SS_Set4_Fr3.raw	F2.3	15513.3	3184.93	49085.5	225580	44222.3	23792.7	4812.48	11377.5	28088.1	8570.86		5.49		FALSE				0	1.149e-08
FALSE	High	Sequest HT (A2)	Unambiguous	[R].QcVPTEPcEDAEDDcGNDFQcSTGR.[C]	C2(Carbamidomethyl); C8(Carbamidomethyl); C15(Carbamidomethyl); C21(Carbamidomethyl)	1	1	P02748	P02748	0	3	0.974	0	1	1	983.034	2947.09	2947.09	0.53	0.00052	HCD (High Energy Collision Dissociation)	MS2	19.3464		54	23.5891	11730	01042018_Fusion_TMT_SS_Set4_Fr2.raw	F2.2												4.61		FALSE				0	1.153e-08
FALSE	High	Sequest HT (A2)	Unambiguous	[R].cSPHLVLSALTSDNHGATYAFSGTHYWR.[L]	C1(Carbamidomethyl)	1	1	P02790	P02790	0	5	0.55	0	1	1	630.5	3148.47	3148.47	0.43	0.00027	HCD (High Energy Collision Dissociation)	MS2	19.8724	5.4	55.5	54.555	33502	01042018_Fusion_TMT_SS_Set4_Fr3.raw	F2.3	8813.61	3414.48	3571.87	6219.89	10221.8	12913.2	2158.08	2955.43		2600.25		4.4		FALSE				0	1.155e-08
FALSE	High	Sequest HT (A2)	Unambiguous	[R].SSTSPDRIFFHLNAVALGDGGHYTcR.[Y]	C25(Carbamidomethyl)	1	2	P04217	P04217; M0R009	1	5	0.5376	0	1	1	576.48	2878.37	2878.37	0.71	0.00041	HCD (High Energy Collision Dissociation)	MS2	2.25871	0.5	49.712	48.5972	27162	26032018_Fusion_TMT_SS_Set1_Fr4.raw	F3.4	1321.81				1796.01					2474.09		5.32		FALSE				0	1.171e-08
FALSE	High	Sequest HT (A2)	Selected	[K].FNkPFVFLMIEQNTk.[S]	K3(TMT6plex); K15(TMT6plex)	2	2	A0A024R6I7; P01009	A0A024R6I7; P01009	0	3	0.4932	0	1	1	772.108	2314.31	2314.3	2.32	0.00179	HCD (High Energy Collision Dissociation)	MS2	0	20	4.431	86.9853	50842	01042018_Fusion_TMT_SS_Set3_Fr5.raw	F1.5	28719.9	286788	443154	661975	1.10477e+06		14981					5.11		FALSE				0	1.174e-08
FALSE	High	Sequest HT (A2)	Unambiguous	[K].TFYEPGEEITYSckPGYVSR.[G]	C13(Carbamidomethyl); K14(TMT6plex)	1	2	P02749	J3QRN2; P02749	0	3	0.5847	0	1	1	871.421	2612.25	2612.25	-1.92	-0.00168	HCD (High Energy Collision Dissociation)	MS2	0	8.3	55.5	41.4645	24243	31032018_Fusion_TMT_SS_Set2_Fr2.raw	F4.2	17039.3	8757.66	15781.7	9026.87	10568.5	2591.72	8063.01	2692.27	2707.86	6225.91		4.19		FALSE				0	1.177e-08
FALSE	High	Sequest HT (A2)	Unambiguous	[R].FFESFGDLSTPDAVMGNPk.[V]	K19(TMT6plex)	1	2	P68871	F8W6P5; P68871	0	2	0.4897	0	1	1	1144.56	2288.11	2288.11	0.47	0.00053	HCD (High Energy Collision Dissociation)	MS2	9.33021	41.9	54	78.6867	50650	31032018_Fusion_TMT_SS_Set2_Fr2.raw	F4.2	9695.83	1794.74	14920.1	12333.9	16718.1	40402.3	151392	57378.4	47622.8	76977.2		4.39		FALSE				0	1.177e-08
FALSE	High	Mascot (A5)	Selected	[K].dYAGVFSDAGLTFTSSSGQQTAQR.[A]	N-Term(TMT6plex)	1	1	P01024	P01024	0	3	0.9908	0	1	1	908.442	2723.31	2723.31	0.29	0.00027	HCD (High Energy Collision Dissociation)	MS2	0	0.6	54	72.3721	45323	01042018_Fusion_TMT_SS_Set3_Fr3.raw	F1.3	1216.98	1814.53			3138.92								109	FALSE	33	25	3.71847e-11	0	1.182e-08
FALSE	High	Sequest HT (A2)	Selected	[R].TLDLGENQLETLPPDLLR.[G]		1	1	P02750	P02750	0	2	0.5302	0	1	1	1019.05	2037.09	2037.09	0.17	0.00017	HCD (High Energy Collision Dissociation)	MS2	0.698074		54	82.3458	53568	01042018_Fusion_TMT_SS_Set3_Fr2.raw	F1.2												3.64		FALSE				0	1.186e-08
FALSE	High	Sequest HT (A2)	Unambiguous	[R].EGVQkEDIPPADLSDQVPDTESETR.[I]	K5(TMT6plex)	1	1	P01024	P01024	1	3	0.6229	0	1	1	995.489	2984.45	2984.45	-0.05	-5e-05	HCD (High Energy Collision Dissociation)	MS2	0	1	55.5	39.3589	22763	31032018_Fusion_TMT_SS_Set2_Fr2.raw	F4.2	1452.73		1608.9				2297.89	1734.19	1279.28	1309.72		4.11		FALSE				0	1.186e-08
FALSE	High	Sequest HT (A2)	Selected	[K].AAWGkVGAHAGEYGAEALER.[M]	K5(TMT6plex)	1	1	P69905	P69905	1	4	0.4799	0	1	1	568.797	2272.17	2272.17	-0.59	-0.00034	HCD (High Energy Collision Dissociation)	MS2	55.6856	14	55.5	27.0852	13070	26032018_Fusion_TMT_SS_Set1_Fr4.raw	F3.4	7055.13	7125.48	7052.43	13763	10872	14512.9	6627.3	20411	9143.52	48150.3		4.73		FALSE				0	1.188e-08
FALSE	High	Sequest HT (A2)	Unambiguous	[R].HTFmGVVSLGSPSGEVSHPR.[K]	M4(Oxidation)	1	2	C9JV77	C9JV77; P02765	0	4	0.5882	0	1	1	525.01	2097.02	2097.02	0.87	0.00046	HCD (High Energy Collision Dissociation)	MS2	31.5639	11.2	11.584	16.0699	6637	31032018_Fusion_TMT_SS_Set2_Fr2.raw	F4.2	120571	93443	25491.3	85944.3	8692.35	16031.4	60942.2	11025.7	96030.8	13540.6		3.91		FALSE				0	1.19e-08
FALSE	High	Sequest HT (A2)	Unambiguous	[K].ITPGkPYILTVPGHLDEMQLDIQAR.[Y]	K5(TMT6plex)	3	9	A0A140TA32; A0A0G2JPR0; A0A140TA29	F5GXS0; A0A0G2JL54; A0A140TA32; A0A0G2JPR0; P0C0L4; A0A140TA29; P0C0L5; A0A140TA44; A0A140TA49	0	4	0.4703	0	1	1	759.424	3034.67	3034.66	4.17	0.00316	HCD (High Energy Collision Dissociation)	MS2	18.0723	5.4	55.5	68.1432	40262	26032018_Fusion_TMT_SS_Set1_Fr4.raw	F3.4	7820.55	9106.55	8821.94	8023.21	9205.71	3342.92		2327.68	2198.23	2690.59		4.21		FALSE				0	1.19e-08
FALSE	High	Sequest HT (A2)	Selected	[K].VNWEEEAASGLLTSLkDNVPk.[A]	K16(TMT6plex); K21(TMT6plex)	1	1	P04114	P04114	1	3	0.3933	0	1	1	920.175	2758.51	2758.5	2.4	0.00221	HCD (High Energy Collision Dissociation)	MS2	10.9988	9.5	54	97.0803	61176	01042018_Fusion_TMT_SS_Set3_Fr4.raw	F1.4	7672.27	36096.2	3912.24	7555.08	33847	1559.07		2656.85	2199.13	5200.3		4.45		FALSE				0	1.2e-08
FALSE	High	Sequest HT (A2)	Selected	[K].kATEDEGSEQkIPEATNR.[R]	K1(TMT6plex); K11(TMT6plex)	1	2	P01008	P01008; Q8TCE1	2	4	0.4748	0	1	1	616.079	2461.29	2461.29	0.08	5e-05	HCD (High Energy Collision Dissociation)	MS2	5.99488	24	55.5	9.877	2309	26032018_Fusion_TMT_SS_Set1_Fr1.raw	F3.1	27029.7	35730.7	34061.9	29467.4	31486.5	22584.3	7088.97	25016.2	7578.61	18181.4		5.56		FALSE				0	1.211e-08
FALSE	High	Sequest HT (A2)	Unambiguous	[K].YLIVVTDGHPLEGYKEPcGGLEDAVNEAK.[H]	C18(Carbamidomethyl)	1	2	P12109	A0A087X0S5; P12109	1	4	0.4977	0	1	1	794.142	3173.55	3173.55	0.2	0.00016	HCD (High Energy Collision Dissociation)	MS2	9.30438		54	53.0885	32214	26032018_Fusion_TMT_SS_Set1_Fr1.raw	F3.1												4.28		FALSE				0	1.212e-08
FALSE	High	Sequest HT (A2)	Selected	[R].TSAGTRQPQFISRDWHGVPGQVDAAMAGR.[I]		1	1	P04004	P04004	2	4	0.6007	0	1	1	774.885	3096.52	3096.52	0.42	0.00032	HCD (High Energy Collision Dissociation)	MS2	7.3572	3.8	55.5	33.6251	18302	26032018_Fusion_TMT_SS_Set1_Fr3.raw	F3.3	4080.43	1930.38	3386.92	9729.51	8499.1	4316.26		2740.1	1888.45	1640.72		5.76		FALSE				0	1.223e-08
FALSE	High	Sequest HT (A2)	Selected	[R].DTScVNPPTVQNAYIVSR.[Q]	C4(Carbamidomethyl)	1	1	P08603	P08603	0	2	0.6751	0	1	1	1010.99	2020.98	2020.98	0.19	0.00019	HCD (High Energy Collision Dissociation)	MS2	0		54	38.1587	21892	01042018_Fusion_TMT_SS_Set4_Fr2.raw	F2.2												3.94		FALSE				0	1.228e-08
FALSE	High	Sequest HT (A2)	Unambiguous	[K].FNkPFVFLMIEQNTkSPLFMGk.[V]	K3(TMT6plex); K15(TMT6plex); K22(TMT6plex)	2	2	A0A024R6I7; P01009	A0A024R6I7; P01009	1	4	0.5497	0	1	1	826.723	3303.87	3303.86	2.39	0.00197	HCD (High Energy Collision Dissociation)	MS2	3.43766	4.5	54	99.2622	54617	26032018_Fusion_TMT_SS_Set1_Fr6.raw	F3.6	12687		3299.23	13483.1		2796.18		8370.32	1866.32	2040.42		4.93		FALSE				0	1.231e-08
FALSE	High	Sequest HT (A2)	Unambiguous	[K].kVADALTNAVAHVDDMPNALSALSDLHAHk.[L]	K1(TMT6plex); K30(TMT6plex)	1	2	P69905	P69905; G3V1N2	1	6	0.4132	0	1	1	597.991	3582.91	3582.91	-0.62	-0.00037	HCD (High Energy Collision Dissociation)	MS2	1.89943	9.1	55.5	72.6138	44145	01042018_Fusion_TMT_SS_Set3_Fr4.raw	F1.4	11257.7	5923.66	29354.5	33665.6	4534.73	1678.99				1401.7		3.63		FALSE				0	1.232e-08
FALSE	High	Sequest HT (A2)	Selected	[K].SLADELALVDVLEDK.[L]		1	4	P07195	F5H793; A8MW50; P07195; C9J7H8	0	2	0.5852	0	1	1	815.433	1629.86	1629.86	0.49	0.0004	HCD (High Energy Collision Dissociation)	MS2	4.92143	0.1	54	96.9956	56987	26032018_Fusion_TMT_SS_Set1_fr5.raw	F3.5								1472.29				3.52		FALSE				0	1.232e-08
FALSE	High	Sequest HT (A2)	Unambiguous	[R].HTFMGVVSLGSPSGEVSHPR.[K]		1	2	C9JV77	C9JV77; P02765	0	3	0.4964	0	1	1	694.346	2081.02	2081.02	0.37	0.00026	HCD (High Energy Collision Dissociation)	MS2	17.2622	11.9	55.5	23.203	11246	26032018_Fusion_TMT_SS_Set1_Fr3.raw	F3.3	12566.7	38340.2	7019.63	12182.9	6418.27	6951.58		23342.1	4170.84	11622.5		4.15		FALSE				0	1.242e-08
FALSE	High	Sequest HT (A2)	Unambiguous	[R].LLQEGQALEYVcPSGFYPYPVQTR.[T]	C12(Carbamidomethyl)	1	4	B4E1Z4	P00751; B4E1Z4; C9JRT3; A0A0G2JH38	0	2	0.6275	0	1	1	1408.19	2815.38	2815.38	0.06	9e-05	HCD (High Energy Collision Dissociation)	MS2	3.63905		54	79.6056	50374	31032018_Fusion_TMT_SS_Set2_Fr3.raw	F4.3												4		FALSE				0	1.246e-08
FALSE	High	Sequest HT (A2)	Selected	[R].TVVQPSVGAAAGPVVPPcPGR.[I]	C18(Carbamidomethyl)	1	2	C9JV77	C9JV77; P02765	0	3	0.5118	0	1	1	672.695	2016.07	2016.07	0.56	0.00038	HCD (High Energy Collision Dissociation)	MS2	1.5383	0.1	12.662	33.6806	18298	31032018_Fusion_TMT_SS_Set2_Fr3.raw	F4.3										5838.56		5.1		FALSE				0	1.246e-08
FALSE	High	Sequest HT (A2)	Selected	[K].HPLkPDNQPFPQSVSEScPGk.[F]	K4(TMT6plex); C18(Carbamidomethyl); K21(TMT6plex)	1	1	P04196	P04196	0	4	0.5982	0	1	1	702.618	2807.45	2807.46	-1.13	-0.00079	HCD (High Energy Collision Dissociation)	MS2	3.79652	27.8	55.5	21.5559	10647	01042018_Fusion_TMT_SS_Set4_Fr3.raw	F2.3	70035.1	126679	8290.86	34845.7	18397.5	8872.72	2093.5	11173.2	2758.38	2444.7		5.7		FALSE				0	1.25e-08
FALSE	High	Sequest HT (A2)	Selected	[K].QPFVQGLALYTPVVLPR.[S]		1	1	P01019	P01019	0	2	0.6675	0	1	1	949.549	1898.09	1898.09	0.1	0.0001	HCD (High Energy Collision Dissociation)	MS2	28.3595	1.4	52.904	89.2604	52345	01042018_Fusion_TMT_SS_Set3_Fr5.raw	F1.5	2368.64	3497.63		2069.5		3080.21	2127.76		1667.82			3.88		FALSE				0	1.259e-08
FALSE	High	Sequest HT (A2)	Selected	[K].TFYEPGEEITYSckPGYVSR.[G]	C13(Carbamidomethyl); K14(TMT6plex)	1	2	P02749	J3QRN2; P02749	0	3	0.5921	0	1	1	871.423	2612.25	2612.25	0.32	0.00028	HCD (High Energy Collision Dissociation)	MS2	0	5.1	54	43.0311	23912	01042018_Fusion_TMT_SS_Set3_Fr4.raw	F1.4	9936.2	21203.4	2421.34	2968.66	6641.48			2880.49	3120.21	3285.99		4.07		FALSE				0	1.263e-08
FALSE	High	Sequest HT (A2)	Selected	[R].SEGSSVNLSPPLEQcVPDRGQQYQGR.[L]	C15(Carbamidomethyl)	1	3	P00734	C9JV37; P00734; E9PIT3	1	3	0.6108	0	1	1	963.459	2888.36	2888.36	1.47	0.00142	HCD (High Energy Collision Dissociation)	MS2	3.00192		29.094	30.5253	16531	01042018_Fusion_TMT_SS_Set3_Fr2.raw	F1.2												4.83		FALSE				0	1.272e-08
FALSE	High	Sequest HT (A2)	Unambiguous	[R].VVSVLTVLHQDWLNGK.[E]		3	6	A0A286YFJ8; A0A0A0MS08; A0A286YES1	A0A286YFJ8; P01857; P01861; A0A0A0MS08; A0A286YES1; P01860	0	3	0.6869	0	1	1	603.341	1808.01	1808.01	0.91	0.00055	HCD (High Energy Collision Dissociation)	MS2	22.559	0.6	54	76.9299	43852	26032018_Fusion_TMT_SS_Set1_fr5.raw	F3.5				1378.57				2812.85		2664.23		3.13		FALSE				0	1.284e-08
FALSE	High	Sequest HT (A2)	Unambiguous	[R].AVGSGATFSHYYYMILSR.[G]		3	9	A0A140TA32; A0A0G2JPR0; A0A140TA29	F5GXS0; A0A0G2JL54; A0A140TA32; A0A0G2JPR0; P0C0L4; A0A140TA29; P0C0L5; A0A140TA44; A0A140TA49	0	3	0.7068	0	1	1	674.997	2022.98	2022.97	0.41	0.00028	HCD (High Energy Collision Dissociation)	MS2	2.50332		54	68.2303	35151	26032018_Fusion_TMT_SS_Set1_Fr6.raw	F3.6												3.99		FALSE				0	1.286e-08
FALSE	High	Sequest HT (A2)	Unambiguous	[R].DSckGDSGGPLVcGGVLEGVVTSGSR.[V]	C3(Carbamidomethyl); K4(TMT6plex); C13(Carbamidomethyl)	1	2	K7ERG9	P00746; K7ERG9	1	3	0.5586	0	1	1	927.123	2779.35	2779.36	-0.27	-0.00025	HCD (High Energy Collision Dissociation)	MS2	7.00803	4.3	55.5	55.0181	33827	01042018_Fusion_TMT_SS_Set4_Fr3.raw	F2.3	3078.56	3548.16	3933.02	3533.97	3368.58	7147.16	6825.56	7358.7	2342.97	1764.24		5.03		FALSE				0	1.288e-08
FALSE	High	Sequest HT (A2)	Unambiguous	[R].LPPTTTcQQQkEELLPAQDIk.[A]	C7(Carbamidomethyl); K11(TMT6plex); K21(TMT6plex)	1	4	B4E1Z4	E7ETN3; P00751; B4E1Z4; H7C5H1	1	3	0.6842	0	1	1	966.201	2896.59	2896.59	0.53	0.00052	HCD (High Energy Collision Dissociation)	MS2	0	11.7	54	43.6399	25742	01042018_Fusion_TMT_SS_Set4_Fr2.raw	F2.2	8135.83	7858.05	9551.82	33363.4	16403.1	9738.12	1493.14	19852.3	11353	2598.74		3.99		FALSE				0	1.296e-08
FALSE	High	Sequest HT (A2)	Unambiguous	[R].IASFSQNcDIYPGkDFVQPPTkIcVGcPR.[D]	C8(Carbamidomethyl); K14(TMT6plex); K22(TMT6plex); C24(Carbamidomethyl); C27(Carbamidomethyl)	1	1	P01042	P01042	2	4	0.5	0	1	1	953.988	3812.93	3812.93	-0.32	-0.0003	HCD (High Energy Collision Dissociation)	MS2	1.00753	8.1	54	58.4175	34063	01042018_Fusion_TMT_SS_Set4_Fr4.raw	F2.4	2684.35	2779.28	9826.66	12383.1	6344.36	7257.64	8824	20042.2	5779.97	9458.07		5.24		FALSE				0	1.312e-08
FALSE	High	Sequest HT (A2)	Unambiguous	[K].NYcRNPDGDVGGPWcYTTNPR.[K]	C3(Carbamidomethyl); C15(Carbamidomethyl)	1	1	P00747	P00747	1	3	0.8103	0	1	1	833.691	2499.06	2499.06	0.87	0.00072	HCD (High Energy Collision Dissociation)	MS2	0	1	54	28.4508	15298	01042018_Fusion_TMT_SS_Set4_Fr3.raw	F2.3				1195.45	2198.22	1985.3		3396.68	1390.39			4.64		FALSE				0	1.315e-08
FALSE	High	Sequest HT (A2)	Selected	[K].HQLYIDETVNSNIPTNLR.[V]		1	1	P02675	P02675	0	3	0.5968	0	1	1	709.699	2127.08	2127.08	0.11	8e-05	HCD (High Energy Collision Dissociation)	MS2	10.6266	3	54	40.5557	22974	01042018_Fusion_TMT_SS_Set3_Fr3.raw	F1.3	2600.01	3200.17		2304.8	18065.8		1579.17		1471.79	1332.02		4.39		FALSE				0	1.315e-08
FALSE	High	Sequest HT (A2)	Selected	[R].ILLQGTPVAQmTEDAVDAERLk.[H]	M11(Oxidation); K22(TMT6plex)	1	1	P01024	P01024	1	3	0.6112	0	1	1	881.814	2643.43	2643.42	1.44	0.00127	HCD (High Energy Collision Dissociation)	MS2	24.5288	6.7	55.5	55.2763	34138	01042018_Fusion_TMT_SS_Set3_Fr2.raw	F1.2	4067.5	1305.76	15960	23649.1	3578.79	1789.82		2452.56	3483.54	9652.09		4.27		FALSE				0	1.321e-08
FALSE	High	Sequest HT (A2)	Unambiguous	[K].IFFYDSENPPASEVLR.[I]		1	1	P27169	P27169	0	2	0.6676	0	1	1	942.462	1883.92	1883.92	-0.03	-2e-05	HCD (High Energy Collision Dissociation)	MS2	1.19534	0.2	55.5	64.8833	40736	31032018_Fusion_TMT_SS_Set2_Fr2.raw	F4.2				1576.53								3.43		FALSE				0	1.335e-08
FALSE	High	Sequest HT (A2)	Selected	[R].DQFNLIVFSTEATQWRPSLVPASAENVNk.[A]	K29(TMT6plex)	2	3	B7ZKJ8; Q14624	H7C0L5; B7ZKJ8; Q14624	0	4	0.4538	0	1	1	873.461	3490.82	3490.82	1.32	0.00115	HCD (High Energy Collision Dissociation)	MS2	0.757773	5.8	55.5	100.621	62454	26032018_Fusion_TMT_SS_Set1_Fr4.raw	F3.4	4019.67	11346.4	13896.1	14918.4	12884.1							4.65		FALSE				0	1.343e-08
FALSE	High	Sequest HT (A2)	Selected	[K].ENQLEVLEVSWLHGLk.[A]	K16(TMT6plex)	1	1	P02750	P02750	0	3	0.6712	0	1	1	708.396	2123.17	2123.17	1.07	0.00076	HCD (High Energy Collision Dissociation)	MS2	4.31885	7.2	54	92.3182	57080	31032018_Fusion_TMT_SS_Set2_Fr4.raw	F4.4	2229.8	6313.44	20638.2	33875	4032.38		3299.78		1452.02			4.38		FALSE				0	1.346e-08
FALSE	High	Sequest HT (A2)	Unambiguous	[K].ATFGcHDGYSLDGPEEIEcTk.[L]	C5(Carbamidomethyl); C19(Carbamidomethyl); K21(TMT6plex)	1	3	P02749	J3KS17; P02749; J3QLI0	0	3	0.7277	0	1	1	872.392	2615.16	2615.16	0.51	0.00044	HCD (High Energy Collision Dissociation)	MS2	0	33.5	31.284	39.6896	23002	26032018_Fusion_TMT_SS_Set1_Fr2.raw	F3.2	129851	116789	76787.7	41604.9	68917	36200.6	5212.33	49636.8	12545	23144		4.81		FALSE				0	1.348e-08
FALSE	High	Sequest HT (A2)	Selected	[K].RLYGSEAFATDFQDSAAAk.[K]	K19(TMT6plex)	1	2	P01011	G3V595; P01011	1	3	0.6136	0	1	1	759.717	2277.14	2277.13	0.3	0.00023	HCD (High Energy Collision Dissociation)	MS2	1.18291	12.1	36.371	44.2895	25590	01042018_Fusion_TMT_SS_Set3_Fr3.raw	F1.3	4844.83	13671.9	9906.76	25459.6	127412		3290.34					4.71		FALSE				0	1.348e-08
FALSE	High	Sequest HT (A2)	Selected	[K].ERGPEEEHLGILGPVIWAEVGDTIR.[V]		2	3	E9PFZ2; P00450	E9PFZ2; H7C5R1; P00450	1	4	0.6713	0	1	1	693.863	2772.43	2772.43	0.1	7e-05	HCD (High Energy Collision Dissociation)	MS2	0		54	85.0798	55172	31032018_Fusion_TMT_SS_Set2_Fr2.raw	F4.2												4.99		FALSE				0	1.349e-08
FALSE	High	Sequest HT (A2)	Unambiguous	[K].HYYIGIIETTWDYASDHGEk.[K]	K20(TMT6plex)	2	3	E9PFZ2; P00450	E9PFZ2; P00450; D6RE86	0	4	0.5963	0	1	1	657.571	2627.26	2627.26	-0.22	-0.00015	HCD (High Energy Collision Dissociation)	MS2	1.71626	3.4	54	68.9037	43645	01042018_Fusion_TMT_SS_Set4_Fr2.raw	F2.2	8992.04	3150.82	9130.72	8979.11	2915.57							5.35		FALSE				0	1.365e-08
FALSE	High	Sequest HT (A2)	Unambiguous	[K].SLGEccDVEDSTTcFNAk.[G]	C5(Carbamidomethyl); C6(Carbamidomethyl); C14(Carbamidomethyl); K18(TMT6plex)	2	2	D6RF35; P02774	D6RF35; P02774	0	2	0.7657	0	1	1	1161.5	2321.99	2321.99	0.58	0.00068	HCD (High Energy Collision Dissociation)	MS2	0	11.2	54	33.6942	18833	31032018_Fusion_TMT_SS_Set2_Fr2.raw	F4.2	7635.88	2083.69	19630.7	13244.3	10967.7	12113.9	21891.3	6846.66	14748.1	7539.51		4.31		FALSE				0	1.367e-08
FALSE	High	Sequest HT (A2)	Unambiguous	[K].DkYILQGVTSWGLGcARPNkPGVYVR.[V]	K2(TMT6plex); C15(Carbamidomethyl); K20(TMT6plex)	1	1	P00747	P00747	1	4	0.4382	0	1	1	848.972	3392.87	3392.87	-0.07	-6e-05	HCD (High Energy Collision Dissociation)	MS2	2.50413	11.5	54	58.582	31793	26032018_Fusion_TMT_SS_Set1_fr5.raw	F3.5	12392.5	2882.29	32124.3	30990.1	35489	2436.71	1215.4					5.5		FALSE				0	1.369e-08
FALSE	High	Sequest HT (A2)	Selected	[R].TLDLGENQLETLPPDLLRGPLQLER.[L]		1	1	P02750	P02750	1	3	0.6045	0	1	1	944.184	2830.54	2830.53	2.04	0.00192	HCD (High Energy Collision Dissociation)	MS2	0.937294	1.4	54	89.2491	57137	26032018_Fusion_TMT_SS_Set1_Fr3.raw	F3.3	2846.28	9675.92						1880.77				4.4		FALSE				0	1.371e-08
FALSE	High	Sequest HT (A2)	Selected	[R].TVVQPSVGAAAGPVVPPcPGR.[I]	C18(Carbamidomethyl)	1	2	C9JV77	C9JV77; P02765	0	3	0.4563	0	1	1	672.695	2016.07	2016.07	-0.14	-9e-05	HCD (High Energy Collision Dissociation)	MS2	2.42608	3.2	54	36.7013	20956	01042018_Fusion_TMT_SS_Set4_Fr3.raw	F2.3	2609.56	2036.48	3195.9	2509.22	7681.84	8407.67	2038.03	3492.75	1976.93			5.15		FALSE				0	1.379e-08
FALSE	High	Sequest HT (A2)	Selected	[K].RIPIEDGSGEVVLSR.[K]		1	1	P01024	P01024	1	3	0.6284	0	1	1	542.965	1626.88	1626.88	-0.57	-0.00031	HCD (High Energy Collision Dissociation)	MS2	20.3357	3	54	24.62	12030	01042018_Fusion_TMT_SS_Set3_Fr3.raw	F1.3	2283.67	6916.18	2533.24	3198.42	10965.5	2164.97				2445.61		5.57		FALSE				0	1.387e-08
FALSE	High	Sequest HT (A2)	Selected	[R].VTASDPLDTLGSEGALSPGGVASLLR.[L]		3	9	A0A140TA32; A0A0G2JPR0; A0A140TA29	F5GXS0; A0A0G2JL54; A0A140TA32; A0A0G2JPR0; P0C0L4; A0A140TA29; P0C0L5; A0A140TA44; A0A140TA49	0	2	0.6266	0	1	1	1242.15	2483.3	2483.3	0.44	0.00055	HCD (High Energy Collision Dissociation)	MS2	0		54	96.0708	60485	01042018_Fusion_TMT_SS_Set3_Fr4.raw	F1.4												3.91		FALSE				0	1.391e-08
FALSE	High	Sequest HT (A2)	Unambiguous	[K].LAAcLEGNcAEGLGTNYR.[G]	C4(Carbamidomethyl); C9(Carbamidomethyl)	1	3	P00734	C9JV37; P00734; E9PIT3	0	2	0.6289	0	1	1	984.95	1968.89	1968.89	0.86	0.00084	HCD (High Energy Collision Dissociation)	MS2	10.2179	1.8	55.5	31.2623	17114	31032018_Fusion_TMT_SS_Set2_Fr2.raw	F4.2	3384.9			2109.18		1592.7			2295.95	7503.92		3.8		FALSE				0	1.393e-08
FALSE	High	Sequest HT (A2)	Selected	[R].TDGEGALSEPSATVTIEELAAPPPPVLMHHGESSQVLHPGNk.[V]	K42(TMT6plex)	1	1	P04217	P04217	0	5	0.5671	0	1	1	906.664	4529.29	4529.28	1.45	0.00131	HCD (High Energy Collision Dissociation)	MS2	3.21653	5.8	54	63.4192	39695	01042018_Fusion_TMT_SS_Set4_Fr3.raw	F2.3	15126.2	22228.2	8979.52	6830.76	1305.8	2736.53		2060.12				5.66		FALSE				0	1.411e-08
FALSE	High	Sequest HT (A2)	Unambiguous	[R].LAVTTHGLPcLAWASAQAk.[A]	C10(Carbamidomethyl); K19(TMT6plex)	1	3	P00734	C9JV37; P00734; E9PIT3	0	3	0.5361	0	1	1	742.075	2224.21	2224.21	-0.23	-0.00017	HCD (High Energy Collision Dissociation)	MS2	12.1466	85.4	22.325	58.7655	31922	26032018_Fusion_TMT_SS_Set1_fr5.raw	F3.5	155602	62926	162656	131330	226867	361673	254309	324573	368025	188272		4.85		FALSE				0	1.426e-08
FALSE	High	Sequest HT (A2)	Selected	[K].LREQLGPVTQEFWDNLEkETEGLR.[Q]	K18(TMT6plex)	1	2	P02647	P02647; F8W696	2	4	0.4479	0	1	1	779.911	3116.62	3116.62	0.12	9e-05	HCD (High Energy Collision Dissociation)	MS2	3.70607	5	54	89.5605	58253	01042018_Fusion_TMT_SS_Set4_Fr3.raw	F2.3	18604	18384.7	8466.45			2184.53		2162.73				4.8		FALSE				0	1.427e-08
FALSE	High	Sequest HT (A2)	Selected	[R].TLDLGENQLETLPPDLLRGPLQLER.[L]		1	1	P02750	P02750	1	3	0.551	0	1	1	944.184	2830.54	2830.53	2.46	0.00233	HCD (High Energy Collision Dissociation)	MS2	8.03739	0.8	54	88.6579	52436	01042018_Fusion_TMT_SS_Set4_Fr5.raw	F2.5	1913.32					1944.09	1330.52	2139.55				3.43		FALSE				0	1.434e-08
FALSE	High	Sequest HT (A2)	Selected	[R].cSPHLVLSALTSDNHGATYAFSGTHYWR.[L]	C1(Carbamidomethyl)	1	1	P02790	P02790	0	4	0.4649	0	1	1	787.873	3148.47	3148.47	0.1	8e-05	HCD (High Energy Collision Dissociation)	MS2	27.2325	2.7	54	53.0764	29195	01042018_Fusion_TMT_SS_Set4_Fr5.raw	F2.5				11449.3	3519.64	2860.73		2262.33	3829.91	3645.82		4.84		FALSE				0	1.441e-08
FALSE	High	Sequest HT (A2)	Unambiguous	[K].RATTVTGTPcQDWAAQEPHR.[H]	C10(Carbamidomethyl)	1	1	P00747	P00747	1	4	0.6414	0	1	1	571.273	2282.07	2282.07	-1.83	-0.00104	HCD (High Energy Collision Dissociation)	MS2	7.44374	2.8	55.5	10.2664	2596	26032018_Fusion_TMT_SS_Set1_Fr1.raw	F3.1	6499.45	8812.03	1493.77	1477.13	1846.23	1269.3		6034.68				4.74		FALSE				0	1.452e-08
FALSE	High	Sequest HT (A2)	Selected	[R].HTFmGVVSLGSPSGEVSHPR.[K]	M4(Oxidation)	1	2	C9JV77	C9JV77; P02765	0	4	0.6139	0	1	1	525.01	2097.02	2097.02	-0.94	-0.0005	HCD (High Energy Collision Dissociation)	MS2	32.5378	4.8	55.5	18.6115	8114	26032018_Fusion_TMT_SS_Set1_Fr3.raw	F3.3	2297.24	3987.94	8145.73	16138.4		9462.82	2805.29		1762.47	3265.09		3.73		FALSE				0	1.453e-08
FALSE	High	Sequest HT (A2)	Unambiguous	[K].SGAQATWTELPWPHEk.[V]	K16(TMT6plex)	1	1	P02790	P02790	0	3	0.5739	0	1	1	689.688	2067.05	2067.05	0.57	0.00039	HCD (High Energy Collision Dissociation)	MS2	6.80241	12.9	35.36	55.6053	33433	26032018_Fusion_TMT_SS_Set1_Fr3.raw	F3.3	43390.9	35640.1	44185.9	37031.2	36787.8	3829.04	2057.26			2543.77		4.6		FALSE				0	1.458e-08
FALSE	High	Sequest HT (A2)	Selected	[R].AGLLRPDYALLGHR.[Q]		1	1	Q96PD5	Q96PD5	0	3	0.4488	0	1	1	517.963	1551.88	1551.88	0.33	0.00017	HCD (High Energy Collision Dissociation)	MS2	3.23349	2.8	54	30.651	15488	01042018_Fusion_TMT_SS_Set4_Fr4.raw	F2.4	2565.96	1686.83	3485.04	1581.02	3762.12	8000.67		3379.46	1327.67	2203.16		4.59		FALSE				0	1.475e-08
FALSE	High	Sequest HT (A2)	Selected	[R].RDTANLFPQTSLTLHMWPDTEGTFNVEcLTTDHYTGGMk.[Q]	C28(Carbamidomethyl); K39(TMT6plex)	1	2	P00450	H7C5R1; P00450	1	5	0.6336	0	1	1	943.651	4714.23	4714.22	1.48	0.00139	HCD (High Energy Collision Dissociation)	MS2	5.99381	6.6	47.859	84.3669	52326	01042018_Fusion_TMT_SS_Set3_Fr4.raw	F1.4	11402.8	31591.7	17374.5	8600.07	4319.32				1887.7	2211.67		5.84		FALSE				0	1.478e-08
FALSE	High	Sequest HT (A2)	Unambiguous	[K].TFYEPGEEITYSckPGYVSR.[G]	C13(Carbamidomethyl); K14(TMT6plex)	1	2	P02749	J3QRN2; P02749	0	3	0.6148	0	1	1	871.423	2612.25	2612.25	-0.15	-0.00013	HCD (High Energy Collision Dissociation)	MS2	0	5.5	9.558	41.8296	23907	31032018_Fusion_TMT_SS_Set2_Fr3.raw	F4.3	62553.2	18916.9	48011.4	24608.1	46098.6	17352.3	20345.6	14458.1	11296.4	45291.5		3.92		FALSE				0	1.482e-08
FALSE	High	Sequest HT (A2)	Unambiguous	[K].NWRDPDQTDGLGLSYLSSHIANVER.[V]		1	3	P06396	A0A0A0MT01; P06396; A0A0A0MS51	1	4	0.6409	0	1	1	711.598	2843.37	2843.37	-0.41	-0.00029	HCD (High Energy Collision Dissociation)	MS2	23.6223	0.4	54	60.1696	36635	26032018_Fusion_TMT_SS_Set1_Fr3.raw	F3.3			1490.2	1420.73	1367.64							4.65		FALSE				0	1.485e-08
FALSE	High	Sequest HT (A2)	Unambiguous	[K].QQNAQGGFSSTQDTVVALHALSk.[Y]	K23(TMT6plex)	1	1	P01023	P01023	0	3	0.6317	0	1	1	872.792	2616.36	2616.36	1.85	0.00161	HCD (High Energy Collision Dissociation)	MS2	9.36838	4.9	55.5	51.2354	30413	01042018_Fusion_TMT_SS_Set3_Fr3.raw	F1.3	6340.19	3949.82	3883.53	13036.5	13854.8	3061.1		1278.2		2417.37		3.72		FALSE				0	1.488e-08
FALSE	High	Sequest HT (A2)	Unambiguous	[K].LkYGQTIRPIcLPcTEGTTR.[A]	K2(TMT6plex); C11(Carbamidomethyl); C14(Carbamidomethyl)	1	4	B4E1Z4	E7ETN3; P00751; B4E1Z4; H7C5H1	1	4	0.6468	0	1	1	649.101	2593.38	2593.38	0.59	0.00038	HCD (High Energy Collision Dissociation)	MS2	9.02485	14	54	31.9121	15164	26032018_Fusion_TMT_SS_Set1_fr5.raw	F3.5	7876.24	2732.88	14779.8	22841.2	25852.1	17611.5	4581.16	26912.4	4109.89	16402		5.55		FALSE				0	1.49e-08
FALSE	High	Sequest HT (A2)	Selected	[K].TYFPHFDLSHGSAQVkGHGk.[K]	K16(TMT6plex); K20(TMT6plex)	1	2	P69905	P69905; G3V1N2	1	5	0.6217	0	1	1	535.088	2671.41	2671.41	-0.55	-0.00029	HCD (High Energy Collision Dissociation)	MS2	11.2896	24.2	54	24.6426	10819	26032018_Fusion_TMT_SS_Set1_fr5.raw	F3.5					2718.54	12246.7	10592.6	49394.1	4252.12	166156		4.89		FALSE				0	1.491e-08
FALSE	High	Mascot (A5)	Selected	[R].kFPSGTFEQVSQLVk.[E]	N-Term(TMT6plex); K1(TMT6plex); K15(TMT6plex)	2	4	D6RF35; P02774	D6RF35; D6RBJ7; P02774; D6RF20	1	3	0.977	0	1	1	794.805	2382.4	2382.4	0.13	0.0001	HCD (High Energy Collision Dissociation)	MS2	0.153492	31.6	15.836	68.3837	38451	01042018_Fusion_TMT_SS_Set3_Fr5.raw	F1.5	104873	130425	229358	168029	320506	32800.1	10675.1	13490.2	8365.27	75771.2			87	FALSE	36	29	1.28941e-08	0	1.515e-08
FALSE	High	Sequest HT (A2)	Selected	[R].FkPTLSQQQkSPEQQETVLDGNLIIRYDVDR.[A]	K2(TMT6plex); K10(TMT6plex)	2	2	B7ZKJ8; Q14624	B7ZKJ8; Q14624	2	5	0.529	0	1	1	821.648	4104.21	4104.21	-0.53	-0.00044	HCD (High Energy Collision Dissociation)	MS2	9.32099	13.1	55.5	53.7122	32904	01042018_Fusion_TMT_SS_Set4_Fr3.raw	F2.3	10186	8868.63	10101.4	16158.9	13598.5	20721.7	9139.45	19249.3	13018.2	9916.49		6.2		FALSE				0	1.52e-08
FALSE	High	Sequest HT (A2)	Unambiguous	[R].kFIcPLTGLWPINTLk.[C]	K1(TMT6plex); C4(Carbamidomethyl); K16(TMT6plex)	1	3	P02749	J3QRN2; P02749; J3QLI0	1	3	0.6049	0	1	1	787.138	2359.4	2359.4	1.41	0.00111	HCD (High Energy Collision Dissociation)	MS2	0	18.3	2.054	91.9405	56622	01042018_Fusion_TMT_SS_Set3_Fr6.raw	F1.6	363599		302626	476466	277975	858773	823393	1.05524e+06	236054	554200		5.29		FALSE				0	1.521e-08
FALSE	High	Sequest HT (A2)	Unambiguous	[R].QLGLPGPPDVPDHAAYHPFRR.[L]		2	3	B7ZKJ8; Q14624	H7C0L5; B7ZKJ8; Q14624	1	4	0.455	0	1	1	585.805	2340.2	2340.2	-0.3	-0.00017	HCD (High Energy Collision Dissociation)	MS2	14.608	4.4	19.157	31.9845	17771	01042018_Fusion_TMT_SS_Set4_Fr3.raw	F2.3	77663.7	4472.72	26702.6		10662.4			4841.51				4.33		FALSE				0	1.523e-08
FALSE	High	Sequest HT (A2)	Unambiguous	[R].FFGHGAEDSLADQAANEWGR.[S]		2	2	E9PQD6; P0DJI8	E9PQD6; P0DJI8	0	3	0.6468	0	1	1	726.66	2177.96	2177.96	0.34	0.00025	HCD (High Energy Collision Dissociation)	MS2	19.1478	1.6	22.651	46.6323	27907	26032018_Fusion_TMT_SS_Set1_Fr2.raw	F3.2	8625.77	7388.21	8666.03	5664.13	8573.3							5.55		FALSE				0	1.524e-08
FALSE	High	Sequest HT (A2)	Selected	[R].VTASDPLDTLGSEGALSPGGVASLLR.[L]		3	9	A0A140TA32; A0A0G2JPR0; A0A140TA29	F5GXS0; A0A0G2JL54; A0A140TA32; A0A0G2JPR0; P0C0L4; A0A140TA29; P0C0L5; A0A140TA44; A0A140TA49	0	2	0.6466	0	1	1	1242.15	2483.3	2483.3	0.79	0.00098	HCD (High Energy Collision Dissociation)	MS2	0.868884		54	97.218	63642	01042018_Fusion_TMT_SS_Set4_Fr3.raw	F2.3												3.99		FALSE				0	1.529e-08
FALSE	High	Sequest HT (A2)	Unambiguous	[R].EGVQkEDIPPADLSDQVPDTESETR.[I]	K5(TMT6plex)	1	1	P01024	P01024	1	3	0.5831	0	1	1	995.49	2984.46	2984.45	0.56	0.00055	HCD (High Energy Collision Dissociation)	MS2	0	1	54	37.749	21642	31032018_Fusion_TMT_SS_Set2_fr1.raw	F4.1			1921.06		2237.31		2099.89	1698.77	2653.51			4.27		FALSE				0	1.537e-08
FALSE	High	Sequest HT (A2)	Unambiguous	[K].VTLTcVAPLSGVDFQLR.[R]	C5(Carbamidomethyl)	1	2	P04217	P04217; M0R009	0	2	0.6465	0	1	1	938.504	1876	1876	0.93	0.00087	HCD (High Energy Collision Dissociation)	MS2	1.07749	1.4	54	78.8898	49968	01042018_Fusion_TMT_SS_Set3_Fr3.raw	F1.3	3218.15	1600.06		2698.17	3150.47	1464.97				2035.82		4.13		FALSE				0	1.54e-08
FALSE	High	Sequest HT (A2)	Unambiguous	[R].FFGHGAEDSLADQAANEWGR.[S]		2	2	E9PQD6; P0DJI8	E9PQD6; P0DJI8	0	3	0.6372	0	1	1	726.66	2177.97	2177.96	0.73	0.00053	HCD (High Energy Collision Dissociation)	MS2	20.6007	8.2	54	46.4504	27106	26032018_Fusion_TMT_SS_Set1_Fr3.raw	F3.3	8258.96	8022.75	11979	9494.59	21243.3	1332.75	1502.17	15203.2		8945.36		5.21		FALSE				0	1.553e-08
FALSE	High	Sequest HT (A2)	Selected	[R].HDVREGkEYGVVLAPDGSTVAVEPLLAGLEAGLQGR.[R]	K7(TMT6plex)	1	2	Q96PD5	Q96PD5; M0R2W8	2	5	0.6071	0	1	1	787.228	3932.11	3932.11	0.8	0.00063	HCD (High Energy Collision Dissociation)	MS2	16.5124	5	54	90.0245	55338	01042018_Fusion_TMT_SS_Set3_Fr6.raw	F1.6	2317.01	3248.24	1763.19	4081.44	1700.59	3814.63	6286.98	7156.93	6796.38	14022.2		4.81		FALSE				0	1.564e-08
FALSE	High	Sequest HT (A2)	Selected	[R].HTFmGVVSLGSPSGEVSHPR.[K]	M4(Oxidation)	1	2	C9JV77	C9JV77; P02765	0	4	0.6881	0	1	1	525.01	2097.02	2097.02	0.19	0.0001	HCD (High Energy Collision Dissociation)	MS2	12.4658	11.3	55.5	21.2188	10413	01042018_Fusion_TMT_SS_Set4_Fr3.raw	F2.3	7885.97	6540.09	8671.3	8067.66	3828.78	25779.4	7806	21656.1	11794.5	11328.7		4.36		FALSE				0	1.567e-08
FALSE	High	Mascot (A5)	Selected	[R].dGWHSWPIAHQWPQGPSAVDAAFSWEEk.[L]	N-Term(TMT6plex); K28(TMT6plex)	1	1	P02790	P02790	0	4	0.8977	0	1	1	920.204	3677.8	3677.8	-0.19	-0.00018	HCD (High Energy Collision Dissociation)	MS2	2.22042	6.8	17.349	84.4794	51699	31032018_Fusion_TMT_SS_Set2_Fr4.raw	F4.4	22664.5	45873.4	88350.8	51112.5	7279.8								88	FALSE	33	26	4.91259e-09	0	1.567e-08
FALSE	High	Sequest HT (A2)	Unambiguous	[R].QLGLPGPPDVPDHAAYHPFRR.[L]		2	3	B7ZKJ8; Q14624	H7C0L5; B7ZKJ8; Q14624	1	4	0.5463	0	1	1	585.806	2340.2	2340.2	0.33	0.00019	HCD (High Energy Collision Dissociation)	MS2	0		18.75	32.6671	18182	01042018_Fusion_TMT_SS_Set4_Fr3.raw	F2.3												4.21		FALSE				0	1.57e-08
FALSE	High	Sequest HT (A2)	Unambiguous	[R].kVGSQYRLEDSVTYHcSR.[G]	K1(TMT6plex); C16(Carbamidomethyl)	1	4	B4E1Z4	E7ETN3; P00751; B4E1Z4; A0A0G2JH38	2	4	0.6392	0	1	1	604.308	2414.21	2414.21	0.15	9e-05	HCD (High Energy Collision Dissociation)	MS2	1.16863	27	55.5	10.7229	3258	01042018_Fusion_TMT_SS_Set4_Fr3.raw	F2.3		2460.57	2837.06	9050.07	7171.52	66656.9	69198.4	61295.7	30175.5	26522.3		5.82		FALSE				0	1.577e-08
FALSE	High	Sequest HT (A2)	Unambiguous	[K].SLGEccDVEDSTTcFNAk.[G]	C5(Carbamidomethyl); C6(Carbamidomethyl); C14(Carbamidomethyl); K18(TMT6plex)	2	2	D6RF35; P02774	D6RF35; P02774	0	2	0.775	0	1	1	1161.5	2321.99	2321.99	0.7	0.00081	HCD (High Energy Collision Dissociation)	MS2	0	5.9	55.5	34.3264	19280	26032018_Fusion_TMT_SS_Set1_Fr1.raw	F3.1	3139.69	1586	7946.9	4535.08	9297.51	13450.1		12562.3	2920.54	3539.87		4		FALSE				0	1.595e-08
FALSE	High	Sequest HT (A2)	Unambiguous	[K].LLQDEFPGIPSPLDAAVEcHR.[G]	C19(Carbamidomethyl)	1	2	P02790	Q9BS19; P02790	0	3	0.6667	0	1	1	788.726	2364.16	2364.17	-0.14	-0.00011	HCD (High Energy Collision Dissociation)	MS2	4.81577	1.9	54	72.2812	43155	26032018_Fusion_TMT_SS_Set1_Fr4.raw	F3.4		2176.07	1445.33	3613.9	2316.88	1582.53		2858.16	1879.78	2967.59		4.26		FALSE				0	1.599e-08
FALSE	High	Sequest HT (A2)	Selected	[R].TLDLGENQLETLPPDLLR.[G]		1	1	P02750	P02750	0	2	0.5439	0	1	1	1019.05	2037.09	2037.09	1.96	0.002	HCD (High Energy Collision Dissociation)	MS2	13.2504		54	81.6717	49976	01042018_Fusion_TMT_SS_Set4_Fr4.raw	F2.4												3.42		FALSE				0	1.601e-08
FALSE	High	Sequest HT (A2)	Unambiguous	[R].AVGSGATFSHYYYMILSR.[G]		3	9	A0A140TA32; A0A0G2JPR0; A0A140TA29	F5GXS0; A0A0G2JL54; A0A140TA32; A0A0G2JPR0; P0C0L4; A0A140TA29; P0C0L5; A0A140TA44; A0A140TA49	0	3	0.7018	0	1	1	674.997	2022.98	2022.97	0.67	0.00045	HCD (High Energy Collision Dissociation)	MS2	24.1101	3.2	54	66.4714	39281	31032018_Fusion_TMT_SS_Set2_Fr4.raw	F4.4	2697.48	2902.57	10217.9	8100.22	2547.85		1734.95		1653.14	2399.87		3.79		FALSE				0	1.607e-08
FALSE	High	Sequest HT (A2)	Selected	[R].TTIEkPVWLGFLGPIIk.[A]	K5(TMT6plex); K17(TMT6plex)	2	3	E9PFZ2; P00450	E9PFZ2; P00450; D6RE86	0	3	0.6453	0	1	1	790.825	2370.46	2370.46	1.47	0.00116	HCD (High Energy Collision Dissociation)	MS2	0.163196	16.6	16.912	103.12	60301	31032018_Fusion_TMT_SS_Set2_Fr5.raw	F4.5	56551.2	39225.5	212864	150443	54677.3	6922.77	7317.6	4006.67	9882.68			4.99		FALSE				0	1.611e-08
FALSE	High	Sequest HT (A2)	Selected	[R].TEGDGVYTLNDkk.[Q]	K12(TMT6plex); K13(TMT6plex)	2	8	P00739; P00738	J3QR68; J3KTC3; P00739; P00738; H0Y300; A0A0C4DGL8; J3QLC9; J3KRH2	1	3	0.6718	0	1	1	633.347	1898.03	1898.03	0.06	4e-05	HCD (High Energy Collision Dissociation)	MS2	14.2003	25.2	40.946	20.8589	9829	01042018_Fusion_TMT_SS_Set4_Fr2.raw	F2.2	162940	4914.17	14673.3	5841.09	17402.3	47141.5	51278.5	25263	3305.05			3.93		FALSE				0	1.615e-08
FALSE	High	Sequest HT (A2)	Unambiguous	[K].TFYEPGEEITYSckPGYVSR.[G]	C13(Carbamidomethyl); K14(TMT6plex)	1	2	P02749	J3QRN2; P02749	0	3	0.6427	0	1	1	871.422	2612.25	2612.25	-0.59	-0.00051	HCD (High Energy Collision Dissociation)	MS2	0	4.6	55.5	42.0861	21481	01042018_Fusion_TMT_SS_Set3_Fr5.raw	F1.5	7496.28	17484.2	2611.23	3659.47	2084.38	1477.18			2852.24	9695.35		3.89		FALSE				0	1.622e-08
FALSE	High	Sequest HT (A2)	Selected	[R].TVVQPSVGAAAGPVVPPcPGR.[I]	C18(Carbamidomethyl)	1	2	C9JV77	C9JV77; P02765	0	3	0.5251	0	1	1	672.694	2016.07	2016.07	-0.65	-0.00044	HCD (High Energy Collision Dissociation)	MS2	5.65134	6.7	36.946	35.3437	20022	01042018_Fusion_TMT_SS_Set4_Fr3.raw	F2.3	10206	14764.4	25044.4	5981.34	10726.3	11379.4	4472.64	10929.7	3342.48	4154.33		4.99		FALSE				0	1.627e-08
FALSE	High	Sequest HT (A2)	Selected	[R].kLYDYcDVPQcAAPSFDcGkPQVEPk.[K]	K1(TMT6plex); C6(Carbamidomethyl); C11(Carbamidomethyl); C18(Carbamidomethyl); K20(TMT6plex); K26(TMT6plex)	1	1	P00747	P00747	1	4	0.5757	0	1	1	940.726	3759.88	3759.88	0.49	0.00046	HCD (High Energy Collision Dissociation)	MS2	0	7.2	30.02	45.7361	27254	31032018_Fusion_TMT_SS_Set2_Fr2.raw	F4.2	16878.3	4314.4	27171.9	14079	8963.62	6317.3	7229.3	13072.5	16569.6	16438.5		4.69		FALSE				0	1.632e-08
FALSE	High	Sequest HT (A2)	Unambiguous	[R].LLLFSPSVVHLGVPLSVGVQLQDVPRGQVVk.[G]	K31(TMT6plex)	3	9	A0A140TA32; A0A0G2JPR0; A0A140TA29	F5GXS0; A0A0G2JL54; A0A140TA32; A0A0G2JPR0; P0C0L4; A0A140TA29; P0C0L5; A0A140TA44; A0A140TA49	1	4	0.7162	0	1	1	878.276	3510.08	3510.08	1.15	0.00101	HCD (High Energy Collision Dissociation)	MS2	43.2553	6.1	30.819	92.6876	54595	01042018_Fusion_TMT_SS_Set3_Fr5.raw	F1.5	3811.48	4229.85	2557.59	5899.76		2431.6	12477.5	17944.6	25239.9	42440.6		3.77		FALSE				0	1.635e-08
FALSE	High	Sequest HT (A2)	Unambiguous	[K].TPSAAYLWVGTGASEAEkTGAQELLR.[V]	K18(TMT6plex)	1	3	P06396	A0A0A0MT01; P06396; A0A0A0MS51	1	3	0.5782	0	1	1	979.183	2935.53	2935.54	-0.74	-0.00073	HCD (High Energy Collision Dissociation)	MS2	30.9387	6.9	54	75.8203	47708	31032018_Fusion_TMT_SS_Set2_Fr3.raw	F4.3	3171.29		15232.3	7960.96	11909.9	2536.38	12375.9	1412.37	15858.6	2653.93		4.22		FALSE				0	1.642e-08
FALSE	High	Sequest HT (A2)	Selected	[R].kAEEEHLGILGPQLHADVGDk.[V]	K1(TMT6plex); K21(TMT6plex)	2	3	E9PFZ2; P00450	E9PFZ2; H7C5R1; P00450	1	4	0.6758	0	1	1	679.375	2714.48	2714.49	-4.01	-0.00272	HCD (High Energy Collision Dissociation)	MS2	17.8478	14.2	55.5	30.5498	16157	31032018_Fusion_TMT_SS_Set2_Fr3.raw	F4.3	20119.6	14803.6	39814	37557.3	8508.71	3938.29	9817	1504.86	3665.07	1813.77		5.83		FALSE				0	1.644e-08
FALSE	High	Sequest HT (A2)	Selected	[R].IFFHLNAVALGDGGHYTcR.[Y]	C18(Carbamidomethyl)	1	2	P04217	P04217; M0R009	0	4	0.4476	0	1	1	537.766	2148.04	2148.04	-0.13	-7e-05	HCD (High Energy Collision Dissociation)	MS2	15.052	0.3	55.5	46.987	26606	01042018_Fusion_TMT_SS_Set3_Fr6.raw	F1.6				1351.14						1358.52		4.58		FALSE				0	1.653e-08
FALSE	High	Sequest HT (A2)	Unambiguous	[R].LPPTTTcQQQkEELLPAQDIk.[A]	C7(Carbamidomethyl); K11(TMT6plex); K21(TMT6plex)	1	4	B4E1Z4	E7ETN3; P00751; B4E1Z4; H7C5H1	1	3	0.6484	0	1	1	966.199	2896.58	2896.59	-1.36	-0.00132	HCD (High Energy Collision Dissociation)	MS2	0	22.9	55.5	42.0294	24011	01042018_Fusion_TMT_SS_Set3_Fr3.raw	F1.3	19244.3	35319.1	19346.3	49073.1	57054.3	6577.5	2098.39	7070.56	17074.4	17606.6		4.38		FALSE				0	1.653e-08
FALSE	High	Sequest HT (A2)	Selected	[R].HTFmGVVSLGSPSGEVSHPR.[K]	M4(Oxidation)	1	2	C9JV77	C9JV77; P02765	0	4	0.6564	0	1	1	525.009	2097.02	2097.02	-1.04	-0.00055	HCD (High Energy Collision Dissociation)	MS2	9.05363	1.5	55.5	20.8838	9351	01042018_Fusion_TMT_SS_Set3_Fr4.raw	F1.4		3556.09	2853.92	2077.16		1790.64		1859.11		2599.73		4.22		FALSE				0	1.658e-08
FALSE	High	Sequest HT (A2)	Selected	[R].STSIVIMLTDGDANVGESRPEkIQENVR.[N]	K22(TMT6plex)	1	3	Q06033	A0A087WW43; Q06033; E7ET33	1	4	0.5314	0	1	1	822.685	3287.72	3287.71	2.06	0.0017	HCD (High Energy Collision Dissociation)	MS2	14.2003	5.7	55.5	53.0375	32428	01042018_Fusion_TMT_SS_Set4_Fr3.raw	F2.3	2788.84	1622.38	2311.67	1939.7	1848.92	12214.1	7533.74	10166.2	7165.39	6329.75		5.42		FALSE				0	1.659e-08
FALSE	High	Sequest HT (A2)	Unambiguous	[R].IPIEDGSGEVVLSR.[K]		1	1	P01024	P01024	0	2	0.6923	0	1	1	735.894	1470.78	1470.78	0.16	0.00012	HCD (High Energy Collision Dissociation)	MS2	0.707941		54	33.8117	18934	31032018_Fusion_TMT_SS_Set2_fr1.raw	F4.1												2.73		FALSE				0	1.659e-08
FALSE	High	Sequest HT (A2)	Unambiguous	[K].AAWGkVGAHAGEYGAEALER.[M]	K5(TMT6plex)	1	1	P69905	P69905	1	3	0.5614	0	1	1	758.06	2272.16	2272.17	-0.99	-0.00075	HCD (High Energy Collision Dissociation)	MS2	17.0736	13.1	55.5	27.2241	14298	31032018_Fusion_TMT_SS_Set2_Fr2.raw	F4.2	7421.26	11969.1	7257.86	10249.5	6219.24	9497.31	17081.2	20146	9987.48	35129.6		4.72		FALSE				0	1.663e-08
FALSE	High	Mascot (A5)	Selected	[R].dPDQTDGLGLSYLSSHIANVER.[V]	N-Term(TMT6plex)	1	3	P06396	A0A0A0MT01; P06396; A0A0A0MS51	0	3	0.9783	0	1	1	872.779	2616.32	2616.31	4.12	0.0036	HCD (High Energy Collision Dissociation)	MS2	3.81705	5	55.5	68.2151	43103	01042018_Fusion_TMT_SS_Set4_Fr3.raw	F2.3	8925.23	10904.2	3757.64	3024.7	6423.72	7377.33	1469.77	3895.57	1318.75	2265.11			92	FALSE	36	29	3.56349e-09	0	1.668e-08
FALSE	High	Sequest HT (A2)	Unambiguous	[K].HYYIGIIETTWDYASDHGEk.[K]	K20(TMT6plex)	2	3	E9PFZ2; P00450	E9PFZ2; P00450; D6RE86	0	4	0.6151	0	1	1	657.571	2627.26	2627.26	0.35	0.00023	HCD (High Energy Collision Dissociation)	MS2	1.12532	10.9	14.241	67.8105	42817	01042018_Fusion_TMT_SS_Set4_Fr3.raw	F2.3	113829	51726.7	82223.9	95032.3	49867.8	9534.68		9359.49				5.95		FALSE				0	1.675e-08
FALSE	High	Sequest HT (A2)	Unambiguous	[R].AQLVPLPPSTYVEFTVSGTDcVAk.[E]	C21(Carbamidomethyl); K24(TMT6plex)	1	2	C9JV77	C9JV77; P02765	0	3	0.4906	0	1	1	936.83	2808.48	2808.47	2.5	0.00234	HCD (High Energy Collision Dissociation)	MS2	3.65055	16.3	54	87.7505	56269	01042018_Fusion_TMT_SS_Set3_Fr3.raw	F1.3	38772	61410	8034.36	26965.2	22257.8							4.81		FALSE				0	1.676e-08
FALSE	High	Sequest HT (A2)	Selected	[R].kAEEEHLGILGPQLHADVGDk.[V]	K1(TMT6plex); K21(TMT6plex)	2	3	E9PFZ2; P00450	E9PFZ2; H7C5R1; P00450	1	5	0.5239	0	1	1	543.704	2714.49	2714.49	0.36	0.0002	HCD (High Energy Collision Dissociation)	MS2	12.5072	46.4	14.302	31.0992	16462	01042018_Fusion_TMT_SS_Set3_Fr3.raw	F1.3	288596	813238	124524	90645.7	427990		25303.9					5.44		FALSE				0	1.683e-08
FALSE	High	Sequest HT (A2)	Unambiguous	[R].FFESFGDLSTPDAVMGNPk.[V]	K19(TMT6plex)	1	2	P68871	F8W6P5; P68871	0	2	0.4905	0	1	1	1144.56	2288.11	2288.11	0.02	3e-05	HCD (High Energy Collision Dissociation)	MS2	8.23036	39.3	54	77.9033	49158	31032018_Fusion_TMT_SS_Set2_Fr3.raw	F4.3	2349.75	2406.99	13900.7	9938.61	12502.4	32846.2	134865	56981.2	49065.3	82987.5		4.22		FALSE				0	1.686e-08
FALSE	High	Sequest HT (A2)	Unambiguous	[R].LYGSEAFATDFQDSAAAk.[K]	K18(TMT6plex)	1	2	P01011	G3V595; P01011	0	2	0.698	0	1	1	1061.02	2121.03	2121.03	-0.86	-0.00091	HCD (High Energy Collision Dissociation)	MS2	0	31.9	48.378	58.2264	36041	31032018_Fusion_TMT_SS_Set2_Fr2.raw	F4.2	8514.21	29002.7	147073	164564	13836	4306.09						4.47		FALSE				0	1.698e-08
FALSE	High	Sequest HT (A2)	Unambiguous	[R].EGVQkEDIPPADLSDQVPDTESETR.[I]	K5(TMT6plex)	1	1	P01024	P01024	1	3	0.6244	0	1	1	995.49	2984.45	2984.45	0.54	0.00053	HCD (High Energy Collision Dissociation)	MS2	5.57693	1.9	55.5	38.6599	22280	31032018_Fusion_TMT_SS_Set2_Fr2.raw	F4.2	2172.39		3024.6		1850.45	1774.31	3701.11	1680.14	3339.52	1889.68		4.5		FALSE				0	1.7e-08
FALSE	High	Sequest HT (A2)	Selected	[R].TVVQPSVGAAAGPVVPPcPGR.[I]	C18(Carbamidomethyl)	1	2	C9JV77	C9JV77; P02765	0	3	0.5247	0	1	1	672.695	2016.07	2016.07	0.45	0.0003	HCD (High Energy Collision Dissociation)	MS2	0.319144	1.5	53.178	34.48	18751	01042018_Fusion_TMT_SS_Set3_Fr3.raw	F1.3		6552.51	1529.79	1507.56	2407.28	1533.39				2002.67		5.07		FALSE				0	1.7e-08
FALSE	High	Sequest HT (A2)	Selected	[R].HTFmGVVSLGSPSGEVSHPR.[K]	M4(Oxidation)	1	2	C9JV77	C9JV77; P02765	0	4	0.6352	0	1	1	525.01	2097.02	2097.02	0.4	0.00021	HCD (High Energy Collision Dissociation)	MS2	18.1104	6.3	55.5	15.7666	6194	26032018_Fusion_TMT_SS_Set1_Fr3.raw	F3.3	13181.3	29276.7	7360.7	4112.05				6750.17		1573.04		4.88		FALSE				0	1.71e-08
FALSE	High	Sequest HT (A2)	Selected	[R].NLHQSGFSLSGAQIDDNIPR.[R]		1	2	A0A1C7CYX9	Q16555; A0A1C7CYX9	0	3	0.6514	0	1	1	723.694	2169.07	2169.07	-0.29	-0.00021	HCD (High Energy Collision Dissociation)	MS2	17.1684	0.3	55.5	40.7084	18887	26032018_Fusion_TMT_SS_Set1_Fr6.raw	F3.6	1952.5					1355.36						3.93		FALSE				0	1.718e-08
FALSE	High	Sequest HT (A2)	Selected	[K].AIQLTYNPDESSkPNMIDAATLk.[S]	K13(TMT6plex); K23(TMT6plex)	2	3	C9JEU5; P02679	C9JEU5; P02679; C9JC84	0	3	0.6667	0	1	1	993.541	2978.61	2978.59	5.81	0.00577	HCD (High Energy Collision Dissociation)	MS2	12.758	12.6	54	61.9669	38675	01042018_Fusion_TMT_SS_Set4_Fr3.raw	F2.3	6891.84	3493.67	45949	35695.7	21641.1	7149.75	1288.28	4038.4	2293.26			4.98		FALSE				0	1.722e-08
FALSE	High	Sequest HT (A2)	Unambiguous	[K].ATFGcHDGYSLDGPEEIEcTk.[L]	C5(Carbamidomethyl); C19(Carbamidomethyl); K21(TMT6plex)	1	3	P02749	J3KS17; P02749; J3QLI0	0	3	0.7515	0	1	1	872.391	2615.16	2615.16	-0.11	-0.0001	HCD (High Energy Collision Dissociation)	MS2	0	23.4	50.579	40.3742	23498	01042018_Fusion_TMT_SS_Set3_Fr2.raw	F1.2	70000.4	96978	9823.64	35894.7	17002.2	3342.31		1411.05	8985.85	12051.8		4.95		FALSE				0	1.726e-08
FALSE	High	Sequest HT (A2)	Unambiguous	[K].TMSGLEcQAWDSQSPHAHGYIPSkFPNk.[N]	C7(Carbamidomethyl); K24(TMT6plex); K28(TMT6plex)	1	1	P00747	P00747	1	4	0.6218	0	1	1	908.704	3631.79	3631.78	2.78	0.00253	HCD (High Energy Collision Dissociation)	MS2	0	4.9	55.5	43.3354	25634	01042018_Fusion_TMT_SS_Set4_Fr3.raw	F2.3	13516.3	14502.3	8920.19	3206.45		2825.01		4103.13	1606.2			4.31		FALSE				0	1.729e-08
FALSE	High	Sequest HT (A2)	Unambiguous	[K].VLGAFSDGLAHLDNLK.[G]		2	5	P02042; P68871	E9PFT6; P02042; E9PEW8; F8W6P5; P68871	0	3	0.5519	0	1	1	557.301	1669.89	1669.89	-0.54	-0.0003	HCD (High Energy Collision Dissociation)	MS2	11.686	2.5	55.5	55.7717	33592	31032018_Fusion_TMT_SS_Set2_Fr3.raw	F4.3	1545.29	3030.99	3314.14	2281.3	2563.49	1549.21	3911.18	2962.96	2486.79	1687.77		4.24		FALSE				0	1.732e-08
FALSE	High	Sequest HT (A2)	Unambiguous	[K].HQPQEFPTYVEPTNDEIcEAFRkDPk.[E]	C18(Carbamidomethyl); K23(TMT6plex); K26(TMT6plex)	2	3	D6RF35; P02774	D6RF35; D6RBJ7; P02774	2	4	0.6384	0	1	1	909.207	3633.8	3633.8	-0.02	-2e-05	HCD (High Energy Collision Dissociation)	MS2	15.2814	7.3	55.5	51.31	31218	01042018_Fusion_TMT_SS_Set4_Fr3.raw	F2.3	6877.77	1649.72	15683.8	11254.8	10180.5	9699.23	3106.09	9479.54	2494.22			4.37		FALSE				0	1.733e-08
FALSE	High	Sequest HT (A2)	Selected	[R].LPPTTTcQQQkEELLPAQDIk.[A]	C7(Carbamidomethyl); K11(TMT6plex); K21(TMT6plex)	1	4	B4E1Z4	E7ETN3; P00751; B4E1Z4; H7C5H1	1	3	0.6434	0	1	1	966.201	2896.59	2896.59	0.73	0.0007	HCD (High Energy Collision Dissociation)	MS2	0	12.1	54	41.9313	24581	26032018_Fusion_TMT_SS_Set1_Fr2.raw	F3.2	6816.14	3934.15	20470.9	25822.3	23877	12997.7	2463.78	17534.2		9773.51		3.87		FALSE				0	1.736e-08
FALSE	High	Sequest HT (A2)	Unambiguous	[R].EGVQkEDIPPADLSDQVPDTESETR.[I]	K5(TMT6plex)	1	1	P01024	P01024	1	3	0.6381	0	1	1	995.49	2984.45	2984.45	0.45	0.00045	HCD (High Energy Collision Dissociation)	MS2	0	1.1	54	38.825	21858	01042018_Fusion_TMT_SS_Set4_fr1.raw	F2.1		1823.46	1609.97			2111.84	1120.94	2683.11	1430.56			4.2		FALSE				0	1.736e-08
FALSE	High	Sequest HT (A2)	Unambiguous	[R].VVSVLTVVHQDWLNGk.[E]	K16(TMT6plex)	1	2	A0A286YEY4	A0A286YEY4; P01859	0	3	0.6948	0	1	1	675.056	2023.15	2023.15	-0.66	-0.00045	HCD (High Energy Collision Dissociation)	MS2	28.4174	11.8	51.249	70.3738	41979	31032018_Fusion_TMT_SS_Set2_Fr4.raw	F4.4	21600	2380.15	29063.8	14373.2	31456.9	2425.55	12230.9	3982.16	4216.02	3277.06		4.26		FALSE				0	1.738e-08
FALSE	High	Sequest HT (A2)	Selected	[K].AFLEVNEEGSEAAASTAVVIAGR.[S]		1	2	P01008	P01008; Q8TCE1	0	3	0.6504	0	1	1	764.389	2291.15	2291.15	0.16	0.00012	HCD (High Energy Collision Dissociation)	MS2	7.80745	1.8	54	65.6264	40491	01042018_Fusion_TMT_SS_Set3_Fr3.raw	F1.3	2060.53	3757.42	2145.94	5778.31	2400.73	1412.05			1481.68			3.89		FALSE				0	1.743e-08
FALSE	High	Sequest HT (A2)	Unambiguous	[K].kQLGAGSIEEcAAkcEEDEEFTcR.[AY]	K1(TMT6plex); C11(Carbamidomethyl); K14(TMT6plex); C15(Carbamidomethyl); C23(Carbamidomethyl)	1	3	P00747	Q5TEH5; A6PVI2; P00747	2	4	0.7217	0	1	1	819.641	3275.54	3275.54	0.67	0.00055	HCD (High Energy Collision Dissociation)	MS2	13.8824	14.4	50.776	36.4136	20681	01042018_Fusion_TMT_SS_Set4_Fr2.raw	F2.2	20162.1	10769	23416	14413.3	14578.4	18618.2	9596.21	29931.2	13515.4	3458.66		5.75		FALSE				0	1.743e-08
FALSE	High	Sequest HT (A2)	Selected	[K].DALSSVQESQVAQQAR.[G]		1	2	B0YIW2	P02656; B0YIW2	0	2	0.5113	0	1	1	858.929	1716.85	1716.85	-0.3	-0.00026	HCD (High Energy Collision Dissociation)	MS2	0	0.9	55.5	20.6214	9789	31032018_Fusion_TMT_SS_Set2_Fr2.raw	F4.2	1643.55				1793.9	1800.55	1221.82			2275.92		3.11		FALSE				0	1.75e-08
FALSE	High	Sequest HT (A2)	Unambiguous	[K].QkPDGVFQEDAPVIHQEMIGGLR.[N]	K2(TMT6plex)	1	1	P01024	P01024	0	4	0.5604	0	1	1	699.119	2793.46	2793.46	0.13	9e-05	HCD (High Energy Collision Dissociation)	MS2	19.4297	7.9	55.5	49.6039	29958	31032018_Fusion_TMT_SS_Set2_Fr2.raw	F4.2	9569.49	15348	17845.9	17939.7	3541.43	6821.94	3490.74	1776.73	2955.73			5.3		FALSE				0	1.753e-08
FALSE	High	Sequest HT (A2)	Unambiguous	[R].SILQMSLDHHIVTPLTSLVIENEAGDER.[M]		1	2	P19823	P19823; Q5T985	0	4	0.5426	0	1	1	780.152	3117.59	3117.59	-0.13	-0.0001	HCD (High Energy Collision Dissociation)	MS2	6.08172	2.9	54	79.1163	50845	01042018_Fusion_TMT_SS_Set4_Fr3.raw	F2.3	4163.35	8556.16	6855.68	2654.8	1496.42	2415.32		3617.66				5.4		FALSE				0	1.795e-08
FALSE	High	Sequest HT (A2)	Selected	[K].LSITGTYDLkSVLGQLGITk.[V]	K10(TMT6plex); K20(TMT6plex)	2	3	A0A024R6I7; P01009	A0A024R6I7; A0A0G2JRN3; P01009	1	3	0.7391	0	1	1	855.848	2565.53	2565.53	1.34	0.00115	HCD (High Energy Collision Dissociation)	MS2	2.66571	22.7	54	99.3787	59477	01042018_Fusion_TMT_SS_Set4_Fr5.raw	F2.5	9418.98	8417.78	45696.7	112552	9132.67	15582	6332.72	9119.77	7651.15	5477.98		5.29		FALSE				0	1.798e-08
FALSE	High	Mascot (A5)	Selected	[R].dIPTNSPELEETLTHTITk.[L]	N-Term(TMT6plex); K19(TMT6plex)	1	1	P01042	P01042	0	3	0.8588	0	1	1	866.475	2597.41	2597.41	1.39	0.0012	HCD (High Energy Collision Dissociation)	MS2	1.52312	9.8	54	65.5203	37174	01042018_Fusion_TMT_SS_Set4_Fr5.raw	F2.5	8932.43	20849.9	18957.2	9339.32	8333.99	12141.5	1679.57	7947.65	6465.47	3436.94			85	FALSE	40	32	4.56961e-08	0	1.8e-08
FALSE	High	Sequest HT (A2)	Selected	[K].DALSSVQESQVAQQAR.[G]		1	2	B0YIW2	P02656; B0YIW2	0	2	0.5354	0	1	1	858.936	1716.86	1716.85	7.93	0.00681	HCD (High Energy Collision Dissociation)	MS2	0		55.5	21.8322	10502	01042018_Fusion_TMT_SS_Set4_Fr2.raw	F2.2												3.53		FALSE				0	1.8e-08
FALSE	High	Sequest HT (A2)	Unambiguous	[K].TYMLAFDVNDEkNWGLSVYADkPETTk.[E]	K12(TMT6plex); K22(TMT6plex); K27(TMT6plex)	1	1	P02763	P02763	1	4	0.6824	0	1	1	956.503	3822.99	3822.99	0.74	0.0007	HCD (High Energy Collision Dissociation)	MS2	2.26035	11	54	78.2359	47627	01042018_Fusion_TMT_SS_Set4_Fr4.raw	F2.4	27374.6	4442.46	24777.4	41578.4	12333.3	2570.4						5.07		FALSE				0	1.807e-08
FALSE	High	Sequest HT (A2)	Selected	[R].ILGEELGFASLHDLQLLGk.[L]	K19(TMT6plex)	1	2	P04114	A8MUN2; P04114	0	3	0.712	0	1	1	761.437	2282.3	2282.3	0.14	0.00011	HCD (High Energy Collision Dissociation)	MS2	22.3305	7.8	54	93.3018	58526	01042018_Fusion_TMT_SS_Set3_Fr4.raw	F1.4	18495.9	26606.8	3273.1	5093.48	18080.9	1262.25	1536.26			2423.65		4.34		FALSE				0	1.812e-08
FALSE	High	Sequest HT (A2)	Selected	[R].TVVQPSVGAAAGPVVPPcPGR.[I]	C18(Carbamidomethyl)	1	2	C9JV77	C9JV77; P02765	0	3	0.4918	0	1	1	672.697	2016.08	2016.07	2.74	0.00184	HCD (High Energy Collision Dissociation)	MS2	0.189929	0.3	3.861	35.1201	19782	01042018_Fusion_TMT_SS_Set4_Fr2.raw	F2.2		17753.8	17513.4									5.51		FALSE				0	1.821e-08
FALSE	High	Sequest HT (A2)	Selected	[R].HTFMGVVSLGSPSGEVSHPR.[K]		1	2	C9JV77	C9JV77; P02765	0	4	0.6318	0	1	1	521.012	2081.02	2081.02	0.68	0.00036	HCD (High Energy Collision Dissociation)	MS2	22.1441	15.5	21.681	25.9492	12386	31032018_Fusion_TMT_SS_Set2_Fr4.raw	F4.4			6578.16	10035.6	5568.29	147196	7295.23	94923.4	5997.98	132683		4.78		FALSE				0	1.83e-08
FALSE	High	Sequest HT (A2)	Unambiguous	[R].SEGSSVNLSPPLEQcVPDRGQQYQGR.[L]	C15(Carbamidomethyl)	1	3	P00734	C9JV37; P00734; E9PIT3	1	3	0.6437	0	1	1	963.458	2888.36	2888.36	0.6	0.00057	HCD (High Energy Collision Dissociation)	MS2	0		18.588	31.9675	17573	01042018_Fusion_TMT_SS_Set4_Fr2.raw	F2.2												4.21		FALSE				0	1.834e-08
FALSE	High	Sequest HT (A2)	Selected	[R].GAEDSLADQAANkWGR.[S]	K13(TMT6plex)	1	1	P0DJI9	P0DJI9	1	3	0.4621	0	1	1	639.992	1917.96	1917.96	0.14	9e-05	HCD (High Energy Collision Dissociation)	MS2	2.24753	46.3	55.5	35.2081	19846	01042018_Fusion_TMT_SS_Set4_Fr2.raw	F2.2	1329.35	2093.92	3451.58	33820	20786.5		303544	6854.43	12814.2	80295.6		5.54		FALSE				0	1.839e-08
FALSE	High	Sequest HT (A2)	Unambiguous	[K].SLGEccDVEDSTTcFNAk.[G]	C5(Carbamidomethyl); C6(Carbamidomethyl); C14(Carbamidomethyl); K18(TMT6plex)	2	2	D6RF35; P02774	D6RF35; P02774	0	2	0.7868	0	1	1	1161.5	2321.99	2321.99	0.96	0.00111	HCD (High Energy Collision Dissociation)	MS2	0	24.2	55.5	33.6929	18834	26032018_Fusion_TMT_SS_Set1_Fr2.raw	F3.2	19140.1	6856.33	26965.4	26499.5	31665.2	50422.7	7639.55	39891.7	11365.9	24281.4		4.41		FALSE				0	1.849e-08
FALSE	High	Sequest HT (A2)	Unambiguous	[K].SGAQATWTELPWPHEk.[V]	K16(TMT6plex)	1	1	P02790	P02790	0	3	0.5786	0	1	1	689.688	2067.05	2067.05	-0.23	-0.00016	HCD (High Energy Collision Dissociation)	MS2	1.30233	10.2	23.434	57.2939	35391	01042018_Fusion_TMT_SS_Set4_Fr2.raw	F2.2	139061	42734.3	18086.8	15343.4	16757							4.96		FALSE				0	1.858e-08
FALSE	High	Sequest HT (A2)	Selected	[R].TLDLGENQLETLPPDLLR.[G]		1	1	P02750	P02750	0	2	0.5207	0	1	1	1019.05	2037.09	2037.09	0.19	0.00019	HCD (High Energy Collision Dissociation)	MS2	1.73497		54	81.1785	51472	31032018_Fusion_TMT_SS_Set2_Fr3.raw	F4.3												3.86		FALSE				0	1.866e-08
FALSE	High	Sequest HT (A2)	Selected	[K].MRPSTDTITVMVENSHGLR.[V]		3	9	A0A140TA32; A0A0G2JPR0; A0A140TA29	F5GXS0; A0A0G2JL54; A0A140TA32; A0A0G2JPR0; P0C0L4; A0A140TA29; P0C0L5; A0A140TA44; A0A140TA49	0	3	0.6334	0	1	1	715.357	2144.06	2144.06	-1.18	-0.00084	HCD (High Energy Collision Dissociation)	MS2	10.4506	5.5	54	34.1944	19234	01042018_Fusion_TMT_SS_Set4_Fr3.raw	F2.3	2718.46	7631.59	2279.91	7395.68	6436.37	11076.7	6278.96	7591.78	3949.92	2311.89		4.61		FALSE				0	1.868e-08
FALSE	High	Sequest HT (A2)	Unambiguous	[R].AVGSGATFSHYYYMILSR.[G]		3	9	A0A140TA32; A0A0G2JPR0; A0A140TA29	F5GXS0; A0A0G2JL54; A0A140TA32; A0A0G2JPR0; P0C0L4; A0A140TA29; P0C0L5; A0A140TA44; A0A140TA49	0	3	0.6991	0	1	1	674.997	2022.98	2022.97	0.45	0.0003	HCD (High Energy Collision Dissociation)	MS2	1.89714	0.1	54	68.2522	38081	26032018_Fusion_TMT_SS_Set1_fr5.raw	F3.5	1345.45											4.22		FALSE				0	1.868e-08
FALSE	High	Sequest HT (A2)	Selected	[K].ENQLEVLEVSWLHGLk.[A]	K16(TMT6plex)	1	1	P02750	P02750	0	3	0.6621	0	1	1	708.395	2123.17	2123.17	0.16	0.00011	HCD (High Energy Collision Dissociation)	MS2	3.78288	5.1	54	93.1816	59959	31032018_Fusion_TMT_SS_Set2_Fr3.raw	F4.3	1759.7	3199.31	17421.8	26637.6	2589.37							4.35		FALSE				0	1.87e-08
FALSE	High	Sequest HT (A2)	Unambiguous	[R].TPEVTcVVVDVSHEDPEVK.[F]	C6(Carbamidomethyl)	1	3	A0A0A0MS08	P01857; A0A0A0MS08; A0A0A0MS07	0	3	0.6012	0	1	1	713.682	2139.03	2139.03	1.56	0.00111	HCD (High Energy Collision Dissociation)	MS2	0.349831	1.6	54	40.7901	20603	26032018_Fusion_TMT_SS_Set1_fr5.raw	F3.5	1979.56	13494.7			1252.51							5.04		FALSE				0	1.872e-08
FALSE	High	Sequest HT (A2)	Unambiguous	[R].LESEETMVLEAHDAQGDVPVTVTVHDFPGkk.[L]	K30(TMT6plex); K31(TMT6plex)	1	1	P01024	P01024	1	5	0.4421	0	1	1	768.202	3836.98	3836.98	1.01	0.00077	HCD (High Energy Collision Dissociation)	MS2	8.16782	14.3	55.5	54.4166	33402	01042018_Fusion_TMT_SS_Set4_Fr3.raw	F2.3	47028.6	21378	12978	9295.92	9632	14452.8	3382.66	12448.4	6428.44	3497.36		5.18		FALSE				0	1.881e-08
FALSE	High	Sequest HT (A2)	Selected	[R].TVVQPSVGAAAGPVVPPcPGR.[I]	C18(Carbamidomethyl)	1	2	C9JV77	C9JV77; P02765	0	3	0.4568	0	1	1	672.696	2016.07	2016.07	1.64	0.0011	HCD (High Energy Collision Dissociation)	MS2	0	0.2	54	35.8535	19879	01042018_Fusion_TMT_SS_Set4_fr1.raw	F2.1			1599.09									5.32		FALSE				0	1.886e-08
FALSE	High	Sequest HT (A2)	Selected	[R].kPVDEYkDcHLAQVPSHTVVAR.[S]	K1(TMT6plex); K7(TMT6plex); C9(Carbamidomethyl)	1	1	P02787	P02787	1	5	0.5169	0	1	1	602.327	3007.61	3007.62	-4.57	-0.00275	HCD (High Energy Collision Dissociation)	MS2	31.8872	16.4	54	15.7474	6392	26032018_Fusion_TMT_SS_Set1_Fr2.raw	F3.2	31972.7	15661.3	24989.6	39536.7	21448.6	7777.34	1498.65	6602.69	1612.51	7413.24		5.03		FALSE				0	1.886e-08
FALSE	High	Sequest HT (A2)	Unambiguous	[K].DTEEEDFHVDQVTTVk.[V]	K16(TMT6plex)	1	1	P01009	P01009	0	3	0.6365	0	1	1	707.677	2121.02	2121.02	-0.61	-0.00043	HCD (High Energy Collision Dissociation)	MS2	0	17.7	44.255	35.4176	20035	31032018_Fusion_TMT_SS_Set2_fr1.raw	F4.1	10679	29336.2	79805.7	90637	8238.54	3095.98						4.98		FALSE				0	1.892e-08
FALSE	High	Sequest HT (A2)	Unambiguous	[K].kcSYTEDAQcIDGTIEVPk.[C]	K1(TMT6plex); C2(Carbamidomethyl); C10(Carbamidomethyl); K19(TMT6plex)	1	1	P02749	P02749	1	3	0.6018	0	1	1	891.451	2672.34	2672.33	3.17	0.00283	HCD (High Energy Collision Dissociation)	MS2	0	6.6	55.5	40.7647	22141	31032018_Fusion_TMT_SS_Set2_Fr4.raw	F4.4	9568.69	1671.29	13398.5	10127.1	8856.21	2535.44	7947.72	2847.72	3462.13	3522		4.47		FALSE				0	1.914e-08
FALSE	High	Sequest HT (A2)	Unambiguous	[R].LESEETMVLEAHDAQGDVPVTVTVHDFPGkk.[L]	K30(TMT6plex); K31(TMT6plex)	1	1	P01024	P01024	1	5	0.5295	0	1	1	768.202	3836.98	3836.98	0.11	8e-05	HCD (High Energy Collision Dissociation)	MS2	0	9.8	47.479	53.7567	31173	01042018_Fusion_TMT_SS_Set3_Fr4.raw	F1.4	22913.1	36945.4	11811.7	9836.89	10565.1	5529.61	2873.21	4465.46	1482.34	4428.44		5.08		FALSE				0	1.918e-08
FALSE	High	Sequest HT (A2)	Selected	[R].kLYDYcDVPQcAAPSFDcGkPQVEPk.[K]	K1(TMT6plex); C6(Carbamidomethyl); C11(Carbamidomethyl); C18(Carbamidomethyl); K20(TMT6plex); K26(TMT6plex)	1	1	P00747	P00747	1	4	0.5023	0	1	1	940.726	3759.88	3759.88	1.35	0.00127	HCD (High Energy Collision Dissociation)	MS2	0	9.5	54	47.4603	26705	01042018_Fusion_TMT_SS_Set4_Fr4.raw	F2.4	16679.5	10175.7	10773.7	11640.5	9542.36	6987.88	2686.41	18000.8	6675.02	2671.34		4.44		FALSE				0	1.932e-08
FALSE	High	Sequest HT (A2)	Selected	[K].ENQLEVLEVSWLHGLk.[A]	K16(TMT6plex)	1	1	P02750	P02750	0	3	0.701	0	1	1	708.396	2123.17	2123.17	1.09	0.00077	HCD (High Energy Collision Dissociation)	MS2	5.84713	4.2	54	93.7903	57769	26032018_Fusion_TMT_SS_Set1_Fr4.raw	F3.4	1354.34	2052.61	9905.44	9859.89	12517.2					6524.88		4.18		FALSE				0	1.936e-08
FALSE	High	Sequest HT (A2)	Unambiguous	[R].DIPTNSPELEETLTHTITk.[L]	K19(TMT6plex)	1	1	P01042	P01042	0	3	0.5254	0	1	1	790.087	2368.25	2368.24	1.02	0.00081	HCD (High Energy Collision Dissociation)	MS2	1.56658	8	55.5	62.4403	39247	01042018_Fusion_TMT_SS_Set3_Fr2.raw	F1.2	14530.2	24479.8	11327.2	9874.33	14747.1				1733.02			4.72		FALSE				0	1.936e-08
FALSE	High	Sequest HT (A2)	Unambiguous	[K].HYTNPSQDVTVPcPVPPPPPccHPR.[L]	C13(Carbamidomethyl); C21(Carbamidomethyl); C22(Carbamidomethyl)	1	1	A0A0G2JMB2	A0A0G2JMB2	0	4	0.6531	0	1	1	728.087	2909.33	2909.33	-0.5	-0.00036	HCD (High Energy Collision Dissociation)	MS2	8.98829	3.3	55.5	21.6172	10478	26032018_Fusion_TMT_SS_Set1_Fr1.raw	F3.1	10998.7	11963.9	5417.6	1409.15	1617.23							4.93		FALSE				0	1.941e-08
FALSE	High	Sequest HT (A2)	Unambiguous	[K].SGAQATWTELPWPHEk.[V]	K16(TMT6plex)	1	1	P02790	P02790	0	3	0.5967	0	1	1	689.688	2067.05	2067.05	0.29	0.0002	HCD (High Energy Collision Dissociation)	MS2	0	8.7	50.102	56.726	35171	01042018_Fusion_TMT_SS_Set3_Fr2.raw	F1.2	20910.1	28358	7090.52	3798.59	30185.4		1994.95					4.91		FALSE				0	1.944e-08
FALSE	High	Sequest HT (A2)	Unambiguous	[R].EGkEYGVVLAPDGSTVAVEPLLAGLEAGLQGR.[R]	K3(TMT6plex)	1	2	Q96PD5	Q96PD5; M0R2W8	1	3	0.6763	0	1	1	1142.29	3424.85	3424.85	-0.53	-0.0006	HCD (High Energy Collision Dissociation)	MS2	5.56575	0.5	55.5	107.949	71025	01042018_Fusion_TMT_SS_Set4_Fr3.raw	F2.3		2965.49						1899.06				4.82		FALSE				0	1.949e-08
FALSE	High	Sequest HT (A2)	Unambiguous	[R].IYGNQDTSSQLkk.[F]	K12(TMT6plex); K13(TMT6plex)	1	2	P19823	P19823; Q5T985	1	3	0.562	0	1	1	647.367	1940.09	1940.09	0.1	6e-05	HCD (High Energy Collision Dissociation)	MS2	2.83237	51.5	55.5	12.5135	4260	31032018_Fusion_TMT_SS_Set2_fr1.raw	F4.1	28313.3	14549	106991	65836.1	60283.2	52826.5	71059.2	17600.8	64283.4	25913.8		4.84		FALSE				0	1.951e-08
FALSE	High	Sequest HT (A2)	Unambiguous	[R].LESEETMVLEAHDAQGDVPVTVTVHDFPGkk.[L]	K30(TMT6plex); K31(TMT6plex)	1	1	P01024	P01024	1	5	0.5717	0	1	1	768.203	3836.98	3836.98	1.6	0.00123	HCD (High Energy Collision Dissociation)	MS2	3.25958	8.7	54	53.9319	31095	01042018_Fusion_TMT_SS_Set4_Fr4.raw	F2.4	30953.3	18276.5	10169.6	1982.33	4194.88	8171.26	1667.81	7140.89	2850.32	2589.76		5.16		FALSE				0	1.952e-08
FALSE	High	Sequest HT (A2)	Selected	[K].VLSALQAVQGLLVAQGR.[A]		1	1	P01019	P01019	0	3	0.6379	0	1	1	575.012	1723.02	1723.02	0.13	8e-05	HCD (High Energy Collision Dissociation)	MS2	0		54	95.0899	55681	26032018_Fusion_TMT_SS_Set1_fr5.raw	F3.5												4.17		FALSE				0	1.959e-08
FALSE	High	Sequest HT (A2)	Unambiguous	[K].GQPSVLQVVNLPIVERPVck.[D]	C19(Carbamidomethyl); K20(TMT6plex)	1	2	P00734	P00734; E9PIT3	0	3	0.661	0	1	1	821.143	2461.42	2461.42	-0.27	-0.00022	HCD (High Energy Collision Dissociation)	MS2	10.3772	11.5	54	69.8753	38458	31032018_Fusion_TMT_SS_Set2_Fr5.raw	F4.5	11252.4	7751.44	30939.4	23260.5	10550.8	3361.39	4917.76	3832	2972.77	16587.2		4.69		FALSE				0	1.962e-08
FALSE	High	Sequest HT (A2)	Selected	[R].SGIPIVTSPYQIHFTkTPk.[Y]	K16(TMT6plex); K19(TMT6plex)	1	1	P01024	P01024	1	4	0.6851	0	1	1	643.877	2572.49	2572.49	-1.33	-0.00086	HCD (High Energy Collision Dissociation)	MS2	7.31163	5.5	54	53.7747	30987	01042018_Fusion_TMT_SS_Set4_Fr4.raw	F2.4	17559.6	4673.32	12301.8		2085.22	7051.2	2103.28	8316.62	1479.4			4.35		FALSE				0	1.973e-08
FALSE	High	Sequest HT (A2)	Unambiguous	[R].IYGNQDTSSQLkk.[F]	K12(TMT6plex); K13(TMT6plex)	1	2	P19823	P19823; Q5T985	1	3	0.6036	0	1	1	647.367	1940.09	1940.09	0.86	0.00056	HCD (High Energy Collision Dissociation)	MS2	12.5631	20.7	54	13.4377	4794	01042018_Fusion_TMT_SS_Set4_fr1.raw	F2.1	20018.6	30879.3	28217.4	18414.2	17776.9	26706.7	3287.88	38668.2	21247.8	11719.4		4.44		FALSE				0	1.985e-08
FALSE	High	Sequest HT (A2)	Unambiguous	[K].EFSHLGkEDFTSLSLVLYSR.[K]	K7(TMT6plex)	2	4	D6RF35; P02774	D6RF35; D6RBJ7; P02774; D6RF20	1	3	0.6098	0	1	1	853.129	2557.37	2557.35	8.89	0.00758	HCD (High Energy Collision Dissociation)	MS2	25.4967	13.8	55.5	72.4159	46081	01042018_Fusion_TMT_SS_Set4_Fr3.raw	F2.3	19651.1	7836.62	24946	18690.2	29234.6	15710.4	2727.04	13548.1	5987.71	2642.8		5.33		FALSE				0	1.985e-08
FALSE	High	Sequest HT (A2)	Unambiguous	[K].HYYIGIIETTWDYASDHGEk.[K]	K20(TMT6plex)	2	3	E9PFZ2; P00450	E9PFZ2; P00450; D6RE86	0	4	0.5733	0	1	1	657.572	2627.26	2627.26	1.17	0.00077	HCD (High Energy Collision Dissociation)	MS2	1.43532	9.5	54	66.2353	40897	26032018_Fusion_TMT_SS_Set1_Fr3.raw	F3.3	16482.4	10907.7	21221.2	20808.1	13367.5	1809.46		3022.41		8508.45		5.46		FALSE				0	1.99e-08
FALSE	High	Sequest HT (A2)	Selected	[R].SLFTDLEAENDVLHcVAFAVPk.[S]	C15(Carbamidomethyl); K22(TMT6plex)	1	2	P01023	P01023; F8W7L3	0	3	0.6465	0	1	1	902.134	2704.39	2704.39	1.23	0.0011	HCD (High Energy Collision Dissociation)	MS2	6.48439	6.5	54	101.617	66695	01042018_Fusion_TMT_SS_Set4_Fr3.raw	F2.3	17147.7	2079.76	20941.7	6336.5	13444.8	3951.26		2245.36	1361.64			4.3		FALSE				0	1.999e-08
FALSE	High	Sequest HT (A2)	Unambiguous	[K].HYYIGIIETTWDYASDHGEk.[K]	K20(TMT6plex)	2	3	E9PFZ2; P00450	E9PFZ2; P00450; D6RE86	0	4	0.6196	0	1	1	657.572	2627.27	2627.26	1.84	0.00121	HCD (High Energy Collision Dissociation)	MS2	1.36082	9.1	15.099	66.0024	40738	31032018_Fusion_TMT_SS_Set2_Fr3.raw	F4.3	48526	44507.1	75817.2	85706.7	46636.2	7635.78	7969.26					6.23		FALSE				0	2.01e-08
FALSE	High	Sequest HT (A2)	Unambiguous	[K].HQPQEFPTYVEPTNDEIcEAFR.[K]	C18(Carbamidomethyl)	2	3	D6RF35; P02774	D6RF35; D6RBJ7; P02774	0	3	0.6541	0	1	1	903.075	2707.21	2707.21	0.44	0.00039	HCD (High Energy Collision Dissociation)	MS2	17.3203	3.6	55.5	57.2495	35381	01042018_Fusion_TMT_SS_Set4_Fr3.raw	F2.3	2591.91	3051.65	3238.47	2228.21	2954.5	3925.51	3673.92	8356.34	2359.34	3598.36		4.77		FALSE				0	2.01e-08
FALSE	High	Sequest HT (A2)	Selected	[K].EHAVEGDcDFQLLk.[L]	C8(Carbamidomethyl); K14(TMT6plex)	1	2	C9JV77	C9JV77; P02765	0	2	0.7304	0	1	1	945.47	1889.93	1889.93	3.8	0.00359	HCD (High Energy Collision Dissociation)	MS2	0	6.2	55.5	39.7006	23070	01042018_Fusion_TMT_SS_Set4_Fr3.raw	F2.3	13319.8	24477	5439.11	2821.29	2266.2	3479.01		6773.53		1482.27		3.45		FALSE				0	2.014e-08
FALSE	High	Sequest HT (A2)	Unambiguous	[K].NYcRNPDGDVGGPWcYTTNPR.[K]	C3(Carbamidomethyl); C15(Carbamidomethyl)	1	1	P00747	P00747	1	3	0.8596	0	1	1	833.689	2499.05	2499.06	-1.01	-0.00084	HCD (High Energy Collision Dissociation)	MS2	15.1658	0.3	55.5	27.0593	13683	01042018_Fusion_TMT_SS_Set3_Fr3.raw	F1.3				1384.27	1156.03							4.63		FALSE				0	2.016e-08
FALSE	High	Sequest HT (A2)	Unambiguous	[K].HYYIGIIETTWDYASDHGEk.[K]	K20(TMT6plex)	2	3	E9PFZ2; P00450	E9PFZ2; P00450; D6RE86	0	4	0.6277	0	1	1	657.572	2627.27	2627.26	1.5	0.00099	HCD (High Energy Collision Dissociation)	MS2	1.23528	9.1	26.537	67.7827	42029	01042018_Fusion_TMT_SS_Set3_Fr3.raw	F1.3	33112.3	57288.6	48980.7	16374.7	31370.4							6.07		FALSE				0	2.018e-08
FALSE	High	Sequest HT (A2)	Unambiguous	[K].VFSNGADLSGVTEEAPLkLSk.[AV]	K18(TMT6plex); K21(TMT6plex)	2	3	A0A024R6I7; P01009	A0A024R6I7; A0A0G2JRN3; P01009	1	3	0.5722	0	1	1	874.158	2620.46	2620.46	0.39	0.00034	HCD (High Energy Collision Dissociation)	MS2	24.8147	6.9	55.5	58.8045	35687	01042018_Fusion_TMT_SS_Set3_Fr3.raw	F1.3	3370.51	6293.89	17433.9	6279.47	11378	6454.2	1732.93	3226.74	2311.16	11127.4		3.53		FALSE				0	2.027e-08
FALSE	High	Sequest HT (A2)	Selected	[R].TTIEkPVWLGFLGPIIk.[A]	K5(TMT6plex); K17(TMT6plex)	2	3	E9PFZ2; P00450	E9PFZ2; P00450; D6RE86	0	3	0.6275	0	1	1	790.824	2370.46	2370.46	0.76	0.0006	HCD (High Energy Collision Dissociation)	MS2	0.599119	13.5	15.196	102.907	63880	01042018_Fusion_TMT_SS_Set3_Fr6.raw	F1.6	58688.4	94704.7	92574.1	57669.9	190298	5551.23	6458.04					4.51		FALSE				0	2.034e-08
FALSE	High	Sequest HT (A2)	Unambiguous	[K].HYYIGIIETTWDYASDHGEk.[K]	K20(TMT6plex)	2	3	E9PFZ2; P00450	E9PFZ2; P00450; D6RE86	0	4	0.6271	0	1	1	657.571	2627.26	2627.26	0.05	3e-05	HCD (High Energy Collision Dissociation)	MS2	0.449151	9	54	68.4914	43608	01042018_Fusion_TMT_SS_Set3_Fr2.raw	F1.2	14353.3	24772.4	26214.5	9937.19	15482.4							5.82		FALSE				0	2.038e-08
FALSE	High	Sequest HT (A2)	Unambiguous	[K].VLGAFSDGLAHLDNLk.[G]	K16(TMT6plex)	2	5	P02042; P68871	E9PFT6; P02042; E9PEW8; F8W6P5; P68871	0	3	0.5683	0	1	1	633.69	1899.05	1899.05	0.23	0.00014	HCD (High Energy Collision Dissociation)	MS2	2.01126	13.4	55.5	63.0859	38661	31032018_Fusion_TMT_SS_Set2_Fr3.raw	F4.3	6149.7	18447.7	35996.9	18909.3	10346.1	4662.92	24911.4		7016.84			5.05		FALSE				0	2.044e-08
FALSE	High	Sequest HT (A2)	Unambiguous	[R].AVGSGATFSHYYYMILSR.[G]		3	9	A0A140TA32; A0A0G2JPR0; A0A140TA29	F5GXS0; A0A0G2JL54; A0A140TA32; A0A0G2JPR0; P0C0L4; A0A140TA29; P0C0L5; A0A140TA44; A0A140TA49	0	3	0.6158	0	1	1	674.996	2022.97	2022.97	-0.02	-2e-05	HCD (High Energy Collision Dissociation)	MS2	27.5281	3	55.5	67.0996	39546	26032018_Fusion_TMT_SS_Set1_Fr4.raw	F3.4	3526.87		3880.51	6265.83	6249.95	1959.23	2255.9	2329.49		2899.03		4.06		FALSE				0	2.048e-08
FALSE	High	Sequest HT (A2)	Unambiguous	[K].AVYTcNEGYQLLGEINYR.[E]	C5(Carbamidomethyl)	1	3	P08603	Q5TFM2; A0A0D9SG88; P08603	0	2	0.7198	0	1	1	1082.01	2163.02	2163.02	1.99	0.00216	HCD (High Energy Collision Dissociation)	MS2	0	0.4	55.5	66.9373	41407	26032018_Fusion_TMT_SS_Set1_Fr3.raw	F3.3	1401.8			2246.98								3.39		FALSE				0	2.049e-08
FALSE	High	Sequest HT (A2)	Selected	[K].FNkPFVFLMIEQNTk.[S]	K3(TMT6plex); K15(TMT6plex)	2	2	A0A024R6I7; P01009	A0A024R6I7; P01009	0	3	0.5291	0	1	1	772.106	2314.3	2314.3	0.34	0.00027	HCD (High Energy Collision Dissociation)	MS2	1.9291	19.4	55.5	87.1399	54271	01042018_Fusion_TMT_SS_Set3_Fr4.raw	F1.4	3799.57	18602.2	32077.2	42476.4	94903.5	2429.16	2777.09					4.99		FALSE				0	2.071e-08
FALSE	High	Sequest HT (A2)	Unambiguous	[K].SGAQATWTELPWPHEk.[V]	K16(TMT6plex)	1	1	P02790	P02790	0	3	0.6189	0	1	1	689.688	2067.05	2067.05	0.6	0.00041	HCD (High Energy Collision Dissociation)	MS2	0	6.5	14.662	56.4365	34782	31032018_Fusion_TMT_SS_Set2_Fr2.raw	F4.2	41813.4	32564.9	90169.2	66684.3	10891.5							4.75		FALSE				0	2.076e-08
FALSE	High	Sequest HT (A2)	Unambiguous	[R].kFIcPLTGLWPINTLk.[C]	K1(TMT6plex); C4(Carbamidomethyl); K16(TMT6plex)	1	3	P02749	J3QRN2; P02749; J3QLI0	1	3	0.6365	0	1	1	787.139	2359.4	2359.4	1.74	0.00137	HCD (High Energy Collision Dissociation)	MS2	0.130656	16.9	6.097	91.7013	52727	31032018_Fusion_TMT_SS_Set2_Fr5.raw	F4.5	96114.1	20807.1	134841	83804.7	105141	117467	173288	209502	194428	425531		5.53		FALSE				0	2.091e-08
FALSE	High	Sequest HT (A2)	Selected	[K].ERGPEEEHLGILGPVIWAEVGDTIR.[V]		2	3	E9PFZ2; P00450	E9PFZ2; H7C5R1; P00450	1	4	0.6557	0	1	1	693.864	2772.43	2772.43	0.31	0.00021	HCD (High Energy Collision Dissociation)	MS2	0		55.5	84.689	54798	01042018_Fusion_TMT_SS_Set4_Fr3.raw	F2.3												5.49		FALSE				0	2.102e-08
FALSE	High	Sequest HT (A2)	Selected	[R].SEFPESWLWNVEDLkEPPk.[N]	K15(TMT6plex); K19(TMT6plex)	1	1	P01024	P01024	1	3	0.6649	0	1	1	930.158	2788.46	2788.46	0.1	9e-05	HCD (High Energy Collision Dissociation)	MS2	4.00706	7.1	54	90.371	55443	26032018_Fusion_TMT_SS_Set1_Fr4.raw	F3.4	2957.99	2696.5	28332.8	20583.3	10088	2736.53		1945.67		1602.14		3.73		FALSE				0	2.11e-08
FALSE	High	Sequest HT (A2)	Unambiguous	[K].SPVGVQPILNEHTFcAGMSk.[Y]	C15(Carbamidomethyl); K20(TMT6plex)	1	6	P00738	J3QR68; P00738; H0Y300; A0A0C4DGL8; J3QLC9; A0A087WU08	0	3	0.5507	0	1	1	801.079	2401.22	2401.22	0.64	0.00051	HCD (High Energy Collision Dissociation)	MS2	0	7.8	54	50.1047	26405	26032018_Fusion_TMT_SS_Set1_fr5.raw	F3.5	6369.58			67062.3		3960.94		1943.91		1364.35		4.54		FALSE				0	2.112e-08
FALSE	High	Sequest HT (A2)	Selected	[K].VLGAFSDGLAHLDNLk.[G]	K16(TMT6plex)	2	5	P02042; P68871	E9PFT6; P02042; E9PEW8; F8W6P5; P68871	0	3	0.5872	0	1	1	633.689	1899.05	1899.05	-0.09	-6e-05	HCD (High Energy Collision Dissociation)	MS2	1.87259	22	55.5	65.4601	41143	01042018_Fusion_TMT_SS_Set4_Fr3.raw	F2.3	11001	3093.71	28197	123944	25969.3	10206.1	1687.39	2586.54	8165.06	1556.28		5.16		FALSE				0	2.126e-08
FALSE	High	Sequest HT (A2)	Selected	[K].SAVTALWGkVNVDEVGGEALGR.[L]	K9(TMT6plex)	1	2	P68871	F8W6P5; P68871	1	3	0.4834	0	1	1	819.782	2457.33	2457.33	0.04	4e-05	HCD (High Energy Collision Dissociation)	MS2	24.3744	12.9	28.16	71.4214	44599	26032018_Fusion_TMT_SS_Set1_Fr3.raw	F3.3	5634.7	47959.2	6469.54	3942.94	4093.64	24342.1		30872.2		138059		5.11		FALSE				0	2.135e-08
FALSE	High	Sequest HT (A2)	Unambiguous	[R].FFESFGDLSTPDAVMGNPk.[V]	K19(TMT6plex)	1	2	P68871	F8W6P5; P68871	0	2	0.4927	0	1	1	1144.56	2288.11	2288.11	-0.03	-3e-05	HCD (High Energy Collision Dissociation)	MS2	1.31389	28.9	54	78.8663	49840	26032018_Fusion_TMT_SS_Set1_Fr3.raw	F3.3			7650.79	1387.87	4060.39	11901.5		46079.4	3871.67	221464		4.1		FALSE				0	2.136e-08
FALSE	High	Sequest HT (A2)	Unambiguous	[R].SEGSSVNLSPPLEQcVPDRGQQYQGR.[L]	C15(Carbamidomethyl)	1	3	P00734	C9JV37; P00734; E9PIT3	1	3	0.6152	0	1	1	963.459	2888.36	2888.36	0.64	0.00061	HCD (High Energy Collision Dissociation)	MS2	0		54	32.4996	17642	01042018_Fusion_TMT_SS_Set4_fr1.raw	F2.1												4.34		FALSE				0	2.137e-08
FALSE	High	Sequest HT (A2)	Unambiguous	[R].LLATLcSAEVcQcAEGk.[C]	C6(Carbamidomethyl); C11(Carbamidomethyl); C13(Carbamidomethyl); K17(TMT6plex)	3	9	A0A140TA32; A0A0G2JPR0; A0A140TA29	F5GXS0; A0A0G2JL54; A0A140TA32; A0A0G2JPR0; P0C0L4; A0A140TA29; P0C0L5; A0A140TA44; A0A140TA49	0	2	0.5852	0	1	1	1070.03	2139.05	2139.04	1.53	0.00164	HCD (High Energy Collision Dissociation)	MS2	0	2.5	55.5	42.7128	25139	26032018_Fusion_TMT_SS_Set1_Fr2.raw	F3.2	3601.96	1583.63	6384.33	2991.37	3544.74	1527.22		2938.75		1632.8		3.52		FALSE				0	2.137e-08
FALSE	High	Sequest HT (A2)	Unambiguous	[R].kFIcPLTGLWPINTLk.[C]	K1(TMT6plex); C4(Carbamidomethyl); K16(TMT6plex)	1	3	P02749	J3QRN2; P02749; J3QLI0	1	3	0.5915	0	1	1	787.138	2359.4	2359.4	0.5	0.00039	HCD (High Energy Collision Dissociation)	MS2	3.24441	16.6	37.625	92.4282	54909	01042018_Fusion_TMT_SS_Set4_Fr5.raw	F2.5	22008.1		27189.1	30188.2	18252.1	22932.5	11362.4	27267.7	57232.8	21811.3		4.7		FALSE				0	2.149e-08
FALSE	High	Sequest HT (A2)	Unambiguous	[R].EGVQkEDIPPADLSDQVPDTESETR.[I]	K5(TMT6plex)	1	1	P01024	P01024	1	3	0.6433	0	1	1	995.491	2984.46	2984.45	1.75	0.00174	HCD (High Energy Collision Dissociation)	MS2	0	1.4	54	40.2109	23433	01042018_Fusion_TMT_SS_Set4_Fr3.raw	F2.3			1451.63			2946.67	1558.32	6809.55	1543.88			4.57		FALSE				0	2.166e-08
FALSE	High	Sequest HT (A2)	Selected	[R].SGVQMNTNFFHESGLEAHVALk.[A]	K22(TMT6plex)	1	1	P04114	P04114	0	4	0.645	0	1	1	662.088	2645.33	2645.33	-1.68	-0.00111	HCD (High Energy Collision Dissociation)	MS2	22.4757	14.9	55.5	54.2086	31493	01042018_Fusion_TMT_SS_Set3_Fr4.raw	F1.4	28659.4	42854.8	11503.6	15571.1	37679.7	3515.3	2239.93		2649.15	2898.04		5.24		FALSE				0	2.169e-08
FALSE	High	Sequest HT (A2)	Unambiguous	[K].VTLTcVAPLSGVDFQLR.[R]	C5(Carbamidomethyl)	1	2	P04217	P04217; M0R009	0	2	0.596	0	1	1	938.503	1876	1876	-0.12	-0.00011	HCD (High Energy Collision Dissociation)	MS2	1.77782	0.6	55.5	77.6587	47017	31032018_Fusion_TMT_SS_Set2_Fr4.raw	F4.4			2838.1	1432.54						1328.79		3.96		FALSE				0	2.17e-08
FALSE	High	Sequest HT (A2)	Selected	[K].FNkPFVFLMIEQNTkSPLFMGk.[V]	K3(TMT6plex); K15(TMT6plex); K22(TMT6plex)	2	2	A0A024R6I7; P01009	A0A024R6I7; P01009	1	4	0.5828	0	1	1	826.718	3303.85	3303.86	-3.55	-0.00293	HCD (High Energy Collision Dissociation)	MS2	8.91043	6.2	54	98.8055	57432	31032018_Fusion_TMT_SS_Set2_Fr5.raw	F4.5	7755.15	1411.09	6775.14	11211.8	8176.76	14513.1	1286.76	2404.56	2889.21	5239.51		4.77		FALSE				0	2.182e-08
FALSE	High	Sequest HT (A2)	Selected	[R].IFFHLNAVALGDGGHYTcR.[Y]	C18(Carbamidomethyl)	1	2	P04217	P04217; M0R009	0	4	0.4467	0	1	1	537.765	2148.04	2148.04	-2.27	-0.00122	HCD (High Energy Collision Dissociation)	MS2	22.1634	3.3	55.5	46.2392	25608	26032018_Fusion_TMT_SS_Set1_Fr4.raw	F3.4	3905.53	9058.36	7294.89	3465.32	6186.8	1811.54		1398.31				4.5		FALSE				0	2.184e-08
FALSE	High	Sequest HT (A2)	Unambiguous	[R].VQQPDcREPFLSccQFAESLR.[K]	C6(Carbamidomethyl); C13(Carbamidomethyl); C14(Carbamidomethyl)	3	9	A0A140TA32; A0A0G2JPR0; A0A140TA29	F5GXS0; A0A0G2JL54; A0A140TA32; A0A0G2JPR0; P0C0L4; A0A140TA29; P0C0L5; A0A140TA44; A0A140TA49	1	3	0.7005	0	1	1	876.399	2627.18	2627.18	1.32	0.00116	HCD (High Energy Collision Dissociation)	MS2	0		4.87	51.3541	31196	31032018_Fusion_TMT_SS_Set2_Fr2.raw	F4.2												3.74		FALSE				0	2.189e-08
FALSE	High	Sequest HT (A2)	Unambiguous	[K].GQELcADYSENTFTEYk.[K]	C5(Carbamidomethyl); K17(TMT6plex)	2	2	D6RF35; P02774	D6RF35; P02774	0	2	0.6912	0	1	1	1142.52	2284.03	2284.03	0.05	6e-05	HCD (High Energy Collision Dissociation)	MS2	0	4.2	54	49.1777	29668	26032018_Fusion_TMT_SS_Set1_Fr2.raw	F3.2	3612.62	13545	9246.8	7875.52	6569.27							3.4		FALSE				0	2.202e-08
FALSE	High	Sequest HT (A2)	Unambiguous	[R].FFGHGAEDSLADQAANEWGR.[S]		2	2	E9PQD6; P0DJI8	E9PQD6; P0DJI8	0	3	0.6642	0	1	1	726.659	2177.96	2177.96	-0.41	-0.0003	HCD (High Energy Collision Dissociation)	MS2	20.7385	6.2	54	47.5944	27017	01042018_Fusion_TMT_SS_Set3_Fr4.raw	F1.4	2513.9	10405.5	2246.57	9018.9	28629.7	2492.6	1775.05	1984.86	2194.61	1564.69		5.3		FALSE				0	2.207e-08
FALSE	High	Sequest HT (A2)	Unambiguous	[K].VTLTcVAPLSGVDFQLR.[R]	C5(Carbamidomethyl)	1	2	P04217	P04217; M0R009	0	2	0.6635	0	1	1	938.504	1876	1876	0.5	0.00047	HCD (High Energy Collision Dissociation)	MS2	1.42691	1.5	28.257	79.4938	51114	01042018_Fusion_TMT_SS_Set4_Fr3.raw	F2.3	4086.17		3375.41	4150.05	4234.91		3339.09	2611.76	3291.22	3469.4		4.22		FALSE				0	2.221e-08
FALSE	High	Sequest HT (A2)	Selected	[K].kATEDEGSEQkIPEATNR.[R]	K1(TMT6plex); K11(TMT6plex)	1	2	P01008	P01008; Q8TCE1	2	4	0.4427	0	1	1	616.079	2461.29	2461.29	0.17	0.0001	HCD (High Energy Collision Dissociation)	MS2	30.1406	38.3	55.5	9.9258	2292	01042018_Fusion_TMT_SS_Set4_Fr2.raw	F2.2	29178.7	61322.8	52306.8	51804	47113.7	45242.2	14754.2	30543	28437.8	19394		5.58		FALSE				0	2.223e-08
FALSE	High	Sequest HT (A2)	Selected	[K].RIPIEDGSGEVVLSR.[K]		1	1	P01024	P01024	1	3	0.6151	0	1	1	542.965	1626.88	1626.88	-0.97	-0.00053	HCD (High Energy Collision Dissociation)	MS2	34.0891	3.9	24.288	23.463	11395	31032018_Fusion_TMT_SS_Set2_Fr3.raw	F4.3	9181.89	6415.39	30698.7	21394	8888.7	5212.05	4206.82	4242.28				5.56		FALSE				0	2.224e-08
FALSE	High	Sequest HT (A2)	Unambiguous	[R].kAEEEHLGILGPQLHADVGDkVk.[I]	K1(TMT6plex); K21(TMT6plex); K23(TMT6plex)	2	3	E9PFZ2; P00450	E9PFZ2; H7C5R1; P00450	2	6	0.6083	0	1	1	529.309	3170.82	3170.81	0.54	0.00029	HCD (High Energy Collision Dissociation)	MS2	17.2233	26.4	52.982	34.6883	19468	01042018_Fusion_TMT_SS_Set4_Fr2.raw	F2.2	49902.6	35024.7	52068.3	66224.5	34686.4	12014.6	1968.25	13460.5	7453.48	2036.14		4.34		FALSE				0	2.237e-08
FALSE	High	Sequest HT (A2)	Selected	[K].FNkPFVFLMIEQNTk.[S]	K3(TMT6plex); K15(TMT6plex)	2	2	A0A024R6I7; P01009	A0A024R6I7; P01009	0	3	0.5044	0	1	1	772.107	2314.31	2314.3	0.81	0.00062	HCD (High Energy Collision Dissociation)	MS2	1.43414	18.3	54	86.2809	50875	01042018_Fusion_TMT_SS_Set4_Fr5.raw	F2.5	23045.7	14177.2	35987.5	38412	28595.9	19589.8	2873.46	11385.4	11259.4	3614.02		4.52		FALSE				0	2.239e-08
FALSE	High	Sequest HT (A2)	Selected	[R].HTFMGVVSLGSPSGEVSHPR.[K]		1	2	C9JV77	C9JV77; P02765	0	4	0.5947	0	1	1	521.011	2081.02	2081.02	-0.26	-0.00013	HCD (High Energy Collision Dissociation)	MS2	11.1127	2.8	49.843	25.8298	12989	26032018_Fusion_TMT_SS_Set1_Fr3.raw	F3.3	2101.22	2199.65	4278.89	3277.16	2407.07	7071.2		3995.94	2642.78	4484.58		4.12		FALSE				0	2.24e-08
FALSE	High	Sequest HT (A2)	Selected	[R].TVVQPSVGAAAGPVVPPcPGR.[I]	C18(Carbamidomethyl)	1	2	C9JV77	C9JV77; P02765	0	3	0.4773	0	1	1	672.695	2016.07	2016.07	0.67	0.00045	HCD (High Energy Collision Dissociation)	MS2	0		11.435	34.8357	19584	01042018_Fusion_TMT_SS_Set3_Fr2.raw	F1.2												5.07		FALSE				0	2.245e-08
FALSE	High	Sequest HT (A2)	Unambiguous	[R].DPDQTDGLGLSYLSSHIANVER.[V]		1	3	P06396	A0A0A0MT01; P06396; A0A0A0MS51	0	3	0.567	0	1	1	796.388	2387.15	2387.15	0.69	0.00055	HCD (High Energy Collision Dissociation)	MS2	32.3672	1.7	55.5	65.2126	40168	31032018_Fusion_TMT_SS_Set2_Fr3.raw	F4.3	1838.26	2637.49	2110.95	2984.04		2452.79	1736.83	1736.49	1439.81			3.51		FALSE				0	2.257e-08
FALSE	High	Sequest HT (A2)	Unambiguous	[K].FDVSSFNPHGISTFTDEDNAMYLLVVNHPDAk.[S]	K32(TMT6plex)	1	1	P27169	P27169	0	4	0.6231	0	1	1	953.213	3809.83	3809.83	-0.82	-0.00078	HCD (High Energy Collision Dissociation)	MS2	4.91099	3.2	54	87.263	55789	31032018_Fusion_TMT_SS_Set2_Fr3.raw	F4.3	6950.62	8308.97	8172.37	3403.08	1753.55		2155.68		1266.33			3.9		FALSE				0	2.26e-08
FALSE	High	Sequest HT (A2)	Selected	[R].FAHYVVTSQVVNTANEAR.[E]		1	2	P19827	P19827; F8WAS2	0	3	0.5669	0	1	1	669.341	2006.01	2006.01	-0.22	-0.00015	HCD (High Energy Collision Dissociation)	MS2	13.5973		55.5	22.9419	9573	31032018_Fusion_TMT_SS_Set2_Fr5.raw	F4.5												5.31		FALSE				0	2.26e-08
FALSE	High	Sequest HT (A2)	Selected	[R].TEGDGVYTLNNEkQWINk.[A]	K13(TMT6plex); K18(TMT6plex)	1	7	P00738	P00738; H3BS21; J3QQI8; H3BMJ7; J3KSV1; J3QLC9; J3KRH2	1	3	0.646	0	1	1	856.454	2567.35	2567.35	-0.67	-0.00057	HCD (High Energy Collision Dissociation)	MS2	0	12.1	19.397	48.3574	28446	31032018_Fusion_TMT_SS_Set2_Fr3.raw	F4.3	10246.8			5731.4		136617		175674	6538.95			4.52		FALSE				0	2.266e-08
FALSE	High	Sequest HT (A2)	Unambiguous	[R].EkAGFSWIEVTFkNPLVWVHASPEHVVVTR.[N]	K2(TMT6plex); K13(TMT6plex)	2	3	B7ZKJ8; Q14624	H7C0L5; B7ZKJ8; Q14624	2	6	0.3898	0	1	1	654.365	3921.15	3921.16	-1.72	-0.00113	HCD (High Energy Collision Dissociation)	MS2	0	7.5	54	84.5861	51687	01042018_Fusion_TMT_SS_Set3_Fr6.raw	F1.6	6433.67	8398.69	12813.7	6873.23	3761.37	3278.74	9019.25	3830.06	6415.6	15605		4.72		FALSE				0	2.269e-08
FALSE	High	Sequest HT (A2)	Unambiguous	[R].kFIcPLTGLWPINTLk.[C]	K1(TMT6plex); C4(Carbamidomethyl); K16(TMT6plex)	1	3	P02749	J3QRN2; P02749; J3QLI0	1	3	0.5958	0	1	1	787.137	2359.4	2359.4	-0.74	-0.00058	HCD (High Energy Collision Dissociation)	MS2	0.244336	22.3	16.887	92.4343	54439	01042018_Fusion_TMT_SS_Set3_Fr5.raw	F1.5	53351.9	11267	58481.6	65154.1	45590.6	118703	126585	133710	54106.1	71063.4		5.27		FALSE				0	2.278e-08
FALSE	High	Sequest HT (A2)	Selected	[R].kAEEEHLGILGPQLHADVGDk.[V]	K1(TMT6plex); K21(TMT6plex)	2	3	E9PFZ2; P00450	E9PFZ2; H7C5R1; P00450	1	5	0.5019	0	1	1	543.704	2714.49	2714.49	0.26	0.00014	HCD (High Energy Collision Dissociation)	MS2	78.2109	31.4	55.5	31.719	17589	01042018_Fusion_TMT_SS_Set4_Fr3.raw	F2.3	148243	55942.3	34500.4	31338.6	25331.6	7911.21	2443.98	8105.62	2871.64	1945.32		5.2		FALSE				0	2.279e-08
FALSE	High	Sequest HT (A2)	Selected	[R].TEGDGVYTLNDkk.[Q]	K12(TMT6plex); K13(TMT6plex)	2	8	P00739; P00738	J3QR68; J3KTC3; P00739; P00738; H0Y300; A0A0C4DGL8; J3QLC9; J3KRH2	1	3	0.6489	0	1	1	633.347	1898.03	1898.03	-0.21	-0.00013	HCD (High Energy Collision Dissociation)	MS2	6.11639	27.8	12.442	19.698	9150	31032018_Fusion_TMT_SS_Set2_Fr2.raw	F4.2	433448	54094	21821.9	91516.9	15831.9	236142	9871.92	330038	10650.2	8469.82		3.93		FALSE				0	2.303e-08
FALSE	High	Sequest HT (A2)	Unambiguous	[R].LESEETMVLEAHDAQGDVPVTVTVHDFPGkk.[L]	K30(TMT6plex); K31(TMT6plex)	1	1	P01024	P01024	1	5	0.5531	0	1	1	768.203	3836.98	3836.98	1.79	0.00138	HCD (High Energy Collision Dissociation)	MS2	16.1462	11.2	55.5	53.8319	32948	31032018_Fusion_TMT_SS_Set2_Fr2.raw	F4.2	28980.3	26957.2	18949.8	19842.8	2531.87	2356.67	3116.72		3749.79	3071.71		5.84		FALSE				0	2.306e-08
FALSE	High	Sequest HT (A2)	Selected	[K].EQLGEFYEALDcLcIPR.[S]	C12(Carbamidomethyl); C14(Carbamidomethyl)	1	1	P19652	P19652	0	3	0.7042	0	1	1	704.996	2112.97	2112.97	0.27	0.00019	HCD (High Energy Collision Dissociation)	MS2	19.2279	0.5	55.5	94.3723	60721	26032018_Fusion_TMT_SS_Set1_Fr3.raw	F3.3	1421.8	2631.9		1329.62								3.82		FALSE				0	2.313e-08
FALSE	High	Sequest HT (A2)	Unambiguous	[R].LLGNVLVcVLAHHFGk.[E]	C8(Carbamidomethyl); K16(TMT6plex)	1	1	P68871	P68871	0	3	0.6691	0	1	1	669.391	2006.16	2006.16	0.41	0.00027	HCD (High Energy Collision Dissociation)	MS2	2.42812	28.6	47.907	81.6264	43476	26032018_Fusion_TMT_SS_Set1_Fr6.raw	F3.6		1856.7	18324.7	2692.62	52548.3	4733.32	2366.48	42634.4		213562		5.56		FALSE				0	2.325e-08
FALSE	High	Sequest HT (A2)	Unambiguous	[K].FNkPFVFLmIEQNTkSPLFMGk.[V]	K3(TMT6plex); M9(Oxidation); K15(TMT6plex); K22(TMT6plex)	2	2	A0A024R6I7; P01009	A0A024R6I7; P01009	1	4	0.3185	0	1	1	830.72	3319.86	3319.86	0.99	0.00082	HCD (High Energy Collision Dissociation)	MS2	17.3526	14.2	55.5	85.6512	52405	01042018_Fusion_TMT_SS_Set3_Fr6.raw	F1.6	10339.9	20162.5	59141.1	14156.5	10940.4	3387.01	3954.03	7125.44	1528.62	9182.71		5.62		FALSE				0	2.331e-08
FALSE	High	Sequest HT (A2)	Unambiguous	[K].VADALTNAVAHVDDMPNALSALSDLHAHk.[L]	K29(TMT6plex)	1	2	P69905	P69905; G3V1N2	0	5	0.436	0	1	1	645.936	3225.65	3225.65	-0.7	-0.00045	HCD (High Energy Collision Dissociation)	MS2	5.77402	15.2	54	76.3204	48075	26032018_Fusion_TMT_SS_Set1_Fr3.raw	F3.3	1501.19	5886.54	27097.7	3280.69	31390	6962.23		19035.3		59073.5		5.16		FALSE				0	2.334e-08
FALSE	High	Sequest HT (A2)	Unambiguous	[K].HYYIGIIETTWDYASDHGEk.[K]	K20(TMT6plex)	2	3	E9PFZ2; P00450	E9PFZ2; P00450; D6RE86	0	4	0.6104	0	1	1	657.571	2627.26	2627.26	0.42	0.00027	HCD (High Energy Collision Dissociation)	MS2	9.8101	3.6	55.5	66.1069	39031	31032018_Fusion_TMT_SS_Set2_Fr4.raw	F4.4	7102.68	4527.66	7751.58	9344.66	2889.63		2052.64	1381.4		1352.2		4.98		FALSE				0	2.353e-08
FALSE	High	Sequest HT (A2)	Selected	[K].GMTRPLSTLISSSQScQYTLDAk.[R]	C16(Carbamidomethyl); K23(TMT6plex)	1	2	P04114	A8MUN2; P04114	0	3	0.6177	0	1	1	925.14	2773.41	2773.41	-0.22	-0.0002	HCD (High Energy Collision Dissociation)	MS2	0	3	55.5	54.373	31506	01042018_Fusion_TMT_SS_Set3_Fr6.raw	F1.6	2043.84	2376.78		2442.53	22737.3							3.95		FALSE				0	2.355e-08
FALSE	High	Sequest HT (A2)	Selected	[R].VTASDPLDTLGSEGALSPGGVASLLR.[L]		3	9	A0A140TA32; A0A0G2JPR0; A0A140TA29	F5GXS0; A0A0G2JL54; A0A140TA32; A0A0G2JPR0; P0C0L4; A0A140TA29; P0C0L5; A0A140TA44; A0A140TA49	0	3	0.6371	0	1	1	828.442	2483.31	2483.3	4.75	0.00393	HCD (High Energy Collision Dissociation)	MS2	33.0975	7.6	20.551	96.173	59918	01042018_Fusion_TMT_SS_Set4_Fr4.raw	F2.4	9874.66	7186.29	9349	4595.87	4201.66	87359.1	7017.02	68214.7		8907.09		5.29		FALSE				0	2.367e-08
FALSE	High	Mascot (A5)	Selected	[K].aFLEVNEEGSEAAASTAVVIAGR.[S]	N-Term(TMT6plex)	1	2	P01008	P01008; Q8TCE1	0	3	0.9167	0	1	1	840.776	2520.31	2520.31	-0.23	-0.00019	HCD (High Energy Collision Dissociation)	MS2	31.5516	6.1	54	77.5937	49039	01042018_Fusion_TMT_SS_Set3_Fr3.raw	F1.3	20305.3	18851.9	3197.88	7673.02	9945.6					1580.32			96	FALSE	38	31	2.47175e-09	0	2.37e-08
FALSE	High	Sequest HT (A2)	Unambiguous	[R].IFFHLNAVALGDGGHYTcR.[Y]	C18(Carbamidomethyl)	1	2	P04217	P04217; M0R009	0	4	0.4536	0	1	1	537.767	2148.04	2148.04	0	0	HCD (High Energy Collision Dissociation)	MS2	23.6553		55.5	46.538	23707	31032018_Fusion_TMT_SS_Set2_Fr5.raw	F4.5												4.74		FALSE				0	2.37e-08
FALSE	High	Sequest HT (A2)	Unambiguous	[K].QLGAGSIEEcAAkcEEDEEFTcR.[AY]	C10(Carbamidomethyl); K13(TMT6plex); C14(Carbamidomethyl); C22(Carbamidomethyl)	1	3	P00747	Q5TEH5; A6PVI2; P00747	1	3	0.7441	0	1	1	973.432	2918.28	2918.28	0.49	0.00048	HCD (High Energy Collision Dissociation)	MS2	0	3.6	54	43.3258	25522	01042018_Fusion_TMT_SS_Set4_Fr2.raw	F2.2	3935.21		3544.25	3519.77	6041.58	2942.8	2153.71	8864.2	3585.71	1510.66		4.22		FALSE				0	2.378e-08
FALSE	High	Sequest HT (A2)	Unambiguous	[R].VVGGHPGNSPWTVSLR.[N]		1	2	G3XAK1	P26927; G3XAK1	0	3	0.6551	0	1	1	554.962	1662.87	1662.87	-0.07	-4e-05	HCD (High Energy Collision Dissociation)	MS2	35.3212	2.2	55.5	27.5084	13555	01042018_Fusion_TMT_SS_Set3_Fr4.raw	F1.4	1950.36	2915.98	2108.1	1423.55	3385.13	1963.66	1549.59	1506.48	2237.7	3012.04		4.03		FALSE				0	2.389e-08
FALSE	High	Sequest HT (A2)	Unambiguous	[R].LYGSEAFATDFQDSAAAk.[K]	K18(TMT6plex)	1	2	P01011	G3V595; P01011	0	2	0.7136	0	1	1	1061.02	2121.03	2121.03	0.38	0.00041	HCD (High Energy Collision Dissociation)	MS2	0	9	54	57.109	32961	31032018_Fusion_TMT_SS_Set2_Fr4.raw	F4.4		9370.2	35002.7	43066.7	3071.93							3.91		FALSE				0	2.407e-08
FALSE	High	Sequest HT (A2)	Unambiguous	[R].ATTVTGTPcQDWAAQEPHRHSIFTPETNPR.[A]	C9(Carbamidomethyl)	1	1	P00747	P00747	1	5	0.5556	0	1	1	681.926	3405.6	3405.6	0	0	HCD (High Energy Collision Dissociation)	MS2	11.1613	7.7	55.5	22.5962	11158	31032018_Fusion_TMT_SS_Set2_Fr2.raw	F4.2	6308.07	6376.61	18857.9	13593.1	6783.51	4842.47	3750.35	7321.9	2442.12	7309.99		5.31		FALSE				0	2.416e-08
FALSE	High	Sequest HT (A2)	Unambiguous	[R].MGPTELLIEMEDWkGDkVk.[A]	K14(TMT6plex); K17(TMT6plex); K19(TMT6plex)	1	2	P02675	P02675; D6REL8	2	4	0.5839	0	1	1	727.405	2906.6	2906.6	0.18	0.00013	HCD (High Energy Collision Dissociation)	MS2	2.17822	18.5	55.5	85.4813	54512	31032018_Fusion_TMT_SS_Set2_Fr3.raw	F4.3			6562.78	3294.12	13547.6	42247.7	54227.2	19219	24992.8	19131.2		4.83		FALSE				0	2.432e-08
FALSE	High	Mascot (A5)	Selected	[R].fFESFGDLSTPDAVMGNPk.[V]	N-Term(TMT6plex); K19(TMT6plex)	1	2	P68871	F8W6P5; P68871	0	3	0.9808	0	1	1	839.764	2517.28	2517.27	1.09	0.00092	HCD (High Energy Collision Dissociation)	MS2	0.22229	25.1	54	95.1386	58690	26032018_Fusion_TMT_SS_Set1_Fr4.raw	F3.4		1512.31	3206.88		3735.74	15367.2	3201.51	21149.3	2644.42	214056			104	FALSE	36	29	2.69396e-10	0	2.441e-08
FALSE	High	Sequest HT (A2)	Unambiguous	[R].LYGSEAFATDFQDSAAAk.[K]	K18(TMT6plex)	1	2	P01011	G3V595; P01011	0	2	0.6772	0	1	1	1061.02	2121.04	2121.03	0.94	0.001	HCD (High Energy Collision Dissociation)	MS2	0	38.9	54	58.6904	36563	01042018_Fusion_TMT_SS_Set3_Fr2.raw	F1.2	11713.4	10866.9	15764.3	35841.7	319275	2822.17	7956.06					4.43		FALSE				0	2.451e-08
FALSE	High	Sequest HT (A2)	Selected	[K].HLIVTPSGcGEQNMIGMTPTVIAVHYLDETEQWEk.[F]	C9(Carbamidomethyl); K35(TMT6plex)	1	1	P01024	P01024	0	4	0.6226	0	1	1	1054.02	4213.07	4213.06	2.1	0.00221	HCD (High Energy Collision Dissociation)	MS2	0	1.2	54	95.1307	61254	26032018_Fusion_TMT_SS_Set1_Fr3.raw	F3.3	4061.45	2538.5	1594.6	2431.47	1688.84							5.3		FALSE				0	2.454e-08
FALSE	High	Sequest HT (A2)	Selected	[R].AQLVPLPPSTYVEFTVSGTDcVAkEATEAAk.[C]	C21(Carbamidomethyl); K24(TMT6plex); K31(TMT6plex)	1	2	C9JV77	C9JV77; P02765	1	4	0.6792	0	1	1	935.252	3737.99	3737.97	3.85	0.0036	HCD (High Energy Collision Dissociation)	MS2	5.42613	12	8.979	92.7918	60526	01042018_Fusion_TMT_SS_Set4_Fr3.raw	F2.3	17350.9	17645.8	69561.5	62007.3	63797.5	108074	20020.1	264010	67867.9	55442		5.33		FALSE				0	2.479e-08
FALSE	High	Sequest HT (A2)	Selected	[K].AAQVTIQSSGTFSSk.[F]	K15(TMT6plex)	1	1	P01023	P01023	0	2	0.6178	0	1	1	870.971	1740.94	1740.93	1.51	0.00132	HCD (High Energy Collision Dissociation)	MS2	0	10.6	55.5	23.3467	11352	26032018_Fusion_TMT_SS_Set1_Fr3.raw	F3.3	7650.6	3513.09	52349	12237.8	27981.4							4.16		FALSE				0	2.484e-08
FALSE	High	Sequest HT (A2)	Selected	[K].DkDQEVLLQTFLDDASPGDkR.[L]	K2(TMT6plex); K20(TMT6plex)	1	2	P04114	A8MUN2; P04114	2	4	0.4207	0	1	1	712.883	2848.51	2848.51	0.62	0.00044	HCD (High Energy Collision Dissociation)	MS2	9.12584	8.2	55.5	72.5589	45387	31032018_Fusion_TMT_SS_Set2_Fr3.raw	F4.3	9325.93	10620.9	21225.1	15179.1	4412.77	2516.08	6709.8	2134.72	8821.63			4.92		FALSE				0	2.484e-08
FALSE	High	Sequest HT (A2)	Selected	[R].HTFMGVVSLGSPSGEVSHPR.[K]		1	2	C9JV77	C9JV77; P02765	0	4	0.6125	0	1	1	521.011	2081.02	2081.02	-0.12	-6e-05	HCD (High Energy Collision Dissociation)	MS2	18.3559	3.4	55.5	24.8586	12739	31032018_Fusion_TMT_SS_Set2_Fr2.raw	F4.2	2484.83	11954	3787.97	3236.84	3680.92	2730.85	2419.28	1394.84	1492.03			4.31		FALSE				0	2.49e-08
FALSE	High	Sequest HT (A2)	Unambiguous	[K].HQPQEFPTYVEPTNDEIcEAFR.[K]	C18(Carbamidomethyl)	2	3	D6RF35; P02774	D6RF35; D6RBJ7; P02774	0	3	0.6292	0	1	1	903.075	2707.21	2707.21	-0.12	-0.00011	HCD (High Energy Collision Dissociation)	MS2	0		54	56.847	34361	01042018_Fusion_TMT_SS_Set3_Fr3.raw	F1.3												4.45		FALSE				0	2.494e-08
FALSE	High	Sequest HT (A2)	Selected	[R].kLWAYLTINQLLAER.[S]	K1(TMT6plex)	1	2	P19823	P19823; Q5T985	1	3	0.5063	0	1	1	687.741	2061.21	2061.21	1.25	0.00086	HCD (High Energy Collision Dissociation)	MS2	22.6906	2.4	55.5	89.9372	52789	01042018_Fusion_TMT_SS_Set3_Fr5.raw	F1.5	3134.08	8365.55	3158.79	3171.27	3453.48					2258.67		3.95		FALSE				0	2.498e-08
FALSE	High	Sequest HT (A2)	Unambiguous	[K].YTYNYEAESSSGVPGTADSR.[S]		1	2	P04114	A8MUN2; P04114	0	2	0.7607	0	1	1	1077.46	2153.92	2153.93	-2.81	-0.00303	HCD (High Energy Collision Dissociation)	MS2	0		55.5	21.9038	10685	26032018_Fusion_TMT_SS_Set1_Fr1.raw	F3.1												3.26		FALSE				0	2.505e-08
FALSE	High	Sequest HT (A2)	Unambiguous	[K].kYNSQNQSNNQFVLYR.[I]	K1(TMT6plex)	1	1	P01042	P01042	1	3	0.596	0	1	1	744.717	2232.13	2232.14	-0.41	-0.00031	HCD (High Energy Collision Dissociation)	MS2	13.5116	10.3	54	20.0999	9125	26032018_Fusion_TMT_SS_Set1_Fr3.raw	F3.3	11582.2	9022.53	14128	7634.63	18365.8	14579		9962.36	9219.79	11715.8		5		FALSE				0	2.52e-08
FALSE	High	Sequest HT (A2)	Selected	[R].kSPQELLcGASLISDR.[W]	K1(TMT6plex); C8(Carbamidomethyl)	1	2	P00734	P00734; E9PIT3	1	3	0.543	0	1	1	668.365	2003.08	2003.08	0.63	0.00042	HCD (High Energy Collision Dissociation)	MS2	24.9147	4.5	55.5	51.2094	30394	01042018_Fusion_TMT_SS_Set3_Fr3.raw	F1.3	3775.24	11666.8	2126.04	4526.07	19870.1					2193.15		4.42		FALSE				0	2.522e-08
FALSE	High	Sequest HT (A2)	Selected	[K].VTLTcVAPLSGVDFQLR.[R]	C5(Carbamidomethyl)	1	2	P04217	P04217; M0R009	0	2	0.6684	0	1	1	938.504	1876	1876	0.79	0.00074	HCD (High Energy Collision Dissociation)	MS2	4.80936	2.1	54	78.0471	49259	31032018_Fusion_TMT_SS_Set2_Fr3.raw	F4.3	2366.09	1262.09	7429.64	3007.77		1761.44	2338.63	1483.96		1439.04		3.77		FALSE				0	2.54e-08
[truncated: 14,045 more rows]

## Sheet: 3.3. Unnormalised_data
Run	Protein	Abundance	Channel	BioReplicate	Condition	Mixture
R3	A0A024R6I7	16.9304	128C	R3.128C	20A	1
R3	A0A024R6I7	13.7994	127C	R3.127C	22A	1
R3	A0A024R6I7	13.4767	128N	R3.128N	23A	1
R3	A0A024R6I7	14.8029	127N	R3.127N	H3	1
R3	A0A024R6I7	12.9048	126	R3.126	Norm	1
R3	A0A024R6I7	10.6619	129N	R3.129N	SV1	1
[truncated: 7,433 more rows]

[truncated: 5 more sheets: 3.4. RunToRun_Norm, 3.5. Quantile_Norm, 3.6. Significant_Protein, 3.7. Standardized_Data, 3.8. Altered proteins]
