# Supplementary material for: Multiplexed quantitative proteomics provides mechanistic cues for malaria severity and complexity
Source: Commun Biol. 2020 Nov 17;3:683. doi: 10.1038/s42003-020-01384-4 (PMC7672109; doi:10.1038/s42003-020-01384-4)
Supplement: Supplementary file 7 — Supplementary Data 4 [file 42003_2020_1384_MOESM7_ESM.xlsx]

## Sheet: Master list of Parasite protein
Supplementary Data 4. The list of the parasite proteins identified from plasma samples of severe falciparum malaria.
Checked	Protein FDR Confidence: Combined	Master	Accession	Description	Exp. q-value: Combined	Sum PEP Score	Coverage [%]	# Peptides	# PSMs	# Unique Peptides	# Protein Groups	# AAs	MW [kDa]	calc. pI	Score Mascot: Mascot	Score Sequest HT: Sequest HT	# Peptides (by Search Engine): Mascot	# Peptides (by Search Engine): Sequest HT	Biological Process	Cellular Component	Molecular Function	Pfam IDs	Entrez Gene ID	Ensembl Gene ID	Gene Symbol	Chromosome	KEGG Pathways	# Razor Peptides	Abundances (Scaled): F4: Sample	Abundances (Scaled): F5: Sample	Abundances (Scaled): F6: Sample	Abundances (Scaled): F7: Sample	Abundances (Scaled): F8: Sample	Abundances (Scaled): F9: Sample	Abundances (Scaled): F10: Sample	Abundances (Scaled): F11: Sample	Abundances (Scaled): F12: Sample	Abundances (Scaled): F13: Sample	Abundances (Scaled): F14: Sample	Abundances (Scaled): F15: Sample	Abundances (Scaled): F16: Sample	Abundances (Scaled): F17: Sample	Abundances (Scaled): F18: Sample	Abundances (Scaled): F19: Sample	Abundances (Scaled): F20: Sample	Abundances (Scaled): F21: Sample	Abundances (Scaled): F22: Sample	Abundances (Scaled): F23: Sample	Abundances (Scaled): F24: Sample
	Checked	Confidence	Annotated Sequence	Modifications	Modifications in Master Proteins	# Protein Groups	# Proteins	# PSMs	Master Protein Accessions	Positions in Master Proteins	# Missed Cleavages	Theo. MH+ [Da]	Abundances (Scaled): F1: Sample	Abundances (Scaled): F2: Sample	Abundances (Scaled): F3: Sample	Abundances (Scaled): F4: Sample	Abundances (Scaled): F5: Sample	Abundances (Scaled): F6: Sample	Abundances (Scaled): F7: Sample	Abundances (Scaled): F8: Sample	Abundances (Scaled): F9: Sample	Abundances (Scaled): F10: Sample	Abundances (Scaled): F11: Sample	Abundances (Scaled): F12: Sample	Abundances (Scaled): F13: Sample	Abundances (Scaled): F14: Sample	Abundances (Scaled): F15: Sample	Abundances (Scaled): F16: Sample	Abundances (Scaled): F20: Sample	Abundances (Scaled): F21: Sample	Abundances (Scaled): F22: Sample	Abundances (Scaled): F23: Sample	Abundances (Scaled): F24: Sample	Quan Info	Found in Sample: [S1] F1: Sample	Found in Sample: [S2] F2: Sample	Found in Sample: [S3] F3: Sample	Found in Sample: [S4] F4: Sample	Found in Sample: [S5] F5: Sample	Found in Sample: [S6] F6: Sample	Found in Sample: [S7] F7: Sample	Found in Sample: [S8] F8: Sample	Found in Sample: [S9] F9: Sample	Found in Sample: [S10] F10: Sample	Found in Sample: [S11] F11: Sample	Found in Sample: [S12] F12: Sample	Found in Sample: [S13] F13: Sample	Found in Sample: [S14] F14: Sample	Found in Sample: [S15] F15: Sample
	TRUE	High	[K].NVDDWIVNKR.[G]			1	2	1	PF3D7_0207600.1-p1	PF3D7_0207600.1-p1 [500-509]	1	1258.65	42.2	23.4	97.3	229.2				21	69.6	16.4		154.6		3.8	458.5	2.7	914.5			159.3			Peak Found	Peak Found	Peak Found	Peak Found	Not Found	Not Found	Not Found	Peak Found	Peak Found	Peak Found	Not Found	Peak Found	Not Found	Peak Found	Peak Found
		Checked	Confidence	Identifying Node	PSM Ambiguity	Annotated Sequence	Modifications	# Protein Groups	# Proteins	Master Protein Accessions	Protein Accessions	# Missed Cleavages	Charge	DeltaScore	DeltaCn	Rank	Search Engine Rank	m/z [Da]	MH+ [Da]	Theo. MH+ [Da]	DeltaM [ppm]	Deltam/z [Da]	Activation Type	MS Order	Isolation Interference [%]	Ion Inject Time [ms]	RT [min]	First Scan	XCorr	Ions Score	Identity Strict	Identity Relaxed	Expectation Value	Percolator q-Value	Percolator PEP	Precursor Abundance	Apex RT [min]
		TRUE	High	Mascot (A5)	Selected	[K].NVDDWIVNKR.[G]		1	2	PF3D7_0207600.1-p1	PF3D7_0207600.1-p1; P69193	1	2	1	0	1	1	629.831	1258.65	1258.65	0.71	0.00045	HCD (High Energy Collision Dissociation)	MS2	49.6694	42.044	42.3395	23845		46	29	23	9.07946e-06	0	0.04096	2.6636e+06	42.42
	TRUE	High	[K].AENVMGYEFSGK.[K]			1	2	1	PF3D7_0207600.1-p1	PF3D7_0207600.1-p1 [738-749]	0	1331.59		238.1		257.2							569.3	1335.4											Not Found	Peak Found	Not Found	Peak Found	Not Found	Not Found	Not Found	Not Found	Not Found	Not Found	Peak Found	High	Not Found	Not Found	Not Found
		Checked	Confidence	Identifying Node	PSM Ambiguity	Annotated Sequence	Modifications	# Protein Groups	# Proteins	Master Protein Accessions	Protein Accessions	# Missed Cleavages	Charge	DeltaScore	DeltaCn	Rank	Search Engine Rank	m/z [Da]	MH+ [Da]	Theo. MH+ [Da]	DeltaM [ppm]	Deltam/z [Da]	Activation Type	MS Order	Isolation Interference [%]	Ion Inject Time [ms]	RT [min]	First Scan	XCorr	Ions Score	Identity Strict	Identity Relaxed	Expectation Value	Percolator q-Value	Percolator PEP	Precursor Abundance	Apex RT [min]
		TRUE	High	Mascot (A5)	Selected	[K].AENVMGYEFSGK.[K]		1	2	PF3D7_0207600.1-p1	PF3D7_0207600.1-p1; P69193	0	2	1	0	1	1	666.3	1331.59	1331.59	0.04	3e-05	HCD (High Energy Collision Dissociation)	MS2	26.2162	30	60.6187	35810		67	27	21	5.58393e-08	0	0.03431	425942	60.63
TRUE	High	Master Protein	PF3D7_1015900.1-p1	Enolase [OS=Plasmodium falciparum 3D7]	0	14.766	25	7	35	7	1	446	48.6	6.6	1073	43.21	7	3	cell organization and biogenesis;metabolic process;regulation of biological process	cell surface;cytoplasm;cytoskeleton;membrane;nucleus;vacuole	catalytic activity;metal ion binding;protein binding	Pf00113, Pf03952, Pf13378	810313	PF3D7_1015900	PF10_0155	10	Glycolysis / Gluconeogenesis; RNA degradation; Biosynthesis of secondary metabolites; Biosynthesis of antibiotics; Biosynthesis of amino acids; Carbon metabolism; Metabolic pathways	0	87.2	35.7	121	259.8	218.9	25	46.1		59.6	27.4	45.8	101.1	45.2	69.6	13.5	258.3	22.4	421.7	168.3	26.1	86.5
	Checked	Confidence	Annotated Sequence	Modifications	Modifications in Master Proteins	# Protein Groups	# Proteins	# PSMs	Master Protein Accessions	Positions in Master Proteins	# Missed Cleavages	Theo. MH+ [Da]	Abundances (Scaled): F1: Sample	Abundances (Scaled): F2: Sample	Abundances (Scaled): F3: Sample	Abundances (Scaled): F4: Sample	Abundances (Scaled): F5: Sample	Abundances (Scaled): F6: Sample	Abundances (Scaled): F7: Sample	Abundances (Scaled): F8: Sample	Abundances (Scaled): F9: Sample	Abundances (Scaled): F10: Sample	Abundances (Scaled): F11: Sample	Abundances (Scaled): F12: Sample	Abundances (Scaled): F13: Sample	Abundances (Scaled): F14: Sample	Abundances (Scaled): F15: Sample	Abundances (Scaled): F16: Sample	Abundances (Scaled): F20: Sample	Abundances (Scaled): F21: Sample	Abundances (Scaled): F22: Sample	Abundances (Scaled): F23: Sample	Abundances (Scaled): F24: Sample	Quan Info	Found in Sample: [S1] F1: Sample	Found in Sample: [S2] F2: Sample	Found in Sample: [S3] F3: Sample	Found in Sample: [S4] F4: Sample	Found in Sample: [S5] F5: Sample	Found in Sample: [S6] F6: Sample	Found in Sample: [S7] F7: Sample	Found in Sample: [S8] F8: Sample	Found in Sample: [S9] F9: Sample	Found in Sample: [S10] F10: Sample	Found in Sample: [S11] F11: Sample	Found in Sample: [S12] F12: Sample	Found in Sample: [S13] F13: Sample	Found in Sample: [S14] F14: Sample	Found in Sample: [S15] F15: Sample
	TRUE	High	[K].ILTNTDPNDEVER.[RQ]			1	2	1	P02895	P02895 [255-267]; [355-367]; [405-417]; [455-467]; [504-516]; [554-566]; [604-616]; [654-666]; [754-766]	0	1515.73			292.6			797.5				181.1		346.6	41.6	413.4	240.9						86.2		Not Found	Not Found	Peak Found	Not Found	Not Found	Peak Found	Not Found	Not Found	Not Found	Peak Found	Not Found	Peak Found	Peak Found	Peak Found	Peak Found
		Checked	Confidence	Identifying Node	PSM Ambiguity	Annotated Sequence	Modifications	# Protein Groups	# Proteins	Master Protein Accessions	Protein Accessions	# Missed Cleavages	Charge	DeltaScore	DeltaCn	Rank	Search Engine Rank	m/z [Da]	MH+ [Da]	Theo. MH+ [Da]	DeltaM [ppm]	Deltam/z [Da]	Activation Type	MS Order	Isolation Interference [%]	Ion Inject Time [ms]	RT [min]	First Scan	XCorr	Ions Score	Identity Strict	Identity Relaxed	Expectation Value	Percolator q-Value	Percolator PEP	Precursor Abundance	Apex RT [min]
		TRUE	High	Mascot (A5)	Selected	[K].ILTNTDPNDEVER.[RQ]		1	2	P02895	P02895; PF3D7_1016300.1-p1	0	2	1	0	1	1	758.367	1515.73	1515.73	-0.91	-0.00069	HCD (High Energy Collision Dissociation)	MS2	22.4717	30	28.7061	15284		55	35	28	3.86664e-06	0	0.2154	734172	28.73
TRUE	High	Master Protein	PF3D7_1444800.1-p1	fructose-bisphosphate aldolase [OS=Plasmodium falciparum 3D7]	0	14.104	20	6	27	6	1	369	40.1	8.12	642	24.96	6	3	cell organization and biogenesis;metabolic process	cytoplasm	catalytic activity;protein binding	Pf00274	812007	PF3D7_1444800	PF14_0425	14	Biosynthesis of amino acids; Pentose phosphate pathway; Biosynthesis of secondary metabolites; Biosynthesis of antibiotics; Carbon metabolism; Metabolic pathways; Fructose and mannose metabolism; Glycolysis / Gluconeogenesis	0	23.5		98.6	19.5	11.5	103.7	549.7		2	162.4	26.6	502.2	9.6	0.6	47.8	1.2	105.7	500.3	16.2	162.6	10.4
	Checked	Confidence	Annotated Sequence	Modifications	Modifications in Master Proteins	# Protein Groups	# Proteins	# PSMs	Master Protein Accessions	Positions in Master Proteins	# Missed Cleavages	Theo. MH+ [Da]	Abundances (Scaled): F1: Sample	Abundances (Scaled): F2: Sample	Abundances (Scaled): F3: Sample	Abundances (Scaled): F4: Sample	Abundances (Scaled): F5: Sample	Abundances (Scaled): F6: Sample	Abundances (Scaled): F7: Sample	Abundances (Scaled): F8: Sample	Abundances (Scaled): F9: Sample	Abundances (Scaled): F10: Sample	Abundances (Scaled): F11: Sample	Abundances (Scaled): F12: Sample	Abundances (Scaled): F13: Sample	Abundances (Scaled): F14: Sample	Abundances (Scaled): F15: Sample	Abundances (Scaled): F16: Sample	Abundances (Scaled): F20: Sample	Abundances (Scaled): F21: Sample	Abundances (Scaled): F22: Sample	Abundances (Scaled): F23: Sample	Abundances (Scaled): F24: Sample	Quan Info	Found in Sample: [S1] F1: Sample	Found in Sample: [S2] F2: Sample	Found in Sample: [S3] F3: Sample	Found in Sample: [S4] F4: Sample	Found in Sample: [S5] F5: Sample	Found in Sample: [S6] F6: Sample	Found in Sample: [S7] F7: Sample	Found in Sample: [S8] F8: Sample	Found in Sample: [S9] F9: Sample	Found in Sample: [S10] F10: Sample	Found in Sample: [S11] F11: Sample	Found in Sample: [S12] F12: Sample	Found in Sample: [S13] F13: Sample	Found in Sample: [S14] F14: Sample	Found in Sample: [S15] F15: Sample
	TRUE	High	[R].AAVPSGASTGIYEALELR.[D]			1	3	18	PF3D7_1015900.1-p1	PF3D7_1015900.1-p1 [35-52]	0	1804.94	57.8	79.2		181.4	113.4	52.3	79.9	39.5	87.3	121.6			125.2	77.5	140.6	265.9	2.8	449.9	13.5	77.8	330.9		High	Peak Found	Not Found	High	High	Peak Found	Peak Found	Peak Found	Peak Found	Peak Found	Not Found	Not Found	Peak Found	High	High
		Checked	Confidence	Identifying Node	PSM Ambiguity	Annotated Sequence	Modifications	# Protein Groups	# Proteins	Master Protein Accessions	Protein Accessions	# Missed Cleavages	Charge	DeltaScore	DeltaCn	Rank	Search Engine Rank	m/z [Da]	MH+ [Da]	Theo. MH+ [Da]	DeltaM [ppm]	Deltam/z [Da]	Activation Type	MS Order	Isolation Interference [%]	Ion Inject Time [ms]	RT [min]	First Scan	XCorr	Ions Score	Identity Strict	Identity Relaxed	Expectation Value	Percolator q-Value	Percolator PEP	Precursor Abundance	Apex RT [min]
		TRUE	High	Mascot (A5)	Unambiguous	[R].AAVPSGASTGIYEALELR.[D]		1	3	PF3D7_1015900.1-p1	PF3D7_1015900.1-p1; Q27727; Q9UAL5	0	2	1	0	1	1	902.974	1804.94	1804.94	-1.33	-0.0012	HCD (High Energy Collision Dissociation)	MS2	7.50336	100	96.7501	40612		92	33	26	5.32622e-10	0	0.0001196	2074345	96.71
		TRUE	High	Mascot (A5)	Unambiguous	[R].AAVPSGASTGIYEALELR.[D]		1	3	PF3D7_1015900.1-p1	PF3D7_1015900.1-p1; Q27727; Q9UAL5	0	2	1	0	1	1	902.976	1804.94	1804.94	0.2	0.00018	HCD (High Energy Collision Dissociation)	MS2	0	30	92.9197	67733		83	33	26	4.40646e-09	0	0.0001932	3.06903e+06	93.07
		TRUE	High	Mascot (A5)	Unambiguous	[R].AAVPSGASTGIYEALELR.[D]		1	3	PF3D7_1015900.1-p1	PF3D7_1015900.1-p1; Q27727; Q9UAL5	0	2	1	0	1	1	902.978	1804.95	1804.94	2.24	0.00202	HCD (High Energy Collision Dissociation)	MS2	0	30	94.003	70052		105	33	26	2.67559e-11	0	0.00128	869020	93.91
		TRUE	High	Mascot (A5)	Unambiguous	[R].AAVPSGASTGIYEALELR.[D]		1	3	PF3D7_1015900.1-p1	PF3D7_1015900.1-p1; Q27727; Q9UAL5	0	2	1	0	1	1	902.973	1804.94	1804.94	-3.2	-0.00289	HCD (High Energy Collision Dissociation)	MS2	22.3631	30	92.2255	66596		100	33	27	9.14113e-11	0	0.009865	11721982	92.49
		TRUE	High	Mascot (A5)	Unambiguous	[R].AAVPSGASTGIYEALELR.[D]		1	3	PF3D7_1015900.1-p1	PF3D7_1015900.1-p1; Q27727; Q9UAL5	0	2	1	0	1	1	902.982	1804.96	1804.94	7.37	0.00665	HCD (High Energy Collision Dissociation)	MS2	0	30	90.8476	66603		105	31	24	2.02839e-11	0	0.03036	1.20202e+06	90.92
		TRUE	High	Mascot (A5)	Unambiguous	[R].AAVPSGASTGIYEALELR.[D]		1	3	PF3D7_1015900.1-p1	PF3D7_1015900.1-p1; Q27727; Q9UAL5	0	2	1	0	1	1	902.974	1804.94	1804.94	-1.88	-0.0017	HCD (High Energy Collision Dissociation)	MS2	43.9757	30	93.1724	65250		62	33	26	5.3385e-07	0	0.04148	13022302	93.42
		TRUE	High	Mascot (A5)	Selected	[R].AAVPSGASTGIYEALELR.[D]		1	3	PF3D7_1015900.1-p1	PF3D7_1015900.1-p1; Q27727; Q9UAL5	0	2	1	0	1	1	902.979	1804.95	1804.94	3.83	0.00345	HCD (High Energy Collision Dissociation)	MS2	29.6462	30	93.7952	64689		60	33	26	9e-07	0	0.04156	673617	93.9
		TRUE	High	Mascot (A5)	Unambiguous	[R].AAVPSGASTGIYEALELR.[D]		1	3	PF3D7_1015900.1-p1	PF3D7_1015900.1-p1; Q27727; Q9UAL5	0	2	1	0	1	1	902.975	1804.94	1804.94	-0.37	-0.00034	HCD (High Energy Collision Dissociation)	MS2	0	30	89.4599	64997		92	33	26	5.7203e-10	0	0.05812	1.60778e+06	89.64
		TRUE	High	Mascot (A5)	Unambiguous	[R].AAVPSGASTGIYEALELR.[D]		1	3	PF3D7_1015900.1-p1	PF3D7_1015900.1-p1; Q27727; Q9UAL5	0	2	1	0	1	1	902.976	1804.94	1804.94	0.33	0.0003	HCD (High Energy Collision Dissociation)	MS2	18.9834	30	92.9212	67222		86	33	26	1.87107e-09	0	0.0664	11721982	92.49
		TRUE	High	Sequest HT (A2)	Unambiguous	[R].AAVPSGASTGIYEALELR.[D]		1	1	PF3D7_1015900.1-p1	PF3D7_1015900.1-p1	0	2	0.7263	0	1	1	902.976	1804.94	1804.94	0.2	0.00018	HCD (High Energy Collision Dissociation)	MS2	0	30	92.9197	67733	3.69					0	0.1019	3.06903e+06	93.07
		TRUE	High	Sequest HT (A2)	Unambiguous	[R].AAVPSGASTGIYEALELR.[D]		1	1	PF3D7_1015900.1-p1	PF3D7_1015900.1-p1	0	2	0.7442	0	1	1	902.973	1804.94	1804.94	-3.2	-0.00289	HCD (High Energy Collision Dissociation)	MS2	22.3631	30	92.2255	66596	3.87					0	0.1394	11721982	92.49
		TRUE	High	Sequest HT (A2)	Unambiguous	[R].AAVPSGASTGIYEALELR.[D]		1	1	PF3D7_1015900.1-p1	PF3D7_1015900.1-p1	0	2	0.8067	0	1	1	902.978	1804.95	1804.94	2.24	0.00202	HCD (High Energy Collision Dissociation)	MS2	0	30	94.003	70052	3.88					0	0.1419	869020	93.91
		TRUE	High	Sequest HT (A2)	Unambiguous	[R].AAVPSGASTGIYEALELR.[D]		1	1	PF3D7_1015900.1-p1	PF3D7_1015900.1-p1	0	2	0.809	0	1	1	902.974	1804.94	1804.94	-1.33	-0.0012	HCD (High Energy Collision Dissociation)	MS2	7.50336	100	96.7501	40612	4.45					0	0.1537	2074345	96.71
		TRUE	High	Sequest HT (A2)	Unambiguous	[R].AAVPSGASTGIYEALELR.[D]		1	1	PF3D7_1015900.1-p1	PF3D7_1015900.1-p1	0	2	0.6161	0	1	1	902.982	1804.96	1804.94	7.37	0.00665	HCD (High Energy Collision Dissociation)	MS2	0	30	90.8476	66603	3.23					0	0.1816	1.20202e+06	90.92
		TRUE	High	Sequest HT (A2)	Unambiguous	[R].AAVPSGASTGIYEALELR.[D]		1	1	PF3D7_1015900.1-p1	PF3D7_1015900.1-p1	0	2	0.7799	0	1	1	902.975	1804.94	1804.94	-0.37	-0.00034	HCD (High Energy Collision Dissociation)	MS2	0	30	89.4599	64997	3.59					0	0.1966	1.60778e+06	89.64
		TRUE	High	Sequest HT (A2)	Unambiguous	[R].AAVPSGASTGIYEALELR.[D]		1	1	PF3D7_1015900.1-p1	PF3D7_1015900.1-p1	0	2	0.7597	0	1	1	902.976	1804.94	1804.94	0.33	0.0003	HCD (High Energy Collision Dissociation)	MS2	18.9834	30	92.9212	67222	3.08					0	0.2088	11721982	92.49
		TRUE	High	Sequest HT (A2)	Unambiguous	[R].AAVPSGASTGIYEALELR.[D]		1	1	PF3D7_1015900.1-p1	PF3D7_1015900.1-p1	0	2	0.6483	0	1	1	902.974	1804.94	1804.94	-1.88	-0.0017	HCD (High Energy Collision Dissociation)	MS2	43.9757	30	93.1724	65250	3.27					0	0.2489	13022302	93.42
		TRUE	High	Mascot (A5)	Selected	[R].AAVPSGASTGIYEALELR.[D]		1	3	PF3D7_1015900.1-p1	PF3D7_1015900.1-p1; Q27727; Q9UAL5	0	2	1	0	1	1	902.978	1804.95	1804.94	2.41	0.00217	HCD (High Energy Collision Dissociation)	MS2	64.8922	30	93.6852	65214		38	33	26	0.000125147	0.795	0.9623
	TRUE	High	[K].KYPIVSIEDPFDQDDWENYAK.[L]			1	3	1	PF3D7_1015900.1-p1	PF3D7_1015900.1-p1 [297-317]	1	2572.19										156					212.1			2031.9					Not Found	Not Found	Not Found	Not Found	Not Found	Not Found	Not Found	Not Found	Not Found	Peak Found	Not Found	Not Found	Not Found	Not Found	Peak Found
		Checked	Confidence	Identifying Node	PSM Ambiguity	Annotated Sequence	Modifications	# Protein Groups	# Proteins	Master Protein Accessions	Protein Accessions	# Missed Cleavages	Charge	DeltaScore	DeltaCn	Rank	Search Engine Rank	m/z [Da]	MH+ [Da]	Theo. MH+ [Da]	DeltaM [ppm]	Deltam/z [Da]	Activation Type	MS Order	Isolation Interference [%]	Ion Inject Time [ms]	RT [min]	First Scan	XCorr	Ions Score	Identity Strict	Identity Relaxed	Expectation Value	Percolator q-Value	Percolator PEP	Precursor Abundance	Apex RT [min]
		TRUE	High	Mascot (A5)	Selected	[K].KYPIVSIEDPFDQDDWENYAK.[L]		1	3	PF3D7_1015900.1-p1	PF3D7_1015900.1-p1; Q27727; Q9UAL5	1	3	1	0	1	1	858.069	2572.19	2572.19	1.71	0.00146	HCD (High Energy Collision Dissociation)	MS2	54.7963	30	109.807	78735		28	26	20	0.000324362	0	0.03352	477298	109.99
	TRUE	High	[R].IEESLGNNAVFAGEK.[F]			1	3	10	PF3D7_1015900.1-p1	PF3D7_1015900.1-p1 [426-440]	0	1577.78	157.5		37.3	119.1	109.1	47.8	149.5	11.8	11.4	155.4			41.1	17.3	221.7	2.1		1012.5	61.1	55.6	42		Peak Found	Not Found	Peak Found	Peak Found	Peak Found	Peak Found	Peak Found	Peak Found	Peak Found	High	Not Found	High	Peak Found	Peak Found	High
		Checked	Confidence	Identifying Node	PSM Ambiguity	Annotated Sequence	Modifications	# Protein Groups	# Proteins	Master Protein Accessions	Protein Accessions	# Missed Cleavages	Charge	DeltaScore	DeltaCn	Rank	Search Engine Rank	m/z [Da]	MH+ [Da]	Theo. MH+ [Da]	DeltaM [ppm]	Deltam/z [Da]	Activation Type	MS Order	Isolation Interference [%]	Ion Inject Time [ms]	RT [min]	First Scan	XCorr	Ions Score	Identity Strict	Identity Relaxed	Expectation Value	Percolator q-Value	Percolator PEP	Precursor Abundance	Apex RT [min]
		TRUE	High	Mascot (A5)	Unambiguous	[R].IEESLGNNAVFAGEK.[F]		1	3	PF3D7_1015900.1-p1	PF3D7_1015900.1-p1; Q27727; Q9UAL5	0	2	1	0	1	1	789.394	1577.78	1577.78	0.72	0.00057	HCD (High Energy Collision Dissociation)	MS2	3.48841	30	54.7276	33517		118	30	24	8.70903e-13	0	8.962e-05	3.31285e+06	54.74
		TRUE	High	Mascot (A5)	Selected	[R].IEESLGNNAVFAGEK.[F]		1	3	PF3D7_1015900.1-p1	PF3D7_1015900.1-p1; Q27727; Q9UAL5	0	2	1	0	1	1	789.392	1577.78	1577.78	-2.04	-0.00161	HCD (High Energy Collision Dissociation)	MS2	0	30	54.9681	36507		69	29	23	5.33409e-08	0	0.01077	1.019e+06	54.93
		TRUE	High	Mascot (A5)	Selected	[R].IEESLGNNAVFAGEK.[F]		1	3	PF3D7_1015900.1-p1	PF3D7_1015900.1-p1; Q27727; Q9UAL5	0	2	1	0	1	1	789.391	1577.77	1577.78	-4.31	-0.0034	HCD (High Energy Collision Dissociation)	MS2	59.4838	30	55.0722	33298		74	29	23	1.44564e-08	0	0.01347	606940	55.01
		TRUE	High	Mascot (A5)	Unambiguous	[R].IEESLGNNAVFAGEK.[F]		1	3	PF3D7_1015900.1-p1	PF3D7_1015900.1-p1; Q27727; Q9UAL5	0	2	1	0	1	1	789.392	1577.78	1577.78	-1.96	-0.00155	HCD (High Energy Collision Dissociation)	MS2	39.4636	30	53.4608	34284		93	29	23	2.05145e-10	0	0.09004	1.37226e+06	53.55
		TRUE	High	Sequest HT (A2)	Unambiguous	[R].IEESLGNNAVFAGEK.[F]		1	1	PF3D7_1015900.1-p1	PF3D7_1015900.1-p1	0	2	0.6403	0	1	1	789.394	1577.78	1577.78	0.72	0.00057	HCD (High Energy Collision Dissociation)	MS2	3.48841	30	54.7276	33517	4.42					0	0.1043	3.31285e+06	54.74
		TRUE	High	Mascot (A5)	Selected	[R].IEESLGNNAVFAGEK.[F]		1	3	PF3D7_1015900.1-p1	PF3D7_1015900.1-p1; Q27727; Q9UAL5	0	2	1	0	1	1	789.399	1577.79	1577.78	6.04	0.00477	HCD (High Energy Collision Dissociation)	MS2	72.2658	30	58.3343	34160		61	30	24	4.10176e-07	0	0.184	393727	58.4
		TRUE	High	Sequest HT (A2)	Unambiguous	[R].IEESLGNNAVFAGEK.[F]		1	1	PF3D7_1015900.1-p1	PF3D7_1015900.1-p1	0	2	0.5971	0	1	1	789.392	1577.78	1577.78	-1.96	-0.00155	HCD (High Energy Collision Dissociation)	MS2	39.4636	30	53.4608	34284	3.5					0	0.2112	1.37226e+06	53.55
		TRUE	High	Mascot (A5)	Unambiguous	[R].IEESLGNNAVFAGEK.[F]		1	3	PF3D7_1015900.1-p1	PF3D7_1015900.1-p1; Q27727; Q9UAL5	0	2	1	0	1	1	789.401	1577.79	1577.78	8.54	0.00673	HCD (High Energy Collision Dissociation)	MS2	66.8514	30	54.9683	33207		64	31	24	2.49546e-07	0	0.2808	606940	55.01
		TRUE	High	Sequest HT (A2)	Unambiguous	[R].IEESLGNNAVFAGEK.[F]		1	1	PF3D7_1015900.1-p1	PF3D7_1015900.1-p1	0	2	0.5801	0	1	1	789.401	1577.79	1577.78	8.54	0.00673	HCD (High Energy Collision Dissociation)	MS2	66.8514	30	54.9683	33207	3.12					0	0.5478	606940	55.01
		TRUE	High	Mascot (A5)	Selected	[R].IEESLGNNAVFAGEK.[F]		1	3	PF3D7_1015900.1-p1	PF3D7_1015900.1-p1; Q27727; Q9UAL5	0	2	1	0	1	1	789.394	1577.78	1577.78	0.13	0.00011	HCD (High Energy Collision Dissociation)	MS2	26.6914	30	54.1265	30732		42	30	24	2.91723e-05	0.2728	0.7701
	TRUE	High	[K].LIGMNCTEQK.[K]	1xCarbamidomethyl [C6]		1	3	1	PF3D7_1015900.1-p1	PF3D7_1015900.1-p1 [79-88]	0	1193.57	131.1		193.6	50.7		165.5	352.8	326.3				75		44.2	44.9			256.7	245.2	7.1	31.4		Peak Found	Not Found	Peak Found	Peak Found	Not Found	Peak Found	Peak Found	Peak Found	Not Found	Not Found	Not Found	Peak Found	Not Found	Peak Found	Peak Found
		Checked	Confidence	Identifying Node	PSM Ambiguity	Annotated Sequence	Modifications	# Protein Groups	# Proteins	Master Protein Accessions	Protein Accessions	# Missed Cleavages	Charge	DeltaScore	DeltaCn	Rank	Search Engine Rank	m/z [Da]	MH+ [Da]	Theo. MH+ [Da]	DeltaM [ppm]	Deltam/z [Da]	Activation Type	MS Order	Isolation Interference [%]	Ion Inject Time [ms]	RT [min]	First Scan	XCorr	Ions Score	Identity Strict	Identity Relaxed	Expectation Value	Percolator q-Value	Percolator PEP	Precursor Abundance	Apex RT [min]
		TRUE	High	Mascot (A5)	Selected	[K].LIGMNcTEQK.[K]	C6(Carbamidomethyl)	1	3	PF3D7_1015900.1-p1	PF3D7_1015900.1-p1; Q27727; Q9UAL5	0	2	1	0	1	1	597.287	1193.57	1193.57	0.76	0.00046	HCD (High Energy Collision Dissociation)	MS2	16.0108	30	25.6176	12127		52	25	18	9.01761e-07	0	0.01749	3.65284e+06	25.56
	TRUE	High	[K].LTAAIGKDVQIVGDDLLVTNPTR.[I]			1	3	1	PF3D7_1015900.1-p1	PF3D7_1015900.1-p1 [318-340]	1	2409.33																						No Quan Values	Not Found	Not Found	Not Found	Not Found	Not Found	Not Found	Not Found	Not Found	Not Found	Not Found	Not Found	Not Found	Not Found	Not Found	Not Found
		Checked	Confidence	Identifying Node	PSM Ambiguity	Annotated Sequence	Modifications	# Protein Groups	# Proteins	Master Protein Accessions	Protein Accessions	# Missed Cleavages	Charge	DeltaScore	DeltaCn	Rank	Search Engine Rank	m/z [Da]	MH+ [Da]	Theo. MH+ [Da]	DeltaM [ppm]	Deltam/z [Da]	Activation Type	MS Order	Isolation Interference [%]	Ion Inject Time [ms]	RT [min]	First Scan	XCorr	Ions Score	Identity Strict	Identity Relaxed	Expectation Value	Percolator q-Value	Percolator PEP	Precursor Abundance	Apex RT [min]
		TRUE	High	Mascot (A5)	Selected	[K].LTAAIGKDVQIVGDDLLVTNPTR.[I]		1	3	PF3D7_1015900.1-p1	PF3D7_1015900.1-p1; Q27727; Q9UAL5	1	3	1	0	1	1	803.783	2409.34	2409.33	0.3	0.00024	HCD (High Energy Collision Dissociation)	MS2	20.6492	30	96.8992	67864		43	27	21	1.27626e-05	0	0.07303	299230	96.89
	TRUE	High	[K].TGAQLVDLYIDLVK.[K]			1	3	3	PF3D7_1015900.1-p1	PF3D7_1015900.1-p1 [283-296]	0	1547.87										53		1828.9							208.7		309.4		Not Found	Not Found	Not Found	Not Found	Not Found	Not Found	Not Found	Not Found	Not Found	Peak Found	Not Found	High	Not Found	Not Found	Not Found
		Checked	Confidence	Identifying Node	PSM Ambiguity	Annotated Sequence	Modifications	# Protein Groups	# Proteins	Master Protein Accessions	Protein Accessions	# Missed Cleavages	Charge	DeltaScore	DeltaCn	Rank	Search Engine Rank	m/z [Da]	MH+ [Da]	Theo. MH+ [Da]	DeltaM [ppm]	Deltam/z [Da]	Activation Type	MS Order	Isolation Interference [%]	Ion Inject Time [ms]	RT [min]	First Scan	XCorr	Ions Score	Identity Strict	Identity Relaxed	Expectation Value	Percolator q-Value	Percolator PEP	Precursor Abundance	Apex RT [min]
		TRUE	High	Mascot (A5)	Selected	[K].TGAQLVDLYIDLVK.[K]		1	3	PF3D7_1015900.1-p1	PF3D7_1015900.1-p1; Q27727; Q9UAL5	0	2	1	0	1	1	774.436	1547.86	1547.87	-2.31	-0.00179	HCD (High Energy Collision Dissociation)	MS2	0	30	134.053	100150		57	28	21	6.60878e-07	0	0.1394	366686	134.04
		TRUE	High	Mascot (A5)	Unambiguous	[K].TGAQLVDLYIDLVK.[K]		1	3	PF3D7_1015900.1-p1	PF3D7_1015900.1-p1; Q27727; Q9UAL5	0	2	1	0	1	1	774.435	1547.86	1547.87	-2.96	-0.00229	HCD (High Energy Collision Dissociation)	MS2	9.40554	30	127.656	97792		50	28	21	3.04173e-06	0	0.1797	440406	127.75
		TRUE	High	Sequest HT (A2)	Unambiguous	[K].TGAQLVDLYIDLVK.[K]		1	1	PF3D7_1015900.1-p1	PF3D7_1015900.1-p1	0	2	0.7276	0	1	1	774.435	1547.86	1547.87	-2.96	-0.00229	HCD (High Energy Collision Dissociation)	MS2	9.40554	30	127.656	97792	3.12					0	0.4155	440406	127.75
	TRUE	High	[R].YGAEVYHTLK.[S]			1	3	1	PF3D7_1015900.1-p1	PF3D7_1015900.1-p1 [192-201]	0	1180.6			90.6	222.5				125.5	297.2					71.9	455.8		766.2	288.8			81.4		Not Found	Not Found	Peak Found	Peak Found	Not Found	Not Found	Not Found	Peak Found	Peak Found	Not Found	Not Found	Not Found	Not Found	Peak Found	Peak Found
		Checked	Confidence	Identifying Node	PSM Ambiguity	Annotated Sequence	Modifications	# Protein Groups	# Proteins	Master Protein Accessions	Protein Accessions	# Missed Cleavages	Charge	DeltaScore	DeltaCn	Rank	Search Engine Rank	m/z [Da]	MH+ [Da]	Theo. MH+ [Da]	DeltaM [ppm]	Deltam/z [Da]	Activation Type	MS Order	Isolation Interference [%]	Ion Inject Time [ms]	RT [min]	First Scan	XCorr	Ions Score	Identity Strict	Identity Relaxed	Expectation Value	Percolator q-Value	Percolator PEP	Precursor Abundance	Apex RT [min]
		TRUE	High	Mascot (A5)	Selected	[R].YGAEVYHTLK.[S]		1	3	PF3D7_1015900.1-p1	PF3D7_1015900.1-p1; Q27727; Q9UAL5	0	2	1	0	1	1	590.805	1180.6	1180.6	2.91	0.00172	HCD (High Energy Collision Dissociation)	MS2	35.5447	30	21.6793	9882		33	28	21	0.000144252	0	0.02677	503646	21.08
TRUE	High	Master Protein	P04933	Merozoite surface protein 1 OS=Plasmodium falciparum (isolate Wellcome) OX=5848 GN=MSP-1 PE=1 SV=2	0	5.012	6	5	5	5	1	1639	187.5	6.3	239		5			membrane		Pf07462, Pf12946, Pf12947						0			14.6				23.4	484.1	75.5	180.2				10.6		8.1	1480.6		76.4	17.8
	Checked	Confidence	Annotated Sequence	Modifications	Modifications in Master Proteins	# Protein Groups	# Proteins	# PSMs	Master Protein Accessions	Positions in Master Proteins	# Missed Cleavages	Theo. MH+ [Da]	Abundances (Scaled): F1: Sample	Abundances (Scaled): F2: Sample	Abundances (Scaled): F3: Sample	Abundances (Scaled): F4: Sample	Abundances (Scaled): F5: Sample	Abundances (Scaled): F6: Sample	Abundances (Scaled): F7: Sample	Abundances (Scaled): F8: Sample	Abundances (Scaled): F9: Sample	Abundances (Scaled): F10: Sample	Abundances (Scaled): F11: Sample	Abundances (Scaled): F12: Sample	Abundances (Scaled): F13: Sample	Abundances (Scaled): F14: Sample	Abundances (Scaled): F15: Sample	Abundances (Scaled): F16: Sample	Abundances (Scaled): F20: Sample	Abundances (Scaled): F21: Sample	Abundances (Scaled): F22: Sample	Abundances (Scaled): F23: Sample	Abundances (Scaled): F24: Sample	Quan Info	Found in Sample: [S1] F1: Sample	Found in Sample: [S2] F2: Sample	Found in Sample: [S3] F3: Sample	Found in Sample: [S4] F4: Sample	Found in Sample: [S5] F5: Sample	Found in Sample: [S6] F6: Sample	Found in Sample: [S7] F7: Sample	Found in Sample: [S8] F8: Sample	Found in Sample: [S9] F9: Sample	Found in Sample: [S10] F10: Sample	Found in Sample: [S11] F11: Sample	Found in Sample: [S12] F12: Sample	Found in Sample: [S13] F13: Sample	Found in Sample: [S14] F14: Sample	Found in Sample: [S15] F15: Sample
	TRUE	High	[K].EAFSLFDKDGDGTITTK.[E]			1	1	10	PF3D7_1434200.1-p1	PF3D7_1434200.1-p1 [15-31]	1	1844.89					32	30.4		15.4					282.4	464.6	98.2	473.2			192.8	21.3	758		Not Found	Not Found	Not Found	Not Found	Peak Found	Peak Found	Not Found	Peak Found	Not Found	Not Found	Not Found	Not Found	Peak Found	High	Peak Found
		Checked	Confidence	Identifying Node	PSM Ambiguity	Annotated Sequence	Modifications	# Protein Groups	# Proteins	Master Protein Accessions	Protein Accessions	# Missed Cleavages	Charge	DeltaScore	DeltaCn	Rank	Search Engine Rank	m/z [Da]	MH+ [Da]	Theo. MH+ [Da]	DeltaM [ppm]	Deltam/z [Da]	Activation Type	MS Order	Isolation Interference [%]	Ion Inject Time [ms]	RT [min]	First Scan	XCorr	Ions Score	Identity Strict	Identity Relaxed	Expectation Value	Percolator q-Value	Percolator PEP	Precursor Abundance	Apex RT [min]
		TRUE	High	Mascot (A5)	Unambiguous	[K].EAFSLFDKDGDGTITTK.[E]		1	1	PF3D7_1434200.1-p1	PF3D7_1434200.1-p1	1	3	1	0	1	1	615.635	1844.89	1844.89	0.21	0.00013	HCD (High Energy Collision Dissociation)	MS2	8.27957	30	67.7114	45816		38	28	21	4.37644e-05	0	0.002782	15245631	67.77
		TRUE	High	Mascot (A5)	Unambiguous	[K].EAFSLFDKDGDGTITTK.[E]		1	1	PF3D7_1434200.1-p1	PF3D7_1434200.1-p1	1	3	1	0	1	1	615.638	1844.9	1844.89	4.9	0.00301	HCD (High Energy Collision Dissociation)	MS2	9.22577	30	68.7209	46951		38	29	22	5.57273e-05	0	0.004456	10896800	68.78
		TRUE	High	Mascot (A5)	Unambiguous	[K].EAFSLFDKDGDGTITTK.[E]		1	1	PF3D7_1434200.1-p1	PF3D7_1434200.1-p1	1	2	1	0	1	1	922.949	1844.89	1844.89	-0.78	-0.00072	HCD (High Energy Collision Dissociation)	MS2	1.58467	30	67.7239	45824		65	28	21	8.89449e-08	0	0.005399	12006598	67.78
		TRUE	High	Mascot (A5)	Unambiguous	[K].EAFSLFDKDGDGTITTK.[E]		1	1	PF3D7_1434200.1-p1	PF3D7_1434200.1-p1	1	3	1	0	1	1	615.636	1844.89	1844.89	0.92	0.00056	HCD (High Energy Collision Dissociation)	MS2	10.9601	26.098	68.9369	44922		39	29	22	4.83134e-05	0	0.02575	16143932	68.99
		TRUE	High	Mascot (A5)	Unambiguous	[K].EAFSLFDKDGDGTITTK.[E]		1	1	PF3D7_1434200.1-p1	PF3D7_1434200.1-p1	1	2	1	0	1	1	922.952	1844.9	1844.89	2.81	0.00259	HCD (High Energy Collision Dissociation)	MS2	0	30	68.8823	44878		66	29	22	9.12154e-08	0	0.07804	8.31657e+06	68.99
		TRUE	High	Sequest HT (A2)	Unambiguous	[K].EAFSLFDKDGDGTITTK.[E]		1	1	PF3D7_1434200.1-p1	PF3D7_1434200.1-p1	1	2	0.7852	0	1	1	922.949	1844.89	1844.89	-0.78	-0.00072	HCD (High Energy Collision Dissociation)	MS2	1.58467	30	67.7239	45824	5.54					0	0.09813	12006598	67.78
		TRUE	High	Sequest HT (A2)	Unambiguous	[K].EAFSLFDKDGDGTITTK.[E]		1	1	PF3D7_1434200.1-p1	PF3D7_1434200.1-p1	1	3	0.6817	0	1	1	615.636	1844.89	1844.89	0.92	0.00056	HCD (High Energy Collision Dissociation)	MS2	10.9601	26.098	68.9369	44922	5.75					0	0.199	16143932	68.99
		TRUE	High	Sequest HT (A2)	Unambiguous	[K].EAFSLFDKDGDGTITTK.[E]		1	1	PF3D7_1434200.1-p1	PF3D7_1434200.1-p1	1	3	0.6209	0	1	1	615.635	1844.89	1844.89	0.21	0.00013	HCD (High Energy Collision Dissociation)	MS2	8.27957	30	67.7114	45816	5.54					0	0.2446	15245631	67.77
		TRUE	High	Sequest HT (A2)	Unambiguous	[K].EAFSLFDKDGDGTITTK.[E]		1	1	PF3D7_1434200.1-p1	PF3D7_1434200.1-p1	1	3	0.6673	0	1	1	615.638	1844.9	1844.89	4.9	0.00301	HCD (High Energy Collision Dissociation)	MS2	9.22577	30	68.7209	46951	5.71					0	0.2648	10896800	68.78
		TRUE	High	Sequest HT (A2)	Unambiguous	[K].EAFSLFDKDGDGTITTK.[E]		1	1	PF3D7_1434200.1-p1	PF3D7_1434200.1-p1	1	2	0.7666	0	1	1	922.952	1844.9	1844.89	2.81	0.00259	HCD (High Energy Collision Dissociation)	MS2	0	30	68.8823	44878	4.67					0	0.3983	8.31657e+06	68.99
TRUE	High	Master Protein	PF3D7_0708400.1-p1	heat shock protein 90 [OS=Plasmodium falciparum 3D7]	0	3.186	6	4	14	4	1	745	86.1	5.01		51.01		4	metabolic process;response to stimulus		catalytic activity;nucleotide binding;protein binding	Pf00183, Pf02518, Pf13589	2655065	PF3D7_0708400	PF07_0029	7	Protein processing in endoplasmic reticulum	0	162.3	106.5	32	84.2	68	149.6	44	7.4	636	2.2	30	72.9	355.5	7.2	11	124.3	32.5	83.5	144.9	48.9	153.7
	Checked	Confidence	Annotated Sequence	Modifications	Modifications in Master Proteins	# Protein Groups	# Proteins	# PSMs	Master Protein Accessions	Positions in Master Proteins	# Missed Cleavages	Theo. MH+ [Da]	Abundances (Scaled): F1: Sample	Abundances (Scaled): F2: Sample	Abundances (Scaled): F3: Sample	Abundances (Scaled): F4: Sample	Abundances (Scaled): F5: Sample	Abundances (Scaled): F6: Sample	Abundances (Scaled): F7: Sample	Abundances (Scaled): F8: Sample	Abundances (Scaled): F9: Sample	Abundances (Scaled): F10: Sample	Abundances (Scaled): F11: Sample	Abundances (Scaled): F12: Sample	Abundances (Scaled): F13: Sample	Abundances (Scaled): F14: Sample	Abundances (Scaled): F15: Sample	Abundances (Scaled): F16: Sample	Abundances (Scaled): F20: Sample	Abundances (Scaled): F21: Sample	Abundances (Scaled): F22: Sample	Abundances (Scaled): F23: Sample	Abundances (Scaled): F24: Sample	Quan Info	Found in Sample: [S1] F1: Sample	Found in Sample: [S2] F2: Sample	Found in Sample: [S3] F3: Sample	Found in Sample: [S4] F4: Sample	Found in Sample: [S5] F5: Sample	Found in Sample: [S6] F6: Sample	Found in Sample: [S7] F7: Sample	Found in Sample: [S8] F8: Sample	Found in Sample: [S9] F9: Sample	Found in Sample: [S10] F10: Sample	Found in Sample: [S11] F11: Sample	Found in Sample: [S12] F12: Sample	Found in Sample: [S13] F13: Sample	Found in Sample: [S14] F14: Sample	Found in Sample: [S15] F15: Sample
	TRUE	High	[R].IINEPTAAAIAYGLDK.[K]			2	2	14	PF3D7_0917900.1-p1; PF3D7_0831700.1-p1	PF3D7_0917900.1-p1 [196-211]; PF3D7_0831700.1-p1 [202-217]	0	1659.9	36.9	295.6	157.7	48.9	350.5		244.4		61.1	80.6	336.6	236.5	192.4	58.9		108.9	0.7	56.7	31.3	31.4	63.4	Shared	Peak Found	High	Peak Found	Peak Found	High	Not Found	Peak Found	Not Found	Peak Found	Peak Found	Peak Found	High	Peak Found	High	High
		Checked	Confidence	Identifying Node	PSM Ambiguity	Annotated Sequence	Modifications	# Protein Groups	# Proteins	Master Protein Accessions	Protein Accessions	# Missed Cleavages	Charge	DeltaScore	DeltaCn	Rank	Search Engine Rank	m/z [Da]	MH+ [Da]	Theo. MH+ [Da]	DeltaM [ppm]	Deltam/z [Da]	Activation Type	MS Order	Isolation Interference [%]	Ion Inject Time [ms]	RT [min]	First Scan	XCorr	Ions Score	Identity Strict	Identity Relaxed	Expectation Value	Percolator q-Value	Percolator PEP	Precursor Abundance	Apex RT [min]
		TRUE	High	Sequest HT (A2)	Unambiguous	[R].IINEPTAAAIAYGLDK.[K]		1	1	PF3D7_0831700.1-p1	PF3D7_0831700.1-p1	0	2	0	0	1	1	830.45	1659.89	1659.9	-1.28	-0.00106	HCD (High Energy Collision Dissociation)	MS2	22.4596	30	83.6271	56783	4.2					0	0.1844	7979904	83.71
		TRUE	High	Sequest HT (A2)	Unambiguous	[R].IINEPTAAALAYGLDK.[K]		1	1	PF3D7_0917900.1-p1	PF3D7_0917900.1-p1	0	2		0	1	2	830.45	1659.89	1659.9	-1.28	-0.00106	HCD (High Energy Collision Dissociation)	MS2	22.4596	30	83.6271	56783	4.2					0	0.1844	7979904	83.71
		TRUE	High	Sequest HT (A2)	Unambiguous	[R].IINEPTAAAIAYGLDK.[K]		1	1	PF3D7_0831700.1-p1	PF3D7_0831700.1-p1	0	2	0	0	1	1	830.452	1659.9	1659.9	1.13	0.00094	HCD (High Energy Collision Dissociation)	MS2	0	30	88.7215	58984	3.37					0	0.2418	1.54582e+06	88.82
		TRUE	High	Sequest HT (A2)	Unambiguous	[R].IINEPTAAALAYGLDK.[K]		1	1	PF3D7_0917900.1-p1	PF3D7_0917900.1-p1	0	2		0	1	2	830.452	1659.9	1659.9	1.13	0.00094	HCD (High Energy Collision Dissociation)	MS2	0	30	88.7215	58984	3.37					0	0.2418	1.54582e+06	88.82
		TRUE	High	Sequest HT (A2)	Unambiguous	[R].IINEPTAAAIAYGLDK.[K]		1	1	PF3D7_0831700.1-p1	PF3D7_0831700.1-p1	0	2		0	1	2	830.449	1659.89	1659.9	-2.67	-0.00222	HCD (High Energy Collision Dissociation)	MS2	21.0126	30	82.2991	58020	3.36					0	0.2699	3231756	82.41
		TRUE	High	Sequest HT (A2)	Unambiguous	[R].IINEPTAAALAYGLDK.[K]		1	1	PF3D7_0917900.1-p1	PF3D7_0917900.1-p1	0	2	0	0	1	1	830.449	1659.89	1659.9	-2.67	-0.00222	HCD (High Energy Collision Dissociation)	MS2	21.0126	30	82.2991	58020	3.36					0	0.2699	3231756	82.41
		TRUE	High	Sequest HT (A2)	Unambiguous	[R].IINEPTAAAIAYGLDK.[K]		1	1	PF3D7_0831700.1-p1	PF3D7_0831700.1-p1	0	2	0	0	1	1	830.444	1659.88	1659.9	-8.4	-0.00697	HCD (High Energy Collision Dissociation)	MS2	68.4603	30	81.8028	57511	3.08					0	0.3096	4.48044e+06	81.81
		TRUE	High	Sequest HT (A2)	Unambiguous	[R].IINEPTAAALAYGLDK.[K]		1	1	PF3D7_0917900.1-p1	PF3D7_0917900.1-p1	0	2		0	1	2	830.444	1659.88	1659.9	-8.4	-0.00697	HCD (High Energy Collision Dissociation)	MS2	68.4603	30	81.8028	57511	3.08					0	0.3096	4.48044e+06	81.81
		TRUE	High	Sequest HT (A2)	Unambiguous	[R].IINEPTAAAIAYGLDK.[K]		1	1	PF3D7_0831700.1-p1	PF3D7_0831700.1-p1	0	2		0	1	2	830.447	1659.89	1659.9	-4.84	-0.00402	HCD (High Energy Collision Dissociation)	MS2	61.5225	30	79.8189	56645	3.2					0	0.3229	6.01521e+06	79.56
		TRUE	High	Sequest HT (A2)	Unambiguous	[R].IINEPTAAALAYGLDK.[K]		1	1	PF3D7_0917900.1-p1	PF3D7_0917900.1-p1	0	2	0	0	1	1	830.447	1659.89	1659.9	-4.84	-0.00402	HCD (High Energy Collision Dissociation)	MS2	61.5225	30	79.8189	56645	3.2					0	0.3229	6.01521e+06	79.56
		TRUE	High	Sequest HT (A2)	Unambiguous	[R].IINEPTAAAIAYGLDK.[K]		1	1	PF3D7_0831700.1-p1	PF3D7_0831700.1-p1	0	2	0	0	1	1	830.452	1659.9	1659.9	1.5	0.00124	HCD (High Energy Collision Dissociation)	MS2	41.4022	30	82.8943	59009	3.1					0	0.3241	3.26087e+06	83.03
		TRUE	High	Sequest HT (A2)	Unambiguous	[R].IINEPTAAALAYGLDK.[K]		1	1	PF3D7_0917900.1-p1	PF3D7_0917900.1-p1	0	2		0	1	2	830.452	1659.9	1659.9	1.5	0.00124	HCD (High Energy Collision Dissociation)	MS2	41.4022	30	82.8943	59009	3.1					0	0.3241	3.26087e+06	83.03
		TRUE	High	Sequest HT (A2)	Unambiguous	[R].IINEPTAAAIAYGLDK.[K]		1	1	PF3D7_0831700.1-p1	PF3D7_0831700.1-p1	0	2		0	1	2	830.451	1659.89	1659.9	-0.29	-0.00024	HCD (High Energy Collision Dissociation)	MS2	39.6416	30	83.673	60894	3.05					0	0.3925
		TRUE	High	Sequest HT (A2)	Unambiguous	[R].IINEPTAAALAYGLDK.[K]		1	1	PF3D7_0917900.1-p1	PF3D7_0917900.1-p1	0	2	0	0	1	1	830.451	1659.89	1659.9	-0.29	-0.00024	HCD (High Energy Collision Dissociation)	MS2	39.6416	30	83.673	60894	3.05					0	0.3925
	TRUE	High	[R].IINEPTAAAIAYGLDKK.[EG]			2	2	22	PF3D7_0917900.1-p1; PF3D7_0831700.1-p1	PF3D7_0917900.1-p1 [196-212]; PF3D7_0831700.1-p1 [202-218]	1	1787.99	28.1	27.3	22	326.2	62.1	201.3	84.1	51.8		84.8		482.4	71.1	69.9	310.3	91.4		114.3	168.9	48.5	79.2	Shared	Peak Found	Peak Found	Peak Found	High	Peak Found	Peak Found	Peak Found	Peak Found	Not Found	Peak Found	Not Found	High	Peak Found	High	Peak Found
		Checked	Confidence	Identifying Node	PSM Ambiguity	Annotated Sequence	Modifications	# Protein Groups	# Proteins	Master Protein Accessions	Protein Accessions	# Missed Cleavages	Charge	DeltaScore	DeltaCn	Rank	Search Engine Rank	m/z [Da]	MH+ [Da]	Theo. MH+ [Da]	DeltaM [ppm]	Deltam/z [Da]	Activation Type	MS Order	Isolation Interference [%]	Ion Inject Time [ms]	RT [min]	First Scan	XCorr	Ions Score	Identity Strict	Identity Relaxed	Expectation Value	Percolator q-Value	Percolator PEP	Precursor Abundance	Apex RT [min]
		TRUE	High	Sequest HT (A2)	Unambiguous	[R].IINEPTAAALAYGLDKK.[EG]		1	1	PF3D7_0917900.1-p1	PF3D7_0917900.1-p1	1	2	0	0	1	1	894.499	1787.99	1787.99	0.59	0.00053	HCD (High Energy Collision Dissociation)	MS2	0	100	59.6871	23576	4.48					0	0.1065	2.88343e+06	59.7
		TRUE	High	Sequest HT (A2)	Unambiguous	[R].IINEPTAAAIAYGLDKK.[EG]		1	1	PF3D7_0831700.1-p1	PF3D7_0831700.1-p1	1	2		0	1	2	894.499	1787.99	1787.99	0.59	0.00053	HCD (High Energy Collision Dissociation)	MS2	0	100	59.6871	23576	4.48					0	0.1065	2.88343e+06	59.7
		TRUE	High	Sequest HT (A2)	Unambiguous	[R].IINEPTAAAIAYGLDKK.[EG]		1	1	PF3D7_0831700.1-p1	PF3D7_0831700.1-p1	1	3		0	1	2	596.669	1787.99	1787.99	0.62	0.00037	HCD (High Energy Collision Dissociation)	MS2	10.2697	30	68.381	43452	4.65					0	0.1309	1.05391e+06	68.55
		TRUE	High	Sequest HT (A2)	Unambiguous	[R].IINEPTAAALAYGLDKK.[EG]		1	1	PF3D7_0917900.1-p1	PF3D7_0917900.1-p1	1	3	0	0	1	1	596.669	1787.99	1787.99	0.62	0.00037	HCD (High Energy Collision Dissociation)	MS2	10.2697	30	68.381	43452	4.65					0	0.1309	1.05391e+06	68.55
		TRUE	High	Sequest HT (A2)	Unambiguous	[R].IINEPTAAALAYGLDKK.[EG]		1	1	PF3D7_0917900.1-p1	PF3D7_0917900.1-p1	1	3		0	1	2	596.672	1788	1787.99	5.64	0.00336	HCD (High Energy Collision Dissociation)	MS2	5.58489	30	67.8253	46177	6.47					0	0.1379	7675277	67.91
		TRUE	High	Sequest HT (A2)	Unambiguous	[R].IINEPTAAAIAYGLDKK.[EG]		1	1	PF3D7_0831700.1-p1	PF3D7_0831700.1-p1	1	3	0	0	1	1	596.672	1788	1787.99	5.64	0.00336	HCD (High Energy Collision Dissociation)	MS2	5.58489	30	67.8253	46177	6.47					0	0.1379	7675277	67.91
		TRUE	High	Sequest HT (A2)	Unambiguous	[R].IINEPTAAALAYGLDKK.[EG]		1	1	PF3D7_0917900.1-p1	PF3D7_0917900.1-p1	1	3	0	0	1	1	596.671	1788	1787.99	5.03	0.003	HCD (High Energy Collision Dissociation)	MS2	20.0815	71.474	59.6246	23545	6.26					0	0.1452	9196223	59.71
		TRUE	High	Sequest HT (A2)	Unambiguous	[R].IINEPTAAAIAYGLDKK.[EG]		1	1	PF3D7_0831700.1-p1	PF3D7_0831700.1-p1	1	3		0	1	2	596.671	1788	1787.99	5.03	0.003	HCD (High Energy Collision Dissociation)	MS2	20.0815	71.474	59.6246	23545	6.26					0	0.1452	9196223	59.71
		TRUE	High	Sequest HT (A2)	Unambiguous	[R].IINEPTAAALAYGLDKK.[EG]		1	1	PF3D7_0917900.1-p1	PF3D7_0917900.1-p1	1	3	0	0	1	1	596.668	1787.99	1787.99	-0.75	-0.00044	HCD (High Energy Collision Dissociation)	MS2	19.675	30	68.2442	43616	5.18					0	0.1464	1.72538e+06	68.21
		TRUE	High	Sequest HT (A2)	Unambiguous	[R].IINEPTAAAIAYGLDKK.[EG]		1	1	PF3D7_0831700.1-p1	PF3D7_0831700.1-p1	1	3		0	1	2	596.668	1787.99	1787.99	-0.75	-0.00044	HCD (High Energy Collision Dissociation)	MS2	19.675	30	68.2442	43616	5.18					0	0.1464	1.72538e+06	68.21
		TRUE	High	Sequest HT (A2)	Unambiguous	[R].IINEPTAAAIAYGLDKK.[EG]		1	1	PF3D7_0831700.1-p1	PF3D7_0831700.1-p1	1	3	0	0	1	1	596.669	1787.99	1787.99	1.37	0.00081	HCD (High Energy Collision Dissociation)	MS2	5.27181	30	68.0688	44262	6.17					0	0.1541	12518551	68.13
		TRUE	High	Sequest HT (A2)	Unambiguous	[R].IINEPTAAALAYGLDKK.[EG]		1	1	PF3D7_0917900.1-p1	PF3D7_0917900.1-p1	1	3		0	1	2	596.669	1787.99	1787.99	1.37	0.00081	HCD (High Energy Collision Dissociation)	MS2	5.27181	30	68.0688	44262	6.17					0	0.1541	12518551	68.13
		TRUE	High	Sequest HT (A2)	Unambiguous	[R].IINEPTAAALAYGLDKK.[EG]		1	1	PF3D7_0917900.1-p1	PF3D7_0917900.1-p1	1	3	0	0	1	1	596.668	1787.99	1787.99	-0.66	-0.00039	HCD (High Energy Collision Dissociation)	MS2	5.05762	30	66.8581	45068	5.76					0	0.1622	6749628	66.93
		TRUE	High	Sequest HT (A2)	Unambiguous	[R].IINEPTAAAIAYGLDKK.[EG]		1	1	PF3D7_0831700.1-p1	PF3D7_0831700.1-p1	1	3		0	1	2	596.668	1787.99	1787.99	-0.66	-0.00039	HCD (High Energy Collision Dissociation)	MS2	5.05762	30	66.8581	45068	5.76					0	0.1622	6749628	66.93
		TRUE	High	Sequest HT (A2)	Unambiguous	[R].IINEPTAAAIAYGLDKK.[EG]		1	1	PF3D7_0831700.1-p1	PF3D7_0831700.1-p1	1	3		0	1	2	596.669	1787.99	1787.99	1.7	0.00101	HCD (High Energy Collision Dissociation)	MS2	3.51338	30	74.4671	46640	6.34					0	0.1707	7349849	74.49
		TRUE	High	Sequest HT (A2)	Unambiguous	[R].IINEPTAAALAYGLDKK.[EG]		1	1	PF3D7_0917900.1-p1	PF3D7_0917900.1-p1	1	3	0	0	1	1	596.669	1787.99	1787.99	1.7	0.00101	HCD (High Energy Collision Dissociation)	MS2	3.51338	30	74.4671	46640	6.34					0	0.1707	7349849	74.49
		TRUE	High	Sequest HT (A2)	Unambiguous	[R].IINEPTAAALAYGLDKK.[EG]		1	1	PF3D7_0917900.1-p1	PF3D7_0917900.1-p1	1	3	0	0	1	1	596.67	1788	1787.99	2.96	0.00176	HCD (High Energy Collision Dissociation)	MS2	18.7645	30	66.8783	43983	5.34					0	0.1793	2.1978e+06	66.93
		TRUE	High	Sequest HT (A2)	Unambiguous	[R].IINEPTAAAIAYGLDKK.[EG]		1	1	PF3D7_0831700.1-p1	PF3D7_0831700.1-p1	1	3		0	1	2	596.67	1788	1787.99	2.96	0.00176	HCD (High Energy Collision Dissociation)	MS2	18.7645	30	66.8783	43983	5.34					0	0.1793	2.1978e+06	66.93
		TRUE	High	Sequest HT (A2)	Unambiguous	[R].IINEPTAAALAYGLDKK.[EG]		1	1	PF3D7_0917900.1-p1	PF3D7_0917900.1-p1	1	3		0	1	2	596.666	1787.98	1787.99	-3.94	-0.00235	HCD (High Energy Collision Dissociation)	MS2	28.6193	30	68.5696	44275	5.01					0	0.2903	1.28691e+06	68.56
		TRUE	High	Sequest HT (A2)	Unambiguous	[R].IINEPTAAAIAYGLDKK.[EG]		1	1	PF3D7_0831700.1-p1	PF3D7_0831700.1-p1	1	3	0	0	1	1	596.666	1787.98	1787.99	-3.94	-0.00235	HCD (High Energy Collision Dissociation)	MS2	28.6193	30	68.5696	44275	5.01					0	0.2903	1.28691e+06	68.56
		TRUE	High	Sequest HT (A2)	Unambiguous	[R].IINEPTAAALAYGLDKK.[EG]		1	1	PF3D7_0917900.1-p1	PF3D7_0917900.1-p1	1	2	0	0	1	1	894.503	1788	1787.99	5.25	0.00469	HCD (High Energy Collision Dissociation)	MS2	15.3294	30	66.9045	45110	3.63					0	0.2992	1.48962e+06	66.92
		TRUE	High	Sequest HT (A2)	Unambiguous	[R].IINEPTAAAIAYGLDKK.[EG]		1	1	PF3D7_0831700.1-p1	PF3D7_0831700.1-p1	1	2		0	1	2	894.503	1788	1787.99	5.25	0.00469	HCD (High Energy Collision Dissociation)	MS2	15.3294	30	66.9045	45110	3.63					0	0.2992	1.48962e+06	66.92
	TRUE	High	[R].LSKDDIDRMVNDAEK.[Y]	1xOxidation [M9]		1	1	1	PF3D7_0831700.1-p1	PF3D7_0831700.1-p1 [541-555]	2	1764.84																						No Quan Values	Not Found	Not Found	Not Found	High	Not Found	Not Found	Not Found	Not Found	Not Found	Not Found	Not Found	Not Found	Not Found	Not Found	Not Found
		Checked	Confidence	Identifying Node	PSM Ambiguity	Annotated Sequence	Modifications	# Protein Groups	# Proteins	Master Protein Accessions	Protein Accessions	# Missed Cleavages	Charge	DeltaScore	DeltaCn	Rank	Search Engine Rank	m/z [Da]	MH+ [Da]	Theo. MH+ [Da]	DeltaM [ppm]	Deltam/z [Da]	Activation Type	MS Order	Isolation Interference [%]	Ion Inject Time [ms]	RT [min]	First Scan	XCorr	Ions Score	Identity Strict	Identity Relaxed	Expectation Value	Percolator q-Value	Percolator PEP	Precursor Abundance	Apex RT [min]
		TRUE	High	Sequest HT (A2)	Selected	[R].LSKDDIDRmVNDAEK.[Y]	M9(Oxidation)	1	1	PF3D7_0831700.1-p1	PF3D7_0831700.1-p1	2	2	0.2451	0	1	1	882.927	1764.85	1764.84	2.1	0.00185	HCD (High Energy Collision Dissociation)	MS2	1.89388	51.564	39.9266	14552	3.06					0.9739	0.9775
	TRUE	High	[R].TTPSYVAFTDTER.[L]			2	3	18	P11144; PF3D7_0831700.1-p1	P11144 [48-60]; PF3D7_0831700.1-p1 [66-78]	0	1487.7		2.3	10.5	130	11.9	19	26.6	26.6	68.2	231.8	955.4	157	45.8	66	142.3	51		148.9	81.6	80.7	86.3	Shared	Not Found	Peak Found	Peak Found	High	Peak Found	High	High	Peak Found	Peak Found	High	High	High	High	High	Peak Found
		Checked	Confidence	Identifying Node	PSM Ambiguity	Annotated Sequence	Modifications	# Protein Groups	# Proteins	Master Protein Accessions	Protein Accessions	# Missed Cleavages	Charge	DeltaScore	DeltaCn	Rank	Search Engine Rank	m/z [Da]	MH+ [Da]	Theo. MH+ [Da]	DeltaM [ppm]	Deltam/z [Da]	Activation Type	MS Order	Isolation Interference [%]	Ion Inject Time [ms]	RT [min]	First Scan	XCorr	Ions Score	Identity Strict	Identity Relaxed	Expectation Value	Percolator q-Value	Percolator PEP	Precursor Abundance	Apex RT [min]
		TRUE	High	Mascot (A5)	Unambiguous	[R].TTPSYVAFTDTER.[L]		1	1	P11144	P11144	0	2	1	0	1	1	744.359	1487.71	1487.7	6.78	0.00504	HCD (High Energy Collision Dissociation)	MS2	0	100	42.6105	15769		52	28	21	1.74229e-06	0	0.01935	7846302	42.95
		TRUE	High	Mascot (A5)	Selected	[R].TTPSYVAFTDTER.[L]		1	1	P11144	P11144	0	2	1	0	1	1	744.358	1487.71	1487.7	5.59	0.00416	HCD (High Energy Collision Dissociation)	MS2	6.54694	30	54.4626	35110		44	28	21	1.26218e-05	0	0.05187	11492268	54.75
		TRUE	High	Mascot (A5)	Selected	[R].TTPSYVAFTDTER.[L]		1	1	P11144	P11144	0	2	1	0	1	1	744.351	1487.7	1487.7	-4.09	-0.00304	HCD (High Energy Collision Dissociation)	MS2	5.16457	30	54.9821	33723		52	26	20	1.13509e-06	0	0.06124	2466937	54.83
		TRUE	High	Mascot (A5)	Selected	[R].TTPSYVAFTDTER.[L]		1	1	P11144	P11144	0	2	1	0	1	1	744.352	1487.7	1487.7	-3.61	-0.00268	HCD (High Energy Collision Dissociation)	MS2	2.53376	30	54.7821	31177		56	26	20	5.42038e-07	0	0.07018	2.09108e+06	54.65
		TRUE	High	Mascot (A5)	Selected	[R].TTPSYVAFTDTER.[L]		1	1	P11144	P11144	0	2	1	0	1	1	744.356	1487.7	1487.7	2.22	0.00165	HCD (High Energy Collision Dissociation)	MS2	0	30	169.558	47453		45	25	18	4.41663e-06	0	0.1338	236549	169.58
		TRUE	High	Mascot (A5)	Selected	[R].TTPSYVAFTDTER.[L]		1	1	P11144	P11144	0	2	1	0	1	1	744.355	1487.7	1487.7	1.44	0.00107	HCD (High Energy Collision Dissociation)	MS2	0	30	59.3231	34798		41	25	18	1.07669e-05	0	0.1432	3.74761e+06	59
		TRUE	High	Mascot (A5)	Unambiguous	[R].TTPSYVAFTDTER.[L]		1	1	P11144	P11144	0	2	1	0	1	1	744.361	1487.71	1487.7	8.46	0.00629	HCD (High Energy Collision Dissociation)	MS2	12.5321	126.408	55.9785	37508		41	29	22	3.02739e-05	0	0.1716	1.92063e+06	55.99
		TRUE	High	Mascot (A5)	Selected	[R].TTPSYVAFTDTER.[L]		1	1	P11144	P11144	0	2	1	0	1	1	744.359	1487.71	1487.7	6.34	0.00471	HCD (High Energy Collision Dissociation)	MS2	20.5366	30	54.5774	33391		32	28	21	0.000183283	0	0.2034	2466937	54.83
		TRUE	High	Mascot (A5)	Selected	[R].TTPSYVAFTDTER.[L]		1	1	P11144	P11144	0	2	1	0	1	1	744.354	1487.7	1487.7	0.1	7e-05	HCD (High Energy Collision Dissociation)	MS2	35.2464	30	54.1162	34821		35	25	18	4.41663e-05	0	0.2235	14439298	53.63
		TRUE	High	Mascot (A5)	Selected	[R].TTPSYVAFTDTER.[L]		1	1	P11144	P11144	0	2	1	0	1	1	744.358	1487.71	1487.7	5.03	0.00374	HCD (High Energy Collision Dissociation)	MS2	0	30	52.9252	32879		33	28	21	0.000137126	0	0.2361	2.92768e+06	53.15
		TRUE	High	Mascot (A5)	Selected	[R].TTPSYVAFTDTER.[L]		1	1	P11144	P11144	0	2	1	0	1	1	744.36	1487.71	1487.7	7.72	0.00574	HCD (High Energy Collision Dissociation)	MS2	0	30	53.6046	31223		42	28	21	1.85405e-05	0	0.2414	334466	53.64
		TRUE	High	Mascot (A5)	Selected	[R].TTPSYVAFTDTER.[L]		1	1	P11144	P11144	0	2	1	0	1	1	744.354	1487.7	1487.7	-0.21	-0.00015	HCD (High Energy Collision Dissociation)	MS2	31.293	30	53.3468	34185		34	25	18	5.67664e-05	0	0.2454	14439298	53.63
		TRUE	High	Mascot (A5)	Selected	[R].TTPSYVAFTDTER.[L]		1	1	P11144	P11144	0	2	1	0	1	1	744.361	1487.71	1487.7	8.49	0.00631	HCD (High Energy Collision Dissociation)	MS2	0	30	53.4698	33937		51	29	22	2.67959e-06	0	0.2526	1267906	53.61
		TRUE	High	Mascot (A5)	Selected	[R].TTPSYVAFTDTER.[L]		1	1	P11144	P11144	0	2	1	0	1	1	744.351	1487.7	1487.7	-4.16	-0.00309	HCD (High Energy Collision Dissociation)	MS2	0	30	54.4434	32631		40	26	20	2.12829e-05	0	0.2717	2.2156e+06	54.71
		TRUE	High	Sequest HT (A2)	Unambiguous	[R].TTPSYVAFTDTER.[L]		2	2	PF3D7_0831700.1-p1	PF3D7_0831700.1-p1; PF3D7_0818900.1-p1	0	2	0.7448	0	1	1	744.359	1487.71	1487.7	6.78	0.00504	HCD (High Energy Collision Dissociation)	MS2	0	100	42.6105	15769	3.37					0	0.315	7846302	42.95
		TRUE	High	Mascot (A5)	Selected	[R].TTPSYVAFTDTER.[L]		1	1	P11144	P11144	0	2	1	0	1	1	744.359	1487.71	1487.7	6.59	0.0049	HCD (High Energy Collision Dissociation)	MS2	51.9751	30	54.4647	32650		40	28	21	3.17776e-05	0	0.3519	2.2156e+06	54.71
		TRUE	High	Sequest HT (A2)	Unambiguous	[R].TTPSYVAFTDTER.[L]		2	2	PF3D7_0831700.1-p1	PF3D7_0831700.1-p1; PF3D7_0818900.1-p1	0	2	0.7057	0	1	1	744.361	1487.71	1487.7	8.46	0.00629	HCD (High Energy Collision Dissociation)	MS2	12.5321	126.408	55.9785	37508	3.16					0	0.5766	1.92063e+06	55.99
		TRUE	High	Mascot (A5)	Selected	[R].TTPSYVAFTDTER.[L]		1	1	P11144	P11144	0	2	1	0	1	1	744.36	1487.71	1487.7	8.28	0.00616	HCD (High Energy Collision Dissociation)	MS2	26.8586	30	54.6055	31776		32	29	22	0.000218307	0.1105	0.6362
TRUE	High	Master Protein	PF3D7_0207700.1-p1	serine repeat antigen 4 [OS=Plasmodium falciparum 3D7]	0	2.747	6	3	4	3	1	962	108.6	5.76		21.24		3	metabolic process;regulation of biological process	vacuole	catalytic activity;protein binding	Pf00112	812669	PF3D7_0207700	SERA-4	2		0	69.5		29.2	327.7	211		38.9	45.9			165.9	302.3	63.7	117.5	27.6	298.9	383	113.7	42.9	49.8	101.5
	Checked	Confidence	Annotated Sequence	Modifications	Modifications in Master Proteins	# Protein Groups	# Proteins	# PSMs	Master Protein Accessions	Positions in Master Proteins	# Missed Cleavages	Theo. MH+ [Da]	Abundances (Scaled): F1: Sample	Abundances (Scaled): F2: Sample	Abundances (Scaled): F3: Sample	Abundances (Scaled): F4: Sample	Abundances (Scaled): F5: Sample	Abundances (Scaled): F6: Sample	Abundances (Scaled): F7: Sample	Abundances (Scaled): F8: Sample	Abundances (Scaled): F9: Sample	Abundances (Scaled): F10: Sample	Abundances (Scaled): F11: Sample	Abundances (Scaled): F12: Sample	Abundances (Scaled): F13: Sample	Abundances (Scaled): F14: Sample	Abundances (Scaled): F15: Sample	Abundances (Scaled): F16: Sample	Abundances (Scaled): F20: Sample	Abundances (Scaled): F21: Sample	Abundances (Scaled): F22: Sample	Abundances (Scaled): F23: Sample	Abundances (Scaled): F24: Sample	Quan Info	Found in Sample: [S1] F1: Sample	Found in Sample: [S2] F2: Sample	Found in Sample: [S3] F3: Sample	Found in Sample: [S4] F4: Sample	Found in Sample: [S5] F5: Sample	Found in Sample: [S6] F6: Sample	Found in Sample: [S7] F7: Sample	Found in Sample: [S8] F8: Sample	Found in Sample: [S9] F9: Sample	Found in Sample: [S10] F10: Sample	Found in Sample: [S11] F11: Sample	Found in Sample: [S12] F12: Sample	Found in Sample: [S13] F13: Sample	Found in Sample: [S14] F14: Sample	Found in Sample: [S15] F15: Sample
	TRUE	High	[R].TTPSYVAFTDTER.[L]			2	3	18	P11144; PF3D7_0831700.1-p1	P11144 [48-60]; PF3D7_0831700.1-p1 [66-78]	0	1487.7		2.3	10.5	130	11.9	19	26.6	26.6	68.2	231.8	955.4	157	45.8	66	142.3	51		148.9	81.6	80.7	86.3	Shared	Not Found	Peak Found	Peak Found	High	Peak Found	High	High	Peak Found	Peak Found	High	High	High	High	High	Peak Found
		Checked	Confidence	Identifying Node	PSM Ambiguity	Annotated Sequence	Modifications	# Protein Groups	# Proteins	Master Protein Accessions	Protein Accessions	# Missed Cleavages	Charge	DeltaScore	DeltaCn	Rank	Search Engine Rank	m/z [Da]	MH+ [Da]	Theo. MH+ [Da]	DeltaM [ppm]	Deltam/z [Da]	Activation Type	MS Order	Isolation Interference [%]	Ion Inject Time [ms]	RT [min]	First Scan	XCorr	Ions Score	Identity Strict	Identity Relaxed	Expectation Value	Percolator q-Value	Percolator PEP	Precursor Abundance	Apex RT [min]
		TRUE	High	Mascot (A5)	Unambiguous	[R].TTPSYVAFTDTER.[L]		1	1	P11144	P11144	0	2	1	0	1	1	744.359	1487.71	1487.7	6.78	0.00504	HCD (High Energy Collision Dissociation)	MS2	0	100	42.6105	15769		52	28	21	1.74229e-06	0	0.01935	7846302	42.95
		TRUE	High	Mascot (A5)	Selected	[R].TTPSYVAFTDTER.[L]		1	1	P11144	P11144	0	2	1	0	1	1	744.358	1487.71	1487.7	5.59	0.00416	HCD (High Energy Collision Dissociation)	MS2	6.54694	30	54.4626	35110		44	28	21	1.26218e-05	0	0.05187	11492268	54.75
		TRUE	High	Mascot (A5)	Selected	[R].TTPSYVAFTDTER.[L]		1	1	P11144	P11144	0	2	1	0	1	1	744.351	1487.7	1487.7	-4.09	-0.00304	HCD (High Energy Collision Dissociation)	MS2	5.16457	30	54.9821	33723		52	26	20	1.13509e-06	0	0.06124	2466937	54.83
		TRUE	High	Mascot (A5)	Selected	[R].TTPSYVAFTDTER.[L]		1	1	P11144	P11144	0	2	1	0	1	1	744.352	1487.7	1487.7	-3.61	-0.00268	HCD (High Energy Collision Dissociation)	MS2	2.53376	30	54.7821	31177		56	26	20	5.42038e-07	0	0.07018	2.09108e+06	54.65
		TRUE	High	Mascot (A5)	Selected	[R].TTPSYVAFTDTER.[L]		1	1	P11144	P11144	0	2	1	0	1	1	744.356	1487.7	1487.7	2.22	0.00165	HCD (High Energy Collision Dissociation)	MS2	0	30	169.558	47453		45	25	18	4.41663e-06	0	0.1338	236549	169.58
		TRUE	High	Mascot (A5)	Selected	[R].TTPSYVAFTDTER.[L]		1	1	P11144	P11144	0	2	1	0	1	1	744.355	1487.7	1487.7	1.44	0.00107	HCD (High Energy Collision Dissociation)	MS2	0	30	59.3231	34798		41	25	18	1.07669e-05	0	0.1432	3.74761e+06	59
		TRUE	High	Mascot (A5)	Unambiguous	[R].TTPSYVAFTDTER.[L]		1	1	P11144	P11144	0	2	1	0	1	1	744.361	1487.71	1487.7	8.46	0.00629	HCD (High Energy Collision Dissociation)	MS2	12.5321	126.408	55.9785	37508		41	29	22	3.02739e-05	0	0.1716	1.92063e+06	55.99
		TRUE	High	Mascot (A5)	Selected	[R].TTPSYVAFTDTER.[L]		1	1	P11144	P11144	0	2	1	0	1	1	744.359	1487.71	1487.7	6.34	0.00471	HCD (High Energy Collision Dissociation)	MS2	20.5366	30	54.5774	33391		32	28	21	0.000183283	0	0.2034	2466937	54.83
		TRUE	High	Mascot (A5)	Selected	[R].TTPSYVAFTDTER.[L]		1	1	P11144	P11144	0	2	1	0	1	1	744.354	1487.7	1487.7	0.1	7e-05	HCD (High Energy Collision Dissociation)	MS2	35.2464	30	54.1162	34821		35	25	18	4.41663e-05	0	0.2235	14439298	53.63
		TRUE	High	Mascot (A5)	Selected	[R].TTPSYVAFTDTER.[L]		1	1	P11144	P11144	0	2	1	0	1	1	744.358	1487.71	1487.7	5.03	0.00374	HCD (High Energy Collision Dissociation)	MS2	0	30	52.9252	32879		33	28	21	0.000137126	0	0.2361	2.92768e+06	53.15
		TRUE	High	Mascot (A5)	Selected	[R].TTPSYVAFTDTER.[L]		1	1	P11144	P11144	0	2	1	0	1	1	744.36	1487.71	1487.7	7.72	0.00574	HCD (High Energy Collision Dissociation)	MS2	0	30	53.6046	31223		42	28	21	1.85405e-05	0	0.2414	334466	53.64
		TRUE	High	Mascot (A5)	Selected	[R].TTPSYVAFTDTER.[L]		1	1	P11144	P11144	0	2	1	0	1	1	744.354	1487.7	1487.7	-0.21	-0.00015	HCD (High Energy Collision Dissociation)	MS2	31.293	30	53.3468	34185		34	25	18	5.67664e-05	0	0.2454	14439298	53.63
		TRUE	High	Mascot (A5)	Selected	[R].TTPSYVAFTDTER.[L]		1	1	P11144	P11144	0	2	1	0	1	1	744.361	1487.71	1487.7	8.49	0.00631	HCD (High Energy Collision Dissociation)	MS2	0	30	53.4698	33937		51	29	22	2.67959e-06	0	0.2526	1267906	53.61
		TRUE	High	Mascot (A5)	Selected	[R].TTPSYVAFTDTER.[L]		1	1	P11144	P11144	0	2	1	0	1	1	744.351	1487.7	1487.7	-4.16	-0.00309	HCD (High Energy Collision Dissociation)	MS2	0	30	54.4434	32631		40	26	20	2.12829e-05	0	0.2717	2.2156e+06	54.71
		TRUE	High	Sequest HT (A2)	Unambiguous	[R].TTPSYVAFTDTER.[L]		2	2	PF3D7_0831700.1-p1	PF3D7_0831700.1-p1; PF3D7_0818900.1-p1	0	2	0.7448	0	1	1	744.359	1487.71	1487.7	6.78	0.00504	HCD (High Energy Collision Dissociation)	MS2	0	100	42.6105	15769	3.37					0	0.315	7846302	42.95
		TRUE	High	Mascot (A5)	Selected	[R].TTPSYVAFTDTER.[L]		1	1	P11144	P11144	0	2	1	0	1	1	744.359	1487.71	1487.7	6.59	0.0049	HCD (High Energy Collision Dissociation)	MS2	51.9751	30	54.4647	32650		40	28	21	3.17776e-05	0	0.3519	2.2156e+06	54.71
		TRUE	High	Sequest HT (A2)	Unambiguous	[R].TTPSYVAFTDTER.[L]		2	2	PF3D7_0831700.1-p1	PF3D7_0831700.1-p1; PF3D7_0818900.1-p1	0	2	0.7057	0	1	1	744.361	1487.71	1487.7	8.46	0.00629	HCD (High Energy Collision Dissociation)	MS2	12.5321	126.408	55.9785	37508	3.16					0	0.5766	1.92063e+06	55.99
		TRUE	High	Mascot (A5)	Selected	[R].TTPSYVAFTDTER.[L]		1	1	P11144	P11144	0	2	1	0	1	1	744.36	1487.71	1487.7	8.28	0.00616	HCD (High Energy Collision Dissociation)	MS2	26.8586	30	54.6055	31776		32	29	22	0.000218307	0.1105	0.6362
	TRUE	High	[K].ATAGDTHLGGEDFDNR.[L]			1	2	7	P11144	P11144 [233-248]	0	1675.73				992.6						204								863.1	340.3				Not Found	Not Found	Not Found	High	High	Not Found	Not Found	Not Found	Not Found	Peak Found	Not Found	Not Found	Not Found	High	Not Found
		Checked	Confidence	Identifying Node	PSM Ambiguity	Annotated Sequence	Modifications	# Protein Groups	# Proteins	Master Protein Accessions	Protein Accessions	# Missed Cleavages	Charge	DeltaScore	DeltaCn	Rank	Search Engine Rank	m/z [Da]	MH+ [Da]	Theo. MH+ [Da]	DeltaM [ppm]	Deltam/z [Da]	Activation Type	MS Order	Isolation Interference [%]	Ion Inject Time [ms]	RT [min]	First Scan	XCorr	Ions Score	Identity Strict	Identity Relaxed	Expectation Value	Percolator q-Value	Percolator PEP	Precursor Abundance	Apex RT [min]
		TRUE	High	Mascot (A5)	Unambiguous	[K].ATAGDTHLGGEDFDNR.[L]		1	1	P11144	P11144	0	2	1	0	1	1	838.376	1675.75	1675.73	8.72	0.00731	HCD (High Energy Collision Dissociation)	MS2	0	100	20.1641	5044		75	20	14	1.68644e-09	0	0.001824	1656760	20.13
		TRUE	High	Sequest HT (A2)	Unambiguous	[K].ATAGDTHLGGEDFDNR.[L]		1	1		PF3D7_0818900.1-p1	0	2	0.6568	0	1	1	838.376	1675.75	1675.73	8.72	0.00731	HCD (High Energy Collision Dissociation)	MS2	0	100	20.1641	5044	4.4					0	0.1607	1656760	20.13
		TRUE	High	Mascot (A5)	Selected	[K].ATAGDTHLGGEDFDNR.[L]		1	1	P11144	P11144	0	2	1	0	1	1	838.37	1675.73	1675.73	1.67	0.0014	HCD (High Energy Collision Dissociation)	MS2	0	56.929	23.3772	9770		47	20	14	1.05674e-06	0.0757	0.5522
		TRUE	High	Mascot (A5)	Selected	[K].ATAGDTHLGGEDFDNR.[L]		1	1	P11144	P11144	0	2	1	0	1	1	838.37	1675.73	1675.73	1.14	0.00096	HCD (High Energy Collision Dissociation)	MS2	24.2933	30	24.602	11010		44	20	14	2.20277e-06	0.3096	0.7829
		TRUE	High	Mascot (A5)	Selected	[K].ATAGDTHLGGEDFDNR.[L]		1	1	P11144	P11144	0	2	1	0	1	1	838.368	1675.73	1675.73	-1.73	-0.00145	HCD (High Energy Collision Dissociation)	MS2	50.0322	30	24.5472	11394		39	20	14	6.82292e-06	0.4416	0.8478
		TRUE	High	Mascot (A5)	Selected	[K].ATAGDTHLGGEDFDNR.[L]		1	1	P11144	P11144	0	2	1	0	1	1	838.37	1675.73	1675.73	0.68	0.00057	HCD (High Energy Collision Dissociation)	MS2	24.7267	30	23.6505	11337		31	20	14	3.90814e-05	0.6675	0.9311
		TRUE	High	Mascot (A5)	Selected	[K].ATAGDTHLGGEDFDNR.[L]		1	1	P11144	P11144	0	2	1	0	1	1	838.371	1675.73	1675.73	1.96	0.00164	HCD (High Energy Collision Dissociation)	MS2	71.4549	30	23.6366	11162		24	20	14	0.000198596	0.9654	1
	TRUE	High	[K].DAGTIAGLNVMR.[I]			1	2	7	P11144	P11144 [172-183]	0	1217.63		40.3		108.3		142.6	254.1	313.9		51.2	14.2	34.7	548.7	118.1	123.4	160.8	0.6	60.1	8.2	26.3	140.3		Not Found	Peak Found	Not Found	High	Not Found	Peak Found	Peak Found	High	Not Found	Peak Found	Peak Found	Peak Found	Peak Found	High	High
		Checked	Confidence	Identifying Node	PSM Ambiguity	Annotated Sequence	Modifications	# Protein Groups	# Proteins	Master Protein Accessions	Protein Accessions	# Missed Cleavages	Charge	DeltaScore	DeltaCn	Rank	Search Engine Rank	m/z [Da]	MH+ [Da]	Theo. MH+ [Da]	DeltaM [ppm]	Deltam/z [Da]	Activation Type	MS Order	Isolation Interference [%]	Ion Inject Time [ms]	RT [min]	First Scan	XCorr	Ions Score	Identity Strict	Identity Relaxed	Expectation Value	Percolator q-Value	Percolator PEP	Precursor Abundance	Apex RT [min]
		TRUE	High	Mascot (A5)	Selected	[K].DAGTIAGLNVMR.[I]		1	1	P11144	P11144	0	2	1	0	1	1	609.322	1217.64	1217.63	5.42	0.0033	HCD (High Energy Collision Dissociation)	MS2	58.0071	30	70.329	45636		41	30	24	4.36486e-05	0	0.0128	602646	70.29
		TRUE	High	Mascot (A5)	Unambiguous	[K].DAGTIAGLNVMR.[I]		1	1	P11144	P11144	0	2	1	0	1	1	609.32	1217.63	1217.63	1.05	0.00064	HCD (High Energy Collision Dissociation)	MS2	39.3904	49.6	63.7865	25457		50	30	23	4.58366e-06	0	0.02607	4717250	63.8
		TRUE	High	Mascot (A5)	Selected	[K].DAGTIAGLNVMR.[I]		1	1	P11144	P11144	0	2	1	0	1	1	609.323	1217.64	1217.63	6.64	0.00404	HCD (High Energy Collision Dissociation)	MS2	38.0632	30	70.6765	48636		40	29	23	4.26638e-05	0	0.02888	2.86718e+06	70.88
		TRUE	High	Mascot (A5)	Unambiguous	[K].DAGTIAGLNVMR.[I]		1	1	P11144	P11144	0	2	1	0	1	1	609.316	1217.63	1217.63	-4.51	-0.00275	HCD (High Energy Collision Dissociation)	MS2	56.1654	30	70.9041	49605		62	30	23	3.03538e-07	0	0.03025	2560816	70.98
		TRUE	High	Mascot (A5)	Selected	[K].DAGTIAGLNVMR.[I]		1	1	P11144	P11144	0	2	1	0	1	1	609.32	1217.63	1217.63	2.28	0.00139	HCD (High Energy Collision Dissociation)	MS2	38.8774	30	70.5563	45226		34	30	23	0.000175474	0	0.1631	764342	70.66
		TRUE	High	Sequest HT (A2)	Unambiguous	[K].DAGTIAGLNVMR.[I]		1	1		PF3D7_0818900.1-p1	0	2	0.5189	0	1	1	609.316	1217.63	1217.63	-4.51	-0.00275	HCD (High Energy Collision Dissociation)	MS2	56.1654	30	70.9041	49605	3.7					0	0.3226	2560816	70.98
		TRUE	High	Sequest HT (A2)	Unambiguous	[K].DAGTIAGLNVMR.[I]		1	1		PF3D7_0818900.1-p1	0	2	0.5344	0	1	1	609.32	1217.63	1217.63	1.05	0.00064	HCD (High Energy Collision Dissociation)	MS2	39.3904	49.6	63.7865	25457	3.78					0	0.329	4717250	63.8
TRUE	High	Master Protein	PF3D7_1246200.1-p1	Actin I [OS=Plasmodium falciparum 3D7]	0	5.775	7	3	46	3	1	376	41.8	5.34	641	73.64	3	3	cell organization and biogenesis;cellular component movement	cytoplasm;cytoskeleton	nucleotide binding;structural molecule activity	Pf00022	811495	PF3D7_1246200	ACT1	12		0	124.8	41.4	324.6	68.2	38.1	54.9	10.4		201.7	157	133.1	7.3	248.2	0.7	44	94.6	178.8	16.4	196	34.3	232.5
	Checked	Confidence	Annotated Sequence	Modifications	Modifications in Master Proteins	# Protein Groups	# Proteins	# PSMs	Master Protein Accessions	Positions in Master Proteins	# Missed Cleavages	Theo. MH+ [Da]	Abundances (Scaled): F1: Sample	Abundances (Scaled): F2: Sample	Abundances (Scaled): F3: Sample	Abundances (Scaled): F4: Sample	Abundances (Scaled): F5: Sample	Abundances (Scaled): F6: Sample	Abundances (Scaled): F7: Sample	Abundances (Scaled): F8: Sample	Abundances (Scaled): F9: Sample	Abundances (Scaled): F10: Sample	Abundances (Scaled): F11: Sample	Abundances (Scaled): F12: Sample	Abundances (Scaled): F13: Sample	Abundances (Scaled): F14: Sample	Abundances (Scaled): F15: Sample	Abundances (Scaled): F16: Sample	Abundances (Scaled): F20: Sample	Abundances (Scaled): F21: Sample	Abundances (Scaled): F22: Sample	Abundances (Scaled): F23: Sample	Abundances (Scaled): F24: Sample	Quan Info	Found in Sample: [S1] F1: Sample	Found in Sample: [S2] F2: Sample	Found in Sample: [S3] F3: Sample	Found in Sample: [S4] F4: Sample	Found in Sample: [S5] F5: Sample	Found in Sample: [S6] F6: Sample	Found in Sample: [S7] F7: Sample	Found in Sample: [S8] F8: Sample	Found in Sample: [S9] F9: Sample	Found in Sample: [S10] F10: Sample	Found in Sample: [S11] F11: Sample	Found in Sample: [S12] F12: Sample	Found in Sample: [S13] F13: Sample	Found in Sample: [S14] F14: Sample	Found in Sample: [S15] F15: Sample
	TRUE	High	[RK].AGLQFPVGR.[VI]			1	2	2	PF3D7_0617800.1-p1	PF3D7_0617800.1-p1 [22-30]	0	944.531																2400							Not Found	Not Found	Not Found	Not Found	Not Found	Not Found	Not Found	Not Found	Not Found	Not Found	Not Found	Not Found	Not Found	Not Found	Not Found
		Checked	Confidence	Identifying Node	PSM Ambiguity	Annotated Sequence	Modifications	# Protein Groups	# Proteins	Master Protein Accessions	Protein Accessions	# Missed Cleavages	Charge	DeltaScore	DeltaCn	Rank	Search Engine Rank	m/z [Da]	MH+ [Da]	Theo. MH+ [Da]	DeltaM [ppm]	Deltam/z [Da]	Activation Type	MS Order	Isolation Interference [%]	Ion Inject Time [ms]	RT [min]	First Scan	XCorr	Ions Score	Identity Strict	Identity Relaxed	Expectation Value	Percolator q-Value	Percolator PEP	Precursor Abundance	Apex RT [min]
		TRUE	High	Mascot (A5)	Unambiguous	[RK].AGLQFPVGR.[VI]		1	1	PF3D7_0617800.1-p1	PF3D7_0617800.1-p1	0	2	1	0	1	1	472.77	944.533	944.531	1.87	0.00088	HCD (High Energy Collision Dissociation)	MS2	0	30	53.6525	33104		69	30	23	5.46025e-08	0	0.08338	846125	53.85
		TRUE	High	Sequest HT (A2)	Unambiguous	[RK].AGLQFPVGR.[VI]		1	2	PF3D7_0617800.1-p1	PF3D7_0320900.1-p1; PF3D7_0617800.1-p1	0	2	0.6193	0	1	1	472.77	944.533	944.531	1.87	0.00088	HCD (High Energy Collision Dissociation)	MS2	0	30	53.6525	33104	3.52					0	0.5832	846125	53.85
TRUE	High	Master Protein	P04927	S-antigen protein OS=Plasmodium falciparum (isolate FC27 / Papua New Guinea) OX=5837 PE=4 SV=1	0	11.38	54	3	6	3	1	265	27.9	4.72	233		3					Pf05297, Pf05756						0		13.1		5.2	6.2		3.3							1.6	2349.8			9.3	3.2
	Checked	Confidence	Annotated Sequence	Modifications	Modifications in Master Proteins	# Protein Groups	# Proteins	# PSMs	Master Protein Accessions	Positions in Master Proteins	# Missed Cleavages	Theo. MH+ [Da]	Abundances (Scaled): F1: Sample	Abundances (Scaled): F2: Sample	Abundances (Scaled): F3: Sample	Abundances (Scaled): F4: Sample	Abundances (Scaled): F5: Sample	Abundances (Scaled): F6: Sample	Abundances (Scaled): F7: Sample	Abundances (Scaled): F8: Sample	Abundances (Scaled): F9: Sample	Abundances (Scaled): F10: Sample	Abundances (Scaled): F11: Sample	Abundances (Scaled): F12: Sample	Abundances (Scaled): F13: Sample	Abundances (Scaled): F14: Sample	Abundances (Scaled): F15: Sample	Abundances (Scaled): F16: Sample	Abundances (Scaled): F20: Sample	Abundances (Scaled): F21: Sample	Abundances (Scaled): F22: Sample	Abundances (Scaled): F23: Sample	Abundances (Scaled): F24: Sample	Quan Info	Found in Sample: [S1] F1: Sample	Found in Sample: [S2] F2: Sample	Found in Sample: [S3] F3: Sample	Found in Sample: [S4] F4: Sample	Found in Sample: [S5] F5: Sample	Found in Sample: [S6] F6: Sample	Found in Sample: [S7] F7: Sample	Found in Sample: [S8] F8: Sample	Found in Sample: [S9] F9: Sample	Found in Sample: [S10] F10: Sample	Found in Sample: [S11] F11: Sample	Found in Sample: [S12] F12: Sample	Found in Sample: [S13] F13: Sample	Found in Sample: [S14] F14: Sample	Found in Sample: [S15] F15: Sample
	TRUE	High	[K].GASTTAGSTTGATTGANAVQSK.[D]			1	2	2	P06719	P06719 [599-620]	0	1938.94																							Not Found	Not Found	Not Found	Not Found	Not Found	Not Found	Not Found	Not Found	Not Found	Not Found	Not Found	Not Found	Not Found	Not Found	Not Found
		Checked	Confidence	Identifying Node	PSM Ambiguity	Annotated Sequence	Modifications	# Protein Groups	# Proteins	Master Protein Accessions	Protein Accessions	# Missed Cleavages	Charge	DeltaScore	DeltaCn	Rank	Search Engine Rank	m/z [Da]	MH+ [Da]	Theo. MH+ [Da]	DeltaM [ppm]	Deltam/z [Da]	Activation Type	MS Order	Isolation Interference [%]	Ion Inject Time [ms]	RT [min]	First Scan	XCorr	Ions Score	Identity Strict	Identity Relaxed	Expectation Value	Percolator q-Value	Percolator PEP	Precursor Abundance	Apex RT [min]
		TRUE	High	Mascot (A5)	Selected	[K].GASTTAGSTTGATTGANAVQSK.[D]		1	2	P06719	P06719; P09346	0	2	1	0	1	1	969.972	1938.94	1938.94	0.13	0.00013	HCD (High Energy Collision Dissociation)	MS2	0	30	14.4319	3646		52	27	21	1.65173e-06	0	0.2389	472560	14.46
		TRUE	High	Mascot (A5)	Selected	[K].GASTTAGSTTGATTGANAVQSK.[D]		1	2	P06719	P06719; P09346	0	2	1	0	1	1	969.98	1938.95	1938.94	8.05	0.0078	HCD (High Energy Collision Dissociation)	MS2	0	30	14.4129	3635		66	29	23	1.02579e-07	0.8756	0.9623
TRUE	High	Master Protein	PF3D7_1035200.1-p1	S-antigen [OS=Plasmodium falciparum 3D7]	0	0.726	4	2	4	2	1	585	62.9	4.4	71	3.26	2	1				Pf05756	810500	PF3D7_1035200	PF10_0343	10		0			39.5		54		833.7				31.4			26.3						53.2
	Checked	Confidence	Annotated Sequence	Modifications	Modifications in Master Proteins	# Protein Groups	# Proteins	# PSMs	Master Protein Accessions	Positions in Master Proteins	# Missed Cleavages	Theo. MH+ [Da]	Abundances (Scaled): F1: Sample	Abundances (Scaled): F2: Sample	Abundances (Scaled): F3: Sample	Abundances (Scaled): F4: Sample	Abundances (Scaled): F5: Sample	Abundances (Scaled): F6: Sample	Abundances (Scaled): F7: Sample	Abundances (Scaled): F8: Sample	Abundances (Scaled): F9: Sample	Abundances (Scaled): F10: Sample	Abundances (Scaled): F11: Sample	Abundances (Scaled): F12: Sample	Abundances (Scaled): F13: Sample	Abundances (Scaled): F14: Sample	Abundances (Scaled): F15: Sample	Abundances (Scaled): F16: Sample	Abundances (Scaled): F20: Sample	Abundances (Scaled): F21: Sample	Abundances (Scaled): F22: Sample	Abundances (Scaled): F23: Sample	Abundances (Scaled): F24: Sample	Quan Info	Found in Sample: [S1] F1: Sample	Found in Sample: [S2] F2: Sample	Found in Sample: [S3] F3: Sample	Found in Sample: [S4] F4: Sample	Found in Sample: [S5] F5: Sample	Found in Sample: [S6] F6: Sample	Found in Sample: [S7] F7: Sample	Found in Sample: [S8] F8: Sample	Found in Sample: [S9] F9: Sample	Found in Sample: [S10] F10: Sample	Found in Sample: [S11] F11: Sample	Found in Sample: [S12] F12: Sample	Found in Sample: [S13] F13: Sample	Found in Sample: [S14] F14: Sample	Found in Sample: [S15] F15: Sample
	TRUE	High	[K].NAEMHDECVNICEK.[Y]	2xCarbamidomethyl [C8; C12]		1	1	1	PF3D7_0207700.1-p1	PF3D7_0207700.1-p1 [920-933]	0	1748.7																						No Quan Values	Not Found	Not Found	Not Found	High	Not Found	Not Found	Not Found	Not Found	Not Found	Not Found	Not Found	Not Found	Not Found	Not Found	Not Found
		Checked	Confidence	Identifying Node	PSM Ambiguity	Annotated Sequence	Modifications	# Protein Groups	# Proteins	Master Protein Accessions	Protein Accessions	# Missed Cleavages	Charge	DeltaScore	DeltaCn	Rank	Search Engine Rank	m/z [Da]	MH+ [Da]	Theo. MH+ [Da]	DeltaM [ppm]	Deltam/z [Da]	Activation Type	MS Order	Isolation Interference [%]	Ion Inject Time [ms]	RT [min]	First Scan	XCorr	Ions Score	Identity Strict	Identity Relaxed	Expectation Value	Percolator q-Value	Percolator PEP	Precursor Abundance	Apex RT [min]
		TRUE	High	Sequest HT (A2)	Unambiguous	[K].NAEMHDEcVNIcEK.[Y]	C8(Carbamidomethyl); C12(Carbamidomethyl)	1	1	PF3D7_0207700.1-p1	PF3D7_0207700.1-p1	0	2	0.8475	0	1	1	874.864	1748.72	1748.7	9.74	0.00852	HCD (High Energy Collision Dissociation)	MS2	0	100	18.2348	4077	4.59					0	0.1243
	TRUE	High	[K].YLLPNLKQPITSIQVHSWTGTK.[E]			1	1	1	PF3D7_0207700.1-p1	PF3D7_0207700.1-p1 [215-236]	1	2524.39				42.6			439.5	289.4		53.4				227.6	414.7	87.4		155.9		68.3	139.2		Not Found	Not Found	Not Found	High	Not Found	Not Found	Peak Found	Peak Found	Not Found	Peak Found	Not Found	Not Found	Not Found	Peak Found	Peak Found
		Checked	Confidence	Identifying Node	PSM Ambiguity	Annotated Sequence	Modifications	# Protein Groups	# Proteins	Master Protein Accessions	Protein Accessions	# Missed Cleavages	Charge	DeltaScore	DeltaCn	Rank	Search Engine Rank	m/z [Da]	MH+ [Da]	Theo. MH+ [Da]	DeltaM [ppm]	Deltam/z [Da]	Activation Type	MS Order	Isolation Interference [%]	Ion Inject Time [ms]	RT [min]	First Scan	XCorr	Ions Score	Identity Strict	Identity Relaxed	Expectation Value	Percolator q-Value	Percolator PEP	Precursor Abundance	Apex RT [min]
		TRUE	High	Sequest HT (A2)	Unambiguous	[K].YLLPNLKQPITSIQVHSWTGTK.[E]		1	1	PF3D7_0207700.1-p1	PF3D7_0207700.1-p1	1	4	0.6724	0	1	1	631.855	2524.4	2524.39	2.55	0.00161	HCD (High Energy Collision Dissociation)	MS2	37.4872	100	87.1896	36219	6.99					0	0.152	586297	87.22
	TRUE	High	[K].GKEQEASPAEGLSGVLNPTK.[E]			1	1	2	PF3D7_0207700.1-p1	PF3D7_0207700.1-p1 [854-873]	1	2012.03		40.5		141.7		107.9	26.9				169.3						1413.7		158.3				Not Found	Peak Found	Not Found	High	Not Found	Peak Found	Peak Found	Not Found	Not Found	Not Found	Peak Found	Not Found	Not Found	Not Found	Not Found
		Checked	Confidence	Identifying Node	PSM Ambiguity	Annotated Sequence	Modifications	# Protein Groups	# Proteins	Master Protein Accessions	Protein Accessions	# Missed Cleavages	Charge	DeltaScore	DeltaCn	Rank	Search Engine Rank	m/z [Da]	MH+ [Da]	Theo. MH+ [Da]	DeltaM [ppm]	Deltam/z [Da]	Activation Type	MS Order	Isolation Interference [%]	Ion Inject Time [ms]	RT [min]	First Scan	XCorr	Ions Score	Identity Strict	Identity Relaxed	Expectation Value	Percolator q-Value	Percolator PEP	Precursor Abundance	Apex RT [min]
		TRUE	High	Sequest HT (A2)	Unambiguous	[K].GKEQEASPAEGLSGVLNPTK.[E]		1	1	PF3D7_0207700.1-p1	PF3D7_0207700.1-p1	1	2	0.8124	0	1	1	1006.53	2012.04	2012.03	7.33	0.00738	HCD (High Energy Collision Dissociation)	MS2	21.3324	100	41.5157	15280	4.53					0	0.3051	234028	41.58
		TRUE	High	Sequest HT (A2)	Unambiguous	[K].GKEQEASPAEGLSGVLNPTK.[E]		1	1	PF3D7_0207700.1-p1	PF3D7_0207700.1-p1	1	3	0.6296	0	1	1	671.352	2012.04	2012.03	5.84	0.00392	HCD (High Energy Collision Dissociation)	MS2	54.6856	100	41.5315	15287	5.13					0	0.3103	490151	41.55
TRUE	High	Master Protein	PF3D7_0207600.1-p1	Serine repeat antigen 5 [OS=Plasmodium falciparum 3D7]	0	2.852	2	2	2	2	1	997	111.7	5.41	91		2		metabolic process;regulation of biological process	vacuole	catalytic activity;protein binding	Pf00112	812668	PF3D7_0207600	SERA-5	2		0	232.1				18.8	62.4	14.7	59.1	277.2		3.4	410.9	2.4		185.9		819.6			142.8
	Checked	Confidence	Annotated Sequence	Modifications	Modifications in Master Proteins	# Protein Groups	# Proteins	# PSMs	Master Protein Accessions	Positions in Master Proteins	# Missed Cleavages	Theo. MH+ [Da]	Abundances (Scaled): F1: Sample	Abundances (Scaled): F2: Sample	Abundances (Scaled): F3: Sample	Abundances (Scaled): F4: Sample	Abundances (Scaled): F5: Sample	Abundances (Scaled): F6: Sample	Abundances (Scaled): F7: Sample	Abundances (Scaled): F8: Sample	Abundances (Scaled): F9: Sample	Abundances (Scaled): F10: Sample	Abundances (Scaled): F11: Sample	Abundances (Scaled): F12: Sample	Abundances (Scaled): F13: Sample	Abundances (Scaled): F14: Sample	Abundances (Scaled): F15: Sample	Abundances (Scaled): F16: Sample	Abundances (Scaled): F20: Sample	Abundances (Scaled): F21: Sample	Abundances (Scaled): F22: Sample	Abundances (Scaled): F23: Sample	Abundances (Scaled): F24: Sample	Quan Info	Found in Sample: [S1] F1: Sample	Found in Sample: [S2] F2: Sample	Found in Sample: [S3] F3: Sample	Found in Sample: [S4] F4: Sample	Found in Sample: [S5] F5: Sample	Found in Sample: [S6] F6: Sample	Found in Sample: [S7] F7: Sample	Found in Sample: [S8] F8: Sample	Found in Sample: [S9] F9: Sample	Found in Sample: [S10] F10: Sample	Found in Sample: [S11] F11: Sample	Found in Sample: [S12] F12: Sample	Found in Sample: [S13] F13: Sample	Found in Sample: [S14] F14: Sample	Found in Sample: [S15] F15: Sample
	TRUE	High	[K].GVVDSDDLPLNVSR.[E]			1	1	9	PF3D7_1222300.1-p1	PF3D7_1222300.1-p1 [426-439]	0	1485.75			72.1	65.1	163.6	100.6	62.4	161.7	260.8	34.1		346.2	133.6	140.5	105.4	105.5		123.9	295.5	44.4	49.1		Not Found	Not Found	Peak Found	High	High	Peak Found	Peak Found	Peak Found	High	Peak Found	Not Found	High	Peak Found	High	Peak Found
		Checked	Confidence	Identifying Node	PSM Ambiguity	Annotated Sequence	Modifications	# Protein Groups	# Proteins	Master Protein Accessions	Protein Accessions	# Missed Cleavages	Charge	DeltaScore	DeltaCn	Rank	Search Engine Rank	m/z [Da]	MH+ [Da]	Theo. MH+ [Da]	DeltaM [ppm]	Deltam/z [Da]	Activation Type	MS Order	Isolation Interference [%]	Ion Inject Time [ms]	RT [min]	First Scan	XCorr	Ions Score	Identity Strict	Identity Relaxed	Expectation Value	Percolator q-Value	Percolator PEP	Precursor Abundance	Apex RT [min]
		TRUE	High	Sequest HT (A2)	Unambiguous	[K].GVVDSDDLPLNVSR.[E]		1	1	PF3D7_1222300.1-p1	PF3D7_1222300.1-p1	0	2	0.7649	0	1	1	743.383	1485.76	1485.75	2.32	0.00173	HCD (High Energy Collision Dissociation)	MS2	11.0456	30	71.1652	32780	3.7					0	0.1311	1.71563e+06	71.32
		TRUE	High	Sequest HT (A2)	Unambiguous	[K].GVVDSDDLPLNVSR.[E]		1	1	PF3D7_1222300.1-p1	PF3D7_1222300.1-p1	0	2	0.7319	0	1	1	743.387	1485.77	1485.75	7.68	0.00571	HCD (High Energy Collision Dissociation)	MS2	0	30	68.9502	47150	4.14					0	0.1431	13533719	69.05
		TRUE	High	Sequest HT (A2)	Unambiguous	[K].GVVDSDDLPLNVSR.[E]		1	1	PF3D7_1222300.1-p1	PF3D7_1222300.1-p1	0	2	0.656	0	1	1	743.385	1485.76	1485.75	5.65	0.0042	HCD (High Energy Collision Dissociation)	MS2	11.4595	30	68.1503	45048	3.43					0	0.1609	3365493	68.27
		TRUE	High	Sequest HT (A2)	Unambiguous	[K].GVVDSDDLPLNVSR.[E]		1	1	PF3D7_1222300.1-p1	PF3D7_1222300.1-p1	0	2	0.7479	0	1	1	743.381	1485.75	1485.75	-0.4	-0.0003	HCD (High Energy Collision Dissociation)	MS2	27.6144	30	69.0683	45017	3.57					0	0.1839	14153619	69.28
		TRUE	High	Sequest HT (A2)	Unambiguous	[K].GVVDSDDLPLNVSR.[E]		1	1	PF3D7_1222300.1-p1	PF3D7_1222300.1-p1	0	2	0.6192	0	1	1	743.382	1485.76	1485.75	1.1	0.00081	HCD (High Energy Collision Dissociation)	MS2	14.0196	35.933	68.3193	46297	4.07					0	0.189	4.51491e+06	68.36
		TRUE	High	Sequest HT (A2)	Unambiguous	[K].GVVDSDDLPLNVSR.[E]		1	1	PF3D7_1222300.1-p1	PF3D7_1222300.1-p1	0	2	0.6339	0	1	1	743.386	1485.76	1485.75	6.55	0.00487	HCD (High Energy Collision Dissociation)	MS2	26.3461	100	62.4802	24865	3.66					0	0.2189	1.11816e+06	62.52
		TRUE	High	Sequest HT (A2)	Unambiguous	[K].GVVDSDDLPLNVSR.[E]		1	1	PF3D7_1222300.1-p1	PF3D7_1222300.1-p1	0	2	0.707	0	1	1	743.383	1485.76	1485.75	2.6	0.00193	HCD (High Energy Collision Dissociation)	MS2	38.3331	30	69.2663	42879	3.72					0	0.2292	3.2169e+06	69.42
		TRUE	High	Sequest HT (A2)	Unambiguous	[K].GVVDSDDLPLNVSR.[E]		1	1	PF3D7_1222300.1-p1	PF3D7_1222300.1-p1	0	2	0.6869	0	1	1	743.383	1485.76	1485.75	3.58	0.00266	HCD (High Energy Collision Dissociation)	MS2	0	30	72.7203	45271	3.29					0	0.2445	4620486	72.96
		TRUE	High	Sequest HT (A2)	Unambiguous	[K].GVVDSDDLPLNVSR.[E]		1	1	PF3D7_1222300.1-p1	PF3D7_1222300.1-p1	0	2	0.6126	0	1	1	743.38	1485.75	1485.75	-1.09	-0.00081	HCD (High Energy Collision Dissociation)	MS2	8.49559	30	66.6667	45636	3.33					0	0.26	7120273	66.83
TRUE	High	Master Protein	P11144	Heat shock 70 kDa protein OS=Plasmodium falciparum OX=5833 PE=2 SV=2	0	6.345	6	3	27	2	1	681	74.2	5.67	636		3		cell organization and biogenesis		catalytic activity;nucleotide binding	Pf00012, Pf01968, Pf06723						0	141		137.3	244.8	302.3		56.9	13.7	33.4	528.4	113.8	118.9	154.9	74.7	35.9	134.2	0.6	89.7	20.4	25.3	135.1
TRUE	High	Master Protein	P06719	Knob-associated histidine-rich protein OS=Plasmodium falciparum (isolate NF7 / Ghana) OX=5842 GN=SD17 PE=3 SV=1	0	0.622	3	1	2	1	1	657	71.9	9.28	95		1			extracellular								0															2400
	Checked	Confidence	Annotated Sequence	Modifications	Modifications in Master Proteins	# Protein Groups	# Proteins	# PSMs	Master Protein Accessions	Positions in Master Proteins	# Missed Cleavages	Theo. MH+ [Da]	Abundances (Scaled): F1: Sample	Abundances (Scaled): F2: Sample	Abundances (Scaled): F3: Sample	Abundances (Scaled): F4: Sample	Abundances (Scaled): F5: Sample	Abundances (Scaled): F6: Sample	Abundances (Scaled): F7: Sample	Abundances (Scaled): F8: Sample	Abundances (Scaled): F9: Sample	Abundances (Scaled): F10: Sample	Abundances (Scaled): F11: Sample	Abundances (Scaled): F12: Sample	Abundances (Scaled): F13: Sample	Abundances (Scaled): F14: Sample	Abundances (Scaled): F15: Sample	Abundances (Scaled): F16: Sample	Abundances (Scaled): F20: Sample	Abundances (Scaled): F21: Sample	Abundances (Scaled): F22: Sample	Abundances (Scaled): F23: Sample	Abundances (Scaled): F24: Sample	Quan Info	Found in Sample: [S1] F1: Sample	Found in Sample: [S2] F2: Sample	Found in Sample: [S3] F3: Sample	Found in Sample: [S4] F4: Sample	Found in Sample: [S5] F5: Sample	Found in Sample: [S6] F6: Sample	Found in Sample: [S7] F7: Sample	Found in Sample: [S8] F8: Sample	Found in Sample: [S9] F9: Sample	Found in Sample: [S10] F10: Sample	Found in Sample: [S11] F11: Sample	Found in Sample: [S12] F12: Sample	Found in Sample: [S13] F13: Sample	Found in Sample: [S14] F14: Sample	Found in Sample: [S15] F15: Sample
	TRUE	High	[K].SKNSIINMLIGM.[-]			1	1	3	PF3D7_1035200.1-p1	PF3D7_1035200.1-p1 [574-585]	1	1320.7										2400													Not Found	Not Found	Not Found	Not Found	Not Found	Not Found	Not Found	Not Found	Not Found	High	Not Found	Not Found	Not Found	Not Found	Not Found
		Checked	Confidence	Identifying Node	PSM Ambiguity	Annotated Sequence	Modifications	# Protein Groups	# Proteins	Master Protein Accessions	Protein Accessions	# Missed Cleavages	Charge	DeltaScore	DeltaCn	Rank	Search Engine Rank	m/z [Da]	MH+ [Da]	Theo. MH+ [Da]	DeltaM [ppm]	Deltam/z [Da]	Activation Type	MS Order	Isolation Interference [%]	Ion Inject Time [ms]	RT [min]	First Scan	XCorr	Ions Score	Identity Strict	Identity Relaxed	Expectation Value	Percolator q-Value	Percolator PEP	Precursor Abundance	Apex RT [min]
		TRUE	High	Mascot (A5)	Unambiguous	[K].SKNSIINMLIGM.[-]		1	1	PF3D7_1035200.1-p1	PF3D7_1035200.1-p1	1	2	1	0	1	1	660.858	1320.71	1320.7	5.2	0.00343	HCD (High Energy Collision Dissociation)	MS2	2.10184	30	122.031	84896		50	29	23	4.00922e-06	0.06012	0.5057	1.15242e+06	122.16
		TRUE	High	Sequest HT (A2)	Unambiguous	[K].SKNSIINMLIGM.[-]		1	1	PF3D7_1035200.1-p1	PF3D7_1035200.1-p1	1	2	0.7147	0	1	1	660.858	1320.71	1320.7	5.2	0.00343	HCD (High Energy Collision Dissociation)	MS2	2.10184	30	122.031	84896	3.26					0	0.5189	1.15242e+06	122.16
		TRUE	High	Mascot (A5)	Selected	[K].SKNSIINMLIGM.[-]		1	1	PF3D7_1035200.1-p1	PF3D7_1035200.1-p1	1	2	1	0	1	1	660.856	1320.7	1320.7	2.52	0.00166	HCD (High Energy Collision Dissociation)	MS2	21.3747	30	121.361	84343		33	25	18	6.77784e-05	0.2263	0.7353	1.63646e+06	121.47
	TRUE	High	[K].NTDEGLSNIYGAK.[Y]			1	1	1	PF3D7_1035200.1-p1	PF3D7_1035200.1-p1 [27-39]	0	1381.66	1792					51.9		71		339.2				41.2						70			Peak Found	Not Found	Not Found	Not Found	Not Found	Peak Found	Not Found	Peak Found	Not Found	High	Not Found	Not Found	Not Found	Peak Found	Not Found
		Checked	Confidence	Identifying Node	PSM Ambiguity	Annotated Sequence	Modifications	# Protein Groups	# Proteins	Master Protein Accessions	Protein Accessions	# Missed Cleavages	Charge	DeltaScore	DeltaCn	Rank	Search Engine Rank	m/z [Da]	MH+ [Da]	Theo. MH+ [Da]	DeltaM [ppm]	Deltam/z [Da]	Activation Type	MS Order	Isolation Interference [%]	Ion Inject Time [ms]	RT [min]	First Scan	XCorr	Ions Score	Identity Strict	Identity Relaxed	Expectation Value	Percolator q-Value	Percolator PEP	Precursor Abundance	Apex RT [min]
		TRUE	High	Mascot (A5)	Selected	[K].NTDEGLSNIYGAK.[Y]		1	1	PF3D7_1035200.1-p1	PF3D7_1035200.1-p1	0	2	1	0	1	1	691.331	1381.66	1381.66	-3.06	-0.00212	HCD (High Energy Collision Dissociation)	MS2	48.3341	30	43.0632	22848		29	26	20	0.000265479	0.005607	0.3718	1.24836e+06	43.08
TRUE	High	Master Protein	PF3D7_1105000.1-p1	histone H4 [OS=Plasmodium falciparum 3D7]	0	0.457	12	1	2	1	1	103	11.4	11.22		6.89		1	cell organization and biogenesis;metabolic process	chromosome;nucleus	DNA binding;protein binding	Pf00125, Pf15630	810613	PF3D7_1105000	PF11_0061	11		0		22	7.4	14.3	38.8		63.3	18.8		12	45.3		549.6	0.9	14.8	45.9	989.5	79	222.4	41.3	94.3
	Checked	Confidence	Annotated Sequence	Modifications	Modifications in Master Proteins	# Protein Groups	# Proteins	# PSMs	Master Protein Accessions	Positions in Master Proteins	# Missed Cleavages	Theo. MH+ [Da]	Abundances (Scaled): F1: Sample	Abundances (Scaled): F2: Sample	Abundances (Scaled): F3: Sample	Abundances (Scaled): F4: Sample	Abundances (Scaled): F5: Sample	Abundances (Scaled): F6: Sample	Abundances (Scaled): F7: Sample	Abundances (Scaled): F8: Sample	Abundances (Scaled): F9: Sample	Abundances (Scaled): F10: Sample	Abundances (Scaled): F11: Sample	Abundances (Scaled): F12: Sample	Abundances (Scaled): F13: Sample	Abundances (Scaled): F14: Sample	Abundances (Scaled): F15: Sample	Abundances (Scaled): F16: Sample	Abundances (Scaled): F20: Sample	Abundances (Scaled): F21: Sample	Abundances (Scaled): F22: Sample	Abundances (Scaled): F23: Sample	Abundances (Scaled): F24: Sample	Quan Info	Found in Sample: [S1] F1: Sample	Found in Sample: [S2] F2: Sample	Found in Sample: [S3] F3: Sample	Found in Sample: [S4] F4: Sample	Found in Sample: [S5] F5: Sample	Found in Sample: [S6] F6: Sample	Found in Sample: [S7] F7: Sample	Found in Sample: [S8] F8: Sample	Found in Sample: [S9] F9: Sample	Found in Sample: [S10] F10: Sample	Found in Sample: [S11] F11: Sample	Found in Sample: [S12] F12: Sample	Found in Sample: [S13] F13: Sample	Found in Sample: [S14] F14: Sample	Found in Sample: [S15] F15: Sample
	TRUE	High	[R].DNIQGITKPAIR.[R]			1	1	2	PF3D7_1105000.1-p1	PF3D7_1105000.1-p1 [25-36]	0	1325.75	23.4	72.8	44.1		22	7.4	14.3	38.8		63.3	18.8		12	45.3		549.6	989.5	79	222.4	41.3	94.3		Peak Found	Peak Found	Peak Found	Not Found	Peak Found	Peak Found	Peak Found	Peak Found	Not Found	Peak Found	Peak Found	Not Found	Peak Found	Peak Found	Not Found
		Checked	Confidence	Identifying Node	PSM Ambiguity	Annotated Sequence	Modifications	# Protein Groups	# Proteins	Master Protein Accessions	Protein Accessions	# Missed Cleavages	Charge	DeltaScore	DeltaCn	Rank	Search Engine Rank	m/z [Da]	MH+ [Da]	Theo. MH+ [Da]	DeltaM [ppm]	Deltam/z [Da]	Activation Type	MS Order	Isolation Interference [%]	Ion Inject Time [ms]	RT [min]	First Scan	XCorr	Ions Score	Identity Strict	Identity Relaxed	Expectation Value	Percolator q-Value	Percolator PEP	Precursor Abundance	Apex RT [min]
		TRUE	High	Sequest HT (A2)	Unambiguous	[R].DNIQGITKPAIR.[R]		1	1	PF3D7_1105000.1-p1	PF3D7_1105000.1-p1	0	2	0.7382	0	1	1	663.381	1325.75	1325.75	0.36	0.00024	HCD (High Energy Collision Dissociation)	MS2	0.31057	16.36	30.4369	14859	3.4					0	0.3494	83554816	30.25
		TRUE	High	Sequest HT (A2)	Unambiguous	[R].DNIQGITKPAIR.[R]		1	1	PF3D7_1105000.1-p1	PF3D7_1105000.1-p1	0	2	0.7163	0	1	1	663.382	1325.76	1325.75	2.48	0.00165	HCD (High Energy Collision Dissociation)	MS2	0.498997	11.898	30.2191	14711	3.49					0	0.3591	83554816	30.25
TRUE	High	Master Protein	PF3D7_1035400.1-p1	merozoite surface protein 3 [OS=Plasmodium falciparum 3D7]	0	0.702	5	1	1	1	1	354	40.1	4.69		5.39		1		cell surface;membrane		Pf07133	810502	PF3D7_1035400	SPAM	10	Malaria	0
	Checked	Confidence	Annotated Sequence	Modifications	Modifications in Master Proteins	# Protein Groups	# Proteins	# PSMs	Master Protein Accessions	Positions in Master Proteins	# Missed Cleavages	Theo. MH+ [Da]	Abundances (Scaled): F1: Sample	Abundances (Scaled): F2: Sample	Abundances (Scaled): F3: Sample	Abundances (Scaled): F4: Sample	Abundances (Scaled): F5: Sample	Abundances (Scaled): F6: Sample	Abundances (Scaled): F7: Sample	Abundances (Scaled): F8: Sample	Abundances (Scaled): F9: Sample	Abundances (Scaled): F10: Sample	Abundances (Scaled): F11: Sample	Abundances (Scaled): F12: Sample	Abundances (Scaled): F13: Sample	Abundances (Scaled): F14: Sample	Abundances (Scaled): F15: Sample	Abundances (Scaled): F16: Sample	Abundances (Scaled): F20: Sample	Abundances (Scaled): F21: Sample	Abundances (Scaled): F22: Sample	Abundances (Scaled): F23: Sample	Abundances (Scaled): F24: Sample	Quan Info	Found in Sample: [S1] F1: Sample	Found in Sample: [S2] F2: Sample	Found in Sample: [S3] F3: Sample	Found in Sample: [S4] F4: Sample	Found in Sample: [S5] F5: Sample	Found in Sample: [S6] F6: Sample	Found in Sample: [S7] F7: Sample	Found in Sample: [S8] F8: Sample	Found in Sample: [S9] F9: Sample	Found in Sample: [S10] F10: Sample	Found in Sample: [S11] F11: Sample	Found in Sample: [S12] F12: Sample	Found in Sample: [S13] F13: Sample	Found in Sample: [S14] F14: Sample	Found in Sample: [S15] F15: Sample
	TRUE	High	[K].GNNQIDSTLKDLVEELSK.[Y]			1	1	1	PF3D7_1035400.1-p1	PF3D7_1035400.1-p1 [332-349]	1	2003.03																						No Quan Values	Not Found	Not Found	Not Found	High	Not Found	Not Found	Not Found	Not Found	Not Found	Not Found	Not Found	Not Found	Not Found	Not Found	Not Found
		Checked	Confidence	Identifying Node	PSM Ambiguity	Annotated Sequence	Modifications	# Protein Groups	# Proteins	Master Protein Accessions	Protein Accessions	# Missed Cleavages	Charge	DeltaScore	DeltaCn	Rank	Search Engine Rank	m/z [Da]	MH+ [Da]	Theo. MH+ [Da]	DeltaM [ppm]	Deltam/z [Da]	Activation Type	MS Order	Isolation Interference [%]	Ion Inject Time [ms]	RT [min]	First Scan	XCorr	Ions Score	Identity Strict	Identity Relaxed	Expectation Value	Percolator q-Value	Percolator PEP	Precursor Abundance	Apex RT [min]
		TRUE	High	Sequest HT (A2)	Unambiguous	[K].GNNQIDSTLKDLVEELSK.[Y]		1	1	PF3D7_1035400.1-p1	PF3D7_1035400.1-p1	1	3	0.7384	0	1	1	668.353	2003.04	2003.03	7.69	0.00514	HCD (High Energy Collision Dissociation)	MS2	24.5329	100	144.571	62279	5.39					0	0.1988	126653	144.86
TRUE	High	Master Protein	PF3D7_1419800.1-p1	glutathione reductase [OS=Plasmodium falciparum 3D7]	0	2.71	3	1	6	1	1	500	56.5	7.94	144	3.19	1	1	cellular homeostasis;metabolic process;regulation of biological process;response to stimulus	cytoplasm	antioxidant activity;catalytic activity;nucleotide binding	Pf00070, Pf02852, Pf07992	811773	PF3D7_1419800.1	PF14_0192	14	Glutathione metabolism	0		30.7	80	141.5	104.9	116.5	199.7			160.6	131.9	488.2	153.9	29.5	32.7	46.2		275.3	170.7	164.8	72.7
	Checked	Confidence	Annotated Sequence	Modifications	Modifications in Master Proteins	# Protein Groups	# Proteins	# PSMs	Master Protein Accessions	Positions in Master Proteins	# Missed Cleavages	Theo. MH+ [Da]	Abundances (Scaled): F1: Sample	Abundances (Scaled): F2: Sample	Abundances (Scaled): F3: Sample	Abundances (Scaled): F4: Sample	Abundances (Scaled): F5: Sample	Abundances (Scaled): F6: Sample	Abundances (Scaled): F7: Sample	Abundances (Scaled): F8: Sample	Abundances (Scaled): F9: Sample	Abundances (Scaled): F10: Sample	Abundances (Scaled): F11: Sample	Abundances (Scaled): F12: Sample	Abundances (Scaled): F13: Sample	Abundances (Scaled): F14: Sample	Abundances (Scaled): F15: Sample	Abundances (Scaled): F16: Sample	Abundances (Scaled): F20: Sample	Abundances (Scaled): F21: Sample	Abundances (Scaled): F22: Sample	Abundances (Scaled): F23: Sample	Abundances (Scaled): F24: Sample	Quan Info	Found in Sample: [S1] F1: Sample	Found in Sample: [S2] F2: Sample	Found in Sample: [S3] F3: Sample	Found in Sample: [S4] F4: Sample	Found in Sample: [S5] F5: Sample	Found in Sample: [S6] F6: Sample	Found in Sample: [S7] F7: Sample	Found in Sample: [S8] F8: Sample	Found in Sample: [S9] F9: Sample	Found in Sample: [S10] F10: Sample	Found in Sample: [S11] F11: Sample	Found in Sample: [S12] F12: Sample	Found in Sample: [S13] F13: Sample	Found in Sample: [S14] F14: Sample	Found in Sample: [S15] F15: Sample
	TRUE	High	[R].LGGTCVNVGCVPK.[K]	2xCarbamidomethyl [C5; C10]		1	3	6	PF3D7_1419800.1-p1	PF3D7_1419800.1-p1 [36-48]	0	1360.67					30.7	80	141.5	104.9	116.5	199.7			160.6	131.9	488.2	153.9		275.3	170.7	164.8	72.7		Not Found	Not Found	Not Found	Not Found	High	Peak Found	High	High	Peak Found	Peak Found	Not Found	Not Found	Peak Found	Peak Found	Peak Found
		Checked	Confidence	Identifying Node	PSM Ambiguity	Annotated Sequence	Modifications	# Protein Groups	# Proteins	Master Protein Accessions	Protein Accessions	# Missed Cleavages	Charge	DeltaScore	DeltaCn	Rank	Search Engine Rank	m/z [Da]	MH+ [Da]	Theo. MH+ [Da]	DeltaM [ppm]	Deltam/z [Da]	Activation Type	MS Order	Isolation Interference [%]	Ion Inject Time [ms]	RT [min]	First Scan	XCorr	Ions Score	Identity Strict	Identity Relaxed	Expectation Value	Percolator q-Value	Percolator PEP	Precursor Abundance	Apex RT [min]
		TRUE	High	Mascot (A5)	Unambiguous	[R].LGGTcVNVGcVPK.[K]	C5(Carbamidomethyl); C10(Carbamidomethyl)	1	2	PF3D7_1419800.1-p1	Q94655; PF3D7_1419800.1-p1	0	2	1	0	1	1	680.839	1360.67	1360.67	-0.35	-0.00024	HCD (High Energy Collision Dissociation)	MS2	48.165	30	38.7622	21187		62	31	24	3.79632e-07	0	0.001949	9234335	38.84
		TRUE	High	Mascot (A5)	Selected	[R].LGGTcVNVGcVPK.[K]	C5(Carbamidomethyl); C10(Carbamidomethyl)	1	2	PF3D7_1419800.1-p1	Q94655; PF3D7_1419800.1-p1	0	2	1	0	1	1	680.84	1360.67	1360.67	1.12	0.00076	HCD (High Energy Collision Dissociation)	MS2	38.4381	30	37.6368	21432		48	31	24	9.34034e-06	0	0.0208	1939311	37.65
		TRUE	High	Mascot (A5)	Selected	[R].LGGTcVNVGcVPK.[K]	C5(Carbamidomethyl); C10(Carbamidomethyl)	1	2	PF3D7_1419800.1-p1	Q94655; PF3D7_1419800.1-p1	0	2	1	0	1	1	680.841	1360.68	1360.67	2.99	0.00203	HCD (High Energy Collision Dissociation)	MS2	40.602	30	39.0933	21459		40	31	24	5.2163e-05	0	0.03661
		TRUE	High	Mascot (A5)	Selected	[R].LGGTcVNVGcVPK.[K]	C5(Carbamidomethyl); C10(Carbamidomethyl)	1	2	PF3D7_1419800.1-p1	Q94655; PF3D7_1419800.1-p1	0	2	1	0	1	1	680.84	1360.67	1360.67	0.65	0.00045	HCD (High Energy Collision Dissociation)	MS2	25.2295	30	38.6563	21750		54	31	24	2.30336e-06	0	0.04212	1.25397e+06	38.7
		TRUE	High	Sequest HT (A2)	Unambiguous	[R].LGGTcVNVGcVPK.[K]	C5(Carbamidomethyl); C10(Carbamidomethyl)	1	2	PF3D7_1419800.1-p1	PF3D7_1419800.1-p1; PF3D7_1419800.2-p1	0	2	0.652	0	1	1	680.839	1360.67	1360.67	-0.35	-0.00024	HCD (High Energy Collision Dissociation)	MS2	48.165	30	38.7622	21187	3.19					0	0.2322	9234335	38.84
		TRUE	High	Mascot (A5)	Selected	[R].LGGTcVNVGcVPK.[K]	C5(Carbamidomethyl); C10(Carbamidomethyl)	1	2	PF3D7_1419800.1-p1	Q94655; PF3D7_1419800.1-p1	0	2	1	0	1	1	680.84	1360.67	1360.67	0.68	0.00047	HCD (High Energy Collision Dissociation)	MS2	26.7029	30	35.515	19846		39	31	24	6.90816e-05	0.02482	0.411
TRUE	High	Master Protein	P02895	Glycophorin-binding protein OS=Plasmodium falciparum (isolate FCR-3 / Gambia) OX=5838 GN=GBP PE=2 SV=2	0	0.667	15	1	1	1	1	774	90	5.2	55		1					Pf02526						0			797.5				181.1		346.6	41.6	413.4	240.9									86.2
	Checked	Confidence	Annotated Sequence	Modifications	Modifications in Master Proteins	# Protein Groups	# Proteins	# PSMs	Master Protein Accessions	Positions in Master Proteins	# Missed Cleavages	Theo. MH+ [Da]	Abundances (Scaled): F1: Sample	Abundances (Scaled): F2: Sample	Abundances (Scaled): F3: Sample	Abundances (Scaled): F4: Sample	Abundances (Scaled): F5: Sample	Abundances (Scaled): F6: Sample	Abundances (Scaled): F7: Sample	Abundances (Scaled): F8: Sample	Abundances (Scaled): F9: Sample	Abundances (Scaled): F10: Sample	Abundances (Scaled): F11: Sample	Abundances (Scaled): F12: Sample	Abundances (Scaled): F13: Sample	Abundances (Scaled): F14: Sample	Abundances (Scaled): F15: Sample	Abundances (Scaled): F16: Sample	Abundances (Scaled): F20: Sample	Abundances (Scaled): F21: Sample	Abundances (Scaled): F22: Sample	Abundances (Scaled): F23: Sample	Abundances (Scaled): F24: Sample	Quan Info	Found in Sample: [S1] F1: Sample	Found in Sample: [S2] F2: Sample	Found in Sample: [S3] F3: Sample	Found in Sample: [S4] F4: Sample	Found in Sample: [S5] F5: Sample	Found in Sample: [S6] F6: Sample	Found in Sample: [S7] F7: Sample	Found in Sample: [S8] F8: Sample	Found in Sample: [S9] F9: Sample	Found in Sample: [S10] F10: Sample	Found in Sample: [S11] F11: Sample	Found in Sample: [S12] F12: Sample	Found in Sample: [S13] F13: Sample	Found in Sample: [S14] F14: Sample	Found in Sample: [S15] F15: Sample
	TRUE	High	[K].TTTQDVGFLTVR.[T]			1	1	4	PF3D7_1444800.1-p1	PF3D7_1444800.1-p1 [251-262]	0	1337.71			12.4					40.3		721.8				19.7	699.8	3		541.2		268.9	30		Not Found	Not Found	Peak Found	Not Found	Not Found	Not Found	Not Found	Peak Found	Not Found	High	Not Found	Not Found	Not Found	Peak Found	High
		Checked	Confidence	Identifying Node	PSM Ambiguity	Annotated Sequence	Modifications	# Protein Groups	# Proteins	Master Protein Accessions	Protein Accessions	# Missed Cleavages	Charge	DeltaScore	DeltaCn	Rank	Search Engine Rank	m/z [Da]	MH+ [Da]	Theo. MH+ [Da]	DeltaM [ppm]	Deltam/z [Da]	Activation Type	MS Order	Isolation Interference [%]	Ion Inject Time [ms]	RT [min]	First Scan	XCorr	Ions Score	Identity Strict	Identity Relaxed	Expectation Value	Percolator q-Value	Percolator PEP	Precursor Abundance	Apex RT [min]
		TRUE	High	Mascot (A5)	Unambiguous	[K].TTTQDVGFLTVR.[T]		1	1	PF3D7_1444800.1-p1	PF3D7_1444800.1-p1	0	2	1	0	1	1	669.356	1337.7	1337.71	-1.35	-0.0009	HCD (High Energy Collision Dissociation)	MS2	9.96513	30	62.9568	37201		49	31	24	7.3308e-06	0	0.01199	4347821	62.96
		TRUE	High	Mascot (A5)	Selected	[K].TTTQDVGFLTVR.[T]		1	1	PF3D7_1444800.1-p1	PF3D7_1444800.1-p1	0	2	1	0	1	1	669.357	1337.71	1337.71	0.48	0.00032	HCD (High Energy Collision Dissociation)	MS2	33.592	30	63.2902	43099		32	31	24	0.000377704	0	0.01977	5062934	63.39
		TRUE	High	Mascot (A5)	Selected	[K].TTTQDVGFLTVR.[T]		1	1	PF3D7_1444800.1-p1	PF3D7_1444800.1-p1	0	2	1	0	1	1	669.358	1337.71	1337.71	2.1	0.00141	HCD (High Energy Collision Dissociation)	MS2	0	45.85	63.1968	40038		30	28	21	0.000335831	0	0.03284	2400741	63.33
		TRUE	High	Sequest HT (A2)	Unambiguous	[K].TTTQDVGFLTVR.[T]		1	1	PF3D7_1444800.1-p1	PF3D7_1444800.1-p1	0	2	0.7316	0	1	1	669.356	1337.7	1337.71	-1.35	-0.0009	HCD (High Energy Collision Dissociation)	MS2	9.96513	30	62.9568	37201	3.39					0	0.4214	4347821	62.96
	TRUE	High	[K].YKGGAGGENAGASLYEK.[K]			1	1	6	PF3D7_1444800.1-p1	PF3D7_1444800.1-p1 [349-365]	1	1671.8										962.3					417.6		44.2	775.3		170.6			Not Found	Not Found	Not Found	Not Found	Not Found	Not Found	Not Found	Not Found	Not Found	High	Not Found	Not Found	Not Found	Not Found	High
		Checked	Confidence	Identifying Node	PSM Ambiguity	Annotated Sequence	Modifications	# Protein Groups	# Proteins	Master Protein Accessions	Protein Accessions	# Missed Cleavages	Charge	DeltaScore	DeltaCn	Rank	Search Engine Rank	m/z [Da]	MH+ [Da]	Theo. MH+ [Da]	DeltaM [ppm]	Deltam/z [Da]	Activation Type	MS Order	Isolation Interference [%]	Ion Inject Time [ms]	RT [min]	First Scan	XCorr	Ions Score	Identity Strict	Identity Relaxed	Expectation Value	Percolator q-Value	Percolator PEP	Precursor Abundance	Apex RT [min]
		TRUE	High	Mascot (A5)	Unambiguous	[K].YKGGAGGENAGASLYEK.[K]		1	1	PF3D7_1444800.1-p1	PF3D7_1444800.1-p1	1	2	1	0	1	1	836.396	1671.78	1671.8	-7.43	-0.00621	HCD (High Energy Collision Dissociation)	MS2	0	30	16.8558	5446		111	29	22	3.0554e-12	0	0.0006091	1.68194e+06	16.9
		TRUE	High	Mascot (A5)	Unambiguous	[K].YKGGAGGENAGASLYEK.[K]		1	1	PF3D7_1444800.1-p1	PF3D7_1444800.1-p1	1	2	1	0	1	1	836.398	1671.79	1671.8	-4.6	-0.00384	HCD (High Energy Collision Dissociation)	MS2	24.7008	30	17.1064	5971		61	29	22	2.80587e-07	0	0.05807	876584	17.16
		TRUE	High	Mascot (A5)	Unambiguous	[K].YKGGAGGENAGASLYEK.[K]		1	1	PF3D7_1444800.1-p1	PF3D7_1444800.1-p1	1	2	1	0	1	1	836.409	1671.81	1671.8	8.55	0.00714	HCD (High Energy Collision Dissociation)	MS2	53.8173	30	17.1629	6015		52	27	21	1.4755e-06	0	0.09307	876584	17.16
		TRUE	High	Sequest HT (A2)	Unambiguous	[K].YKGGAGGENAGASLYEK.[K]		1	1	PF3D7_1444800.1-p1	PF3D7_1444800.1-p1	1	2	0.6569	0	1	1	836.396	1671.78	1671.8	-7.43	-0.00621	HCD (High Energy Collision Dissociation)	MS2	0	30	16.8558	5446	4.08					0	0.1378	1.68194e+06	16.9
		TRUE	High	Sequest HT (A2)	Unambiguous	[K].YKGGAGGENAGASLYEK.[K]		1	1	PF3D7_1444800.1-p1	PF3D7_1444800.1-p1	1	2	0.62	0	1	1	836.398	1671.79	1671.8	-4.6	-0.00384	HCD (High Energy Collision Dissociation)	MS2	24.7008	30	17.1064	5971	4.21					0	0.2192	876584	17.16
		TRUE	High	Sequest HT (A2)	Unambiguous	[K].YKGGAGGENAGASLYEK.[K]		1	1	PF3D7_1444800.1-p1	PF3D7_1444800.1-p1	1	2	0.4277	0	1	1	836.409	1671.81	1671.8	8.55	0.00714	HCD (High Energy Collision Dissociation)	MS2	53.8173	30	17.1629	6015	3.32					0	0.2706	876584	17.16
	TRUE	High	[K].KLPADVAEELATTAQK.[L]			1	1	3	PF3D7_1444800.1-p1	PF3D7_1444800.1-p1 [13-28]	1	1684.91				200.1					69.4	764.7					567.3		0.4	581.5		143.3	13.6		Not Found	Not Found	Not Found	Peak Found	Not Found	Not Found	Not Found	Not Found	Peak Found	Peak Found	Not Found	Not Found	Not Found	Not Found	Peak Found
		Checked	Confidence	Identifying Node	PSM Ambiguity	Annotated Sequence	Modifications	# Protein Groups	# Proteins	Master Protein Accessions	Protein Accessions	# Missed Cleavages	Charge	DeltaScore	DeltaCn	Rank	Search Engine Rank	m/z [Da]	MH+ [Da]	Theo. MH+ [Da]	DeltaM [ppm]	Deltam/z [Da]	Activation Type	MS Order	Isolation Interference [%]	Ion Inject Time [ms]	RT [min]	First Scan	XCorr	Ions Score	Identity Strict	Identity Relaxed	Expectation Value	Percolator q-Value	Percolator PEP	Precursor Abundance	Apex RT [min]
		TRUE	High	Mascot (A5)	Selected	[K].KLPADVAEELATTAQK.[L]		1	1	PF3D7_1444800.1-p1	PF3D7_1444800.1-p1	1	2	1	0	1	1	842.96	1684.91	1684.91	1.01	0.00085	HCD (High Energy Collision Dissociation)	MS2	0	30	62.7954	39734		110	27	21	2.68497e-12	0	0.0001752	1669269	62.66
		TRUE	High	Mascot (A5)	Selected	[K].KLPADVAEELATTAQK.[L]		1	1	PF3D7_1444800.1-p1	PF3D7_1444800.1-p1	1	2	1	0	1	1	842.954	1684.9	1684.91	-6.78	-0.00571	HCD (High Energy Collision Dissociation)	MS2	19.6376	30	62.8216	39122		65	29	23	1.14304e-07	0	0.2309	939427	62.61
		TRUE	High	Mascot (A5)	Selected	[K].KLPADVAEELATTAQK.[L]		1	1	PF3D7_1444800.1-p1	PF3D7_1444800.1-p1	1	2	1	0	1	1	842.963	1684.92	1684.91	4.49	0.00378	HCD (High Energy Collision Dissociation)	MS2	29.0396	61.7	61.1284	40429		29	27	21	0.000292375	0.8758	0.9623
	TRUE	High	[R].ALQASVLNTWQGK.[K]			1	1	2	PF3D7_1444800.1-p1	PF3D7_1444800.1-p1 [311-323]	0	1415.76	10.9	215.1	8.7			264.6	114.1	24.5	193.4			11.7	950	134.7	185	34.2		139.4	32.6	54.2	19.6		Peak Found	Peak Found	Peak Found	Not Found	Not Found	Peak Found	Peak Found	Peak Found	High	Not Found	Not Found	Peak Found	Peak Found	Peak Found	Peak Found
		Checked	Confidence	Identifying Node	PSM Ambiguity	Annotated Sequence	Modifications	# Protein Groups	# Proteins	Master Protein Accessions	Protein Accessions	# Missed Cleavages	Charge	DeltaScore	DeltaCn	Rank	Search Engine Rank	m/z [Da]	MH+ [Da]	Theo. MH+ [Da]	DeltaM [ppm]	Deltam/z [Da]	Activation Type	MS Order	Isolation Interference [%]	Ion Inject Time [ms]	RT [min]	First Scan	XCorr	Ions Score	Identity Strict	Identity Relaxed	Expectation Value	Percolator q-Value	Percolator PEP	Precursor Abundance	Apex RT [min]
		TRUE	High	Mascot (A5)	Selected	[R].ALQASVLNTWQGK.[K]		1	1	PF3D7_1444800.1-p1	PF3D7_1444800.1-p1	0	2	1	0	1	1	708.387	1415.77	1415.76	1.4	0.00099	HCD (High Energy Collision Dissociation)	MS2	37.8576	30	65.2077	41564		58	29	23	7.06415e-07	0	0.01527	582830	65.23
		TRUE	High	Mascot (A5)	Selected	[R].ALQASVLNTWQGK.[K]		1	1	PF3D7_1444800.1-p1	PF3D7_1444800.1-p1	0	2	1	0	1	1	708.382	1415.76	1415.76	-5.25	-0.00372	HCD (High Energy Collision Dissociation)	MS2	41.7789	45.85	68.5748	31158		37	27	21	5.30811e-05	0	0.04798	539781	68.89
	TRUE	High	[K].GILAADESTQTIK.[K]			1	1	8	PF3D7_1444800.1-p1	PF3D7_1444800.1-p1 [35-47]	0	1346.72			8.6			134.5			157.5	531.4					561.9	8.1	199.9	549.9	26.8	161.6			Not Found	Not Found	Peak Found	Not Found	Not Found	Peak Found	Not Found	Not Found	High	Peak Found	Not Found	Not Found	Not Found	Not Found	High
		Checked	Confidence	Identifying Node	PSM Ambiguity	Annotated Sequence	Modifications	# Protein Groups	# Proteins	Master Protein Accessions	Protein Accessions	# Missed Cleavages	Charge	DeltaScore	DeltaCn	Rank	Search Engine Rank	m/z [Da]	MH+ [Da]	Theo. MH+ [Da]	DeltaM [ppm]	Deltam/z [Da]	Activation Type	MS Order	Isolation Interference [%]	Ion Inject Time [ms]	RT [min]	First Scan	XCorr	Ions Score	Identity Strict	Identity Relaxed	Expectation Value	Percolator q-Value	Percolator PEP	Precursor Abundance	Apex RT [min]
		TRUE	High	Mascot (A5)	Unambiguous	[K].GILAADESTQTIK.[K]		1	1	PF3D7_1444800.1-p1	PF3D7_1444800.1-p1	0	2	1	0	1	1	673.863	1346.72	1346.72	1.65	0.00111	HCD (High Energy Collision Dissociation)	MS2	23.2044	30	41.1646	25226		65	29	23	1.22197e-07	0	0.00255	8890809	41.24
		TRUE	High	Mascot (A5)	Unambiguous	[K].GILAADESTQTIK.[K]		1	1	PF3D7_1444800.1-p1	PF3D7_1444800.1-p1	0	2	1	0	1	1	673.862	1346.72	1346.72	0.47	0.00032	HCD (High Energy Collision Dissociation)	MS2	11.2992	30	40.7873	22776		55	29	23	1.18867e-06	0	0.00364	5334984	40.83
		TRUE	High	Mascot (A5)	Unambiguous	[K].GILAADESTQTIK.[K]		1	1	PF3D7_1444800.1-p1	PF3D7_1444800.1-p1	0	2	1	0	1	1	673.865	1346.72	1346.72	4.41	0.00297	HCD (High Energy Collision Dissociation)	MS2	12.0009	30	40.5531	22425		71	31	24	4.39909e-08	0	0.005302	3579301	40.61
		TRUE	High	Mascot (A5)	Selected	[K].GILAADESTQTIK.[K]		1	1	PF3D7_1444800.1-p1	PF3D7_1444800.1-p1	0	2	1	0	1	1	673.863	1346.72	1346.72	2.06	0.00138	HCD (High Energy Collision Dissociation)	MS2	35.7991	30	40.648	22593		38	29	23	6.29593e-05	0	0.006084	3.5667e+06	40.7
		TRUE	High	Mascot (A5)	Selected	[K].GILAADESTQTIK.[K]		1	1	PF3D7_1444800.1-p1	PF3D7_1444800.1-p1	0	2	1	0	1	1	673.861	1346.71	1346.72	-1.73	-0.00117	HCD (High Energy Collision Dissociation)	MS2	55.2035	45.85	43.2651	16822		30	29	22	0.000342821	0	0.05943	1.02004e+06	43.31
		TRUE	High	Sequest HT (A2)	Unambiguous	[K].GILAADESTQTIK.[K]		1	1	PF3D7_1444800.1-p1	PF3D7_1444800.1-p1	0	2	0.6891	0	1	1	673.865	1346.72	1346.72	4.41	0.00297	HCD (High Energy Collision Dissociation)	MS2	12.0009	30	40.5531	22425	3.41					0	0.2277	3579301	40.61
		TRUE	High	Sequest HT (A2)	Unambiguous	[K].GILAADESTQTIK.[K]		1	1	PF3D7_1444800.1-p1	PF3D7_1444800.1-p1	0	2	0.7108	0	1	1	673.862	1346.72	1346.72	0.47	0.00032	HCD (High Energy Collision Dissociation)	MS2	11.2992	30	40.7873	22776	3.32					0	0.2623	5334984	40.83
		TRUE	High	Sequest HT (A2)	Unambiguous	[K].GILAADESTQTIK.[K]		1	1	PF3D7_1444800.1-p1	PF3D7_1444800.1-p1	0	2	0.7654	0	1	1	673.863	1346.72	1346.72	1.65	0.00111	HCD (High Energy Collision Dissociation)	MS2	23.2044	30	41.1646	25226	3.24					0	0.3175	8890809	41.24
	TRUE	High	[K].GILAADESTQTIKK.[R]			1	1	4	PF3D7_1444800.1-p1	PF3D7_1444800.1-p1 [35-48]	1	1474.81										835.2					396.7		297.1	631.1		181.2			Not Found	Not Found	Not Found	Not Found	Not Found	Not Found	Not Found	Not Found	Not Found	Peak Found	Not Found	Not Found	Not Found	Not Found	High
		Checked	Confidence	Identifying Node	PSM Ambiguity	Annotated Sequence	Modifications	# Protein Groups	# Proteins	Master Protein Accessions	Protein Accessions	# Missed Cleavages	Charge	DeltaScore	DeltaCn	Rank	Search Engine Rank	m/z [Da]	MH+ [Da]	Theo. MH+ [Da]	DeltaM [ppm]	Deltam/z [Da]	Activation Type	MS Order	Isolation Interference [%]	Ion Inject Time [ms]	RT [min]	First Scan	XCorr	Ions Score	Identity Strict	Identity Relaxed	Expectation Value	Percolator q-Value	Percolator PEP	Precursor Abundance	Apex RT [min]
		TRUE	High	Mascot (A5)	Selected	[K].GILAADESTQTIKK.[R]		1	1	PF3D7_1444800.1-p1	PF3D7_1444800.1-p1	1	2	1	0	1	1	737.912	1474.82	1474.81	3.31	0.00244	HCD (High Energy Collision Dissociation)	MS2	40.1491	30	25.2695	12838		55	29	22	1.0891e-06	0	0.158	1.27836e+06	25.24
		TRUE	High	Mascot (A5)	Selected	[K].GILAADESTQTIKK.[R]		1	1	PF3D7_1444800.1-p1	PF3D7_1444800.1-p1	1	2	1	0	1	1	737.912	1474.82	1474.81	4.23	0.00312	HCD (High Energy Collision Dissociation)	MS2	34.4219	30	24.5946	11394		53	29	22	1.94566e-06	0	0.1995	1.24694e+06	24.63
		TRUE	High	Mascot (A5)	Selected	[K].GILAADESTQTIKK.[R]		1	1	PF3D7_1444800.1-p1	PF3D7_1444800.1-p1	1	2	1	0	1	1	737.913	1474.82	1474.81	5.05	0.00372	HCD (High Energy Collision Dissociation)	MS2	36.9741	30	24.544	11230		39	29	22	4.09325e-05	0	0.2997	817346	24.57
		TRUE	High	Mascot (A5)	Selected	[K].GILAADESTQTIKK.[R]		1	1	PF3D7_1444800.1-p1	PF3D7_1444800.1-p1	1	2	1	0	1	1	737.915	1474.82	1474.81	7.79	0.00574	HCD (High Energy Collision Dissociation)	MS2	38.8255	30	24.7694	11970		34	27	21	9.26702e-05	0.01648	0.3804
TRUE	High	Master Protein	P09593	S-antigen protein OS=Plasmodium falciparum (isolate v1) OX=5847 PE=4 SV=1	0	1.005	8	1	3	1	1	375	35.5	5.15	147		1					Pf05756						0														1005			541.7			853.3
	Checked	Confidence	Annotated Sequence	Modifications	Modifications in Master Proteins	# Protein Groups	# Proteins	# PSMs	Master Protein Accessions	Positions in Master Proteins	# Missed Cleavages	Theo. MH+ [Da]	Abundances (Scaled): F1: Sample	Abundances (Scaled): F2: Sample	Abundances (Scaled): F3: Sample	Abundances (Scaled): F4: Sample	Abundances (Scaled): F5: Sample	Abundances (Scaled): F6: Sample	Abundances (Scaled): F7: Sample	Abundances (Scaled): F8: Sample	Abundances (Scaled): F9: Sample	Abundances (Scaled): F10: Sample	Abundances (Scaled): F11: Sample	Abundances (Scaled): F12: Sample	Abundances (Scaled): F13: Sample	Abundances (Scaled): F14: Sample	Abundances (Scaled): F15: Sample	Abundances (Scaled): F16: Sample	Abundances (Scaled): F20: Sample	Abundances (Scaled): F21: Sample	Abundances (Scaled): F22: Sample	Abundances (Scaled): F23: Sample	Abundances (Scaled): F24: Sample	Quan Info	Found in Sample: [S1] F1: Sample	Found in Sample: [S2] F2: Sample	Found in Sample: [S3] F3: Sample	Found in Sample: [S4] F4: Sample	Found in Sample: [S5] F5: Sample	Found in Sample: [S6] F6: Sample	Found in Sample: [S7] F7: Sample	Found in Sample: [S8] F8: Sample	Found in Sample: [S9] F9: Sample	Found in Sample: [S10] F10: Sample	Found in Sample: [S11] F11: Sample	Found in Sample: [S12] F12: Sample	Found in Sample: [S13] F13: Sample	Found in Sample: [S14] F14: Sample	Found in Sample: [S15] F15: Sample
	TRUE	High	[K].GTGGPGSEAGTEGPKGTGGPGSEAGTEGPK.[G]			1	1	3	P09593	P09593 [317-346]	1	2584.18																	541.7			853.3			Not Found	Not Found	Not Found	Not Found	Not Found	Not Found	Not Found	Not Found	Not Found	Not Found	Not Found	Not Found	Not Found	Not Found	Not Found
		Checked	Confidence	Identifying Node	PSM Ambiguity	Annotated Sequence	Modifications	# Protein Groups	# Proteins	Master Protein Accessions	Protein Accessions	# Missed Cleavages	Charge	DeltaScore	DeltaCn	Rank	Search Engine Rank	m/z [Da]	MH+ [Da]	Theo. MH+ [Da]	DeltaM [ppm]	Deltam/z [Da]	Activation Type	MS Order	Isolation Interference [%]	Ion Inject Time [ms]	RT [min]	First Scan	XCorr	Ions Score	Identity Strict	Identity Relaxed	Expectation Value	Percolator q-Value	Percolator PEP	Precursor Abundance	Apex RT [min]
		TRUE	High	Mascot (A5)	Selected	[K].GTGGPGSEAGTEGPKGTGGPGSEAGTEGPK.[G]		1	1	P09593	P09593	1	3	1	0	1	1	862.07	2584.2	2584.18	7.74	0.00667	HCD (High Energy Collision Dissociation)	MS2	1.47375	30	15	4149		44	23	17	4.23643e-06	0	0.1988	28769670	15.15
		TRUE	High	Mascot (A5)	Selected	[K].GTGGPGSEAGTEGPKGTGGPGSEAGTEGPK.[G]		1	1	P09593	P09593	1	2	1	0	1	1	1292.59	2584.18	2584.18	-0.2	-0.00025	HCD (High Energy Collision Dissociation)	MS2	0	30	14.6704	3887		102	20	14	3.28829e-12	0.0567	0.497
		TRUE	High	Mascot (A5)	Selected	[K].GTGGPGSEAGTEGPKGTGGPGSEAGTEGPK.[G]		1	1	P09593	P09593	1	2	1	0	1	1	1292.6	2584.18	2584.18	3.28	0.00424	HCD (High Energy Collision Dissociation)	MS2	53.2013	30	15.0457	4190		33	23	17	4.54988e-05	0.9164	0.9623
TRUE	High	Master Protein	PF3D7_1434200.1-p1	Calmodulin [OS=Plasmodium falciparum 3D7]	0	4.823	11	1	10	1	1	149	16.9	4.25	157	27.2	1	1			metal ion binding;protein binding	Pf00036, Pf08726, Pf13202, Pf13405, Pf13499, Pf13833, Pf14658	811905	PF3D7_1434200	PF14_0323	14	Phosphatidylinositol signaling system	0		32	30.4		15.4					282.4	464.6	98.2	473.2	15.3		16.3			192.8	21.3	758
	Checked	Confidence	Annotated Sequence	Modifications	Modifications in Master Proteins	# Protein Groups	# Proteins	# PSMs	Master Protein Accessions	Positions in Master Proteins	# Missed Cleavages	Theo. MH+ [Da]	Abundances (Scaled): F1: Sample	Abundances (Scaled): F2: Sample	Abundances (Scaled): F3: Sample	Abundances (Scaled): F4: Sample	Abundances (Scaled): F5: Sample	Abundances (Scaled): F6: Sample	Abundances (Scaled): F7: Sample	Abundances (Scaled): F8: Sample	Abundances (Scaled): F9: Sample	Abundances (Scaled): F10: Sample	Abundances (Scaled): F11: Sample	Abundances (Scaled): F12: Sample	Abundances (Scaled): F13: Sample	Abundances (Scaled): F14: Sample	Abundances (Scaled): F15: Sample	Abundances (Scaled): F16: Sample	Abundances (Scaled): F20: Sample	Abundances (Scaled): F21: Sample	Abundances (Scaled): F22: Sample	Abundances (Scaled): F23: Sample	Abundances (Scaled): F24: Sample	Quan Info	Found in Sample: [S1] F1: Sample	Found in Sample: [S2] F2: Sample	Found in Sample: [S3] F3: Sample	Found in Sample: [S4] F4: Sample	Found in Sample: [S5] F5: Sample	Found in Sample: [S6] F6: Sample	Found in Sample: [S7] F7: Sample	Found in Sample: [S8] F8: Sample	Found in Sample: [S9] F9: Sample	Found in Sample: [S10] F10: Sample	Found in Sample: [S11] F11: Sample	Found in Sample: [S12] F12: Sample	Found in Sample: [S13] F13: Sample	Found in Sample: [S14] F14: Sample	Found in Sample: [S15] F15: Sample
	TRUE	High	[K].SLTNDWEDHLAVK.[H]			1	1	2	PF3D7_0708400.1-p1	PF3D7_0708400.1-p1 [334-346]	0	1527.74	55.7	86.4		126	578.7				6.6		106.3	366.2	32.2			841			120.4	10.6			Peak Found	Peak Found	Not Found	Peak Found	Peak Found	Not Found	Not Found	Not Found	Peak Found	Not Found	Peak Found	Peak Found	Peak Found	Not Found	Not Found
		Checked	Confidence	Identifying Node	PSM Ambiguity	Annotated Sequence	Modifications	# Protein Groups	# Proteins	Master Protein Accessions	Protein Accessions	# Missed Cleavages	Charge	DeltaScore	DeltaCn	Rank	Search Engine Rank	m/z [Da]	MH+ [Da]	Theo. MH+ [Da]	DeltaM [ppm]	Deltam/z [Da]	Activation Type	MS Order	Isolation Interference [%]	Ion Inject Time [ms]	RT [min]	First Scan	XCorr	Ions Score	Identity Strict	Identity Relaxed	Expectation Value	Percolator q-Value	Percolator PEP	Precursor Abundance	Apex RT [min]
		TRUE	High	Sequest HT (A2)	Unambiguous	[K].SLTNDWEDHLAVK.[H]		1	1	PF3D7_0708400.1-p1	PF3D7_0708400.1-p1	0	2	0.7228	0	1	1	764.375	1527.74	1527.74	-0.29	-0.00022	HCD (High Energy Collision Dissociation)	MS2	2.2409	30	60.6962	38528	4.87					0	0.2222	18585502	60.81
		TRUE	High	Sequest HT (A2)	Unambiguous	[K].SLTNDWEDHLAVK.[H]		1	1	PF3D7_0708400.1-p1	PF3D7_0708400.1-p1	0	3	0.6813	0	1	1	509.919	1527.74	1527.74	-0.06	-3e-05	HCD (High Energy Collision Dissociation)	MS2	0	30	60.725	38550	4.77					0	0.3453	208969	60.81
	TRUE	High	[R].ELISNASDALDK.[I]			1	1	2	PF3D7_0708400.1-p1	PF3D7_0708400.1-p1 [33-44]	0	1275.64		21.3					209	243.8	409.5	58.4		645.8			68.1		178.8	74.4	83.2	43.3	295.1		Not Found	Peak Found	Not Found	Not Found	Not Found	Not Found	Peak Found	Peak Found	Peak Found	Peak Found	Not Found	High	Not Found	Not Found	Peak Found
		Checked	Confidence	Identifying Node	PSM Ambiguity	Annotated Sequence	Modifications	# Protein Groups	# Proteins	Master Protein Accessions	Protein Accessions	# Missed Cleavages	Charge	DeltaScore	DeltaCn	Rank	Search Engine Rank	m/z [Da]	MH+ [Da]	Theo. MH+ [Da]	DeltaM [ppm]	Deltam/z [Da]	Activation Type	MS Order	Isolation Interference [%]	Ion Inject Time [ms]	RT [min]	First Scan	XCorr	Ions Score	Identity Strict	Identity Relaxed	Expectation Value	Percolator q-Value	Percolator PEP	Precursor Abundance	Apex RT [min]
		TRUE	High	Sequest HT (A2)	Selected	[R].ELISNASDALDK.[I]		1	1	PF3D7_0708400.1-p1	PF3D7_0708400.1-p1	0	2	0.5222	0	1	1	638.328	1275.65	1275.64	4.21	0.00268	HCD (High Energy Collision Dissociation)	MS2	25.7782	30	49.4351	27582	3.16					0	0.2988	3.65257e+06	49.61
		TRUE	High	Sequest HT (A2)	Unambiguous	[R].ELISNASDALDK.[I]		1	1	PF3D7_0708400.1-p1	PF3D7_0708400.1-p1	0	2	0.5097	0	1	1	638.324	1275.64	1275.64	-1.36	-0.00086	HCD (High Energy Collision Dissociation)	MS2	11.262	25.132	44.4434	27328	3.1					0	0.4917	11847916	44.5
	TRUE	High	[R].ELISNASDALDKIR.[Y]			1	1	2	PF3D7_0708400.1-p1	PF3D7_0708400.1-p1 [33-46]	1	1544.83				201.8		271	102.2		75.4	78.2		420.3				52.1		121.4	189.7	24.9	4.3		Not Found	Not Found	Not Found	High	Not Found	Peak Found	Peak Found	Not Found	Peak Found	Peak Found	Not Found	High	Not Found	Not Found	Not Found
		Checked	Confidence	Identifying Node	PSM Ambiguity	Annotated Sequence	Modifications	# Protein Groups	# Proteins	Master Protein Accessions	Protein Accessions	# Missed Cleavages	Charge	DeltaScore	DeltaCn	Rank	Search Engine Rank	m/z [Da]	MH+ [Da]	Theo. MH+ [Da]	DeltaM [ppm]	Deltam/z [Da]	Activation Type	MS Order	Isolation Interference [%]	Ion Inject Time [ms]	RT [min]	First Scan	XCorr	Ions Score	Identity Strict	Identity Relaxed	Expectation Value	Percolator q-Value	Percolator PEP	Precursor Abundance	Apex RT [min]
		TRUE	High	Sequest HT (A2)	Unambiguous	[R].ELISNASDALDKIR.[Y]		1	1	PF3D7_0708400.1-p1	PF3D7_0708400.1-p1	1	2	0.7131	0	1	1	772.918	1544.83	1544.83	1.01	0.00078	HCD (High Energy Collision Dissociation)	MS2	16.3626	100	54.6265	21277	3.59					0	0.2001	1.87661e+06	54.74
		TRUE	High	Sequest HT (A2)	Unambiguous	[R].ELISNASDALDKIR.[Y]		1	1	PF3D7_0708400.1-p1	PF3D7_0708400.1-p1	1	2	0.7418	0	1	1	772.919	1544.83	1544.83	1.5	0.00116	HCD (High Energy Collision Dissociation)	MS2	0	30	67.9632	41566	3.37					0	0.2645	1.5459e+06	68.01
	TRUE	High	[K].GVVDSEDLPLNISR.[E]			1	1	8	PF3D7_0708400.1-p1	PF3D7_0708400.1-p1 [406-419]	0	1513.79	13.7	33.2		205.7	105.1		54.2	37.6	104.4	38.3		703.4		47.6	95.9	461.2	0	88.3	157	59.2	157.9		Peak Found	High	Not Found	High	High	Not Found	High	Peak Found	Peak Found	Peak Found	Not Found	High	Not Found	Peak Found	High
		Checked	Confidence	Identifying Node	PSM Ambiguity	Annotated Sequence	Modifications	# Protein Groups	# Proteins	Master Protein Accessions	Protein Accessions	# Missed Cleavages	Charge	DeltaScore	DeltaCn	Rank	Search Engine Rank	m/z [Da]	MH+ [Da]	Theo. MH+ [Da]	DeltaM [ppm]	Deltam/z [Da]	Activation Type	MS Order	Isolation Interference [%]	Ion Inject Time [ms]	RT [min]	First Scan	XCorr	Ions Score	Identity Strict	Identity Relaxed	Expectation Value	Percolator q-Value	Percolator PEP	Precursor Abundance	Apex RT [min]
		TRUE	High	Sequest HT (A2)	Unambiguous	[K].GVVDSEDLPLNISR.[E]		1	1	PF3D7_0708400.1-p1	PF3D7_0708400.1-p1	0	2	0.7072	0	1	1	757.4	1513.79	1513.79	4.25	0.00322	HCD (High Energy Collision Dissociation)	MS2	23.3358	30	76.4442	52160	3.62					0	0.1421	1.93285e+06	76.42
		TRUE	High	Sequest HT (A2)	Unambiguous	[K].GVVDSEDLPLNISR.[E]		1	1	PF3D7_0708400.1-p1	PF3D7_0708400.1-p1	0	2	0.6496	0	1	1	757.398	1513.79	1513.79	2.56	0.00194	HCD (High Energy Collision Dissociation)	MS2	12.3673	100	73.9665	30122	4.11					0	0.1556	10203960	74.15
		TRUE	High	Sequest HT (A2)	Unambiguous	[K].GVVDSEDLPLNISR.[E]		1	1	PF3D7_0708400.1-p1	PF3D7_0708400.1-p1	0	2	0.6021	0	1	1	757.391	1513.77	1513.79	-7.59	-0.00575	HCD (High Energy Collision Dissociation)	MS2	0	144.35	75.9402	52615	3.82					0	0.1586	1.15004e+06	75.89
		TRUE	High	Sequest HT (A2)	Unambiguous	[K].GVVDSEDLPLNISR.[E]		1	1	PF3D7_0708400.1-p1	PF3D7_0708400.1-p1	0	2	0.7143	0	1	1	757.396	1513.79	1513.79	-0.01	-1e-05	HCD (High Energy Collision Dissociation)	MS2	0	30	77.8779	52123	3.71					0	0.1945	91817544	77.6
		TRUE	High	Sequest HT (A2)	Unambiguous	[K].GVVDSEDLPLNISR.[E]		1	1	PF3D7_0708400.1-p1	PF3D7_0708400.1-p1	0	2	0.6776	0	1	1	757.401	1513.79	1513.79	5.73	0.00434	HCD (High Energy Collision Dissociation)	MS2	33.3796	30	77.6471	55542	3.04					0	0.1951	2267878	77.78
		TRUE	High	Sequest HT (A2)	Unambiguous	[K].GVVDSEDLPLNISR.[E]		1	1	PF3D7_0708400.1-p1	PF3D7_0708400.1-p1	0	2	0.6785	0	1	1	757.401	1513.79	1513.79	5.48	0.00415	HCD (High Energy Collision Dissociation)	MS2	29.829	30	81.1571	52388	3.39					0	0.2147	11937780	81.32
		TRUE	High	Sequest HT (A2)	Unambiguous	[K].GVVDSEDLPLNISR.[E]		1	1	PF3D7_0708400.1-p1	PF3D7_0708400.1-p1	0	2	0.6341	0	1	1	757.398	1513.79	1513.79	2.06	0.00156	HCD (High Energy Collision Dissociation)	MS2	0	30	77.1503	53674	3.17					0	0.231	21830148	76.87
		TRUE	High	Sequest HT (A2)	Unambiguous	[K].GVVDSEDLPLNISR.[E]		1	1	PF3D7_0708400.1-p1	PF3D7_0708400.1-p1	0	2	0.6135	0	1	1	757.397	1513.79	1513.79	0.96	0.00072	HCD (High Energy Collision Dissociation)	MS2	70.0268	30	75.0003	52652	3.26					0	0.2384	6.72757e+06	75.09
TRUE	High	Master Protein	P22620	101 kDa malaria antigen OS=Plasmodium falciparum (isolate Camp / Malaysia) OX=5835 GN=ABRA PE=3 SV=1	0	1.208	1	1	1	1	1	743	86.6	4.88	41		1			cell surface				PFMC_03862				0		476.4			132.1		316.5		247.4		20.6	556.9	3.2	35	46.2	87.7		168.5	146	124.6	39.1
	Checked	Confidence	Annotated Sequence	Modifications	Modifications in Master Proteins	# Protein Groups	# Proteins	# PSMs	Master Protein Accessions	Positions in Master Proteins	# Missed Cleavages	Theo. MH+ [Da]	Abundances (Scaled): F1: Sample	Abundances (Scaled): F2: Sample	Abundances (Scaled): F3: Sample	Abundances (Scaled): F4: Sample	Abundances (Scaled): F5: Sample	Abundances (Scaled): F6: Sample	Abundances (Scaled): F7: Sample	Abundances (Scaled): F8: Sample	Abundances (Scaled): F9: Sample	Abundances (Scaled): F10: Sample	Abundances (Scaled): F11: Sample	Abundances (Scaled): F12: Sample	Abundances (Scaled): F13: Sample	Abundances (Scaled): F14: Sample	Abundances (Scaled): F15: Sample	Abundances (Scaled): F16: Sample	Abundances (Scaled): F20: Sample	Abundances (Scaled): F21: Sample	Abundances (Scaled): F22: Sample	Abundances (Scaled): F23: Sample	Abundances (Scaled): F24: Sample	Quan Info	Found in Sample: [S1] F1: Sample	Found in Sample: [S2] F2: Sample	Found in Sample: [S3] F3: Sample	Found in Sample: [S4] F4: Sample	Found in Sample: [S5] F5: Sample	Found in Sample: [S6] F6: Sample	Found in Sample: [S7] F7: Sample	Found in Sample: [S8] F8: Sample	Found in Sample: [S9] F9: Sample	Found in Sample: [S10] F10: Sample	Found in Sample: [S11] F11: Sample	Found in Sample: [S12] F12: Sample	Found in Sample: [S13] F13: Sample	Found in Sample: [S14] F14: Sample	Found in Sample: [S15] F15: Sample
	TRUE	High	[K].EIGENLLNITK.[M]			1	3	1	P22620	P22620 [334-344]	0	1243.69					476.4			132.1		316.5		247.4		20.6	556.9	3.2		168.5	146	124.6	39.1		Not Found	Not Found	Not Found	Not Found	Peak Found	Not Found	Not Found	Peak Found	Not Found	Peak Found	Not Found	Peak Found	Not Found	Peak Found	High
		Checked	Confidence	Identifying Node	PSM Ambiguity	Annotated Sequence	Modifications	# Protein Groups	# Proteins	Master Protein Accessions	Protein Accessions	# Missed Cleavages	Charge	DeltaScore	DeltaCn	Rank	Search Engine Rank	m/z [Da]	MH+ [Da]	Theo. MH+ [Da]	DeltaM [ppm]	Deltam/z [Da]	Activation Type	MS Order	Isolation Interference [%]	Ion Inject Time [ms]	RT [min]	First Scan	XCorr	Ions Score	Identity Strict	Identity Relaxed	Expectation Value	Percolator q-Value	Percolator PEP	Precursor Abundance	Apex RT [min]
		TRUE	High	Mascot (A5)	Selected	[K].EIGENLLNITK.[M]		1	3	P22620	PF3D7_1228600.1-p1; P23745; P22620	0	2	1	0	1	1	622.349	1243.69	1243.69	0.87	0.00054	HCD (High Energy Collision Dissociation)	MS2	32.2308	30	75.4493	53622		41	30	24	4.10176e-05	0	0.06201	1.06642e+06	75.49
TRUE	High	Master Protein	PF3D7_0610400.1-p1	Histone H3 [OS=Plasmodium falciparum 3D7]	0	1.176	24	1	3	1	1	136	15.4	11.14		17.68		1	cell organization and biogenesis	chromosome;nucleus	DNA binding;protein binding	Pf00125	3885920	PF3D7_0610400	PFF0510w	6		0													2400
	Checked	Confidence	Annotated Sequence	Modifications	Modifications in Master Proteins	# Protein Groups	# Proteins	# PSMs	Master Protein Accessions	Positions in Master Proteins	# Missed Cleavages	Theo. MH+ [Da]	Abundances (Scaled): F1: Sample	Abundances (Scaled): F2: Sample	Abundances (Scaled): F3: Sample	Abundances (Scaled): F4: Sample	Abundances (Scaled): F5: Sample	Abundances (Scaled): F6: Sample	Abundances (Scaled): F7: Sample	Abundances (Scaled): F8: Sample	Abundances (Scaled): F9: Sample	Abundances (Scaled): F10: Sample	Abundances (Scaled): F11: Sample	Abundances (Scaled): F12: Sample	Abundances (Scaled): F13: Sample	Abundances (Scaled): F14: Sample	Abundances (Scaled): F15: Sample	Abundances (Scaled): F16: Sample	Abundances (Scaled): F20: Sample	Abundances (Scaled): F21: Sample	Abundances (Scaled): F22: Sample	Abundances (Scaled): F23: Sample	Abundances (Scaled): F24: Sample	Quan Info	Found in Sample: [S1] F1: Sample	Found in Sample: [S2] F2: Sample	Found in Sample: [S3] F3: Sample	Found in Sample: [S4] F4: Sample	Found in Sample: [S5] F5: Sample	Found in Sample: [S6] F6: Sample	Found in Sample: [S7] F7: Sample	Found in Sample: [S8] F8: Sample	Found in Sample: [S9] F9: Sample	Found in Sample: [S10] F10: Sample	Found in Sample: [S11] F11: Sample	Found in Sample: [S12] F12: Sample	Found in Sample: [S13] F13: Sample	Found in Sample: [S14] F14: Sample	Found in Sample: [S15] F15: Sample
	TRUE	High	[R].FQSSAVMALQEAAEAYLVGLFEDTNLCAIHAK.[R]	1xCarbamidomethyl [C27]; 1xOxidation [M7]		1	1	3	PF3D7_0610400.1-p1	PF3D7_0610400.1-p1 [85-116]	0	3513.7																2400							Not Found	Not Found	Not Found	Not Found	Not Found	Not Found	Not Found	Not Found	Not Found	Not Found	Not Found	Not Found	Not Found	Not Found	Not Found
		Checked	Confidence	Identifying Node	PSM Ambiguity	Annotated Sequence	Modifications	# Protein Groups	# Proteins	Master Protein Accessions	Protein Accessions	# Missed Cleavages	Charge	DeltaScore	DeltaCn	Rank	Search Engine Rank	m/z [Da]	MH+ [Da]	Theo. MH+ [Da]	DeltaM [ppm]	Deltam/z [Da]	Activation Type	MS Order	Isolation Interference [%]	Ion Inject Time [ms]	RT [min]	First Scan	XCorr	Ions Score	Identity Strict	Identity Relaxed	Expectation Value	Percolator q-Value	Percolator PEP	Precursor Abundance	Apex RT [min]
		TRUE	High	Sequest HT (A2)	Unambiguous	[R].FQSSAVmALQEAAEAYLVGLFEDTNLcAIHAK.[R]	M7(Oxidation); C27(Carbamidomethyl)	1	1	PF3D7_0610400.1-p1	PF3D7_0610400.1-p1	0	3	0.714	0	1	1	1171.91	3513.73	3513.7	7.64	0.00895	HCD (High Energy Collision Dissociation)	MS2	0.781874	30	165.091	122262	6.05					0	0.0666314	794165	165.08
		TRUE	High	Sequest HT (A2)	Unambiguous	[R].FQSSAVmALQEAAEAYLVGLFEDTNLcAIHAK.[R]	M7(Oxidation); C27(Carbamidomethyl)	1	1	PF3D7_0610400.1-p1	PF3D7_0610400.1-p1	0	3	0.731	0	1	1	1171.91	3513.7	3513.7	0.24	0.00028	HCD (High Energy Collision Dissociation)	MS2	0	30	165.204	122353	6.58					0	0.1017	794165	165.08
		TRUE	High	Sequest HT (A2)	Unambiguous	[R].FQSSAVmALQEAAEAYLVGLFEDTNLcAIHAK.[R]	M7(Oxidation); C27(Carbamidomethyl)	1	1	PF3D7_0610400.1-p1	PF3D7_0610400.1-p1	0	3	0.6832	0	1	1	1171.91	3513.73	3513.7	7.32	0.00857	HCD (High Energy Collision Dissociation)	MS2	1.27747	30	165.783	122784	5.05					0	0.2952
TRUE	High	Master Protein	PF3D7_0831700.1-p1	Heat shock protein 70 [OS=Plasmodium falciparum 3D7]	0	3.102	7	4	21	1	1	679	75	5.77		92.26		4	cell organization and biogenesis		nucleotide binding	Pf00012, Pf06723		PF3D7_0831700		8		3	182	80.9	76.1	79.3	30.8	44.7	159.9	544.9	276.4	76.9	66.2	175.6	73.3	5.2	24.3	26.7	0.1	123.2	102.5	62.5	80.4
	Checked	Confidence	Annotated Sequence	Modifications	Modifications in Master Proteins	# Protein Groups	# Proteins	# PSMs	Master Protein Accessions	Positions in Master Proteins	# Missed Cleavages	Theo. MH+ [Da]	Abundances (Scaled): F1: Sample	Abundances (Scaled): F2: Sample	Abundances (Scaled): F3: Sample	Abundances (Scaled): F4: Sample	Abundances (Scaled): F5: Sample	Abundances (Scaled): F6: Sample	Abundances (Scaled): F7: Sample	Abundances (Scaled): F8: Sample	Abundances (Scaled): F9: Sample	Abundances (Scaled): F10: Sample	Abundances (Scaled): F11: Sample	Abundances (Scaled): F12: Sample	Abundances (Scaled): F13: Sample	Abundances (Scaled): F14: Sample	Abundances (Scaled): F15: Sample	Abundances (Scaled): F16: Sample	Abundances (Scaled): F20: Sample	Abundances (Scaled): F21: Sample	Abundances (Scaled): F22: Sample	Abundances (Scaled): F23: Sample	Abundances (Scaled): F24: Sample	Quan Info	Found in Sample: [S1] F1: Sample	Found in Sample: [S2] F2: Sample	Found in Sample: [S3] F3: Sample	Found in Sample: [S4] F4: Sample	Found in Sample: [S5] F5: Sample	Found in Sample: [S6] F6: Sample	Found in Sample: [S7] F7: Sample	Found in Sample: [S8] F8: Sample	Found in Sample: [S9] F9: Sample	Found in Sample: [S10] F10: Sample	Found in Sample: [S11] F11: Sample	Found in Sample: [S12] F12: Sample	Found in Sample: [S13] F13: Sample	Found in Sample: [S14] F14: Sample	Found in Sample: [S15] F15: Sample
	TRUE	High	[K].MVLNEGTSGTAVTTSTPGSK.[G]			1	2	1	P04933	P04933 [51-70]	0	1937.95																	2400						Not Found	Not Found	Not Found	Not Found	Not Found	Not Found	Not Found	Not Found	Not Found	Not Found	Not Found	Not Found	Not Found	Not Found	Not Found
		Checked	Confidence	Identifying Node	PSM Ambiguity	Annotated Sequence	Modifications	# Protein Groups	# Proteins	Master Protein Accessions	Protein Accessions	# Missed Cleavages	Charge	DeltaScore	DeltaCn	Rank	Search Engine Rank	m/z [Da]	MH+ [Da]	Theo. MH+ [Da]	DeltaM [ppm]	Deltam/z [Da]	Activation Type	MS Order	Isolation Interference [%]	Ion Inject Time [ms]	RT [min]	First Scan	XCorr	Ions Score	Identity Strict	Identity Relaxed	Expectation Value	Percolator q-Value	Percolator PEP	Precursor Abundance	Apex RT [min]
		TRUE	High	Mascot (A5)	Selected	[K].MVLNEGTSGTAVTTSTPGSK.[G]		1	2	P04933	P04933; P13827	0	2	1	0	1	1	969.484	1937.96	1937.95	6.39	0.00619	HCD (High Energy Collision Dissociation)	MS2	18.8332	30	39.4959	23974		127	28	21	5.47169e-14	0	0.002439	7.54796e+06	39.54
	TRUE	High	[K].NYTGNSPSENNTDVNNALESYKK.[F]			1	2	1	P04933	P04933 [1165-1187]	1	2559.16																	2400						Not Found	Not Found	Not Found	Not Found	Not Found	Not Found	Not Found	Not Found	Not Found	Not Found	Not Found	Not Found	Not Found	Not Found	Not Found
		Checked	Confidence	Identifying Node	PSM Ambiguity	Annotated Sequence	Modifications	# Protein Groups	# Proteins	Master Protein Accessions	Protein Accessions	# Missed Cleavages	Charge	DeltaScore	DeltaCn	Rank	Search Engine Rank	m/z [Da]	MH+ [Da]	Theo. MH+ [Da]	DeltaM [ppm]	Deltam/z [Da]	Activation Type	MS Order	Isolation Interference [%]	Ion Inject Time [ms]	RT [min]	First Scan	XCorr	Ions Score	Identity Strict	Identity Relaxed	Expectation Value	Percolator q-Value	Percolator PEP	Precursor Abundance	Apex RT [min]
		TRUE	High	Mascot (A5)	Selected	[K].NYTGNSPSENNTDVNNALESYKK.[F]		1	2	P04933	P04932; P04933	1	2	1	0	1	1	1280.09	2559.16	2559.16	1.9	0.00243	HCD (High Energy Collision Dissociation)	MS2	7.92747	30	39.8074	24268		46	27	21	6.99745e-06	0	0.2794	1.11103e+06	39.79
	TRUE	High	[R].RTNPSDNSSDSDAKSYADLK.[H]			1	2	1	P04933	P04933 [110-129]	2	2170.98																						No Quan Values	Not Found	Not Found	Not Found	Not Found	Not Found	Not Found	Not Found	Not Found	Not Found	Not Found	Not Found	Not Found	Not Found	Not Found	Not Found
		Checked	Confidence	Identifying Node	PSM Ambiguity	Annotated Sequence	Modifications	# Protein Groups	# Proteins	Master Protein Accessions	Protein Accessions	# Missed Cleavages	Charge	DeltaScore	DeltaCn	Rank	Search Engine Rank	m/z [Da]	MH+ [Da]	Theo. MH+ [Da]	DeltaM [ppm]	Deltam/z [Da]	Activation Type	MS Order	Isolation Interference [%]	Ion Inject Time [ms]	RT [min]	First Scan	XCorr	Ions Score	Identity Strict	Identity Relaxed	Expectation Value	Percolator q-Value	Percolator PEP	Precursor Abundance	Apex RT [min]
		TRUE	High	Mascot (A5)	Selected	[R].RTNPSDNSSDSDAKSYADLK.[H]		1	2	P04933	P04933; P13827	2	3	1	0	1	1	724.339	2171	2170.98	8.22	0.00595	HCD (High Energy Collision Dissociation)	MS2	15.5557	30	15.2905	4405		58	25	18	2.16317e-07	0.8106	0.9623
	TRUE	High	[K].FNIDSLFTDPLELEYYLR.[E]			1	6	1	P04933	P04933 [363-380]	0	2248.12																						No Quan Values	Not Found	Not Found	Not Found	Not Found	Not Found	Not Found	Not Found	Not Found	Not Found	Not Found	Not Found	Not Found	Not Found	Not Found	Not Found
		Checked	Confidence	Identifying Node	PSM Ambiguity	Annotated Sequence	Modifications	# Protein Groups	# Proteins	Master Protein Accessions	Protein Accessions	# Missed Cleavages	Charge	DeltaScore	DeltaCn	Rank	Search Engine Rank	m/z [Da]	MH+ [Da]	Theo. MH+ [Da]	DeltaM [ppm]	Deltam/z [Da]	Activation Type	MS Order	Isolation Interference [%]	Ion Inject Time [ms]	RT [min]	First Scan	XCorr	Ions Score	Identity Strict	Identity Relaxed	Expectation Value	Percolator q-Value	Percolator PEP	Precursor Abundance	Apex RT [min]
		TRUE	High	Mascot (A5)	Selected	[K].FNIDSLFTDPLELEYYLR.[E]		1	6	P04933	P08569; P04932; P50495; P04933; P04934; P13819	0	2	1	0	1	1	1124.56	2248.12	2248.12	-0.2	-0.00022	HCD (High Energy Collision Dissociation)	MS2	59.6379	45.85	170.728	94025		51	31	24	4.38683e-06	0.02482	0.4005
	TRUE	High	[K].YYNGESSPLK.[T]			1	7	1	P04933	P04933 [1094-1103]	0	1157.55			60.7			30.6				49	1015.9	158.3	378				470.8		160.2	37.2			Not Found	Not Found	Peak Found	Not Found	Not Found	Peak Found	Not Found	Not Found	Not Found	Peak Found	Peak Found	Peak Found	Peak Found	Not Found	Not Found
		Checked	Confidence	Identifying Node	PSM Ambiguity	Annotated Sequence	Modifications	# Protein Groups	# Proteins	Master Protein Accessions	Protein Accessions	# Missed Cleavages	Charge	DeltaScore	DeltaCn	Rank	Search Engine Rank	m/z [Da]	MH+ [Da]	Theo. MH+ [Da]	DeltaM [ppm]	Deltam/z [Da]	Activation Type	MS Order	Isolation Interference [%]	Ion Inject Time [ms]	RT [min]	First Scan	XCorr	Ions Score	Identity Strict	Identity Relaxed	Expectation Value	Percolator q-Value	Percolator PEP	Precursor Abundance	Apex RT [min]
		TRUE	High	Mascot (A5)	Selected	[K].YYNGESSPLK.[T]		1	7	P04933	P08569; P04932; P50495; P04933; P19598; P04934; P13819	0	2	1	0	1	1	579.278	1157.55	1157.55	1.23	0.00071	HCD (High Energy Collision Dissociation)	MS2	58.4055	30	23.7259	11174		45	30	23	1.45953e-05	0	0.03706	1.54657e+06	23.74
TRUE	High	Master Protein	PF3D7_0917900.1-p1	Heat shock protein 70 [OS=Plasmodium falciparum 3D7]	0	2.951	4	3	23	1	1	652	72.3	5.31		99.37		3	cell organization and biogenesis	endoplasmic reticulum	nucleotide binding	Pf00012, Pf06723	813455	PF3D7_0917900	PFI0875w	9	Protein processing in endoplasmic reticulum; Protein export	0	66.5	216.9	115.9	60.7	61		218.9	62.5		102.4	82.8	444.8	67.2	44.7	23	69.7	0.5	257.2	174.5	74.8	86.2
	Checked	Confidence	Annotated Sequence	Modifications	Modifications in Master Proteins	# Protein Groups	# Proteins	# PSMs	Master Protein Accessions	Positions in Master Proteins	# Missed Cleavages	Theo. MH+ [Da]	Abundances (Scaled): F1: Sample	Abundances (Scaled): F2: Sample	Abundances (Scaled): F3: Sample	Abundances (Scaled): F4: Sample	Abundances (Scaled): F5: Sample	Abundances (Scaled): F6: Sample	Abundances (Scaled): F7: Sample	Abundances (Scaled): F8: Sample	Abundances (Scaled): F9: Sample	Abundances (Scaled): F10: Sample	Abundances (Scaled): F11: Sample	Abundances (Scaled): F12: Sample	Abundances (Scaled): F13: Sample	Abundances (Scaled): F14: Sample	Abundances (Scaled): F15: Sample	Abundances (Scaled): F16: Sample	Abundances (Scaled): F20: Sample	Abundances (Scaled): F21: Sample	Abundances (Scaled): F22: Sample	Abundances (Scaled): F23: Sample	Abundances (Scaled): F24: Sample	Quan Info	Found in Sample: [S1] F1: Sample	Found in Sample: [S2] F2: Sample	Found in Sample: [S3] F3: Sample	Found in Sample: [S4] F4: Sample	Found in Sample: [S5] F5: Sample	Found in Sample: [S6] F6: Sample	Found in Sample: [S7] F7: Sample	Found in Sample: [S8] F8: Sample	Found in Sample: [S9] F9: Sample	Found in Sample: [S10] F10: Sample	Found in Sample: [S11] F11: Sample	Found in Sample: [S12] F12: Sample	Found in Sample: [S13] F13: Sample	Found in Sample: [S14] F14: Sample	Found in Sample: [S15] F15: Sample
	TRUE	High	[R].IINEPTAAAIAYGLDK.[K]			2	2	14	PF3D7_0917900.1-p1; PF3D7_0831700.1-p1	PF3D7_0917900.1-p1 [196-211]; PF3D7_0831700.1-p1 [202-217]	0	1659.9	36.9	295.6	157.7	48.9	350.5		244.4		61.1	80.6	336.6	236.5	192.4	58.9		108.9	0.7	56.7	31.3	31.4	63.4	Shared	Peak Found	High	Peak Found	Peak Found	High	Not Found	Peak Found	Not Found	Peak Found	Peak Found	Peak Found	High	Peak Found	High	High
		Checked	Confidence	Identifying Node	PSM Ambiguity	Annotated Sequence	Modifications	# Protein Groups	# Proteins	Master Protein Accessions	Protein Accessions	# Missed Cleavages	Charge	DeltaScore	DeltaCn	Rank	Search Engine Rank	m/z [Da]	MH+ [Da]	Theo. MH+ [Da]	DeltaM [ppm]	Deltam/z [Da]	Activation Type	MS Order	Isolation Interference [%]	Ion Inject Time [ms]	RT [min]	First Scan	XCorr	Ions Score	Identity Strict	Identity Relaxed	Expectation Value	Percolator q-Value	Percolator PEP	Precursor Abundance	Apex RT [min]
		TRUE	High	Sequest HT (A2)	Unambiguous	[R].IINEPTAAAIAYGLDK.[K]		1	1	PF3D7_0831700.1-p1	PF3D7_0831700.1-p1	0	2	0	0	1	1	830.45	1659.89	1659.9	-1.28	-0.00106	HCD (High Energy Collision Dissociation)	MS2	22.4596	30	83.6271	56783	4.2					0	0.1844	7979904	83.71
		TRUE	High	Sequest HT (A2)	Unambiguous	[R].IINEPTAAALAYGLDK.[K]		1	1	PF3D7_0917900.1-p1	PF3D7_0917900.1-p1	0	2		0	1	2	830.45	1659.89	1659.9	-1.28	-0.00106	HCD (High Energy Collision Dissociation)	MS2	22.4596	30	83.6271	56783	4.2					0	0.1844	7979904	83.71
		TRUE	High	Sequest HT (A2)	Unambiguous	[R].IINEPTAAAIAYGLDK.[K]		1	1	PF3D7_0831700.1-p1	PF3D7_0831700.1-p1	0	2	0	0	1	1	830.452	1659.9	1659.9	1.13	0.00094	HCD (High Energy Collision Dissociation)	MS2	0	30	88.7215	58984	3.37					0	0.2418	1.54582e+06	88.82
		TRUE	High	Sequest HT (A2)	Unambiguous	[R].IINEPTAAALAYGLDK.[K]		1	1	PF3D7_0917900.1-p1	PF3D7_0917900.1-p1	0	2		0	1	2	830.452	1659.9	1659.9	1.13	0.00094	HCD (High Energy Collision Dissociation)	MS2	0	30	88.7215	58984	3.37					0	0.2418	1.54582e+06	88.82
		TRUE	High	Sequest HT (A2)	Unambiguous	[R].IINEPTAAAIAYGLDK.[K]		1	1	PF3D7_0831700.1-p1	PF3D7_0831700.1-p1	0	2		0	1	2	830.449	1659.89	1659.9	-2.67	-0.00222	HCD (High Energy Collision Dissociation)	MS2	21.0126	30	82.2991	58020	3.36					0	0.2699	3231756	82.41
		TRUE	High	Sequest HT (A2)	Unambiguous	[R].IINEPTAAALAYGLDK.[K]		1	1	PF3D7_0917900.1-p1	PF3D7_0917900.1-p1	0	2	0	0	1	1	830.449	1659.89	1659.9	-2.67	-0.00222	HCD (High Energy Collision Dissociation)	MS2	21.0126	30	82.2991	58020	3.36					0	0.2699	3231756	82.41
		TRUE	High	Sequest HT (A2)	Unambiguous	[R].IINEPTAAAIAYGLDK.[K]		1	1	PF3D7_0831700.1-p1	PF3D7_0831700.1-p1	0	2	0	0	1	1	830.444	1659.88	1659.9	-8.4	-0.00697	HCD (High Energy Collision Dissociation)	MS2	68.4603	30	81.8028	57511	3.08					0	0.3096	4.48044e+06	81.81
		TRUE	High	Sequest HT (A2)	Unambiguous	[R].IINEPTAAALAYGLDK.[K]		1	1	PF3D7_0917900.1-p1	PF3D7_0917900.1-p1	0	2		0	1	2	830.444	1659.88	1659.9	-8.4	-0.00697	HCD (High Energy Collision Dissociation)	MS2	68.4603	30	81.8028	57511	3.08					0	0.3096	4.48044e+06	81.81
		TRUE	High	Sequest HT (A2)	Unambiguous	[R].IINEPTAAAIAYGLDK.[K]		1	1	PF3D7_0831700.1-p1	PF3D7_0831700.1-p1	0	2		0	1	2	830.447	1659.89	1659.9	-4.84	-0.00402	HCD (High Energy Collision Dissociation)	MS2	61.5225	30	79.8189	56645	3.2					0	0.3229	6.01521e+06	79.56
		TRUE	High	Sequest HT (A2)	Unambiguous	[R].IINEPTAAALAYGLDK.[K]		1	1	PF3D7_0917900.1-p1	PF3D7_0917900.1-p1	0	2	0	0	1	1	830.447	1659.89	1659.9	-4.84	-0.00402	HCD (High Energy Collision Dissociation)	MS2	61.5225	30	79.8189	56645	3.2					0	0.3229	6.01521e+06	79.56
		TRUE	High	Sequest HT (A2)	Unambiguous	[R].IINEPTAAAIAYGLDK.[K]		1	1	PF3D7_0831700.1-p1	PF3D7_0831700.1-p1	0	2	0	0	1	1	830.452	1659.9	1659.9	1.5	0.00124	HCD (High Energy Collision Dissociation)	MS2	41.4022	30	82.8943	59009	3.1					0	0.3241	3.26087e+06	83.03
		TRUE	High	Sequest HT (A2)	Unambiguous	[R].IINEPTAAALAYGLDK.[K]		1	1	PF3D7_0917900.1-p1	PF3D7_0917900.1-p1	0	2		0	1	2	830.452	1659.9	1659.9	1.5	0.00124	HCD (High Energy Collision Dissociation)	MS2	41.4022	30	82.8943	59009	3.1					0	0.3241	3.26087e+06	83.03
		TRUE	High	Sequest HT (A2)	Unambiguous	[R].IINEPTAAAIAYGLDK.[K]		1	1	PF3D7_0831700.1-p1	PF3D7_0831700.1-p1	0	2		0	1	2	830.451	1659.89	1659.9	-0.29	-0.00024	HCD (High Energy Collision Dissociation)	MS2	39.6416	30	83.673	60894	3.05					0	0.3925
		TRUE	High	Sequest HT (A2)	Unambiguous	[R].IINEPTAAALAYGLDK.[K]		1	1	PF3D7_0917900.1-p1	PF3D7_0917900.1-p1	0	2	0	0	1	1	830.451	1659.89	1659.9	-0.29	-0.00024	HCD (High Energy Collision Dissociation)	MS2	39.6416	30	83.673	60894	3.05					0	0.3925
	TRUE	High	[R].IINEPTAAAIAYGLDKK.[EG]			2	2	22	PF3D7_0917900.1-p1; PF3D7_0831700.1-p1	PF3D7_0917900.1-p1 [196-212]; PF3D7_0831700.1-p1 [202-218]	1	1787.99	28.1	27.3	22	326.2	62.1	201.3	84.1	51.8		84.8		482.4	71.1	69.9	310.3	91.4		114.3	168.9	48.5	79.2	Shared	Peak Found	Peak Found	Peak Found	High	Peak Found	Peak Found	Peak Found	Peak Found	Not Found	Peak Found	Not Found	High	Peak Found	High	Peak Found
		Checked	Confidence	Identifying Node	PSM Ambiguity	Annotated Sequence	Modifications	# Protein Groups	# Proteins	Master Protein Accessions	Protein Accessions	# Missed Cleavages	Charge	DeltaScore	DeltaCn	Rank	Search Engine Rank	m/z [Da]	MH+ [Da]	Theo. MH+ [Da]	DeltaM [ppm]	Deltam/z [Da]	Activation Type	MS Order	Isolation Interference [%]	Ion Inject Time [ms]	RT [min]	First Scan	XCorr	Ions Score	Identity Strict	Identity Relaxed	Expectation Value	Percolator q-Value	Percolator PEP	Precursor Abundance	Apex RT [min]
		TRUE	High	Sequest HT (A2)	Unambiguous	[R].IINEPTAAALAYGLDKK.[EG]		1	1	PF3D7_0917900.1-p1	PF3D7_0917900.1-p1	1	2	0	0	1	1	894.499	1787.99	1787.99	0.59	0.00053	HCD (High Energy Collision Dissociation)	MS2	0	100	59.6871	23576	4.48					0	0.1065	2.88343e+06	59.7
		TRUE	High	Sequest HT (A2)	Unambiguous	[R].IINEPTAAAIAYGLDKK.[EG]		1	1	PF3D7_0831700.1-p1	PF3D7_0831700.1-p1	1	2		0	1	2	894.499	1787.99	1787.99	0.59	0.00053	HCD (High Energy Collision Dissociation)	MS2	0	100	59.6871	23576	4.48					0	0.1065	2.88343e+06	59.7
		TRUE	High	Sequest HT (A2)	Unambiguous	[R].IINEPTAAAIAYGLDKK.[EG]		1	1	PF3D7_0831700.1-p1	PF3D7_0831700.1-p1	1	3		0	1	2	596.669	1787.99	1787.99	0.62	0.00037	HCD (High Energy Collision Dissociation)	MS2	10.2697	30	68.381	43452	4.65					0	0.1309	1.05391e+06	68.55
		TRUE	High	Sequest HT (A2)	Unambiguous	[R].IINEPTAAALAYGLDKK.[EG]		1	1	PF3D7_0917900.1-p1	PF3D7_0917900.1-p1	1	3	0	0	1	1	596.669	1787.99	1787.99	0.62	0.00037	HCD (High Energy Collision Dissociation)	MS2	10.2697	30	68.381	43452	4.65					0	0.1309	1.05391e+06	68.55
		TRUE	High	Sequest HT (A2)	Unambiguous	[R].IINEPTAAALAYGLDKK.[EG]		1	1	PF3D7_0917900.1-p1	PF3D7_0917900.1-p1	1	3		0	1	2	596.672	1788	1787.99	5.64	0.00336	HCD (High Energy Collision Dissociation)	MS2	5.58489	30	67.8253	46177	6.47					0	0.1379	7675277	67.91
		TRUE	High	Sequest HT (A2)	Unambiguous	[R].IINEPTAAAIAYGLDKK.[EG]		1	1	PF3D7_0831700.1-p1	PF3D7_0831700.1-p1	1	3	0	0	1	1	596.672	1788	1787.99	5.64	0.00336	HCD (High Energy Collision Dissociation)	MS2	5.58489	30	67.8253	46177	6.47					0	0.1379	7675277	67.91
		TRUE	High	Sequest HT (A2)	Unambiguous	[R].IINEPTAAALAYGLDKK.[EG]		1	1	PF3D7_0917900.1-p1	PF3D7_0917900.1-p1	1	3	0	0	1	1	596.671	1788	1787.99	5.03	0.003	HCD (High Energy Collision Dissociation)	MS2	20.0815	71.474	59.6246	23545	6.26					0	0.1452	9196223	59.71
		TRUE	High	Sequest HT (A2)	Unambiguous	[R].IINEPTAAAIAYGLDKK.[EG]		1	1	PF3D7_0831700.1-p1	PF3D7_0831700.1-p1	1	3		0	1	2	596.671	1788	1787.99	5.03	0.003	HCD (High Energy Collision Dissociation)	MS2	20.0815	71.474	59.6246	23545	6.26					0	0.1452	9196223	59.71
		TRUE	High	Sequest HT (A2)	Unambiguous	[R].IINEPTAAALAYGLDKK.[EG]		1	1	PF3D7_0917900.1-p1	PF3D7_0917900.1-p1	1	3	0	0	1	1	596.668	1787.99	1787.99	-0.75	-0.00044	HCD (High Energy Collision Dissociation)	MS2	19.675	30	68.2442	43616	5.18					0	0.1464	1.72538e+06	68.21
		TRUE	High	Sequest HT (A2)	Unambiguous	[R].IINEPTAAAIAYGLDKK.[EG]		1	1	PF3D7_0831700.1-p1	PF3D7_0831700.1-p1	1	3		0	1	2	596.668	1787.99	1787.99	-0.75	-0.00044	HCD (High Energy Collision Dissociation)	MS2	19.675	30	68.2442	43616	5.18					0	0.1464	1.72538e+06	68.21
		TRUE	High	Sequest HT (A2)	Unambiguous	[R].IINEPTAAAIAYGLDKK.[EG]		1	1	PF3D7_0831700.1-p1	PF3D7_0831700.1-p1	1	3	0	0	1	1	596.669	1787.99	1787.99	1.37	0.00081	HCD (High Energy Collision Dissociation)	MS2	5.27181	30	68.0688	44262	6.17					0	0.1541	12518551	68.13
		TRUE	High	Sequest HT (A2)	Unambiguous	[R].IINEPTAAALAYGLDKK.[EG]		1	1	PF3D7_0917900.1-p1	PF3D7_0917900.1-p1	1	3		0	1	2	596.669	1787.99	1787.99	1.37	0.00081	HCD (High Energy Collision Dissociation)	MS2	5.27181	30	68.0688	44262	6.17					0	0.1541	12518551	68.13
		TRUE	High	Sequest HT (A2)	Unambiguous	[R].IINEPTAAALAYGLDKK.[EG]		1	1	PF3D7_0917900.1-p1	PF3D7_0917900.1-p1	1	3	0	0	1	1	596.668	1787.99	1787.99	-0.66	-0.00039	HCD (High Energy Collision Dissociation)	MS2	5.05762	30	66.8581	45068	5.76					0	0.1622	6749628	66.93
		TRUE	High	Sequest HT (A2)	Unambiguous	[R].IINEPTAAAIAYGLDKK.[EG]		1	1	PF3D7_0831700.1-p1	PF3D7_0831700.1-p1	1	3		0	1	2	596.668	1787.99	1787.99	-0.66	-0.00039	HCD (High Energy Collision Dissociation)	MS2	5.05762	30	66.8581	45068	5.76					0	0.1622	6749628	66.93
		TRUE	High	Sequest HT (A2)	Unambiguous	[R].IINEPTAAAIAYGLDKK.[EG]		1	1	PF3D7_0831700.1-p1	PF3D7_0831700.1-p1	1	3		0	1	2	596.669	1787.99	1787.99	1.7	0.00101	HCD (High Energy Collision Dissociation)	MS2	3.51338	30	74.4671	46640	6.34					0	0.1707	7349849	74.49
		TRUE	High	Sequest HT (A2)	Unambiguous	[R].IINEPTAAALAYGLDKK.[EG]		1	1	PF3D7_0917900.1-p1	PF3D7_0917900.1-p1	1	3	0	0	1	1	596.669	1787.99	1787.99	1.7	0.00101	HCD (High Energy Collision Dissociation)	MS2	3.51338	30	74.4671	46640	6.34					0	0.1707	7349849	74.49
		TRUE	High	Sequest HT (A2)	Unambiguous	[R].IINEPTAAALAYGLDKK.[EG]		1	1	PF3D7_0917900.1-p1	PF3D7_0917900.1-p1	1	3	0	0	1	1	596.67	1788	1787.99	2.96	0.00176	HCD (High Energy Collision Dissociation)	MS2	18.7645	30	66.8783	43983	5.34					0	0.1793	2.1978e+06	66.93
		TRUE	High	Sequest HT (A2)	Unambiguous	[R].IINEPTAAAIAYGLDKK.[EG]		1	1	PF3D7_0831700.1-p1	PF3D7_0831700.1-p1	1	3		0	1	2	596.67	1788	1787.99	2.96	0.00176	HCD (High Energy Collision Dissociation)	MS2	18.7645	30	66.8783	43983	5.34					0	0.1793	2.1978e+06	66.93
		TRUE	High	Sequest HT (A2)	Unambiguous	[R].IINEPTAAALAYGLDKK.[EG]		1	1	PF3D7_0917900.1-p1	PF3D7_0917900.1-p1	1	3		0	1	2	596.666	1787.98	1787.99	-3.94	-0.00235	HCD (High Energy Collision Dissociation)	MS2	28.6193	30	68.5696	44275	5.01					0	0.2903	1.28691e+06	68.56
		TRUE	High	Sequest HT (A2)	Unambiguous	[R].IINEPTAAAIAYGLDKK.[EG]		1	1	PF3D7_0831700.1-p1	PF3D7_0831700.1-p1	1	3	0	0	1	1	596.666	1787.98	1787.99	-3.94	-0.00235	HCD (High Energy Collision Dissociation)	MS2	28.6193	30	68.5696	44275	5.01					0	0.2903	1.28691e+06	68.56
		TRUE	High	Sequest HT (A2)	Unambiguous	[R].IINEPTAAALAYGLDKK.[EG]		1	1	PF3D7_0917900.1-p1	PF3D7_0917900.1-p1	1	2	0	0	1	1	894.503	1788	1787.99	5.25	0.00469	HCD (High Energy Collision Dissociation)	MS2	15.3294	30	66.9045	45110	3.63					0	0.2992	1.48962e+06	66.92
		TRUE	High	Sequest HT (A2)	Unambiguous	[R].IINEPTAAAIAYGLDKK.[EG]		1	1	PF3D7_0831700.1-p1	PF3D7_0831700.1-p1	1	2		0	1	2	894.503	1788	1787.99	5.25	0.00469	HCD (High Energy Collision Dissociation)	MS2	15.3294	30	66.9045	45110	3.63					0	0.2992	1.48962e+06	66.92
	TRUE	High	[K].DAGTIAGLNIVR.[I]			1	2	11	PF3D7_0917900.1-p1	PF3D7_0917900.1-p1 [184-195]	0	1199.67	22.8	108	39.1	66.5	216.9	115.9	60.7	61		218.9	62.5		102.4	82.8	444.8	67.2	0.5	257.2	174.5	74.8	86.2		Peak Found	Peak Found	Peak Found	High	High	Peak Found	High	Peak Found	Not Found	Peak Found	Peak Found	Not Found	Peak Found	Peak Found	Peak Found
		Checked	Confidence	Identifying Node	PSM Ambiguity	Annotated Sequence	Modifications	# Protein Groups	# Proteins	Master Protein Accessions	Protein Accessions	# Missed Cleavages	Charge	DeltaScore	DeltaCn	Rank	Search Engine Rank	m/z [Da]	MH+ [Da]	Theo. MH+ [Da]	DeltaM [ppm]	Deltam/z [Da]	Activation Type	MS Order	Isolation Interference [%]	Ion Inject Time [ms]	RT [min]	First Scan	XCorr	Ions Score	Identity Strict	Identity Relaxed	Expectation Value	Percolator q-Value	Percolator PEP	Precursor Abundance	Apex RT [min]
		TRUE	High	Mascot (A5)	Unambiguous	[K].DAGTIAGLNIVR.[I]		1	1		Q05866	0	2	1	0	1	1	600.341	1199.67	1199.67	0.61	0.00036	HCD (High Energy Collision Dissociation)	MS2	25.9152	100	76.7852	31438		42	28	21	1.74631e-05	0	0.04614	2.42771e+06	77.1
		TRUE	High	Mascot (A5)	Unambiguous	[K].DAGTIAGLNIVR.[I]		1	1		Q05866	0	2	1	0	1	1	600.344	1199.68	1199.67	5.85	0.00351	HCD (High Energy Collision Dissociation)	MS2	32.4577	30	80.6796	53682		47	29	22	7.08057e-06	0	0.06968	1.82102e+06	80.28
		TRUE	High	Mascot (A5)	Unambiguous	[K].DAGTIAGLNIVR.[I]		1	1		Q05866	0	2	1	0	1	1	600.339	1199.67	1199.67	-3.18	-0.00191	HCD (High Energy Collision Dissociation)	MS2	0	30	77.7775	54990		45	26	20	5.70204e-06	0	0.07089	3603365	77.84
		TRUE	High	Mascot (A5)	Unambiguous	[K].DAGTIAGLNIVR.[I]		1	1		Q05866	0	2	1	0	1	1	600.341	1199.67	1199.67	0.52	0.00031	HCD (High Energy Collision Dissociation)	MS2	20.6082	30	80.1208	54018		48	28	21	5.16561e-06	0	0.124	9660823	80.25
		TRUE	High	Mascot (A5)	Unambiguous	[K].DAGTIAGLNIVR.[I]		1	1		Q05866	0	2	1	0	1	1	600.339	1199.67	1199.67	-2.3	-0.00138	HCD (High Energy Collision Dissociation)	MS2	23.2377	30	79.518	55666		46	26	20	5.15264e-06	0	0.1432	5024476	79.13
		TRUE	High	Mascot (A5)	Selected	[K].DAGTIAGLNIVR.[I]		1	1		Q05866	0	2	1	0	1	1	600.34	1199.67	1199.67	-1.85	-0.00111	HCD (High Energy Collision Dissociation)	MS2	0	30	79.2566	54608		36	26	20	5.0586e-05	0	0.1937
		TRUE	High	Sequest HT (A2)	Unambiguous	[K].DAGTIAGLNIVR.[I]		1	1	PF3D7_0917900.1-p1	PF3D7_0917900.1-p1	0	2	0.6537	0	1	1	600.341	1199.67	1199.67	0.61	0.00036	HCD (High Energy Collision Dissociation)	MS2	25.9152	100	76.7852	31438	3.35					0	0.4357	2.42771e+06	77.1
		TRUE	High	Sequest HT (A2)	Unambiguous	[K].DAGTIAGLNIVR.[I]		1	1	PF3D7_0917900.1-p1	PF3D7_0917900.1-p1	0	2	0.7029	0	1	1	600.341	1199.67	1199.67	0.52	0.00031	HCD (High Energy Collision Dissociation)	MS2	20.6082	30	80.1208	54018	3.5					0	0.4874	9660823	80.25
		TRUE	High	Sequest HT (A2)	Unambiguous	[K].DAGTIAGLNIVR.[I]		1	1	PF3D7_0917900.1-p1	PF3D7_0917900.1-p1	0	2	0.6943	0	1	1	600.339	1199.67	1199.67	-2.3	-0.00138	HCD (High Energy Collision Dissociation)	MS2	23.2377	30	79.518	55666	3.5					0	0.5116	5024476	79.13
		TRUE	High	Sequest HT (A2)	Unambiguous	[K].DAGTIAGLNIVR.[I]		1	1	PF3D7_0917900.1-p1	PF3D7_0917900.1-p1	0	2	0.6778	0	1	1	600.339	1199.67	1199.67	-3.18	-0.00191	HCD (High Energy Collision Dissociation)	MS2	0	30	77.7775	54990	3.29					0	0.5389	3603365	77.84
		TRUE	High	Sequest HT (A2)	Unambiguous	[K].DAGTIAGLNIVR.[I]		1	1	PF3D7_0917900.1-p1	PF3D7_0917900.1-p1	0	2	0.6601	0	1	1	600.344	1199.68	1199.67	5.85	0.00351	HCD (High Energy Collision Dissociation)	MS2	32.4577	30	80.6796	53682	3.06					0	0.5706	1.82102e+06	80.28
TRUE	High	Master Protein	PF3D7_1222300.1-p1	Endoplasmin, putative [OS=Plasmodium falciparum 3D7]	0	0.882	2	1	9	1	1	821	95	5.41		32.91		1	metabolic process;response to stimulus	endoplasmic reticulum	nucleotide binding;protein binding	Pf00183, Pf02518, Pf13589	811266	PF3D7_1222300	PFL1070c	12	Protein processing in endoplasmic reticulum	0	65.1	163.6	100.6	62.4	161.7	260.8	34.1		346.2	133.6	140.5	105.4	105.5	49.7	26	59.8		123.9	295.5	44.4	49.1
	Checked	Confidence	Annotated Sequence	Modifications	Modifications in Master Proteins	# Protein Groups	# Proteins	# PSMs	Master Protein Accessions	Positions in Master Proteins	# Missed Cleavages	Theo. MH+ [Da]	Abundances (Scaled): F1: Sample	Abundances (Scaled): F2: Sample	Abundances (Scaled): F3: Sample	Abundances (Scaled): F4: Sample	Abundances (Scaled): F5: Sample	Abundances (Scaled): F6: Sample	Abundances (Scaled): F7: Sample	Abundances (Scaled): F8: Sample	Abundances (Scaled): F9: Sample	Abundances (Scaled): F10: Sample	Abundances (Scaled): F11: Sample	Abundances (Scaled): F12: Sample	Abundances (Scaled): F13: Sample	Abundances (Scaled): F14: Sample	Abundances (Scaled): F15: Sample	Abundances (Scaled): F16: Sample	Abundances (Scaled): F20: Sample	Abundances (Scaled): F21: Sample	Abundances (Scaled): F22: Sample	Abundances (Scaled): F23: Sample	Abundances (Scaled): F24: Sample	Quan Info	Found in Sample: [S1] F1: Sample	Found in Sample: [S2] F2: Sample	Found in Sample: [S3] F3: Sample	Found in Sample: [S4] F4: Sample	Found in Sample: [S5] F5: Sample	Found in Sample: [S6] F6: Sample	Found in Sample: [S7] F7: Sample	Found in Sample: [S8] F8: Sample	Found in Sample: [S9] F9: Sample	Found in Sample: [S10] F10: Sample	Found in Sample: [S11] F11: Sample	Found in Sample: [S12] F12: Sample	Found in Sample: [S13] F13: Sample	Found in Sample: [S14] F14: Sample	Found in Sample: [S15] F15: Sample
	TRUE	High	[K].IWHHTFYNELR.[AV]			1	4	42	PF3D7_1246200.1-p1	PF3D7_1246200.1-p1 [86-96]	0	1515.75	39.2	95.6	62.2	127.3	42.2	331.2	69.5	37.6	56			205.8	160.2	135.8	1.9	252	182.4	3.6	192.8	31.4	237.2		Peak Found	Peak Found	Peak Found	High	High	Peak Found	High	High	High	Not Found	Not Found	High	High	High	Peak Found
		Checked	Confidence	Identifying Node	PSM Ambiguity	Annotated Sequence	Modifications	# Protein Groups	# Proteins	Master Protein Accessions	Protein Accessions	# Missed Cleavages	Charge	DeltaScore	DeltaCn	Rank	Search Engine Rank	m/z [Da]	MH+ [Da]	Theo. MH+ [Da]	DeltaM [ppm]	Deltam/z [Da]	Activation Type	MS Order	Isolation Interference [%]	Ion Inject Time [ms]	RT [min]	First Scan	XCorr	Ions Score	Identity Strict	Identity Relaxed	Expectation Value	Percolator q-Value	Percolator PEP	Precursor Abundance	Apex RT [min]
		TRUE	High	Mascot (A5)	Unambiguous	[K].IWHHTFYNELR.[AV]		1	4	PF3D7_1246200.1-p1	PF3D7_1246200.1-p1; P14883; PF3D7_1412500.1-p1; P10988	0	3	1	0	1	1	505.921	1515.75	1515.75	0.04	2e-05	HCD (High Energy Collision Dissociation)	MS2	50.4353	45.85	40.746	15678		43	32	25	3.63129e-05	0	0.01087	90173	40.59
		TRUE	High	Mascot (A5)	Unambiguous	[K].IWHHTFYNELR.[AV]		1	4	PF3D7_1246200.1-p1	PF3D7_1246200.1-p1; P14883; PF3D7_1412500.1-p1; P10988	0	3	1	0	1	1	505.921	1515.75	1515.75	-0.55	-0.00028	HCD (High Energy Collision Dissociation)	MS2	52.8464	30	33.1861	17063		54	32	25	2.95163e-06	0	0.01138	2.72264e+06	33.49
		TRUE	High	Mascot (A5)	Unambiguous	[K].IWHHTFYNELR.[AV]		1	4	PF3D7_1246200.1-p1	PF3D7_1246200.1-p1; P14883; PF3D7_1412500.1-p1; P10988	0	2	1	0	1	1	758.383	1515.76	1515.75	6.73	0.0051	HCD (High Energy Collision Dissociation)	MS2	15.6288	19.082	23.4238	6708		44	31	24	2.06711e-05	0	0.01604	14962969	23.41
		TRUE	High	Mascot (A5)	Unambiguous	[K].IWHHTFYNELR.[AV]		1	4	PF3D7_1246200.1-p1	PF3D7_1246200.1-p1; P14883; PF3D7_1412500.1-p1; P10988	0	3	1	0	1	1	505.922	1515.75	1515.75	1.67	0.00085	HCD (High Energy Collision Dissociation)	MS2	1.98337	30	33.8736	17590		58	33	26	1.27377e-06	0	0.01605	1986760	33.79
		TRUE	High	Mascot (A5)	Selected	[K].IWHHTFYNELR.[AV]		1	4	PF3D7_1246200.1-p1	PF3D7_1246200.1-p1; P14883; PF3D7_1412500.1-p1; P10988	0	2	1	0	1	1	758.377	1515.75	1515.75	-1.7	-0.00129	HCD (High Energy Collision Dissociation)	MS2	0	30	33.2058	17814		43	32	25	4.07438e-05	0	0.01977	3063969	33.33
		TRUE	High	Mascot (A5)	Selected	[K].IWHHTFYNELR.[AV]		1	4	PF3D7_1246200.1-p1	PF3D7_1246200.1-p1; P14883; PF3D7_1412500.1-p1; P10988	0	2	1	0	1	1	758.376	1515.74	1515.75	-3.08	-0.00233	HCD (High Energy Collision Dissociation)	MS2	9.25603	30	33.3873	17942		41	32	25	6.57751e-05	0	0.02362	42042472	33.48
		TRUE	High	Mascot (A5)	Selected	[K].IWHHTFYNELR.[AV]		1	4	PF3D7_1246200.1-p1	PF3D7_1246200.1-p1; P14883; PF3D7_1412500.1-p1; P10988	0	2	1	0	1	1	758.382	1515.76	1515.75	4.42	0.00335	HCD (High Energy Collision Dissociation)	MS2	0	30	33.1631	17046		42	32	25	4.02637e-05	0	0.02539	112191408	33.45
		TRUE	High	Mascot (A5)	Selected	[K].IWHHTFYNELR.[AV]		1	4	PF3D7_1246200.1-p1	PF3D7_1246200.1-p1; P14883; PF3D7_1412500.1-p1; P10988	0	2	1	0	1	1	758.379	1515.75	1515.75	1.07	0.00081	HCD (High Energy Collision Dissociation)	MS2	8.84353	44.968	32.3844	18203		44	33	26	2.84505e-05	0	0.02674	5609628	32.56
		TRUE	High	Mascot (A5)	Unambiguous	[K].IWHHTFYNELR.[AV]		1	4	PF3D7_1246200.1-p1	PF3D7_1246200.1-p1; P14883; PF3D7_1412500.1-p1; P10988	0	3	1	0	1	1	505.925	1515.76	1515.75	7.92	0.004	HCD (High Energy Collision Dissociation)	MS2	52.4074	30	37.4201	22364		58	31	24	8.97741e-07	0	0.02861	449356	37.46
		TRUE	High	Mascot (A5)	Selected	[K].IWHHTFYNELR.[AV]		1	4	PF3D7_1246200.1-p1	PF3D7_1246200.1-p1; P14883; PF3D7_1412500.1-p1; P10988	0	2	1	0	1	1	758.378	1515.75	1515.75	-0.22	-0.00017	HCD (High Energy Collision Dissociation)	MS2	5.51938	30	31.7056	17645		41	32	25	6.33959e-05	0	0.03398	68501248	31.82
		TRUE	High	Mascot (A5)	Selected	[K].IWHHTFYNELR.[AV]		1	4	PF3D7_1246200.1-p1	PF3D7_1246200.1-p1; P14883; PF3D7_1412500.1-p1; P10988	0	2	1	0	1	1	758.38	1515.75	1515.75	2.95	0.00224	HCD (High Energy Collision Dissociation)	MS2	29.9118	30	32.6082	19732		42	31	24	3.48459e-05	0	0.04185	14806168	32.69
		TRUE	High	Mascot (A5)	Unambiguous	[K].IWHHTFYNELR.[AV]		1	4	PF3D7_1246200.1-p1	PF3D7_1246200.1-p1; P14883; PF3D7_1412500.1-p1; P10988	0	3	1	0	1	1	505.921	1515.75	1515.75	-1.44	-0.00073	HCD (High Energy Collision Dissociation)	MS2	21.6742	30	31.476	16998		41	32	25	5.83527e-05	0	0.04332	382998	31.5
		TRUE	High	Mascot (A5)	Unambiguous	[K].IWHHTFYNELR.[AV]		1	4	PF3D7_1246200.1-p1	PF3D7_1246200.1-p1; P14883; PF3D7_1412500.1-p1; P10988	0	3	1	0	1	1	505.924	1515.76	1515.75	6.39	0.00323	HCD (High Energy Collision Dissociation)	MS2	22.2055	30	43.2347	23380		46	32	25	1.67461e-05	0	0.05	208886	42.65
		TRUE	High	Mascot (A5)	Selected	[K].IWHHTFYNELR.[AV]		1	4	PF3D7_1246200.1-p1	PF3D7_1246200.1-p1; P14883; PF3D7_1412500.1-p1; P10988	0	3	1	0	1	1	505.924	1515.76	1515.75	4.76	0.0024	HCD (High Energy Collision Dissociation)	MS2	64.1277	30	42.5469	22900		38	32	25	0.000115588	0	0.0523	208886	42.65
		TRUE	High	Mascot (A5)	Unambiguous	[K].IWHHTFYNELR.[AV]		1	4	PF3D7_1246200.1-p1	PF3D7_1246200.1-p1; P14883; PF3D7_1412500.1-p1; P10988	0	3	1	0	1	1	505.921	1515.75	1515.75	0.47	0.00024	HCD (High Energy Collision Dissociation)	MS2	0	30	34.7306	18434		54	33	26	3.13394e-06	0	0.05801	303022	34.82
		TRUE	High	Mascot (A5)	Unambiguous	[K].IWHHTFYNELR.[AV]		1	4	PF3D7_1246200.1-p1	PF3D7_1246200.1-p1; P14883; PF3D7_1412500.1-p1; P10988	0	3	1	0	1	1	505.921	1515.75	1515.75	0.32	0.00016	HCD (High Energy Collision Dissociation)	MS2	32.9821	45.85	33.9093	17797		54	32	25	2.99269e-06	0	0.06031	110554	34
		TRUE	High	Mascot (A5)	Selected	[K].IWHHTFYNELR.[AV]		1	4	PF3D7_1246200.1-p1	PF3D7_1246200.1-p1; P14883; PF3D7_1412500.1-p1; P10988	0	3	1	0	1	1	505.923	1515.76	1515.75	4.04	0.00204	HCD (High Energy Collision Dissociation)	MS2	0	30	33.4816	18020		45	32	25	2.24343e-05	0	0.07075	53209.4	33.28
		TRUE	High	Mascot (A5)	Unambiguous	[K].IWHHTFYNELR.[AV]		1	4	PF3D7_1246200.1-p1	PF3D7_1246200.1-p1; P14883; PF3D7_1412500.1-p1; P10988	0	3	1	0	1	1	505.923	1515.75	1515.75	2.99	0.00151	HCD (High Energy Collision Dissociation)	MS2	0	30	33.4533	17998		50	31	24	5.86342e-06	0	0.07182	1.64153e+06	33.47
		TRUE	High	Mascot (A5)	Unambiguous	[K].IWHHTFYNELR.[AV]		1	4	PF3D7_1246200.1-p1	PF3D7_1246200.1-p1; P14883; PF3D7_1412500.1-p1; P10988	0	3	1	0	1	1	505.924	1515.76	1515.75	6.03	0.00304	HCD (High Energy Collision Dissociation)	MS2	0	30	31.7286	17666		54	32	25	2.56988e-06	0	0.08014	2.8672e+06	31.84
		TRUE	High	Mascot (A5)	Unambiguous	[K].IWHHTFYNELR.[AV]		1	4	PF3D7_1246200.1-p1	PF3D7_1246200.1-p1; P14883; PF3D7_1412500.1-p1; P10988	0	3	1	0	1	1	505.924	1515.76	1515.75	5.36	0.00271	HCD (High Energy Collision Dissociation)	MS2	0	30	40.0755	15325		63	32	25	3.3336e-07	0	0.08277	90173	40.59
		TRUE	High	Mascot (A5)	Unambiguous	[K].IWHHTFYNELR.[AV]		1	4	PF3D7_1246200.1-p1	PF3D7_1246200.1-p1; P14883; PF3D7_1412500.1-p1; P10988	0	3	1	0	1	1	505.919	1515.74	1515.75	-3.56	-0.0018	HCD (High Energy Collision Dissociation)	MS2	14.2853	30	29.6204	14975		54	32	25	2.9858e-06	0	0.08378	1.00924e+06	29.62
		TRUE	High	Mascot (A5)	Selected	[K].IWHHTFYNELR.[AV]		1	4	PF3D7_1246200.1-p1	PF3D7_1246200.1-p1; P14883; PF3D7_1412500.1-p1; P10988	0	3	1	0	1	1	505.921	1515.75	1515.75	-0.03	-2e-05	HCD (High Energy Collision Dissociation)	MS2	20.8451	30	32.5559	18325		36	32	25	0.000184103	0	0.104	2.8672e+06	31.84
		TRUE	High	Mascot (A5)	Selected	[K].IWHHTFYNELR.[AV]		1	4	PF3D7_1246200.1-p1	PF3D7_1246200.1-p1; P14883; PF3D7_1412500.1-p1; P10988	0	3	1	0	1	1	505.926	1515.76	1515.75	8.67	0.00438	HCD (High Energy Collision Dissociation)	MS2	33.8805	30	34.1499	18600		41	31	24	4.49937e-05	0	0.2132
		TRUE	High	Mascot (A5)	Selected	[K].IWHHTFYNELR.[AV]		1	4	PF3D7_1246200.1-p1	PF3D7_1246200.1-p1; P14883; PF3D7_1412500.1-p1; P10988	0	2	1	0	1	1	758.381	1515.75	1515.75	3.3	0.0025	HCD (High Energy Collision Dissociation)	MS2	6.31433	53.411	41.874	22483		40	32	25	6.56014e-05	0	0.2312	4.90278e+06	41.93
		TRUE	High	Mascot (A5)	Selected	[K].IWHHTFYNELR.[AV]		1	4	PF3D7_1246200.1-p1	PF3D7_1246200.1-p1; P14883; PF3D7_1412500.1-p1; P10988	0	2	1	0	1	1	758.385	1515.76	1515.75	8.79	0.00666	HCD (High Energy Collision Dissociation)	MS2	0	30	37.4139	22359		43	31	24	2.85201e-05	0	0.3116	12903089	37.5
		TRUE	High	Mascot (A5)	Selected	[K].IWHHTFYNELR.[AV]		1	4	PF3D7_1246200.1-p1	PF3D7_1246200.1-p1; P14883; PF3D7_1412500.1-p1; P10988	0	2	1	0	1	1	758.377	1515.75	1515.75	-1.18	-0.00089	HCD (High Energy Collision Dissociation)	MS2	36.1215	30	35.8528	19051		34	32	25	0.000311933	0	0.3197
		TRUE	High	Mascot (A5)	Selected	[K].IWHHTFYNELR.[AV]		1	4	PF3D7_1246200.1-p1	PF3D7_1246200.1-p1; P14883; PF3D7_1412500.1-p1; P10988	0	2	1	0	1	1	758.383	1515.76	1515.75	6.28	0.00476	HCD (High Energy Collision Dissociation)	MS2	8.90344	30	42.5489	22902		42	32	25	4.25514e-05	0	0.3291	4.34078e+06	42.68
		TRUE	High	Sequest HT (A2)	Unambiguous	[K].IWHHTFYNELR.[AV]		1	2	PF3D7_1246200.1-p1	PF3D7_1246200.1-p1; PF3D7_1412500.1-p1	0	2	0.7537	0	1	1	758.383	1515.76	1515.75	6.73	0.0051	HCD (High Energy Collision Dissociation)	MS2	15.6288	19.082	23.4238	6708	3.41					0	0.336	14962969	23.41
		TRUE	High	Mascot (A5)	Selected	[K].IWHHTFYNELR.[AV]		1	4	PF3D7_1246200.1-p1	PF3D7_1246200.1-p1; P14883; PF3D7_1412500.1-p1; P10988	0	2	1	0	1	1	758.383	1515.76	1515.75	6.26	0.00475	HCD (High Energy Collision Dissociation)	MS2	10.0717	30	33.5098	18854		41	32	25	5.29558e-05	0	0.3534	13547142	33.66
		TRUE	High	Mascot (A5)	Selected	[K].IWHHTFYNELR.[AV]		1	4	PF3D7_1246200.1-p1	PF3D7_1246200.1-p1; P14883; PF3D7_1412500.1-p1; P10988	0	2	1	0	1	1	758.382	1515.76	1515.75	4.68	0.00354	HCD (High Energy Collision Dissociation)	MS2	17.9439	30	31.8483	17157		32	32	25	0.000370607	0.02143	0.392
		TRUE	High	Sequest HT (A2)	Unambiguous	[K].IWHHTFYNELR.[AV]		1	2	PF3D7_1246200.1-p1	PF3D7_1246200.1-p1; PF3D7_1412500.1-p1	0	3	0.5951	0	1	1	505.921	1515.75	1515.75	0.04	2e-05	HCD (High Energy Collision Dissociation)	MS2	50.4353	45.85	40.746	15678	4.94					0	0.4067	90173	40.59
		TRUE	High	Sequest HT (A2)	Unambiguous	[K].IWHHTFYNELR.[AV]		1	2	PF3D7_1246200.1-p1	PF3D7_1246200.1-p1; PF3D7_1412500.1-p1	0	3	0.6264	0	1	1	505.924	1515.76	1515.75	5.36	0.00271	HCD (High Energy Collision Dissociation)	MS2	0	30	40.0755	15325	4.55					0	0.4296	90173	40.59
		TRUE	High	Sequest HT (A2)	Unambiguous	[K].IWHHTFYNELR.[AV]		1	2	PF3D7_1246200.1-p1	PF3D7_1246200.1-p1; PF3D7_1412500.1-p1	0	3	0.5857	0	1	1	505.921	1515.75	1515.75	0.47	0.00024	HCD (High Energy Collision Dissociation)	MS2	0	30	34.7306	18434	5.31					0	0.44	303022	34.82
		TRUE	High	Sequest HT (A2)	Unambiguous	[K].IWHHTFYNELR.[AV]		1	2	PF3D7_1246200.1-p1	PF3D7_1246200.1-p1; PF3D7_1412500.1-p1	0	3	0.6193	0	1	1	505.925	1515.76	1515.75	7.92	0.004	HCD (High Energy Collision Dissociation)	MS2	52.4074	30	37.4201	22364	5.49					0	0.4493	449356	37.46
		TRUE	High	Sequest HT (A2)	Unambiguous	[K].IWHHTFYNELR.[AV]		1	2	PF3D7_1246200.1-p1	PF3D7_1246200.1-p1; PF3D7_1412500.1-p1	0	3	0.6008	0	1	1	505.921	1515.75	1515.75	-0.55	-0.00028	HCD (High Energy Collision Dissociation)	MS2	52.8464	30	33.1861	17063	5.31					0	0.4497	2.72264e+06	33.49
		TRUE	High	Sequest HT (A2)	Unambiguous	[K].IWHHTFYNELR.[AV]		1	2	PF3D7_1246200.1-p1	PF3D7_1246200.1-p1; PF3D7_1412500.1-p1	0	3	0.5839	0	1	1	505.921	1515.75	1515.75	-1.44	-0.00073	HCD (High Energy Collision Dissociation)	MS2	21.6742	30	31.476	16998	5.72					0	0.4567	382998	31.5
		TRUE	High	Sequest HT (A2)	Unambiguous	[K].IWHHTFYNELR.[AV]		1	2	PF3D7_1246200.1-p1	PF3D7_1246200.1-p1; PF3D7_1412500.1-p1	0	3	0.6154	0	1	1	505.921	1515.75	1515.75	0.32	0.00016	HCD (High Energy Collision Dissociation)	MS2	32.9821	45.85	33.9093	17797	4.42					0	0.4827	110554	34
		TRUE	High	Sequest HT (A2)	Unambiguous	[K].IWHHTFYNELR.[AV]		1	2	PF3D7_1246200.1-p1	PF3D7_1246200.1-p1; PF3D7_1412500.1-p1	0	3	0.6432	0	1	1	505.924	1515.76	1515.75	6.39	0.00323	HCD (High Energy Collision Dissociation)	MS2	22.2055	30	43.2347	23380	4.4					0	0.485	208886	42.65
		TRUE	High	Sequest HT (A2)	Unambiguous	[K].IWHHTFYNELR.[AV]		1	2	PF3D7_1246200.1-p1	PF3D7_1246200.1-p1; PF3D7_1412500.1-p1	0	3	0.618	0	1	1	505.923	1515.75	1515.75	2.99	0.00151	HCD (High Energy Collision Dissociation)	MS2	0	30	33.4533	17998	5.68					0	0.5255	1.64153e+06	33.47
		TRUE	High	Sequest HT (A2)	Unambiguous	[K].IWHHTFYNELR.[AV]		1	2	PF3D7_1246200.1-p1	PF3D7_1246200.1-p1; PF3D7_1412500.1-p1	0	3	0.5892	0	1	1	505.922	1515.75	1515.75	1.67	0.00085	HCD (High Energy Collision Dissociation)	MS2	1.98337	30	33.8736	17590	5.72					0	0.5269	1986760	33.79
		TRUE	High	Sequest HT (A2)	Unambiguous	[K].IWHHTFYNELR.[AV]		1	2	PF3D7_1246200.1-p1	PF3D7_1246200.1-p1; PF3D7_1412500.1-p1	0	3	0.6024	0	1	1	505.924	1515.76	1515.75	6.03	0.00304	HCD (High Energy Collision Dissociation)	MS2	0	30	31.7286	17666	5.86					0	0.5412	2.8672e+06	31.84
		TRUE	High	Sequest HT (A2)	Unambiguous	[K].IWHHTFYNELR.[AV]		1	2	PF3D7_1246200.1-p1	PF3D7_1246200.1-p1; PF3D7_1412500.1-p1	0	3	0.5429	0	1	1	505.919	1515.74	1515.75	-3.56	-0.0018	HCD (High Energy Collision Dissociation)	MS2	14.2853	30	29.6204	14975	5.25					0	0.5555	1.00924e+06	29.62
	TRUE	High	[K].YPIEHGIVTNWDDMEK.[I]			1	4	2	PF3D7_1246200.1-p1	PF3D7_1246200.1-p1 [70-85]	0	1946.9								63.8		523.6					273.7	56.1		651.9	354.3	177.8			Not Found	Not Found	Not Found	Not Found	Not Found	Not Found	Not Found	Peak Found	Not Found	Peak Found	Not Found	Not Found	Not Found	Not Found	Peak Found
		Checked	Confidence	Identifying Node	PSM Ambiguity	Annotated Sequence	Modifications	# Protein Groups	# Proteins	Master Protein Accessions	Protein Accessions	# Missed Cleavages	Charge	DeltaScore	DeltaCn	Rank	Search Engine Rank	m/z [Da]	MH+ [Da]	Theo. MH+ [Da]	DeltaM [ppm]	Deltam/z [Da]	Activation Type	MS Order	Isolation Interference [%]	Ion Inject Time [ms]	RT [min]	First Scan	XCorr	Ions Score	Identity Strict	Identity Relaxed	Expectation Value	Percolator q-Value	Percolator PEP	Precursor Abundance	Apex RT [min]
		TRUE	High	Sequest HT (A2)	Unambiguous	[K].YPIEHGIVTNWDDMEK.[I]		1	2	PF3D7_1246200.1-p1	PF3D7_1246200.1-p1; PF3D7_1412500.1-p1	0	2	0.7148	0	1	1	973.95	1946.89	1946.9	-1.49	-0.00145	HCD (High Energy Collision Dissociation)	MS2	18.3705	30	71.451	46894	3.05					0.006585	0.6385	540878	71.48
		TRUE	High	Mascot (A5)	Unambiguous	[K].YPIEHGIVTNWDDMEK.[I]		1	4	PF3D7_1246200.1-p1	PF3D7_1246200.1-p1; P14883; PF3D7_1412500.1-p1; P10988	0	2	1	0	1	1	973.95	1946.89	1946.9	-1.49	-0.00145	HCD (High Energy Collision Dissociation)	MS2	18.3705	30	71.451	46894		52	28	21	1.84553e-06	0.4764	0.8653
	TRUE	High	[K].YPIEHGIVTNWDDMEKIWHHTFYNELR.[AV]	1xOxidation [M14]		1	4	2	PF3D7_1246200.1-p1	PF3D7_1246200.1-p1 [70-96]	1	3459.62																						No Quan Values	Not Found	Not Found	Not Found	High	Not Found	Not Found	Not Found	Not Found	Not Found	Not Found	Not Found	Not Found	Not Found	Not Found	Not Found
		Checked	Confidence	Identifying Node	PSM Ambiguity	Annotated Sequence	Modifications	# Protein Groups	# Proteins	Master Protein Accessions	Protein Accessions	# Missed Cleavages	Charge	DeltaScore	DeltaCn	Rank	Search Engine Rank	m/z [Da]	MH+ [Da]	Theo. MH+ [Da]	DeltaM [ppm]	Deltam/z [Da]	Activation Type	MS Order	Isolation Interference [%]	Ion Inject Time [ms]	RT [min]	First Scan	XCorr	Ions Score	Identity Strict	Identity Relaxed	Expectation Value	Percolator q-Value	Percolator PEP	Precursor Abundance	Apex RT [min]
		TRUE	High	Mascot (A5)	Selected	[K].YPIEHGIVTNWDDmEKIWHHTFYNELR.[AV]	M14(Oxidation)	1	4	PF3D7_1246200.1-p1	PF3D7_1246200.1-p1; P14883; PF3D7_1412500.1-p1; P10988	1	6	1	0	1	1	577.448	3459.65	3459.62	9.09	0.00524	HCD (High Energy Collision Dissociation)	MS2	28.2924	30	111.123	79244		32	30	23	0.000293909	0	0.05484
		TRUE	High	Sequest HT (A2)	Selected	[K].YPIEHGIVTNWDDmEKIWHHTFYNELR.[AV]	M14(Oxidation)	1	2	PF3D7_1246200.1-p1	PF3D7_1246200.1-p1; PF3D7_1412500.1-p1	1	3	0.6512	0	1	1	1153.89	3459.65	3459.62	8.02	0.00924	HCD (High Energy Collision Dissociation)	MS2	56.6647	100	123.873	53025	4.53					0	0.2751
TRUE	High	Master Protein	PF3D7_0617800.1-p1	Histone H2A [OS=Plasmodium falciparum 3D7]	0	1.079	7	1	2	1	1	132	14.1	10.29	69	3.52	1	1	cell organization and biogenesis;regulation of biological process	chromosome;nucleus	DNA binding;protein binding	Pf00125, Pf00808	3885797	PF3D7_0617800	PFF0860c	6		0													2400
	Checked	Confidence	Annotated Sequence	Modifications	Modifications in Master Proteins	# Protein Groups	# Proteins	# PSMs	Master Protein Accessions	Positions in Master Proteins	# Missed Cleavages	Theo. MH+ [Da]	Abundances (Scaled): F1: Sample	Abundances (Scaled): F2: Sample	Abundances (Scaled): F3: Sample	Abundances (Scaled): F4: Sample	Abundances (Scaled): F5: Sample	Abundances (Scaled): F6: Sample	Abundances (Scaled): F7: Sample	Abundances (Scaled): F8: Sample	Abundances (Scaled): F9: Sample	Abundances (Scaled): F10: Sample	Abundances (Scaled): F11: Sample	Abundances (Scaled): F12: Sample	Abundances (Scaled): F13: Sample	Abundances (Scaled): F14: Sample	Abundances (Scaled): F15: Sample	Abundances (Scaled): F16: Sample	Abundances (Scaled): F20: Sample	Abundances (Scaled): F21: Sample	Abundances (Scaled): F22: Sample	Abundances (Scaled): F23: Sample	Abundances (Scaled): F24: Sample	Quan Info	Found in Sample: [S1] F1: Sample	Found in Sample: [S2] F2: Sample	Found in Sample: [S3] F3: Sample	Found in Sample: [S4] F4: Sample	Found in Sample: [S5] F5: Sample	Found in Sample: [S6] F6: Sample	Found in Sample: [S7] F7: Sample	Found in Sample: [S8] F8: Sample	Found in Sample: [S9] F9: Sample	Found in Sample: [S10] F10: Sample	Found in Sample: [S11] F11: Sample	Found in Sample: [S12] F12: Sample	Found in Sample: [S13] F13: Sample	Found in Sample: [S14] F14: Sample	Found in Sample: [S15] F15: Sample
	TRUE	High	[K].ASQGGLEDPAKASQGGLEDPAK.[A]			1	1	3	P04927	P04927 [100-121]; [122-143]; [144-165]; [166-187]; [188-209]; [210-231]	1	2126.04		11.5			18.4		7.3	8.7		4.7								13	4.5				Not Found	Peak Found	Not Found	Not Found	Peak Found	Not Found	Peak Found	Peak Found	Not Found	Peak Found	Not Found	Not Found	Not Found	Not Found	Not Found
		Checked	Confidence	Identifying Node	PSM Ambiguity	Annotated Sequence	Modifications	# Protein Groups	# Proteins	Master Protein Accessions	Protein Accessions	# Missed Cleavages	Charge	DeltaScore	DeltaCn	Rank	Search Engine Rank	m/z [Da]	MH+ [Da]	Theo. MH+ [Da]	DeltaM [ppm]	Deltam/z [Da]	Activation Type	MS Order	Isolation Interference [%]	Ion Inject Time [ms]	RT [min]	First Scan	XCorr	Ions Score	Identity Strict	Identity Relaxed	Expectation Value	Percolator q-Value	Percolator PEP	Precursor Abundance	Apex RT [min]
		TRUE	High	Mascot (A5)	Selected	[K].ASQGGLEDPAKASQGGLEDPAK.[A]		1	1	P04927	P04927	1	2	1	0	1	1	1063.52	2126.04	2126.04	1.78	0.00189	HCD (High Energy Collision Dissociation)	MS2	0	30	32.7052	16993		104	34	27	4.02893e-11	0	5.92805e-05	32875016	32.45
		TRUE	High	Mascot (A5)	Selected	[K].ASQGGLEDPAKASQGGLEDPAK.[A]		1	1	P04927	P04927	1	3	1	0	1	1	709.35	2126.03	2126.04	-0.53	-0.00037	HCD (High Energy Collision Dissociation)	MS2	2.1832	30	32.8502	17109		75	33	26	2.98705e-08	0	0.0003125	83355848	32.44
		TRUE	High	Mascot (A5)	Selected	[K].ASQGGLEDPAKASQGGLEDPAK.[A]		1	1	P04927	P04927	1	3	1	0	1	1	709.355	2126.05	2126.04	6.54	0.00463	HCD (High Energy Collision Dissociation)	MS2	11.0546	30	32.1672	16605		59	33	26	1.07084e-06	0	0.05042	83355848	32.44
	TRUE	High	[K].ASQGGLEDPAKASQGGLEDPAKASQGGAEGHGK.[H]			1	1	1	P04927	P04927 [210-242]	2	3105.48																							Not Found	Not Found	Not Found	Not Found	Not Found	Not Found	Not Found	Not Found	Not Found	Not Found	Not Found	Not Found	Not Found	Not Found	Not Found
		Checked	Confidence	Identifying Node	PSM Ambiguity	Annotated Sequence	Modifications	# Protein Groups	# Proteins	Master Protein Accessions	Protein Accessions	# Missed Cleavages	Charge	DeltaScore	DeltaCn	Rank	Search Engine Rank	m/z [Da]	MH+ [Da]	Theo. MH+ [Da]	DeltaM [ppm]	Deltam/z [Da]	Activation Type	MS Order	Isolation Interference [%]	Ion Inject Time [ms]	RT [min]	First Scan	XCorr	Ions Score	Identity Strict	Identity Relaxed	Expectation Value	Percolator q-Value	Percolator PEP	Precursor Abundance	Apex RT [min]
		TRUE	High	Mascot (A5)	Selected	[K].ASQGGLEDPAKASQGGLEDPAKASQGGAEGHGK.[H]		1	1	P04927	P04927	2	5	1	0	1	1	621.905	3105.49	3105.48	3.32	0.00206	HCD (High Energy Collision Dissociation)	MS2	46.5444	30	23.1787	10358		30	20	14	4.90874e-05	0	0.01088	1.38963e+06	23.25
	TRUE	High	[K].ASQGGLEDPAKASQGGLEDPAKASQGGLEDPAK.[A]			1	1	2	P04927	P04927 [100-132]; [133-165]; [166-198]; [199-231]	2	3179.55																							Not Found	Not Found	Not Found	Not Found	Not Found	Not Found	Not Found	Not Found	Not Found	Not Found	Not Found	Not Found	Not Found	Not Found	Not Found
		Checked	Confidence	Identifying Node	PSM Ambiguity	Annotated Sequence	Modifications	# Protein Groups	# Proteins	Master Protein Accessions	Protein Accessions	# Missed Cleavages	Charge	DeltaScore	DeltaCn	Rank	Search Engine Rank	m/z [Da]	MH+ [Da]	Theo. MH+ [Da]	DeltaM [ppm]	Deltam/z [Da]	Activation Type	MS Order	Isolation Interference [%]	Ion Inject Time [ms]	RT [min]	First Scan	XCorr	Ions Score	Identity Strict	Identity Relaxed	Expectation Value	Percolator q-Value	Percolator PEP	Precursor Abundance	Apex RT [min]
		TRUE	High	Mascot (A5)	Selected	[K].ASQGGLEDPAKASQGGLEDPAKASQGGLEDPAK.[A]		1	1	P04927	P04927	2	4	1	0	1	1	795.641	3179.54	3179.55	-0.91	-0.00073	HCD (High Energy Collision Dissociation)	MS2	19.7302	30	45.8841	26363		41	32	25	5.17504e-05	0	0.0253	46949024	46.19
		TRUE	High	Mascot (A5)	Selected	[K].ASQGGLEDPAKASQGGLEDPAKASQGGLEDPAK.[A]		1	1	P04927	P04927	2	3	1	0	1	1	1060.53	3179.56	3179.55	5.41	0.00573	HCD (High Energy Collision Dissociation)	MS2	0	30	46.5154	26823		45	32	25	1.96297e-05	0.3813	0.8173
