# Supplementary material for: Multiplexed quantitative proteomics provides mechanistic cues for malaria severity and complexity
Source: Commun Biol. 2020 Nov 17;3:683. doi: 10.1038/s42003-020-01384-4 (PMC7672109; doi:10.1038/s42003-020-01384-4)
Supplement: Supplementary file 8 — Supplementary Data 5 [file 42003_2020_1384_MOESM8_ESM.xlsx]

## Sheet: Key
Supplementary Data 5. Prediction of best possible candidates to distinguish various febrile conditions using Machine learning
S. No.	Tab names	Description
5.1	Input File	Protein list of significant proteins in all the clinical complications
5.2	ML Summary	Summary of machine Learning output
5.3	Dengue vs Malaria	List of protein panel to distinguish between Malaria and Dengue
5.4	Malria Type - FM_VM	List of protein panel to distinguish between Falciparum and Vivax Malaria
5.5	FM Severity - NSFM_CB_SA_SF	List of protein panel to distinguish between Non-Severe Falciparum Malaria and it's complications viz. Cerebral Malaria, Severe Anemia and Severe Falciparum
5.6	VM Severity - NSVM vs SVM	List of protein panel to distinguish between Non-Severe Vivax and Severe Vivax Malaria
5.7	Dengue Severity - NSD vs SD	List of protein panel to distinguish between Severe and Non-Severe Dengue
5.8	ML_Biomarkers Summary	The statistical details of protein biormaker validated by ML approach
S. No.	Column names	Full form
1	FM	Falciparum Malaria
2	VM	Vivax Malaria
3	NSD	Non-Severe Dengue
4	SD	Severe Dengue
5	NSFM	Non-Severe Falciparum Malaria
6	SFM	Severe Falciparum Malaria
7	CB	Cerebral Malaria
8	SA	Severe Anemia

## Sheet: 5.1. Input File
			CCB1	CCB2	CCB3	CCB4	CSA1	CSA2	CSA3	CSA4	HC1	HC10	HC2	HC3	HC4	HC5	HC6	HC7	HC8	HC9	HC11	HC12	HC13	HC14	HC15	HC16	HC17	HC18	NSFM1	NSFM2	NSFM3	NSFM4	NSFM5	NSFM6	NSFM7	NSFM8	SA1	SA2	SA3	SA4	SA5	SA6	CB1	CB2	CB3	CB4	CB5	CB6	SF1
Uniprot Accesion	Protein Description	Gene Name	CCB	CCB	CCB	CCB	CSA	CSA	CSA	CSA	HC	HC	HC	HC	HC	HC	HC	HC	HC	HC	HC	HC	HC	HC	HC	HC	HC	HC	NSFM	NSFM	NSFM	NSFM	NSFM	NSFM	NSFM	NSFM	SA	SA	SA	SA	SA	SA	CB	CB	CB	CB	CB	CB	SF
B4E1Z4	cDNA FLJ55673, highly similar to Complement factor B (EC 3.4.21.47)	NA	0.284059	-0.352458	0.24615	-0.0262855	0.145895	-0.0266585	0.0353986	-0.90062	-0.267061	-0.320065	-0.404644	0.26896	-0.22121	-0.336965	-0.307458	-0.696064	-0.0559986	-0.332625	-0.237552	-0.479259	0.523004	-0.133456	-0.000108858	0.0481595	-0.514689	-0.521678	0.0708956	0.242332	0.736347	-0.256983	0.277771	0.840795	0.0857025	0.3211	0.17473	0.200129	-0.0582869	0.0852983	-0.0629559	0.0497196	0.165939	0.0941821	0.470438	0.235557	0.288653	0.0443985	-0.610003
P02741	C-reactive protein	CRP	-1.10908	-1.1371	-0.3486	-0.429114	-0.352255	0.82014	-1.07186	-1.32429	-0.404172	-1.63838	-1.62035	-0.702243	-1.36979	-0.357133	-2.01087	-0.692841	-0.822649	-0.825038	0.382087	-0.461178	0.188897	-0.542239	0.138236	-0.839432	-1.3248	-0.461907	0.371652	0.653673	1.20268	-0.0667509	-0.0153691	-0.0996815	-0.116014	0.43987	-0.00947684	-0.0452095	-0.284209	-1.51186	-0.44363	-0.479696	-0.564767	0.22419	0.436318	0.246091	0.421438	0.268078	-1.20683
P25311	Zinc-alpha-2-glycoprotein	AZGP1	-0.0556077	-0.0080294	-0.33112	0.192045	0.108768	-0.204254	0.434305	-0.199527	-0.0860358	-0.406438	0.308516	0.349652	0.41474	0.379296	0.766331	0.197558	0.648921	0.186723	0.107607	-0.41587	-0.585965	0.950842	1.23866	0.57597	0.468425	0.0805966	1.35992	1.27572	0.420521	0.556523	1.29744	1.13917	1.5798	1.11253	0.651801	0.28182	0.417683	0.426375	0.148962	0.718248	0.17792	0.343503	0.0653121	-0.0984759	0.636598	1.05779	-0.113555
P02750	Leucine-rich alpha-2-glycoprotein	LRG1	-0.0672616	-0.243396	-0.534048	0.178911	-0.299241	0.350952	0.259984	-0.308997	-0.434888	-0.864732	-0.328782	0.229928	-0.0774585	-0.142372	-0.351768	-0.0707024	0.21818	-0.443028	0.138531	0.0509905	0.094962	0.0719193	0.0230548	-0.186647	-0.523554	-0.204964	0.369436	0.187821	1.03446	0.410182	0.192281	0.216348	0.477824	1.123	0.355733	0.479319	0.450106	0.221144	0.381651	0.131221	0.564329	1.0317	0.151145	0.209007	0.309248	0.169009	-0.764001
P02763	Alpha-1-acid glycoprotein 1	ORM1	-0.318088	0.101239	0.167282	0.0837441	0.0217683	0.152769	-0.847112	-0.394402	-0.478653	-0.533827	-0.463426	-0.141521	-0.35656	0.0128076	-0.229634	0.0131982	-0.225234	-0.4546	0.141766	0.185617	1.28589	0.0467566	-0.332736	-0.0509911	-1.13437	-1.90891	0.672102	0.299966	0.359998	0.207381	0.290897	0.218942	0.495469	1.27734	0.715638	0.930284	0.492699	-0.0141165	-0.291584	-0.313163	0.0770215	0.629745	0.507754	0.161964	-0.189364	1.22226	-0.773067
P02671	Fibrinogen alpha chain	FGA	-0.506531	-0.095089	0.721444	-0.125821	0.0378969	0.556849	-0.036099	-0.933712	-0.582297	-0.293095	-0.889546	-0.0954602	-0.163446	-0.646977	-0.587602	-0.893296	0.0383058	-0.586686	0.0654397	-0.862793	-0.377985	-0.0238877	-0.156285	0.246409	0.680858	-1.1442	0.938446	1.79548	2.23391	0.295902	-0.281162	0.0922006	-0.112988	0.457986	-0.443155	-1.12445	-0.806538	-0.852014	-0.330576	0.0872974	-1.1215	-1.2224	0.2834	-0.256644	0.319461	0.132811	-0.650382
P04196	Histidine-rich glycoprotein	HRG	-0.483422	-0.0509703	-0.680817	0.109978	-0.411907	0.0219575	-0.482284	-0.495109	-0.316659	0.0497528	0.158114	-0.251792	-0.230142	-0.360485	-0.474281	-1.23635	-0.011068	-0.312324	0.340779	0.0969744	0.3889	0.201628	-0.136397	-0.310781	-0.242856	-0.151623	0.131825	0.463869	0.211399	-0.16871	-0.0991849	0.269285	-0.0237633	0.719636	-0.176236	-0.0414331	-0.396192	0.075457	0.167237	0.284366	-0.575202	-0.60807	-0.392158	-0.658941	-0.442248	-0.0122648	-0.381159
P19652	Alpha-1-acid glycoprotein 2	ORM2	-0.419715	-0.151379	-0.198935	0.257804	-0.329782	-0.138751	-0.526202	-0.806583	-1.03808	-0.557509	-0.722909	0.379007	-0.235391	-0.262641	-0.299809	-0.630487	-0.364479	-0.826626	-0.600453	0.0512829	2.33437	-0.365936	0.0337335	-0.227022	-0.767345	0.184037	0.346251	-0.245156	-0.0460931	0.0798748	0.078657	-0.0052914	-0.101848	0.587305	0.106895	0.133272	-0.176798	-0.100254	-0.343743	-0.260988	-0.270291	0.0645312	-0.0567246	-0.1039	-0.373884	0.685789	-1.28481
P02760	Protein AMBP	AMBP	-0.0299565	-0.123904	0.0522311	-0.178493	-0.0661056	0.419557	0.0359163	-0.321519	-0.140785	0.161264	0.467917	0.276545	-0.329737	0.278798	0.26951	0.172816	0.263783	-0.216023	-0.421374	0.0833245	-0.315442	-0.938993	-0.00764897	0.111415	-0.547024	-0.631894	0.115882	0.357215	-0.114686	-0.508781	-0.101859	-0.148054	-0.00823265	0.307867	-0.528363	-0.0466791	-0.0246461	0.00634354	0.173337	0.090522	-0.208179	0.0939943	0.337339	-0.014993	-0.156789	-0.0556038	-0.600754
C9JV77	Alpha-2-HS-glycoprotein	AHSG	0.0829765	-0.399874	0.0286347	0.168744	0.221991	0.142853	0.837052	-0.768214	0.141873	0.043907	0.279265	0.524746	0.857562	-0.349763	0.452838	-0.285336	0.947318	1.19509	-0.39084	-0.549378	-0.616158	0.441142	0.0946024	-0.00468197	-0.454356	-0.60492	0.342891	0.573298	0.0361512	-0.733793	-0.242055	-0.0882737	0.312034	0.255769	0.17825	0.522892	0.252073	0.554472	-0.199374	-0.0818547	-0.415987	-0.247246	0.0535554	-0.374411	-0.214219	-0.439407	-0.521332
P02647	Apolipoprotein A-I	APOA1	-1.13583	0.0838365	-0.981009	0.0832305	-1.26912	-0.290464	0.516063	0.0109943	-0.637778	0.404244	0.0247817	-0.621197	0.887188	-0.39522	0.169125	-0.659099	0.27388	0.118447	0.159307	0.209648	0.475901	0.233645	0.411197	0.329417	1.126	0.180114	-0.689668	-0.337371	-0.0714211	-0.656245	-0.343769	0.391424	0.110426	-0.716677	-0.772437	-1.2402	-1.06869	-0.862185	-0.973371	-0.0573959	-1.36406	-1.4505	-1.82237	-1.79316	-0.406316	-0.481622	0.265322
P02775	Platelet basic protein	PPBP	-0.783243	-0.253437	-0.80488	0.299737	-1.07497	-0.193438	0.13705	0.0655377	-0.339893	0.715493	0.506881	1.92604	1.68046	-0.197728	-0.326465	0.228822	1.41639	1.72817	0.314904	-0.0805168	-0.219036	1.43752	-0.255537	0.268883	0.158899	0.387901	0.464794	0.685207	0.338565	-0.13267	0.359432	-0.427301	0.263415	0.00786722	-0.955262	0.611665	-0.00977835	0.734093	-0.144459	-0.0943272	-0.335728	0.0169504	-0.656871	-0.197728	-0.816258	-1.09998	0.485123
P68871	Hemoglobin subunit beta	HBB	0.0800736	-0.479721	-0.30386	-0.564636	-0.971031	-0.530957	-0.394587	0.722527	-1.38749	-1.48864	-1.32283	-0.136973	-0.854253	-1.21513	-0.254314	-0.937806	-0.731473	-0.118748	0.167746	-0.501156	-1.37883	-0.457031	-0.00768964	0.0300227	0.110778	-1.06354	-0.748748	-0.914706	0.623926	0.444372	0.350538	0.680147	-0.775749	1.46156	-0.685755	-0.311608	-1.21011	-1.31382	1.41414	1.24546	-0.287127	-0.766223	1.47089	0.853632	2.61322	0.532133	1.04505
P00738	Haptoglobin	HP	-2.04583	1.33963	2.72243	-0.625597	2.17585	1.88579	-0.559517	-1.4215	0.00904069	-0.700275	-0.350138	3.0288	0.597378	-0.866943	0.884931	2.59333	1.08729	2.00248	-0.348894	-1.22064	0.130065	-2.83743	1.32452	1.76759	0.360872	-0.996519	0.559596	-0.180249	-1.30894	-2.73795	-1.99309	-1.56514	-0.650584	-1.92256	-1.87046	-1.77463	-0.573333	-1.34611	-1.36156	-1.47707	-2.02468	-2.00256	-1.83713	-0.13748	0.197678	-1.86479	-1.11118
O60476	Mannosyl-oligosaccharide 1,2-alpha-mannosidase IB	MAN1A2	1.32736	-1.22493	-0.259684	0.0733671	-0.836856	0.593499	1.17603	-1.42641	-0.287541	-0.637979	-0.170629	0.164662	1.18712	-0.347668	0.239313	-1.23472	0.287251	-0.6715	*	*	*	*	1.37287	2.23201	1.35184	0.369678	1.47554	2.09139	2.75956	0.859499	1.19148	1.26813	0.820496	2.75956	0.954144	-0.267167	-0.000824253	0.228961	1.02471	1.64461	0.304202	0.942229	0.779689	1.18441	0.241458	0.413061	-0.566603
H0YCJ8	Blood group Rh(CE) polypeptide	RHCE	-0.171163	-0.182061	0.469312	0.195441	-1.24795	0.130277	0.0432594	-0.958601	-1.41957	-0.932639	-1.99293	-1.50785	-0.774686	-0.489422	-0.0421182	-1.48436	0.760238	-2.45776	*	*	*	*	-0.337063	-0.0338972	-0.360347	-2.44589	-0.113726	-0.440261	0.780819	0.343555	-0.124362	0.167188	-0.00504197	1.78489	0.946798	0.671138	0.46136	0.363658	2.36636	-0.669045	0.463258	2.36636	-0.0721158	0.610487	0.588048	1.47224	-1.56723
P02746	Complement C1q subcomponent subunit B	C1QB	0.0927622	-0.114842	-0.303926	0.384508	0.532746	-0.152601	-0.317815	-0.0364587	-0.851276	-0.53244	-1.04912	-0.531747	0.0329665	0.140815	0.719608	-0.39109	-0.143776	-0.473572	*	*	*	*	0.291769	-0.195976	-0.445252	-1.55265	0.344827	0.507704	0.683791	0.465571	-0.299993	0.568604	0.00392635	0.684109	-0.217395	0.0862243	-0.710079	-0.370827	-0.621365	-0.830982	-0.0487605	0.456352	-0.0716355	0.129577	1.08283	1.394	0.0181211
A0A0A0MTS7	Titin	TTN	1.77721	0.0789823	-1.38317	0.688296	-0.524567	0.924504	0.959104	-0.253197	-1.0781	0.671815	-0.686711	-0.10627	-0.279022	-1.06191	-1.11786	-0.885627	0.145038	-1.87821	*	*	*	*	*	*	*	*	0.677584	0.953664	1.93864	0.804262	0.150972	1.36021	0.769602	1.92941	0.374948	0.498168	0.814002	0.799646	1.39167	0.53271	1.22255	1.48478	-1.65559	-0.0209959	-1.25329	-0.188446	-1.47725
A0A0G2JMY9	Leukocyte immunoglobulin-like receptor subfamily A member 3	LILRA3	0.564697	0.0827961	-0.428766	0.469329	0.797213	0.783254	-0.362929	-0.420091	-0.198777	-1.03226	-0.523454	0.447896	-0.353579	0.166588	-1.04847	-0.388041	0.15051	-0.836564	*	*	*	*	-0.248859	-0.74082	-1.44639	-0.329435	0.578184	1.31061	0.108841	0.457748	0.100838	0.186563	0.446264	0.527047	0.434468	0.918607	0.863979	0.704288	0.0478332	-0.148639	0.657504	0.235782	0.272208	0.510997	-0.215891	0.269065	-1.03226
P02774	Vitamin D-binding protein	GC_74	0.527835	-2.73591	-0.932246	-0.629954	-0.511933	-1.15744	-0.310911	-0.641388	-1.36298	-1.28249	-1.80565	1.48882	-0.900192	-2.635	-1.38693	-0.939582	-0.169393	-0.469359	*	*	*	*	*	*	*	*	-0.441984	3.54135	0.748236	1.43576	1.02837	0.0490721	-0.996173	0.32923	-0.282184	0.681722	0.61023	-0.928867	0.319814	0.968805	-0.622399	0.163155	1.44967	-0.431799	0.826873	0.330979	-0.230541
P06681	Complement C2	C2	-1.11059	-1.22919	-0.34409	-1.44582	-0.716651	-0.614591	-0.363414	-0.890141	-1.41674	-0.976324	-1.47827	-0.192344	-0.993374	-1.17073	-0.0112253	-1.24871	-0.719242	-0.352609	*	*	*	*	*	*	*	*	-0.137595	-0.123135	0.78427	-0.561551	-0.26982	0.199645	-0.115949	-0.113981	-0.287382	-0.759274	-1.14439	-0.718842	-0.284094	0.279902	-1.01342	-1.00492	-0.643609	-0.582161	0.382755	0.0599297	-1.05493
P11226	Mannose-binding protein C	MBL2	-0.0454503	-0.317018	-0.981359	-1.04139	-0.235089	0.0435436	-0.299572	-0.822888	-0.495444	-0.0934887	-0.652942	-0.0104693	-1.50703	-0.6559	-0.117967	-0.380272	-1.00464	0.184338	*	*	*	*	*	*	*	*	0.0158501	0.415519	0.670624	-0.0981366	0.0911551	0.374793	0.773915	-0.456331	-0.233525	-0.702463	-0.147509	0.432746	1.27531	0.595538	-0.443117	-1.0899	0.140945	-0.95865	-0.338925	-0.51036	-0.529912
P01614	Immunoglobulin kappa variable 2D-40	IGKV2D-40	-0.324886	-0.549822	0.120559	-0.871468	-1.38678	-0.814021	0.398503	1.44688	-1.03805	-0.497472	-1.80121	-0.748861	-0.648277	-0.858324	-1.1166	-0.309917	-0.328076	-0.0025399	*	*	*	*	*	*	*	*	0.748551	-0.346071	-0.146169	0.971538	-0.49674	-0.705797	0.351709	0.0635481	-0.925454	-1.49541	0.769322	-0.226305	0.109495	0.321328	-0.448209	-0.416558	-0.109185	-1.00283	-1.08693	0.164162	2.39779
P04040	Catalase	CAT	-0.223071	-0.474304	-0.299455	-0.0986521	0.953042	0.310858	0.103385	-0.162998	-0.346298	-1.09732	-0.681496	0.127548	-0.913814	0.329806	-0.587413	-0.0949396	0.74659	0.222912	*	*	*	*	*	*	*	*	0.451279	0.448111	0.215344	-0.284782	0.274508	0.140019	0.146875	0.581363	0.606492	0.615389	1.25078	0.197397	0.514345	0.194608	0.412433	0.507666	1.1435	0.416424	1.28723	0.18844	-0.284782
P01011	Alpha-1-antichymotrypsin	SERPINA3	-1.00781	-0.127231	-1.53545	-0.300321	-2.08238	-0.618487	-1.35521	-1.52624	-1.74288	-1.57428	-0.97301	-1.21915	-0.963347	-1.17119	-1.33628	-1.89419	-1.49142	-1.25438	0.528421	1.5219	-0.21408	-0.225138	-0.321206	-0.0801947	-0.994278	-2.13622	-1.84818	-1.06369	-0.911846	-0.856997	-1.06602	-1.09416	-1.63477	-1.10608	-1.38467	-1.21464	-0.863595	-1.56543	-1.00053	-1.24944	-0.587856	0.129982	-0.9255	-0.712887	-1.01009	-1.11878	-1.22111
P02787	Serotransferrin	TF	-0.0818926	-1.07772	-0.80579	-0.836654	-1.24981	-1.25198	-0.726281	-0.0519856	-0.355927	0.264245	-0.632175	-0.535001	-0.380905	-0.0676364	0.456469	-0.335557	-0.373681	-0.2734	-1.24728	-1.56259	-1.55539	-1.30937	-0.061853	0.166866	0.638805	-0.474786	-0.786868	-1.14332	-1.15267	-0.560165	-0.746262	0.152397	-0.121734	0.00739483	-0.558874	-1.07018	-1.35072	-0.860937	-1.65471	-1.36655	-1.08399	-1.22625	-1.23904	-0.898077	-0.422141	-0.199846	0.0967732
P27169	Serum paraoxonase/arylesterase 1	PON1	-0.769306	0.744178	-0.893928	-0.509595	-0.926059	-0.398591	-1.42768	-0.350503	-0.340598	0.213684	-0.0220089	-0.812955	-0.53713	-0.331529	-0.809724	-0.806786	-0.563624	-0.307399	*	*	*	*	-0.254486	0.181254	-0.563489	-0.989629	-1.42893	-1.19398	-1.31641	-0.758699	-0.0647208	-0.631902	-0.986811	-0.70301	-1.61856	-0.9883	-1.07114	-1.12517	-1.50305	-1.54872	-1.0242	-0.621298	-0.919882	-0.503726	-1.15819	-1.01866	0.24883
P61769	Beta-2-microglobulin	B2M	-0.118211	-1.62392	-1.47207	-0.698344	-1.03645	-0.814303	0.781783	-0.668604	-1.22893	-0.742238	-1.37879	0.274163	-0.203122	-0.962211	-0.950166	-0.381712	-0.721119	-0.78316	*	*	*	*	-0.787588	-0.69807	-0.703364	-1.23763	-0.516595	0.135691	0.540111	-0.227668	-1.342	-0.906234	-0.0332724	-0.158496	0.739954	0.169515	1.22734	0.313989	0.608355	0.755441	0.301663	0.679917	0.235757	-0.704839	-0.540003	0.0310111	-0.893761
Q04756	Hepatocyte growth factor activator	HGFAC	0.211701	0.839999	-0.160927	-0.277126	-0.891815	-1.35317	-0.863953	-0.44991	0.400495	0.451391	-0.314977	-0.504903	0.434806	0.594464	-0.309269	-0.213164	-1.20297	-0.289846	*	*	*	*	-0.0975745	-0.23635	-0.249523	0.862211	-0.838519	-1.7596	-1.53755	-0.316615	0.750935	-0.610514	-0.829158	-0.992769	-1.01457	-1.02231	-1.04033	-0.638186	-1.3913	-1.87698	0.524982	0.376205	0.5337	0.770693	-0.633042	-0.764684	-0.309269
P04114	Apolipoprotein B-100	APOB	-0.816075	-0.633286	-0.76056	-0.55048	-1.15876	-1.00817	-1.26228	-0.550406	-0.930439	-0.143367	-0.675382	-1.10433	-1.0633	-1.20236	-0.606612	-1.10817	-0.690718	-0.739013	0.666194	0.7912	-0.074739	-0.400096	0.440135	0.243839	0.122241	-0.562826	-0.969397	-0.45829	-0.813248	-0.527459	-1.1006	-0.545127	-1.08168	-0.582144	-1.27411	-1.07378	-1.18862	-1.09794	-0.874217	-0.827718	-1.06895	-0.996082	-1.19881	-1.1475	-0.386361	-0.324091	-0.241225
V9GYM3	Apolipoprotein A-II	APOA2	-1.2645	-0.722011	0.123563	-0.532734	-1.21363	-1.11708	-0.0764205	-0.598476	-0.588775	0.406163	-0.277057	1.31985	2.2429	0.235345	2.26752	-0.400291	2.10345	1.65832	-0.851457	-1.85048	-0.204702	0.738372	-0.0343469	0.618484	0.739725	0.606925	-1.97104	-1.74533	-1.0046	-1.95779	-2.16892	0.0704583	-1.33612	-0.876013	-1.62961	-2.50079	-2.06093	-2.02153	-1.52597	-0.941924	-1.82348	-1.67062	-1.44082	-2.07612	-0.76501	-1.10534	-0.117752
C9JF17	Apolipoprotein D	APOD	*	*	*	*	*	*	*	*	*	*	*	*	*	*	*	*	*	*	0.488767	0.0793282	-0.0862959	1.05792	0.0221829	0.448651	-0.173107	-0.525964	*	*	*	*	*	*	*	*	*	*	*	*	*	*	*	*	*	*	*	*	*
E7ETH0	Complement factor I	CFI	0.241189	-0.377	0.014199	0.319386	0.20076	0.142179	0.425791	-0.616746	-0.183132	-0.0352217	-0.430946	0.726127	0.0705034	0.0339907	0.091575	-0.057437	0.653334	0.389861	-0.0764788	0.195243	0.0713113	0.0542681	-0.150231	-0.182119	-0.641255	-0.249588	0.541536	0.700834	0.644369	-0.276934	0.0554357	0.173718	0.235522	0.630651	-0.0372089	0.60226	0.142179	0.581707	0.496797	0.611543	0.128004	0.386463	0.000959816	-0.0727868	0.00777024	-0.103467	-0.174573
O95445	Apolipoprotein M	APOM	*	*	*	*	*	*	*	*	*	*	*	*	*	*	*	*	*	*	0.362693	0.615344	0.190285	0.4666	0.105527	-0.0258612	0.29128	0.133475	*	*	*	*	*	*	*	*	*	*	*	*	*	*	*	*	*	*	*	*	*
P00450	Ceruloplasmin	CP	-1.18462	-1.10636	-0.696019	-1.04891	-0.839797	-0.97114	-1.03937	-1.80993	-1.24637	-0.918123	-1.55585	-0.761308	-1.3591	-0.80507	-0.689478	-1.77384	-1.21364	-0.840802	0.571796	0.115302	0.791562	0.143738	0.225176	0.2019	-0.682619	-1.52361	-0.549269	-1.19935	-1.07336	-1.29529	-0.828798	-0.399797	-0.925839	-1.0952	-1.02075	-0.528875	-0.886305	-0.792254	-1.24163	-0.925774	-1.275	-1.88302	-0.793631	-1.13217	-0.603476	-0.800209	-1.16513
P01008	Antithrombin-III	SERPINC1	-0.866899	-0.757942	-0.776468	-0.734055	-1.2026	-0.919873	-0.985246	-0.834006	-0.856127	-0.897091	-0.498742	-0.623219	-0.379654	-1.06086	-0.630239	-1.70633	-0.888228	-1.04925	0.129344	-0.437939	0.198576	0.480285	0.128095	0.276002	-0.423081	-1.36102	-1.15657	-0.849742	-1.02199	-0.854906	-1.02302	0.0414012	-1.18278	-0.656148	-0.979414	-1.1385	-1.33234	-1.05563	-0.947138	-0.953822	-0.968427	-0.986027	-1.54937	-1.44104	-1.09387	-0.779253	-0.867682
P02654	Apolipoprotein C-I	APOC1	0.501201	0.329878	-0.135245	-0.291107	-1.32556	0.017011	1.0574	0.237713	-0.204995	0.895322	-0.49769	0.427838	0.828787	0.818471	0.978529	-0.2646	1.38389	1.57323	0.299488	0.231892	0.559726	0.630129	0.369815	0.376907	2.45498	0.278824	-1.41146	1.2548	0.251662	-0.342791	0.0980935	-0.151103	-0.65207	-0.765336	-1.34871	-0.621279	-0.645549	-1.22923	0.436492	1.08232	-0.729456	-0.955329	-0.0796457	-0.0752212	0.103278	1.44033	0.747245
P02675	Fibrinogen beta chain	FGB	-0.704272	-0.0266289	0.255963	-0.205213	0.0230226	0.472975	-0.228118	-0.971965	-0.666166	-0.554403	-0.759331	-0.16684	-0.593991	-0.673297	-1.14421	-0.798519	-0.778259	-0.960197	0.280345	-0.211558	-0.021982	0.156631	-0.213092	-0.101199	0.0971517	-1.53054	-0.153395	0.713358	1.57902	-0.225812	-0.435331	-0.521109	-0.840781	-0.321713	-0.863853	-1.5631	-1.02993	-1.14267	-0.33114	-0.303803	-1.28017	-1.57381	0.0240187	-0.415314	-0.552723	-0.658956	-0.846491
P02749	Beta-2-glycoprotein 1	APOH	0.472614	0.576559	1.31473	-0.511349	-0.0445646	0.679433	0.509788	-0.760746	-0.364838	-0.293763	0.730466	0.844175	0.621006	0.793555	0.597973	-0.453015	0.98303	0.757669	0.0266197	-1.05713	-0.898362	0.409651	-0.192203	-0.533694	-0.661002	-0.765768	0.0592763	0.797739	-0.260905	-0.864568	0.166436	0.0101147	0.178702	-0.235443	-0.312144	0.59935	0.220447	0.627344	-0.0541374	0.202762	-0.113868	-0.190437	0.863263	0.121697	-0.0237677	1.02816	-0.16024
P05155	Plasma protease C1 inhibitor	SERPING1	-1.65354	-0.771817	-1.26174	-0.883565	-1.45689	-0.95525	-1.56954	-1.6234	-1.45294	-0.854667	-1.44084	-1.3999	-1.50938	-1.30506	-1.26457	-1.88705	-1.39347	-1.71333	0.337801	0.705012	0.236323	-0.914959	-0.267506	-0.129016	-0.770767	-0.850622	-1.45493	-1.25694	-1.30174	-1.48876	-1.14376	-0.913839	-1.83515	-1.09244	-1.26842	-1.08457	-1.15961	-1.34466	-0.996899	-1.5171	-1.78379	-1.37149	-1.10076	-1.03029	-1.41105	-0.772309	-1.30457
P06396	Gelsolin	GSN	-0.526754	-0.575571	0.143156	-0.194041	-0.194965	-0.712884	0.173277	-0.485137	-0.309821	-0.634873	-0.0973459	0.124879	0.335443	-0.712544	0.150951	-0.0965787	0.0280458	-0.395058	0.198908	0.28881	0.415902	0.450238	0.319141	0.152712	-0.17461	-0.0462319	0.137235	-0.461378	0.0788584	-0.174282	-0.792986	0.321242	-0.112695	-0.360401	-0.00941595	-0.494247	-0.968952	-0.597607	-0.480688	-0.091082	-0.675687	-0.759035	-0.0467898	-0.90426	0.0883398	-0.214184	-0.818139
P07357	Complement component C8 alpha chain	C8A	-0.128393	0.140132	0.280705	0.244872	0.25558	-0.111643	-0.30376	-0.259249	0.1864	0.0752566	-0.130986	-0.0193995	-0.0119334	-0.0965274	0.292173	0.0552701	0.0155508	0.364783	-0.744586	-1.04398	0.236725	-0.25667	0.157631	0.0718091	-0.576919	-0.627409	0.225866	0.180042	0.00409615	-0.249504	0.460903	0.609077	0.206554	0.120235	-0.0176069	0.182623	-0.343843	-0.0187167	-0.00484967	-0.0690414	-0.0441049	0.0242886	0.717689	0.546342	0.718029	0.174428	0.043644
P0DJI9	Serum amyloid A-2 protein	SAA2	-0.166209	0.228519	1.57762	-0.312914	0.758395	0.886339	-0.33686	-1.61052	-0.084738	0.413905	-0.0250224	1.09959	-0.53615	0.10539	0.865878	0.20314	-0.109699	-0.867095	0.736658	0.0663237	-0.521989	0.464735	0.592918	-1.5957	-2.26109	-2.21852	0.809715	1.29331	1.12093	0.235152	0.156247	0.737508	-0.083128	1.76422	-0.236519	0.975081	0.489323	0.426191	-0.628801	-0.535621	0.144143	0.566717	0.721847	1.22268	1.54668	-0.151726	-0.410128
P19823	Inter-alpha-trypsin inhibitor heavy chain H2	ITIH2	-0.0638267	-0.266959	-0.325237	0.204849	-0.447188	-0.136778	0.185578	-0.117504	-0.413772	-0.232766	-0.250532	0.0939973	0.119271	-0.298236	-0.111713	-0.355689	-0.0625961	-0.115047	0.454459	-0.138741	0.420931	0.556722	-0.0258732	0.296179	0.195376	-0.285004	-0.554939	-0.184332	-0.0224523	-0.426974	-0.111916	-0.00883685	-0.475486	-0.176334	-1.30112	-0.232481	-0.474836	-0.00417223	-0.104827	-0.0199328	-0.311438	-0.147487	-0.589016	-0.28644	-0.393662	-0.0284655	-0.0728939
P19827	Inter-alpha-trypsin inhibitor heavy chain H1	ITIH1	-0.511546	-0.408552	0.077569	-0.121456	-0.509917	-0.193861	-0.0720806	-0.438975	-0.233062	-0.0602135	0.0974162	-0.0786628	-0.415708	-0.791832	-0.0236334	-0.590922	-0.544169	-0.225608	1.32995	0.398848	0.713764	0.626874	0.293355	0.345026	0.0684376	-0.107807	-0.749753	-0.238351	-0.18605	-0.604466	-0.451589	0.152394	-0.740601	-0.374813	-1.42423	-0.635994	-0.599445	-0.216568	-0.326574	-0.265799	-0.616318	-0.458698	-0.870801	-0.699236	-0.239552	-0.0873906	-0.174301
P43652	Afamin	AFM	-0.0205322	-0.591027	0.0415533	0.162163	-0.495062	-0.25541	-0.00901852	-0.136693	-0.281713	-0.46874	-0.0502974	-0.18521	-0.203398	-0.351943	0.294205	-0.834246	-0.0370632	0.0531121	-0.553545	0.254031	-0.322333	-0.361035	0.0971027	-0.173045	-0.095767	-1.03779	-0.586322	-0.498086	-0.092587	-0.665553	-0.377062	0.180572	-0.269366	-0.257491	-0.595138	-0.414408	-0.451976	-0.463137	-0.10541	-0.255283	-0.558885	-0.0237181	-0.429776	-0.289066	0.0189788	-0.284123	-0.0728917
P51884	Lumican	LUM	-0.517763	-0.649679	0.176246	-0.131253	-0.623978	-0.304703	-0.164283	-1.11073	-0.821134	-0.0200125	0.230592	-0.0307575	-0.210757	-0.302914	0.357544	-0.41223	-0.0176862	-0.645256	-0.0416596	0.36188	0.32163	0.0454502	0.0650495	-0.490552	-0.815988	-0.273525	-0.512328	-0.0971035	-0.216443	-0.65772	-0.493073	0.412383	-0.27141	-0.312321	0.0661535	-0.163931	-0.716673	-0.572536	0.146106	-0.159931	-0.652855	-0.170082	-0.431586	-0.464798	0.079845	-0.0647201	-1.10784
P69905	Hemoglobin subunit alpha	HBA1	0.278021	0.133134	0.204215	0.147619	0.347175	-0.138267	0.279171	0.487857	0.263025	-0.146345	-1.04079	0.168968	-0.00752934	-0.343868	0.54791	0.0923978	0.250261	0.7138	-0.242168	0.0316044	-0.954646	-0.658748	0.0140932	0.336884	-0.171972	-1.45091	0.281588	0.180417	1.54644	0.762144	0.0324155	0.873667	0.0862935	1.53351	-0.127002	0.396695	-1.04079	-1.39985	1.36272	2.49175	0.198983	-0.255643	0.52306	0.119679	3.02402	0.307806	0.866838
Q14520	Hyaluronan-binding protein 2	HABP2	*	*	*	*	*	*	*	*	*	*	*	*	*	*	*	*	*	*	0.0804431	-0.374315	-0.422638	-0.383165	-0.247745	0.0502956	-0.433707	-0.319671	*	*	*	*	*	*	*	*	*	*	*	*	*	*	*	*	*	*	*	*	*
A0A0A0MRJ7	Coagulation factor V	F5	-0.060261	0.150734	0.562095	0.00296104	-0.296403	-0.695491	-0.24575	-1.17955	-0.42242	-0.369291	-0.898004	-0.189237	-0.648969	-0.171789	0.557025	-0.596508	-0.105383	-0.256463	*	*	*	*	-0.172213	-0.0651003	-0.758183	-0.774195	0.0118499	-0.55733	0.00685633	-0.333632	-0.0187332	0.430313	-0.623606	0.0736934	-0.773001	-0.286656	-0.914856	-0.368289	-0.20776	-0.346558	-0.679907	-0.576585	0.156656	0.15246	0.226442	0.186353	-0.740429
B1AHL2	Fibulin-1	FBLN1	*	*	*	*	*	*	*	*	*	*	*	*	*	*	*	*	*	*	*	*	*	*	-0.506316	0.178554	-0.524339	-0.330591	*	*	*	*	*	*	*	*	*	*	*	*	*	*	*	*	*	*	*	*	*
D6RF35	Vitamin D-binding protein	GC_35	-1.95462	-1.55807	0.861819	0.441084	-0.909972	-1.48578	-2.16415	-1.80695	-0.526313	0.654787	-2.19302	-1.93406	-2.10059	-2.34715	-1.15226	0.895585	-0.452045	-0.895706	*	*	*	*	-2.14392	-1.36826	-1.15561	-0.668928	-1.46167	-2.14832	-2.22554	-1.91277	-2.48313	-0.715426	-2.36877	-1.45604	-1.47911	1.42275	-2.35322	-2.4862	-2.92394	-3.17318	0.544349	-2.24645	-1.79808	-2.46604	-0.845347	-1.25802	-0.911944
P00740	Coagulation factor IX	F9	*	*	*	*	*	*	*	*	*	*	*	*	*	*	*	*	*	*	*	*	*	*	0.86822	0.278164	-0.203484	-0.358308	*	*	*	*	*	*	*	*	*	*	*	*	*	*	*	*	*	*	*	*	*
P01023	Alpha-2-macroglobulin	A2M	-1.10471	-0.879737	-0.811312	-0.366271	-1.32655	-0.896655	-1.33021	-0.329172	-1.10191	-0.205325	-0.666576	-1.03072	-0.880608	-1.38979	-0.744715	-0.74151	-1.11487	-1.20038	-0.567855	0.113709	-0.284234	-1.33388	0.148185	0.845722	0.453518	-0.755423	-1.37858	-1.21448	-1.63705	-1.00442	-1.25124	-0.557383	-0.822475	-0.624064	-1.03117	-1.37957	-1.26263	-1.11883	-1.39074	-1.44764	-1.34848	-1.14176	-1.62899	-1.51781	-0.88736	-0.485414	-0.230467
P01024	Complement C3	C3	-0.713034	-0.111942	-0.513134	-0.183953	-0.852877	-0.285855	-0.885565	-0.213544	-0.814248	-0.27849	-0.521214	-0.524494	-0.674013	-0.560706	-0.53976	-0.870185	-0.800238	-0.339653	0.303097	0.281858	0.0274099	-0.773715	0.397374	0.422309	0.248872	-0.781309	-0.835207	-0.234971	-0.240582	-0.405898	-0.383952	0.332417	-0.585267	-0.334049	-1.46261	-0.754826	-1.13256	-0.722756	-0.685437	-0.70829	-0.835137	-0.660868	-0.851269	-0.437156	-0.316226	-0.34633	-0.0493804
P01031	Complement C5	C5	-0.790199	0.186177	-0.543537	-0.0122039	-0.492898	-0.241035	-0.476955	-0.342375	-0.687657	-0.0554699	-0.293447	-0.507546	-1.04651	-0.561843	-0.400174	-0.748864	-0.499277	-0.229312	0.569164	0.878213	-0.0358115	-0.169649	-0.151657	0.353147	-0.0453664	-0.858207	-0.631674	-0.476508	-0.544027	-0.707293	-0.464327	-0.404745	-0.957951	-0.453302	-1.12162	-0.644923	-0.71402	-0.632247	-0.613978	-0.659061	-0.905913	-0.581352	-0.538999	-0.499063	-0.337501	-0.355859	-0.0234322
P01034	Cystatin-C	CST3	0.683328	0.281092	1.25446	0.0329036	0.471983	0.185204	0.881711	-0.393396	0.35957	0.036068	0.502329	0.667146	-0.00966038	0.0876546	0.675506	0.755863	0.620206	-0.0313111	*	*	*	*	0.066024	-0.750936	-1.16814	-0.53011	0.421301	0.806599	0.319567	0.0867344	-0.00493606	0.921432	-0.084831	0.253218	0.931086	0.887768	1.03352	0.583166	0.560881	0.844351	0.807362	0.667024	1.23322	0.204324	0.377089	0.665511	-0.467871
P04264	Keratin, type II cytoskeletal 1	KRT1	-0.881805	-0.938227	-1.04051	-0.976056	-0.929005	-0.679304	-1.36005	-0.953831	-1.08765	-1.06625	-0.668922	-1.45602	-0.593936	-0.996851	-1.21355	-0.676358	-1.19736	-0.658164	-0.0510433	-0.459717	-0.408083	-0.702794	0.230383	-0.076099	0.693279	-0.475267	-1.30967	-0.446498	-1.35845	-0.957881	-1.06475	-1.11221	-0.633468	-1.03368	-1.48712	-0.981124	-0.402925	-0.146058	-0.266351	-1.55023	-0.150307	-0.6801	-1.36431	-0.911227	-1.28642	-1.20442	-0.655413
P05546	Heparin cofactor 2	SERPIND1	-1.11523	1.33974	-0.213124	0.891034	-0.52019	0.344332	-0.877094	-0.1092	-0.591165	-0.0531502	0.695134	-0.91227	-1.32957	-0.630901	-0.487014	-1.61433	-0.448771	-1.21928	-0.0993771	-1.53275	0.227732	-0.817866	0.720535	1.16217	0.696278	-1.47224	-1.0526	-0.782525	-1.00249	-1.3558	-0.745818	-0.526027	-1.15779	-0.542043	-1.03785	-0.839043	-1.00142	-0.872179	-0.878885	-0.908171	-1.46028	-1.08592	-0.854114	-0.59243	-0.504067	-0.696628	-0.394612
P07358	Complement component C8 beta chain	C8B	-0.59676	-0.0680549	-0.0577075	-0.0354298	-0.55861	-0.720094	-0.710444	-0.128312	-0.468696	-0.841533	-0.820487	-0.142158	-0.431386	-0.307252	-0.531042	-0.592618	-0.280545	-0.436505	0.244019	-0.271845	0.646362	0.738177	0.331641	0.219371	-0.179762	-0.120375	-0.823305	-1.42408	-0.604944	-0.81878	-0.471913	-0.0364584	-0.691509	-0.332933	-1.07064	-0.457321	-1.57731	-1.32148	-0.675417	-0.706927	-0.398301	-0.431386	-0.471405	-0.814324	-0.0529421	-1.13916	-0.372828
P10643	Complement component C7	C7	-0.266236	0.00885836	-0.0391254	0.44438	-0.0113556	0.0885265	-0.0237907	-0.283222	-0.075328	-0.164869	-0.0892175	-0.15573	-0.0476198	-0.455863	0.518763	-0.135717	0.351181	0.0466279	-0.307826	-0.11617	-0.214593	-0.263867	0.131712	-0.13724	0.233544	-0.0247476	-0.196309	-0.398696	-0.411411	-0.398094	-0.329862	0.111514	0.0878907	-0.121555	-0.197397	-0.0606787	-0.351428	-0.0601016	-0.291629	-0.670839	-0.333115	-0.103758	-0.622843	-0.455863	-0.143808	-0.277473	-0.315345
P13645	Keratin, type I cytoskeletal 10	KRT10	-0.886291	-0.343021	-0.508614	-1.09985	-0.749447	0.175308	-1.09472	-1.35631	-0.542777	-0.428619	0.22231	-1.15595	-1.45162	-0.892148	-1.18847	-1.42534	-1.08793	0.00675387	*	*	*	*	-0.427707	-0.364332	0.357405	-0.499162	-1.61794	0.597294	-1.7916	-1.12485	-1.2184	-0.985442	-1.54546	-0.974552	-1.4691	-0.986084	0.31186	0.740511	-0.798303	-1.70242	-0.596608	-0.83601	-1.0928	-1.01707	-0.695668	-0.732753	-0.443425
P35908	Keratin, type II cytoskeletal 2 epidermal	KRT2	-0.900927	-0.346791	-0.259354	-1.25215	-1.29692	0.270099	0.165401	-0.852586	-1.84334	-2.27358	-0.239452	0.217086	-1.10982	-0.693858	-0.581361	-0.202564	-0.317648	-0.854178	*	*	*	*	0.301781	-0.0350954	1.08967	-0.392679	-1.557	0.689275	0.167435	-1.38608	-1.20047	-0.614887	0.0783019	-0.63795	-1.97417	-1.43998	0.51717	0.610129	0.275483	0.102489	-0.407431	-0.801048	-1.08756	-1.34009	-1.36493	-0.940891	-1.1971
P49747	Cartilage oligomeric matrix protein	COMP	*	*	*	*	*	*	*	*	*	*	*	*	*	*	*	*	*	*	*	*	*	*	0.0871552	-1.10419	-0.593483	-1.59498	*	*	*	*	*	*	*	*	*	*	*	*	*	*	*	*	*	*	*	*	*
P52848	Bifunctional heparan sulfate N-deacetylase/N-sulfotransferase 1	NDST1	-1.12278	-1.87495	-0.618125	0.0916986	-4.44002	-3.12558	-2.77094	-1.15494	-0.929599	-0.260325	-1.21519	-3.06805	-1.22171	-1.97347	-0.851229	-0.918168	-2.06064	-1.88933	*	*	*	*	1.8705	1.13063	1.72237	0.554593	-3.18096	-3.8677	-2.91016	0.192062	0.0168629	1.0209	-1.21886	-0.247069	-1.11062	-3.70439	-3.24844	-2.51908	-1.05832	-2.67887	-1.55606	-1.89135	-3.04091	-1.79662	-0.473566	-0.803012	0.0950747
Q9UGM5	Fetuin-B	FETUB	0.22378	-0.847968	-0.36367	-0.615319	-0.393773	-0.246922	0.188033	-0.670907	-0.964348	-1.31807	0.324786	-0.337306	-0.330775	-0.635039	-0.470527	-1.24786	0.0490821	-1.51808	*	*	*	*	-0.434099	-0.258283	-2.49996	-2.38307	-0.243071	0.473716	-0.363861	-0.0870962	-1.09607	-0.322576	-0.489395	0.40194	-0.270306	0.0872158	-0.0659499	0.203	-0.373658	-0.407543	-0.633151	-1.4594	-0.649064	-0.452134	-0.133033	1.13364	-0.867555
[truncated: 59 more columns]

## Sheet: 5.2. ML Summary
Dengue vs Malaria												Malaria Type - VM vs FM												FM Severity - NSFM vs CB vs SA vs SF
Hc vs D				HC vs Malaria				Dengeu vs Malaria				HC vs VM				HC vs FM				VM vs FM				HC vs NSFM				HC vs CB				HC vs SA				HC vs SF				NSFM vs CB				NSFM vs SA				NSFM vs SF
Protein	Average VarImp	Average Coeff		Protein	Average VarImp	Average Coeff		Protein	Average VarImp	Average Coeff		Protein	Average VarImp	Average Coeff		Protein	Average VarImp	Average Coeff		Protein	Average VarImp	Average Coeff		Protein	Average VarImp	Average Coeff		Protein	Average VarImp	Average Coeff		Protein	Average VarImp	Average Coeff		Protein	Average VarImp	Average Coeff		Protein	Average VarImp	Average Coeff		Protein	Average VarImp	Average Coeff		Protein	Average VarImp
P10643	97.2658	-1.70659		B4E1Z4	99.6871	1.51645		P19827	100	-0.314408		B4E1Z4	100	0.15151		P02760	99.8285	-1.01507		B4E1Z4	100	-0.0122036		P25311	78.2853	0.30344		B4E1Z4	96.6525	0.438463		P02750	100	0.433197		P01614	100	0.944452		P02775	81.4499	-0.910986		P25311	93.57	-0.56284		P25311	100
B1AHL2	51.8178	0.862797		P00738	43.5028	-0.685244		B1AHL2	80.9142	-0.253992		P06396	58.3846	-0.090198		P01614	74.3947	0.749732		P43652	70.0345	0.00842635		P02750	77.48	0.289434		P02750	91.6417	0.406032		P61769	56.9854	0.284499		P00738	22.7188	-0.26548		P04196	76.4706	-0.293338		P02746	92.133	-0.540348		P02671	47.2535
P01031	43.8956	-0.718877		P02750	41.7535	0.603272		P06396	80.0182	-0.251076		P19827	56.2709	-0.0867801		P02746	59.9343	0.61303		O95445	61.6485	-0.00752941		P06681	58.3603	0.226744		P02647	57.2746	-0.257892		P27169	50.5009	-0.260662		V9GYM3	21.47	-0.248759		P11226	52.1056	-0.334705		P61769	59.0025	0.345196		P02746	6.42497
P49747	38.7579	0.631969		V9GYM3	39.0026	-0.602438		O95445	73.4298	-0.229692		P43652	56.1325	-0.0865656		B4E1Z4	56.2923	0.545531		P04196	61.285	0.00744976		B4E1Z4	56.8728	0.225676		P02746	44.5679	0.20354		A0A0A0MTS7	33.3996	0.207757		P02760	4.98639	-0.0810501		P02647	48.3901	-0.484954		P02741	42.7226	-0.250097		P02760	6.14609
P02741	29.7473	-0.528205		P19827	34.6814	-0.417405		C9JF17	70.6233	-0.221071		Q14520	56.0043	0.0864156		P11226	53.1795	0.526313		Q14520	52.4276	-0.0063878		A0A0G2JMY9	56.8116	0.220065		P04040	43.1401	0.19434		P04040	32.0374	0.198037						P04040	45.4218	0.523321		P27169	42.6952	-0.24716		P01614	2.63344
P13645	21.5821	-0.377193		C9JF17	34.075	-0.535291		P00740	68.0215	-0.212552		P04196	54.2266	-0.0837205		P04040	53.1683	0.517783		P27169	52.0148	0.00638829		P11226	55.1004	0.219062		P68871	36.4967	0.168499		P02787	17.4941	-0.150498						P25311	40.6441	-0.156769		P02671	36.2693	-0.20759		O60476	1.56009
Q9UGM5	19.2712	0.298194		P68871	30.2887	0.494851		P49747	61.637	-0.192797		E7ETH0	49.6014	0.0770699		P02647	52.74	-0.52245		P19823	50.1461	-0.00624627		A0A0A0MTS7	54.2018	0.37432		P02741	35.6332	0.16429		Q04756	15.0412	-0.139953						O60476	38.9422	-0.471595		P02787	30.0243	-0.166577		P02774	0.519124
P00740	18.1875	0.261385		E7ETH0	25.1534	0.371924		E7ETH0	60.3806	0.191186		P02750	46.293	0.0721347		P00738	52.3616	-0.52253		P06681	45.5008	0.00556318		P02741	44.8551	0.177688		P02775	32.7261	-0.151849		H0YCJ8	13.1829	0.137856						P01011	26.7542	0.0962287		P04040	26.5269	0.149164		P02741	0.00206038
P07358	16.4228	-0.343361		P06396	24.9386	-0.311285		P02763	49.1827	0.154232		P02775	38.6916	-0.0607638		P61769	38.5673	0.375292		Q04756	45.0925	0.00550158		P02763	39.1684	0.164022		H0YCJ8	32.2824	0.148451		V9GYM3	11.4648	-0.134954						C9JV77	25.0108	-0.10271		P19652	17.747	-0.0626721
A0A0A0MRJ7	15.9812	0.268873		P02654	22.274	-0.391367		P05155	45.7231	-0.144894		P02675	38.0926	0.0600296		A0A0G2JMY9	35.3555	0.343202		P02760	42.0932	-0.0051585		P02746	39.0819	0.152904		P02763	29.7169	0.14236		P00738	0	-0.094568						A0A0A0MTS7	13.1302	-0.0482917		O60476	17.6903	-0.0942167
P04264	10.287	-0.22132		O95445	20.6732	-0.305863		P19823	43.9471	-0.136881		P02654	38.0265	-0.0600299		P68871	34.1371	0.344062		P25311	41.9623	0.00520192		P02671	28.2257	0.113719		C9JV77	29.0208	-0.131913										P19652	11.3938	-0.0131553		B4E1Z4	11.6083	-0.0886504
P25311	5.80661	-0.11005		P51884	20.2841	-0.376751		P0DJI9	39.7109	0.124286		P02671	36.4803	0.0577088		P02787	33.014	-0.326017		P11226	41.6545	0.00511828		P00738	26.5976	-0.113053		V9GYM3	26.4928	-0.123789										P02671	11.0187	-0.0374561		Q04756	8.97172	-0.0474544
D6RF35	5.08649	0.0897734		P01008	19.1531	-0.287528		B4E1Z4	37.3004	0.117902		P02647	36.3297	-0.0575107		C9JV77	32.0645	-0.32077		P02746	40.7599	0.00500094		P04196	23.752	0.0969003		P00738	17.2631	-0.083913										P06681	10.6448	-0.0362375		P06681	7.33822	-0.0459502
P01023	4.0428	-0.101453		P01614	19.0503	0.347742		Q14520	34.5265	-0.10837		P25311	32.9858	-0.0525414		A0A0A0MTS7	31.3851	0.307909		P02647	40.2306	0.00491998		O60476	23.6111	0.104955		P01011	0	-0.00234824										H0YCJ8	8.40822	0.0251958		P04196	6.82986	-0.0529004
P05546	4.0322	-0.0751555		P69905	14.8429	0.244019		P02750	30.3539	0.0950239		P00450	29.7544	-0.0476735		P02750	29.154	0.257359		E7ETH0	39.1185	-0.00478008		P02774	21.6232	0.087001														P02763	5.81325	-0.00675186		P00738	4.66755	-0.0361523
B4E1Z4	3.87019	-0.0928575		P02763	14.8046	0.230323		P02749	28.9807	0.0922903		P02763	29.5407	0.0474859		P02774	25.7959	0.262378		P00450	38.8345	0.00474856		H0YCJ8	21.3657	0.0930204														A0A0G2JMY9	4.60128	-0.00958613		A0A0A0MTS7	4.34792	-0.0299509
P04114	3.48013	0.0908904		Q04756	13.8815	-0.244203		V9GYM3	28.2637	-0.0883657		P0DJI9	28.9664	0.0466037		P02763	24.4992	0.241965		P04040	37.7723	0.0046407		P19652	0	0.0128587														B4E1Z4	3.01204	0.00353756		P02750	3.29397	-0.019197
P35908	3.2432	0.0666277		P02760	12.1834	-0.224345		Q04756	24.3071	-0.0761527		P02741	27.5828	0.044489		P01011	21.5932	-0.221978		P02775	37.6404	0.00460802																		P02746	2.43905	0.00890163		H0YCJ8	1.17675	0.00911449
O60476	2.51389	-0.071199		P05155	10.8005	-0.209639		P00738	21.8848	-0.0691689		V9GYM3	27.0054	-0.0436409		P06681	21.3666	0.195092		A0A0G2JMY9	37.3069	0.0046002																		P68871	2.23972	0.00366497		P11226	0.96788	-0.00749668
P01034	2.32901	-0.0613957		P02647	7.64594	-0.0993119		P01031	19.5816	0.0620917		P02760	24.9383	0.0403823		P02775	18.7662	-0.189698		P61769	36.5732	0.00448778																		P02741	1.98012	-0.00235346		V9GYM3	0.172134	-0.00133326
P01024	2.2538	-0.049147		P02774	7.48222	0.138348		P02647	18.4409	-0.058258		P19823	23.8573	-0.0386407		O60476	18.0005	0.18057		P01614	35.6129	0.0044231																		V9GYM3	1.97019	0.00234206
P52848	0.0974405	-0.0108621		P27169	6.83873	-0.110293		P02741	17.6507	0.0552485		C9JF17	18.6645	-0.0314185		H0YCJ8	13.5661	0.13288		P01008	34.9096	-0.00433575																		P02774	0.881024	-0.00109228
				P07357	6.78728	0.120257		P69905	15.979	0.0503176		P68871	18.5778	0.0311589		P02671	13.484	-0.138424		P0DJI9	34.0654	-0.00419161																		P02750	0.167902	0.000273997
				P19823	5.86627	-0.108924		P27169	13.0062	-0.0407191		P69905	18.0496	0.0303268		P04196	8.92617	-0.0947798		P02675	33.8394	-0.00421336																		P00738	0	-8.13346e-05
				P02775	4.23103	-0.0724783		Q9UGM5	11.3363	-0.0358892		P02749	17.1861	0.029113		P25311	5.26439	0.041492		A0A0A0MTS7	32.4312	0.00402556
				P00450	3.95299	-0.0721841		D6RF35	9.31473	-0.0295125		C9JV77	12.3629	0.0218359		P27169	3.93101	-0.0266196		H0YCJ8	32.4248	0.0040001
				P0DJI9	3.67539	0.0557242		P10643	7.90436	0.0267603		P19652	10.0224	-0.0182823		P02741	3.07019	0.0227646		P02774	31.6042	0.00398045
				P02741	3.28687	0.0475914		P01614	7.43554	0.0244651		P51884	8.72881	-0.0166343		P19652	2.27044	-0.0227798		P02671	31.1313	-0.00389218
				A0A0A0MTS7	2.5717	0.0455014		A0A0A0MTS7	7.36872	0.0234287		P01008	7.81988	-0.0151561		Q04756	0.547927	-0.00128784		P01011	30.8387	-0.00383714
				P04196	2.44681	-0.0435581		P04040	7.31097	0.0233014		P04114	4.56807	-0.0104701						O60476	30.5343	0.00378859
				P06681	2.11013	0.037229		P11226	6.57937	0.0213216		P07357	4.47222	0.0103354						P05155	30.257	-0.00361405
				P02671	2.04818	0.0356856		P68871	5.68788	0.0181122		O95445	2.352	-0.000480019						P02741	29.2877	-0.00366589
				P61769	1.57551	0.0277487		P52848	4.98379	-0.0160024		P05155	0.689703	-0.00282911						P06396	27.082	0.00338202
				H0YCJ8	1.49677	0.0263151		P02787	4.7439	-0.0140976										P02654	27.0107	0.00335545
				P11226	1.44693	0.025509		P35908	4.03259	-0.0132784										P19652	25.9907	0.00327872
				P02746	1.21702	0.0217727		P02654	3.61024	-0.0119608										V9GYM3	23.3706	0.00300008
				P01011	1.19339	0.0214723		A0A0A0MRJ7	2.55093	-0.00876058										C9JV77	23.2712	-0.00298365
				O60476	1.12475	0.0199622		P06681	2.38648	0.00811865										P04114	18.8012	-0.00242072
				P02787	0.909035	-0.0154595		P01011	1.76478	0.00614859										P02763	18.6732	-0.00231725
				P02749	0.593344	-0.0105963		P00450	1.31397	-0.00442753										P02749	18.4279	-0.00233331
				P04114	0.553137	0.0100851		P43652	1.0049	0.0034022										C9JF17	17.0482	-0.00213616
				C9JV77	0.492527	-0.00871726		P02774	0.831761	0.00265102										P19827	15.819	-0.00223976
				P43652	0.464882	0.008476		P07357	0.70366	0.00239735										P68871	14.6786	-0.00188963
				A0A0G2JMY9	0.416919	-0.0075022		P02775	0.0175411	-5.27108e-05										P69905	12	-0.00158441
				P02675	0.209268	-0.0038155														P02750	10.8432	-0.00124803
																				P02787	10.5968	0.00131948
																				P00738	8.61595	0.00115511
																				P51884	2.69001	0.00020541
																				P07357	1.98393	0.000246125
[truncated: 34 more columns]

## Sheet: 5.3. Dengue vs Malaria
Healthy vs Dengue														Healthy vs Malaria														Dengue vs Malaria
	1	2	3	4	5	6	7	8	9	10					1	2	3	4	5	6	7	8	9	10					1	2	3	4	5	6	7	8	9	10
NumTrain	30	31	30	30	31	31	32	31	30	30				NumTrain	74	74	74	74	74	73	73	75	74	73				NumTrain	71	72	72	72	73	73	72	71	72	72
NumTest	4	3	4	4	3	3	2	3	4	4				NumTest	8	8	8	8	8	9	9	7	8	9				NumTest	9	8	8	8	7	7	8	9	8	8
HC	16	16	16	16	16	16	17	17	16	16				HC	16	16	16	17	16	16	16	17	16	16				Dengue	14	14	14	14	15	15	15	14	14	15
Dengue	14	15	14	14	15	15	15	14	14	14				Malaria	58	58	58	57	58	57	57	58	58	57				Malaria	57	58	58	58	58	58	57	57	58	57
HC1	2	2	2	2	2	2	1	1	2	2				HC1	2	2	2	1	2	2	2	1	2	2				Dengue1	2	2	2	2	1	1	1	2	2	1
Dengue1	2	1	2	2	1	1	1	2	2	2				Malaria1	6	6	6	7	6	7	7	6	6	7				Malaria1	7	6	6	6	6	6	7	7	6	7
alpha	0.8	0.4	0	0.1	0.1	0.1	0.1	0	0.4	0.1				alpha	0.5	0.3	0.1	0.6	0.5	0.1	0.2	0.1	0.5	0.2				alpha	0.1	0.1	0.1	0.1	0.1	0.1	0.1	0.1	0.1	0.1
lambda	0.112332	0.123285	0.0932603	0.123285	0.312572	0.0145083	0.196304	0.178865	0.0253536	1.26186				lambda	0.0174753	0.0585702	0.01	0.0191791	0.0132194	0.0191791	0.053367	0.01	0.0443062	0.0174753				lambda	0.312572	0.284804	0.162975	0.343047	0.284804	0.148497	0.312572	0.215443	0.196304	0.343047
Accuracy	0.75	0.666667	1	1	1	1	1	1	1	0.75				Accuracy	1	0.875	1	1	1	1	1	1	0.875	1				Accuracy	1	1	1	0.875	1	1	1	1	1	1
Kappa	0.5	0	1	1	1	1	1	1	1	0.5				Kappa	1	0.6	1	1	1	1	1	1	0.714286	1				Kappa	1	1	1	0.6	1	1	1	1	1	1
AccuracyLower	0.19412	0.0942993	0.397635	0.397635	0.292402	0.292402	0.158114	0.292402	0.397635	0.19412				AccuracyLower	0.630583	0.47349	0.630583	0.630583	0.630583	0.663733	0.663733	0.590384	0.47349	0.663733				AccuracyLower	0.663733	0.630583	0.630583	0.47349	0.590384	0.590384	0.630583	0.663733	0.630583	0.630583
AccuracyUpper	0.993691	0.991596	1	1	1	1	1	1	1	0.993691				AccuracyUpper	1	0.99684	1	1	1	1	1	1	0.99684	1				AccuracyUpper	1	1	1	0.99684	1	1	1	1	1	1
AccuracyNull	0.5	0.666667	0.5	0.5	0.666667	0.666667	0.5	0.666667	0.5	0.5				AccuracyNull	0.75	0.75	0.75	0.875	0.75	0.777778	0.777778	0.857143	0.75	0.777778				AccuracyNull	0.777778	0.75	0.75	0.75	0.857143	0.857143	0.875	0.777778	0.75	0.875
AccuracyPValue	0.3125	0.740741	0.0625	0.0625	0.296296	0.296296	0.25	0.296296	0.0625	0.3125				AccuracyPValue	0.100113	0.367081	0.100113	0.343609	0.100113	0.10416	0.10416	0.339917	0.367081	0.10416				AccuracyPValue	0.10416	0.100113	0.100113	0.367081	0.339917	0.339917	0.343609	0.10416	0.100113	0.343609
McnemarPValue	1	1	NA	NA	NA	NA	NA	NA	NA	1				McnemarPValue	NA	1	NA	NA	NA	NA	NA	NA	1	NA				McnemarPValue	NA	NA	NA	1	NA	NA	NA	NA	NA	NA
Sensitivity	0.5	1	1	1	1	1	1	1	1	1				Sensitivity	1	0.5	1	1	1	1	1	1	1	1				Sensitivity	1	1	1	0.5	1	1	1	1	1	1
Specificity	1	0	1	1	1	1	1	1	1	0.5				Specificity	1	1	1	1	1	1	1	1	0.833333	1				Specificity	1	1	1	1	1	1	1	1	1	1
Pos Pred Value	1	0.666667	1	1	1	1	1	1	1	0.666667				Pos Pred Value	1	1	1	1	1	1	1	1	0.666667	1				Pos Pred Value	1	1	1	1	1	1	1	1	1	1
Neg Pred Value	0.666667	NA	1	1	1	1	1	1	1	1				Neg Pred Value	1	0.857143	1	1	1	1	1	1	1	1				Neg Pred Value	1	1	1	0.857143	1	1	1	1	1	1
Precision	1	0.666667	1	1	1	1	1	1	1	0.666667				Precision	1	1	1	1	1	1	1	1	0.666667	1				Precision	1	1	1	1	1	1	1	1	1	1
Recall	0.5	1	1	1	1	1	1	1	1	1				Recall	1	0.5	1	1	1	1	1	1	1	1				Recall	1	1	1	0.5	1	1	1	1	1	1
F1	0.666667	0.8	1	1	1	1	1	1	1	0.8				F1	1	0.666667	1	1	1	1	1	1	0.8	1				F1	1	1	1	0.666667	1	1	1	1	1	1
Prevalence	0.5	0.666667	0.5	0.5	0.666667	0.666667	0.5	0.333333	0.5	0.5				Prevalence	0.25	0.25	0.25	0.125	0.25	0.222222	0.222222	0.142857	0.25	0.222222				Prevalence	0.222222	0.25	0.25	0.25	0.142857	0.142857	0.125	0.222222	0.25	0.125
Detection Rate	0.25	0.666667	0.5	0.5	0.666667	0.666667	0.5	0.333333	0.5	0.5				Detection Rate	0.25	0.125	0.25	0.125	0.25	0.222222	0.222222	0.142857	0.25	0.222222				Detection Rate	0.222222	0.25	0.25	0.125	0.142857	0.142857	0.125	0.222222	0.25	0.125
Detection Prevalence	0.25	1	0.5	0.5	0.666667	0.666667	0.5	0.333333	0.5	0.75				Detection Prevalence	0.25	0.125	0.25	0.125	0.25	0.222222	0.222222	0.142857	0.375	0.222222				Detection Prevalence	0.222222	0.25	0.25	0.125	0.142857	0.142857	0.125	0.222222	0.25	0.125
Balanced Accuracy	0.75	0.5	1	1	1	1	1	1	1	0.75				Balanced Accuracy	1	0.75	1	1	1	1	1	1	0.916667	1				Balanced Accuracy	1	1	1	0.75	1	1	1	1	1	1
Variable Importance											Average VarImp	Average Coeff		Variable Importance											Average VarImp	Average Coeff		Variable Importance											Average VarImp	Average Coeff
P10643	67.1902	100	100	100	100	100	100	100	100	100	97.2658	-1.70659		B4E1Z4	100	95.9675	100	100	100	100	100	100	100	100	99.6871	1.51645		P19827	100	100	100	100	100	100	100	100	100	100	100	-0.314408
B1AHL2	100	39.4084	44.2214	38.3084	44.8728	48.1175	45.3914	39.8834	51.8062	78.7394	51.8178	0.862797		P00738	41.5165	54.8514	52.3566	34.2495	37.9015	44.9109	44.8444	55.473	31.8799	38.9124	43.5028	-0.685244		B1AHL2	80.019	82.2537	83.9708	76.5512	82.9167	76.5399	76.8636	78.0006	87.982	82.9543	80.9142	-0.253992
P01031	28.1926	34.7695	42.9315	40.2254	50.5148	42.4057	49.4847	39.2145	37.0408	72.9513	43.8956	-0.718877		P02750	34.8224	49.7643	46.4722	32.2127	30.1107	48.845	45.182	46.5493	58.6154	28.3688	41.7535	0.603272		P06396	71.127	74.8731	77.6354	82.1847	81.3719	75.7503	74.4479	87.0207	86.1141	90.1982	80.0182	-0.251076
P49747	20.0805	41.3202	34.9589	31.9874	36.3382	39.0024	37.3825	33.92	37.0392	83.296	38.7579	0.631969		V9GYM3	44.1016	49.6463	40.5039	38.0414	32.7465	33.0433	42.921	40.1517	36.6047	34.7269	39.0026	-0.602438		O95445	72.8345	71.0563	72.7723	77.4393	82.2093	66.7485	69.8479	69.6462	77.5068	75.2395	73.4298	-0.229692
P02741	14.9785	18.2399	25.8409	27.0048	32.9894	35.8159	31.6981	32.4815	32.479	38.7502	29.7473	-0.528205		C9JF17	36.2623	38.1626	36.8698	34.4134	26.0272	39.5418	35.729	31.8069	30.3065	32.3385	34.075	-0.535291		C9JF17	65.5586	72.6057	73.5441	68.7435	74.0872	61.9972	66.9923	73.0199	72.1746	77.0398	70.6233	-0.221071
P13645	3.86942	13.6914	26.8376	21.4773	20.2628	19.4501	25.5374	25.1761	23.5767	29.564	21.5821	-0.377193		P68871	34.0333	24.6161	36.7087	30.8352	22.8471	31.8116	36.0096	38.8498	21.2059	23.7949	30.2887	0.494851		P00740	65.8195	66.222	71.3963	66.3927	73.8859	59.0624	63.8182	62.2755	75.1591	75.776	68.0215	-0.212552
P07358	0	0	28.8787	8.61669	19.8176	34.0747	19.1533	20.3569	16.9077	0	16.4228	-0.343361		P19827	23.1632	100	35.5605	23.7012	19.2821	25.7662	39.1061	25.8957	46.1857	25.4421	34.6814	-0.417405		E7ETH0	56.5274	61.415	64.5334	34.8592	75.0355	60.3455	52.478	75.4321	64.6978	52.1015	60.3806	0.191186
Q9UGM5	6.4852	13.6855	22.2405	19.7139	22.0473	18.9247	22.0917	18.5634	7.28587	41.1553	19.2712	0.298194		E7ETH0	4.38146	26.9972	44.7479	8.58345	0.24046	43.3478	24.3313	46.2916	21.9118	30.8915	25.1534	0.371924		P49747	59.8319	60.3537	61.937	58.9882	65.1172	53.3109	58.2766	63.3644	66.3082	68.2199	61.637	-0.192797
P00740	0	0	23.6774	17.8143	21.7268	17.3488	18.5382	22.8823	3.12224	51.4366	18.1875	0.261385		P02654	24.968	8.28104	38.0113	13.858	17.6313	32.73	23.1122	30.0149	7.10791	22.2637	22.274	-0.391367		P02763	45.8699	53.2033	54.3045	54.1271	51.4453	46.4318	43.2447	46.7758	48.2698	49.3912	49.1827	0.154232
A0A0A0MRJ7	0	14.5241	25.6516	14.4028	16.5732	12.0684	17.7787	23.9955	10.6104	20.6509	15.9812	0.268873		P51884	0	11.5098	30.5851	8.32008	42.5362	32.8932	21.6895	36.8524	0	14.5712	20.2841	-0.376751		P05155	45.0847	54.7377	55.6776	31.0135	49.3119	46.9035	37.2324	48.9998	47.9145	36.6777	45.7231	-0.144894
P04264	0	0	10.4985	24.1426	6.23514	20.1209	6.90931	16.2958	8.38102	0	10.287	-0.22132		P01614	19.5473	8.35102	31.7227	17.7127	14.6317	24.7476	18.0181	28.9723	0	22.5368	19.0503	0.347742		P19823	30.9685	34.694	53.6578	78.642	46.1042	39.3017	47.3599	28.1078	49.1402	40.1684	43.9471	-0.136881
P25311	0	0	13.2004	11.138	1.67236	5.04573	9.84327	11.3598	0	0	5.80661	-0.11005		P06396	0	86.1491	36.3575	0	0	32.9916	32.1518	52.6873	0	22.2735	24.9386	-0.311285		P0DJI9	39.2764	38.4901	40.9908	37.3498	45.5478	35.607	38.33	39.1933	39.6351	42.0982	39.7109	0.124286
D6RF35	0	1.12989	13.0986	5.28661	7.6156	4.56287	5.57245	6.17902	0	3.86445	5.08649	0.0897734		O95445	22.9856	27.897	15.5894	16.1592	11.9349	18.8009	36.0877	27.0696	16.5082	15.1585	20.6732	-0.305863		B4E1Z4	35.9075	40.3659	63.2811	15.0584	32.0349	28.2711	36.6716	37.9086	41.0531	36.8911	37.3004	0.117902
P01023	0	0	8.25096	3.03009	0	11.3272	0	9.82495	3.95203	0	4.0428	-0.101453		P01008	24.0462	26.1036	28.2506	14.4878	5.34791	20.5452	22.1297	19.4838	14.7033	17.7996	19.1531	-0.287528		Q14520	30.2256	33.6052	37.0725	34.1014	35.3658	31.2013	32.3062	34.9151	40.9675	35.3977	34.5265	-0.10837
P05546	0	0	13.5404	2.93996	3.13984	2.17559	7.27068	7.2234	0	0	4.0322	-0.0751555		Q04756	15.9256	3.4262	25.5913	6.30794	7.3443	17.6565	16.6697	24.4272	2.70608	15.2149	13.8815	-0.244203		P02749	31.9783	31.3802	43.7382	15.0088	28.9753	30.1726	21.9681	35.4154	20.2357	27.4411	28.9807	0.0922903
B4E1Z4	0	0	17.6599	0	1.95935	12.3949	0	0	2.81759	0	3.87019	-0.0928575		P69905	9.00906	12.0186	23.3383	7.20322	12.3399	19.5555	19.4949	25.222	6.48148	12.3634	14.8429	0.244019		P02750	28.1512	28.371	35.9136	44.0121	25.6977	30.2738	29.8351	22.7518	28.1652	33.7819	30.3539	0.0950239
P04114	0	0	8.00984	0	0	14.4846	0	8.82671	0	0	3.48013	0.0908904		P02763	9.12611	24.342	24.0526	1.24291	5.42535	23.6225	19.0175	20.5895	0.384254	21.4261	14.8046	0.230323		V9GYM3	28.2129	27.1935	31.8278	35.0695	28.4252	24.4784	25.1399	26.7453	28.6803	28.5654	28.2637	-0.0883657
P35908	0	0	10.4776	12.0216	0	1.13458	0	5.55512	0	0	3.2432	0.0666277		P02760	0	0	39.9306	0	2.43293	28.7205	0.658536	25.4019	0	20.6286	12.1834	-0.224345		Q04756	25.5866	23.8291	25.2157	20.4641	25.4115	21.926	26.5111	23.1451	24.2762	25.7451	24.3071	-0.0761527
O60476	0	0	8.3232	0	0	6.6436	0	1.88145	5.77678	0	2.51389	-0.071199		P05155	28.5337	0	6.75004	2.61783	20.5584	12.8517	12.1573	6.72051	1.40588	12.9269	10.8005	-0.209639		P00738	17.7526	28.8958	20.8239	12.7815	18.3964	21.1014	17.177	20.8631	38.9513	19.8296	21.8848	-0.0691689
P01034	0	0	6.86184	0	0	8.13255	0	5.96667	0	0	2.32901	-0.0613957		P02774	2.80903	0	14.31	0.991557	5.86625	17.6183	6.45958	12.0403	0	12.2331	7.48222	0.138348		P01031	18.4824	12.2324	31.4659	20.2557	21.2033	19.2512	21.4916	14.2791	25.1665	12.1563	19.5816	0.0620917
P01024	0	0	10.5117	0.244676	0	1.3921	0	8.13573	0	0	2.2538	-0.049147		P07357	0	0	16.8914	0	0	9.45372	5.93356	23.1235	0	10.2081	6.78728	0.120257		P02647	17.959	16.1424	23.0568	19.6638	18.3469	19.0191	17.1652	19.0014	17.0023	17.3579	18.4409	-0.058258
P52848	0	0	0	0	0	0	0	0.876964	0	0	0.0974405	-0.0108621		P27169	0	6.75577	16.3549	0	1.47965	12.8583	10.3015	9.89336	0	10.1532	6.83873	-0.110293		P02741	17.6831	15.7849	17.7514	19.4639	17.7216	15.598	18.0518	16.9772	20.2787	17.6492	17.6507	0.0552485
														P19823	0	0	24.4036	0	8.67649	6.76306	9.70475	0	0	7.15935	5.86627	-0.108924		P69905	15.3638	18.7783	19.5206	7.5169	17.4106	15.564	15.0715	12.181	19.0841	17.1842	15.979	0.0503176
Coefficients														P02647	0.849518	17.4366	8.14901	0	1.39599	13.7899	10.7195	11.2646	5.77128	9.37437	7.64594	-0.0993119		P27169	9.74148	10.2681	13.1662	19.001	12.8949	12.5825	14.9254	12.5186	12.9858	13.4763	13.0062	-0.0407191
(Intercept)	0.359707	-0.193599	-0.394774	-0.495416	-0.32891	-0.854067	-0.400317	-0.540906	-1.13767	-0.0285258				P02775	0	2.34264	9.12882	0	0	3.85548	3.47404	14.5196	0	8.16502	4.23103	-0.0724783		Q9UGM5	7.31018	12.7438	11.8498	9.34323	13.8837	11.9567	8.93606	13.141	14.0093	9.691	11.3363	-0.0358892
P10643	-0.906986	-1.71821	-1.7254	-1.76415	-1.0153	-3.20176	-1.28198	-1.62039	-3.05086	-0.213521				P00450	2.49	0	10.4487	0	0	7.06895	0	13.0907	0	5.11389	3.95299	-0.0721841		D6RF35	6.15406	10.2192	15.8301	7.34047	9.10707	7.60568	6.55538	10.0727	12.0453	7.72377	9.31473	-0.0295125
B1AHL2	1.34988	0.677119	0.775391	0.675817	0.455593	1.57134	0.581908	0.647533	1.58053	0.168125				P0DJI9	0	6.00938	5.39949	0	0	11.5113	2.10558	10.3753	0	1.62996	3.67539	0.0557242		P10643	0	9.32977	0	1.06308	0	14.4283	0	33.2256	12.7013	6.58517	7.90436	0.0267603
P01031	-0.380565	-0.597412	-0.753422	-0.709637	-0.512875	-1.39185	-0.634383	-0.636707	-1.13006	-0.155766				P02741	0	5.02668	5.77168	0	0	6.90867	6.71789	7.51635	0	1.08846	3.28687	0.0475914		P01614	6.90244	6.2166	12.7723	0	6.7312	12.0211	5.9821	9.00402	8.35583	4.51093	7.43554	0.0244651
P49747	0.271062	0.709966	0.617634	0.564306	0.368941	1.2849	0.479235	0.551027	1.13001	0.177855				A0A0A0MTS7	0	0	8.49711	0	0	6.63072	1.12926	6.84105	0	1.76167	2.5717	0.0455014		P04040	8.11072	6.89116	9.63358	4.52529	6.42831	7.63644	6.04908	8.01876	9.40751	5.71245	7.31097	0.0233014
P02741	-0.202192	-0.3134	-0.462339	-0.476405	-0.33494	-1.18476	-0.406363	-0.527749	-0.990888	-0.0827399				P04196	0	0	11.8582	0	0	8.91187	0	2.49455	0	0.387886	2.44681	-0.0435581		A0A0A0MTS7	6.92973	8.1988	9.73193	5.76564	6.76875	7.1882	5.86796	9.83985	7.25542	5.74016	7.36872	0.0234287
P13645	-0.0522325	-0.235246	-0.479314	-0.378893	-0.205727	-0.670462	-0.327384	-0.409526	-0.719291	-0.0631255				P06681	0	0	1.13906	0	0	4.51536	0	14.7435	0	0	2.11013	0.037229		P11226	6.61575	6.06484	11.4276	0	7.99818	8.10111	3.87757	7.87993	8.14057	4.04331	6.57937	0.0213216
P07358	0	0	-0.514079	-0.152011	-0.201208	-1.13004	-0.245542	-0.331537	-0.515829	0				P02671	0	0.423346	3.90779	0	0	4.45306	0.290044	10.2534	0	0.577293	2.04818	0.0356856		P68871	5.78199	4.4816	9.22966	0	6.10178	5.96814	4.60066	3.65104	8.90694	6.73501	5.68788	0.0181122
Q9UGM5	0.0875423	0.235145	0.401018	0.347783	0.223846	0.653953	0.28321	0.302513	0.222281	0.0878754				P61769	0	0	3.68936	0	0	6.19223	0	5.34835	0	0	1.57551	0.0277487		P52848	4.0761	4.39791	8.22003	9.80617	3.21132	7.76755	4.77915	3.16334	2.54636	3.07553	4.98379	-0.0160024
P00740	0	0	0.425491	0.31427	0.220592	0.604428	0.237655	0.372406	0.0952551	0.109828				H0YCJ8	0	0	5.06841	0	0	1.66524	1.069	5.88634	0	0.779755	1.49677	0.0263151		P35908	1.14121	3.2519	6.77605	0	5.5296	7.47878	0.92037	1.34961	10.1753	2.69489	4.03259	-0.0132784
A0A0A0MRJ7	0	0.249555	0.459116	0.254087	0.168267	0.438493	0.227919	0.390421	0.323707	0.0440941				P11226	0	0	2.93038	0	0	4.973	0	6.0836	0	0	1.44693	0.025509		P02654	1.78419	6.15526	13.8541	4.02128	0	5.00783	0.168768	0.577922	4.63581	0	3.61024	-0.0119608
P04264	0	0	-0.201032	-0.425911	-0.0633052	-0.691544	-0.0885759	-0.265816	-0.255693	0				P02746	0	0	6.71537	0	0	2.54818	0	2.50098	0	0	1.21702	0.0217727		A0A0A0MRJ7	0	1.24724	5.55444	0	3.63317	6.98201	4.10532	3.25336	0	0.0960807	2.55093	-0.00876058
P25311	0	0	-0.24705	-0.196491	-0.0169795	-0.217803	-0.126189	-0.185938	0	0				P01011	0	0	6.93042	0	0	0.909313	0	3.69636	0	0	1.19339	0.0214723		P02787	6.27835	6.74356	0	30.1321	0	3.27162	0	0.656496	6.70395	0	4.7439	-0.0140976
D6RF35	0	0.0194139	0.245316	0.0932638	0.077321	0.202629	0.0714376	0.102098	0	0.00825142				O60476	0	0	2.48946	0	0	2.01416	0	6.36894	0	0	1.12475	0.0199622		P06681	0.023176	1.14116	6.84384	0	0.00478324	3.74434	0	4.39745	5.85826	1.25511	2.38648	0.00811865
P01023	0	0	-0.162752	-0.0534554	0	-0.415199	0	-0.1611	-0.120571	0				P02787	0	0	5.93052	0	0	1.3747	1.48211	0	0	0	0.909035	-0.0154595		P01011	3.77179	0	5.80399	0	0.0636701	5.17206	1.43652	0	0.958576	0	1.76478	0.00614859
P05546	0	0	-0.25284	-0.0518652	-0.0318788	-0.127608	-0.0932086	-0.118999	0	0				P02749	0	0	1.21053	0	0	0	0	4.52513	0	0	0.593344	-0.0105963		P00450	0	0.205931	0	0	0	2.77511	0	0	9.83019	0	1.31397	-0.00442753
B4E1Z4	0	0	-0.323002	0	0.0198933	-0.448752	0	0.00210386	-0.0859605	0				P04114	0	0	5.347	0	0	0	0	0	0	0	0.553137	0.0100851		P43652	0.822519	0	7.70907	0	0	0.262662	0	1.00353	0	0	1.0049	0.0034022
P04114	0	0	0.158645	0	0	0.514423	0	0.144946	0	0				C9JV77	0	0	0	0	0	0.440973	0	4.32012	0	0	0.492527	-0.00871726		P02774	0	0	4.08559	0	2.98661	0	0	0.996884	0.0405805	0	0.831761	0.00265102
P35908	0	0	0.200675	0.212079	0	0.094894	0	0.0920017	0	0				P43652	0	0	4.49386	0	0	0	0	0	0	0	0.464882	0.008476		P07357	0	0	3.22119	0	0	0	0	3.6395	0	0	0.70366	0.00239735
O60476	0	0	-0.163982	0	0	-0.268016	0	-0.0325511	-0.176241	0				A0A0G2JMY9	0	0	2.00555	0	0	0	0	2.02466	0	0	0.416919	-0.0075022		P02775	0	0	0	0	0	0	0.171026	0	0	0	0.0175411	-5.27108e-05
P01034	0	0	-0.139093	0	0	-0.314807	0	-0.0986618	0	0				P02675	0	0	2.02293	0	0	0	0	0	0	0	0.209268	-0.0038155		P25311	0	0	0	0	0	0	0	0	0	0	0	0
P01024	0	0	-0.201257	-0.00431645	0	-0.102987	0	-0.133763	0	0				P25311	0	0	0	0	0	0	0	0	0	0	0	0		C9JV77	0	0	0	0	0	0	0	0	0	0	0	0
P52848	0	0	-0.0222238	0	0	-0.0592397	0	-0.0162957	0	0				P19652	0	0	0	0	0	0	0	0	0	0	0	0		P02671	0	0	0	0	0	0	0	0	0	0	0	0
														P04040	0	0	0	0	0	0	0	0	0	0	0	0		P02760	0	0	0	0	0	0	0	0	0	0	0	0
														Q14520	0	0	0	0	0	0	0	0	0	0	0	0		P04196	0	0	0	0	0	0	0	0	0	0	0	0
																												P19652	0	0	0	0	0	0	0	0	0	0	0	0
														Coefficients														P04114	0	0	0	0	0	0	0	0	0	0	0	0
														(Intercept)	-1.96138	-1.05186	-1.76797	-1.46922	-1.71142	-1.59772	-1.30734	-1.75969	-1.20204	-1.93811				P01008	0	0	0	0	0	0	0	0	0	0	0	0
														B4E1Z4	1.60094	0.80421	1.5089	1.8728	2.17385	1.41658	0.992913	1.46967	1.42983	1.7095				P02675	0	0	0	0	0	0	0	0	0	0	0	0
														P00738	-0.664653	-0.459657	-0.790011	-0.641423	-0.823922	-0.6362	-0.445266	-0.815268	-0.455828	-0.665207				P51884	0	0	0	0	0	0	0	0	0	0	0	0
														P02750	0.557484	0.417026	0.70122	0.603279	0.654561	0.691929	0.448619	0.68412	0.8381	0.484964				O60476	0	0	0	0	0	0	0	0	0	0	0	0
														V9GYM3	-0.706038	-0.416038	-0.611165	-0.712439	-0.71186	-0.468085	-0.426169	-0.590096	-0.523385	-0.593655				A0A0G2JMY9	0	0	0	0	0	0	0	0	0	0	0	0
														C9JF17	-0.580537	-0.319803	-0.55633	-0.644494	-0.565792	-0.560142	-0.354758	-0.467455	-0.433331	-0.552825				H0YCJ8	0	0	0	0	0	0	0	0	0	0	0	0
														P68871	0.544851	0.206283	0.553899	0.577481	0.496662	0.450637	0.357544	0.570962	0.303208	0.406773				P02746	0	0	0	0	0	0	0	0	0	0	0	0
														P19827	-0.370828	-0.838003	-0.536573	-0.443877	-0.419164	-0.364999	-0.388289	-0.380581	-0.660376	-0.434932				P61769	0	0	0	0	0	0	0	0	0	0	0	0
														E7ETH0	0.0701443	0.226237	0.675202	0.160751	0.00522723	0.614057	0.241589	0.680331	0.313301	0.528089				P01023	0	0	0	0	0	0	0	0	0	0	0	0
														P02654	-0.399721	-0.0693954	-0.573554	-0.259533	-0.383279	-0.463647	-0.229484	-0.441119	-0.101631	-0.380598				P01024	0	0	0	0	0	0	0	0	0	0	0	0
														P51884	0	-0.0964526	-0.4615	-0.155818	-0.924672	-0.46596	-0.215358	-0.541607	0	-0.249094				P01034	0	0	0	0	0	0	0	0	0	0	0	0
														P01614	0.31294	0.0699818	0.478665	0.331723	0.31807	0.35057	0.178904	0.425796	0	0.385266				P04264	0	0	0	0	0	0	0	0	0	0	0	0
														P06396	0	-0.721932	-0.548599	0	0	-0.467353	-0.31924	-0.774327	0	-0.380764				P05546	0	0	0	0	0	0	0	0	0	0	0	0
														O95445	-0.367985	-0.233777	-0.235229	-0.30263	-0.259447	-0.266331	-0.35832	-0.397833	-0.236038	-0.259135				P07358	0	0	0	0	0	0	0	0	0	0	0	0
														P01008	-0.384965	-0.218749	-0.426275	-0.271328	-0.116256	-0.291039	-0.219728	-0.286347	-0.210232	-0.304284				P13645	0	0	0	0	0	0	0	0	0	0	0	0
														Q04756	-0.254958	-0.0287116	-0.386147	-0.118135	-0.159654	-0.250119	-0.165516	-0.358999	-0.0386923	-0.260098
														P69905	0.144229	0.100716	0.352152	0.134902	0.26825	0.27702	0.193567	0.370679	0.0926741	0.211352				Coefficients
														P02763	0.146103	0.203987	0.362931	0.0232772	0.117939	0.334633	0.188827	0.302598	0.00549418	0.366278				(Intercept)	-0.40467	-0.544915	-0.718268	-0.388864	-0.53033	-0.952382	-0.497284	-0.650058	-0.706627	-0.502417
														P02760	0	0	-0.602515	0	-0.0528882	-0.40685	-0.00653869	-0.373322	0	-0.352645				P19827	-0.299075	-0.293576	-0.33982	-0.273893	-0.282306	-0.414125	-0.300498	-0.341473	-0.316083	-0.273108
														P05155	-0.456806	0	-0.101852	-0.0490266	-0.446909	-0.182055	-0.120711	-0.0987691	-0.0201016	-0.220985				B1AHL2	-0.239317	-0.241477	-0.285349	-0.209668	-0.234079	-0.316971	-0.230974	-0.266351	-0.278096	-0.226555
														P02774	0.0449707	0	0.215923	0.0185699	0.127524	0.249578	0.064138	0.176953	0	0.209124				P06396	-0.212723	-0.219809	-0.26382	-0.225098	-0.229718	-0.313701	-0.223715	-0.297152	-0.272191	-0.246339
														P07357	0	0	0.254875	0	0	0.13392	0.0589151	0.339839	0	0.174508				O95445	-0.21783	-0.208604	-0.247295	-0.212101	-0.232082	-0.276422	-0.209891	-0.237823	-0.244985	-0.205485
														P27169	0	-0.0566135	-0.24678	0	-0.0321653	-0.182148	-0.102285	-0.145399	0	-0.173569				C9JF17	-0.196069	-0.213153	-0.249917	-0.188284	-0.209153	-0.256746	-0.201311	-0.249343	-0.228131	-0.210402
														P19823	0	0	-0.368227	0	-0.188614	-0.0958043	-0.0963598	0	0	-0.122389				P00740	-0.19685	-0.194412	-0.242619	-0.181845	-0.208585	-0.244592	-0.191772	-0.212654	-0.237565	-0.20695
														P02647	-0.0136002	-0.146119	-0.122961	0	-0.0303466	-0.195346	-0.106435	-0.165552	-0.0825193	-0.160254				E7ETH0	0.169059	0.1803	0.219297	0.0954768	0.21183	0.249906	0.157695	0.25758	0.204498	0.142294
														P02775	0	-0.0196313	-0.137745	0	0	-0.054616	-0.0344942	-0.21339	0	-0.139581				P49747	-0.178942	-0.177184	-0.210474	-0.161565	-0.18383	-0.220774	-0.17512	-0.216372	-0.209589	-0.186314
														P00450	-0.0398634	0	-0.157661	0	0	-0.100137	0	-0.19239	0	-0.0874218				P02763	0.137185	0.156192	0.184538	0.14825	0.145233	0.192286	0.129949	0.159727	0.152572	0.134891
														P0DJI9	0	0.0503588	0.0814731	0	0	0.163067	0.0209065	0.152483	0	0.0278641				P05155	-0.134837	-0.160696	-0.189204	-0.0849437	-0.139211	-0.194239	-0.111882	-0.167321	-0.151449	-0.10017
														P02741	0	0.0421237	0.0870891	0	0	0.0978669	0.0667028	0.110465	0	0.0186072				P19823	-0.0926191	-0.101853	-0.18234	-0.215395	-0.130155	-0.162758	-0.142315	-0.0959803	-0.155324	-0.109703
														A0A0A0MTS7	0	0	0.128213	0	0	0.0939296	0.0112126	0.100541	0	0.0301157				P0DJI9	0.117466	0.112997	0.139295	0.102299	0.128584	0.147457	0.115181	0.133834	0.12528	0.114974
														P04196	0	0	-0.178928	0	0	-0.126244	0	-0.0366616	0	-0.0066309				B4E1Z4	0.10739	0.118505	0.215042	0.0412439	0.0904366	0.117077	0.110197	0.129448	0.129762	0.100753
														P06681	0	0	0.0171874	0	0	0.0639637	0	0.216681	0	0				Q14520	-0.0903972	-0.0986568	-0.12598	-0.0934013	-0.09984	-0.129212	-0.0970795	-0.119225	-0.129491	-0.096674
														P02671	0	0.00354765	0.0589648	0	0	0.0630813	0.00287989	0.15069	0	0.00986881				P02749	0.0956392	0.0921245	0.148631	0.041108	0.0817992	0.124952	0.0660136	0.120934	0.0639614	0.074944
														P61769	0	0	0.0556689	0	0	0.087718	0	0.0786028	0	0				P02750	0.0841932	0.0832903	0.122041	0.120546	0.0725461	0.125371	0.0896538	0.0776912	0.0890252	0.0922611
														H0YCJ8	0	0	0.0764775	0	0	0.0235894	0.0106142	0.0865096	0	0.0133299				V9GYM3	-0.0843778	-0.0798335	-0.108157	-0.0960529	-0.080246	-0.101371	-0.0755448	-0.0913278	-0.0906533	-0.0780145
														P11226	0	0	0.0442166	0	0	0.0704466	0	0.0894086	0	0				Q04756	-0.0765232	-0.0699565	-0.0856878	-0.0560498	-0.0717383	-0.0908009	-0.0796654	-0.0790343	-0.0767328	-0.0703118
														P02746	0	0	0.101328	0	0	0.036097	0	0.0367561	0	0				P00738	-0.0530936	-0.0848312	-0.0707636	-0.0350076	-0.0519343	-0.087386	-0.0516167	-0.0712417	-0.123118	-0.0541561
														P01011	0	0	0.104573	0	0	0.0128812	0	0.0543241	0	0				P01031	0.0552763	0.0359114	0.106927	0.0554789	0.0598582	0.0797239	0.0645818	0.0487591	0.0795468	0.0331999
														O60476	0	0	0.0375635	0	0	0.0285323	0	0.0936022	0	0				P02647	-0.0537109	-0.0473903	-0.0783515	-0.0538577	-0.0517944	-0.0787627	-0.0515811	-0.0648844	-0.0537412	-0.0474058
														P02787	0	0	-0.0894859	0	0	-0.0194738	-0.0147161	0	0	0				P02741	0.0528859	0.0463406	0.0603229	0.0533102	0.0500293	0.0645952	0.0542453	0.0579725	0.0640974	0.0482015
														P02749	0	0	-0.0182657	0	0	0	0	-0.0665043	0	0				P69905	0.0459493	0.0551285	0.066335	0.0205883	0.0491511	0.0644542	0.0452895	0.0415948	0.0603215	0.0469314
														P04114	0	0	0.080681	0	0	0	0	0	0	0				P27169	-0.0291343	-0.0301447	-0.0447415	-0.0520423	-0.0364031	-0.0521073	-0.0448506	-0.0427477	-0.0410459	-0.0368048
														C9JV77	0	0	0	0	0	-0.00624675	0	-0.0634913	0	0				Q9UGM5	-0.0218629	-0.0374127	-0.0402679	-0.0255904	-0.0391945	-0.0495158	-0.0268527	-0.044873	-0.044281	-0.0264669
														P43652	0	0	0.067808	0	0	0	0	0	0	0				D6RF35	-0.0184052	-0.030001	-0.0537938	-0.020105	-0.0257098	-0.031497	-0.0196988	-0.0343955	-0.0380731	-0.0210943
														A0A0G2JMY9	0	0	-0.0302618	0	0	0	0	-0.0297557	0	0				P10643	0	0.0273899	0	0.00291169	0	0.0597513	0	0.113456	0.0401466	0.0179847
														P02675	0	0	-0.030524	0	0	0	0	0	0	0				P01614	0.0206435	0.0182504	0.0434029	0	0.0190026	0.0497823	0.0179761	0.0307463	0.0264113	0.0123197
														P25311	0	0	0	0	0	0	0	0	0	0				P04040	0.0242571	0.0202308	0.0327368	0.0123945	0.0181475	0.0316244	0.0181774	0.0273819	0.0297355	0.0156012
														P19652	0	0	0	0	0	0	0	0	0	0				A0A0A0MTS7	0.0207251	0.0240697	0.033071	0.0157917	0.0191086	0.0297681	0.0176331	0.0336004	0.0229331	0.0156768
														P04040	0	0	0	0	0	0	0	0	0	0				P11226	0.0197861	0.0178049	0.0388334	0	0.0225794	0.0335487	0.011652	0.0269078	0.0257309	0.0110426
														Q14520	0	0	0	0	0	0	0	0	0	0				P68871	0.0172925	0.0131569	0.0313642	0	0.0172257	0.0247155	0.0138249	0.0124673	0.0281533	0.0183939
																												P52848	-0.0121906	-0.0129112	-0.0279333	-0.0268584	-0.00906575	-0.0321674	-0.0143612	-0.0108019	-0.00804859	-0.00839952
																												P35908	-0.00341308	-0.00954678	-0.0230264	0	-0.0156104	-0.0309715	-0.00276569	-0.00460855	-0.0321624	-0.00735996
																												P02654	-0.00533607	-0.0180704	-0.0470789	-0.011014	0	-0.0207387	-0.000507144	-0.00197345	-0.014653	0
																												A0A0A0MRJ7	0	-0.00366159	-0.0188751	0	-0.0102567	-0.0289142	-0.0123364	-0.0111093	0	-0.000262404
																												P02787	-0.018777	-0.0197974	0	-0.0825297	0	-0.0135486	0	-0.00224175	-0.02119	0
																												P06681	6.93135e-05	0.00335017	0.0232567	0	1.35034e-05	0.0155063	0	0.0150161	0.0185169	0.00342781
																												P01011	0.0112805	0	0.0197231	0	0.000179745	0.0214188	0.00431672	0	0.00302989	0
																												P00450	0	-0.000604562	0	0	0	-0.0114924	0	0	-0.0310715	0
																												P43652	0.00245995	0	0.0261969	0	0	0.00108775	0	0.00342679	0	0
																												P02774	0	0	0.0138837	0	0.00843139	0	0	0.00340408	0.000128268	0
																												P07357	0	0	0.0109462	0	0	0	0	0.0124279	0	0
																												P02775	0	0	0	0	0	0	-0.00051393	0	0	0
																												P25311	0	0	0	0	0	0	0	0	0	0
																												C9JV77	0	0	0	0	0	0	0	0	0	0
																												P02671	0	0	0	0	0	0	0	0	0	0
																												P02760	0	0	0	0	0	0	0	0	0	0
																												P04196	0	0	0	0	0	0	0	0	0	0
																												P19652	0	0	0	0	0	0	0	0	0	0
																												P04114	0	0	0	0	0	0	0	0	0	0
																												P01008	0	0	0	0	0	0	0	0	0	0
																												P02675	0	0	0	0	0	0	0	0	0	0
																												P51884	0	0	0	0	0	0	0	0	0	0
																												O60476	0	0	0	0	0	0	0	0	0	0
																												A0A0G2JMY9	0	0	0	0	0	0	0	0	0	0
																												H0YCJ8	0	0	0	0	0	0	0	0	0	0
																												P02746	0	0	0	0	0	0	0	0	0	0
																												P61769	0	0	0	0	0	0	0	0	0	0
																												P01023	0	0	0	0	0	0	0	0	0	0
																												P01024	0	0	0	0	0	0	0	0	0	0
																												P01034	0	0	0	0	0	0	0	0	0	0
																												P04264	0	0	0	0	0	0	0	0	0	0
																												P05546	0	0	0	0	0	0	0	0	0	0
																												P07358	0	0	0	0	0	0	0	0	0	0
																												P13645	0	0	0	0	0	0	0	0	0	0

## Sheet: 5.4. Malaria Type - FM_VM
HC vs VM														HC vs FM														VM vs FM
	1	2	3	4	5	6	7	8	9	10					1	2	3	4	5	6	7	8	9	10					1	2	3	4	5	6	7	8	9	10
NumTrain	46	45	45	46	45	45	44	45	45	44				NumTrain	45	44	45	44	45	46	45	45	45	46				NumTrain	57	57	58	58	58	58	58	58	56	58
NumTest	4	5	5	4	5	5	6	5	5	6				NumTest	5	6	5	6	5	4	5	5	5	4				NumTest	7	7	6	6	6	6	6	6	8	6
HC	17	16	16	17	16	16	16	16	16	16				HC	16	16	16	16	16	17	16	16	16	17				VM	28	29	29	29	29	29	29	29	28	29
VM	29	29	29	29	29	29	28	29	29	28				FM	29	28	29	28	29	29	29	29	29	29				FM	29	28	29	29	29	29	29	29	28	29
HC1	1	2	2	1	2	2	2	2	2	2				HC1	2	2	2	2	2	1	2	2	2	1				VM1	4	3	3	3	3	3	3	3	4	3
VM1	3	3	3	3	3	3	4	3	3	4				FM1	3	4	3	4	3	3	3	3	3	3				FM1	3	4	3	3	3	3	3	3	4	3
alpha	0	0	0	0	0	0	0	0	0	0				alpha	0.4	0.3	0.2	0.1	0.1	0	0.4	0.2	0	0.2				alpha	0	0	0	0	0	0	0	0	0	0
lambda	3.19927	3.19927	3.19927	2.65609	2.42013	2.91505	3.19927	2.91505	2.65609	3.51119				lambda	0.0403702	0.0253536	0.021049	0.0278256	0.0443062	0.259502	0.0585702	0.0367838	0.102353	0.0253536				lambda	24.7708	100	47.5081	100	100	100	29.8365	100	100	100
Accuracy	1	1	0.8	1	1	1	1	1	1	1				Accuracy	1	1	1	1	1	0.75	1	1	1	1				Accuracy	1	1	1	1	1	1	1	1	1	1
Kappa	1	1	0.545455	1	1	1	1	1	1	1				Kappa	1	1	1	1	1	0.5	1	1	1	1				Kappa	1	1	1	1	1	1	1	1	1	1
AccuracyLower	0.397635	0.478176	0.283582	0.397635	0.478176	0.478176	0.540742	0.478176	0.478176	0.540742				AccuracyLower	0.478176	0.540742	0.478176	0.540742	0.478176	0.19412	0.478176	0.478176	0.478176	0.397635				AccuracyLower	0.590384	0.590384	0.540742	0.540742	0.540742	0.540742	0.540742	0.540742	0.630583	0.540742
AccuracyUpper	1	1	0.994949	1	1	1	1	1	1	1				AccuracyUpper	1	1	1	1	1	0.993691	1	1	1	1				AccuracyUpper	1	1	1	1	1	1	1	1	1	1
AccuracyNull	0.75	0.6	0.6	0.75	0.6	0.6	0.666667	0.6	0.6	0.666667				AccuracyNull	0.6	0.666667	0.6	0.666667	0.6	0.75	0.6	0.6	0.6	0.75				AccuracyNull	0.571429	0.571429	0.5	0.5	0.5	0.5	0.5	0.5	0.5	0.5
AccuracyPValue	0.316406	0.07776	0.33696	0.316406	0.07776	0.07776	0.0877915	0.07776	0.07776	0.0877915				AccuracyPValue	0.07776	0.0877915	0.07776	0.0877915	0.07776	0.738281	0.07776	0.07776	0.07776	0.316406				AccuracyPValue	0.0198945	0.0198945	0.015625	0.015625	0.015625	0.015625	0.015625	0.015625	0.00390625	0.015625
McnemarPValue	NA	NA	1	NA	NA	NA	NA	NA	NA	NA				McnemarPValue	NA	NA	NA	NA	NA	1	NA	NA	NA	NA				McnemarPValue	NA	NA	NA	NA	NA	NA	NA	NA	NA	NA
Sensitivity	1	1	0.5	1	1	1	1	1	1	1				Sensitivity	1	1	1	1	1	1	1	1	1	1				Sensitivity	1	1	1	1	1	1	1	1	1	1
Specificity	1	1	1	1	1	1	1	1	1	1				Specificity	1	1	1	1	1	0.666667	1	1	1	1				Specificity	1	1	1	1	1	1	1	1	1	1
Pos Pred Value	1	1	1	1	1	1	1	1	1	1				Pos Pred Value	1	1	1	1	1	0.5	1	1	1	1				Pos Pred Value	1	1	1	1	1	1	1	1	1	1
Neg Pred Value	1	1	0.75	1	1	1	1	1	1	1				Neg Pred Value	1	1	1	1	1	1	1	1	1	1				Neg Pred Value	1	1	1	1	1	1	1	1	1	1
Precision	1	1	1	1	1	1	1	1	1	1				Precision	1	1	1	1	1	0.5	1	1	1	1				Precision	1	1	1	1	1	1	1	1	1	1
Recall	1	1	0.5	1	1	1	1	1	1	1				Recall	1	1	1	1	1	1	1	1	1	1				Recall	1	1	1	1	1	1	1	1	1	1
F1	1	1	0.666667	1	1	1	1	1	1	1				F1	1	1	1	1	1	0.666667	1	1	1	1				F1	1	1	1	1	1	1	1	1	1	1
Prevalence	0.25	0.4	0.4	0.25	0.4	0.4	0.333333	0.4	0.4	0.333333				Prevalence	0.4	0.333333	0.4	0.333333	0.4	0.25	0.4	0.4	0.4	0.25				Prevalence	0.571429	0.428571	0.5	0.5	0.5	0.5	0.5	0.5	0.5	0.5
Detection Rate	0.25	0.4	0.2	0.25	0.4	0.4	0.333333	0.4	0.4	0.333333				Detection Rate	0.4	0.333333	0.4	0.333333	0.4	0.25	0.4	0.4	0.4	0.25				Detection Rate	0.571429	0.428571	0.5	0.5	0.5	0.5	0.5	0.5	0.5	0.5
Detection Prevalence	0.25	0.4	0.2	0.25	0.4	0.4	0.333333	0.4	0.4	0.333333				Detection Prevalence	0.4	0.333333	0.4	0.333333	0.4	0.5	0.4	0.4	0.4	0.25				Detection Prevalence	0.571429	0.428571	0.5	0.5	0.5	0.5	0.5	0.5	0.5	0.5
Balanced Accuracy	1	1	0.75	1	1	1	1	1	1	1				Balanced Accuracy	1	1	1	1	1	0.833333	1	1	1	1				Balanced Accuracy	1	1	1	1	1	1	1	1	1	1
Variable Importance											Average VarImp	Average Coeff		Variable Importance											Average VarImp	Average Coeff		Variable Importance											Average VarImp	Average Coeff
B4E1Z4	100	100	100	100	100	100	100	100	100	100	100	0.15151		P02760	100	100	100	100	100	97.9767	100	100	100	100	99.8285	-1.01507		B4E1Z4	100	100	100	100	100	100	100	100	100	100	100	-0.0122036
P06396	55.2766	53.8343	51.4307	70.9859	54.6497	59.4377	52.8239	62.7434	58.4236	62.5018	58.3846	-0.090198		P01614	91.6012	67.588	82.8699	61.7346	81.6883	63.2387	70.3726	88.6644	65.9161	68.4143	74.3947	0.749732		P43652	68.6345	67.9309	66.1795	68.317	75.6065	76.1861	64.0234	73.9426	69.3357	70.1888	70.0345	0.00842635
P43652	60.7515	62.399	50.7704	54.4042	49.1243	52.0393	55.0215	56.4218	63.2837	55.7684	56.1325	-0.0865656		P02746	54.7028	72.4181	54.4037	55.4784	76.5683	62.2258	56.3953	58.7366	49.1659	59.6299	59.9343	0.61303		O95445	64.4398	59.9813	57.447	65.5713	62.5672	58.6001	58.1444	61.1053	71.4677	57.1612	61.6485	-0.00752941
Q14520	57.18	54.7429	51.0612	57.4189	55.5511	55.047	58.4045	57.4147	53.9114	58.0757	56.0043	0.0864156		P00738	65.677	47.2878	59.5668	38.0113	55.2777	47.1067	57.2904	56.7093	50.6115	45.2017	52.3616	-0.52253		P04196	61.9251	63.7305	59.6768	62.0412	66.1887	56.4946	57.178	60.8313	68.2314	56.5525	61.285	0.00744976
P19827	55.4451	55.4103	55.4265	65.8288	51.4554	52.4188	59.2878	56.2055	53.2596	57.7603	56.2709	-0.0867801		P04040	61.9573	42.7135	50.9409	32.6262	67.121	61.014	51.9987	72.3676	51.8987	40.3524	53.1683	0.517783		Q14520	51.8754	54.1262	51.5862	52.0512	56.159	51.0977	49.6121	53.0047	55.0269	49.7365	52.4276	-0.0063878
P04196	61.2208	51.5242	54.8651	54.9178	48.2316	51.6497	56.7424	55.9645	54.3885	52.9208	54.2266	-0.0837205		B4E1Z4	36.0335	44.0232	79.6424	51.7419	41.141	100	51.2237	52.8381	66.6522	46.9116	56.2923	0.545531		P27169	53.0586	51.3826	49.9988	51.9551	55.4985	49.9019	50.7496	51.8522	55.353	50.3976	52.0148	0.00638829
E7ETH0	49.3854	45.2152	44.7371	48.2603	52.8947	50.2766	51.0219	50.4221	49.6333	52.951	49.6014	0.0770699		P11226	59.4918	51.64	65.7747	38.2057	63.2558	63.5364	49.6128	39.8285	54.434	47.7411	53.1795	0.526313		P19823	54.2129	48.1881	53.7075	36.107	60.3423	56.001	47.2738	48.2169	50.0532	47.3587	50.1461	-0.00624627
P02750	52.8006	45.1412	43.2687	49.7264	44.2936	44.0298	43.4294	47.2059	44.9075	47.3711	46.293	0.0721347		P02647	59.631	50.1352	61.3957	45.6606	44.2208	67.6062	55.742	52.5755	49.5154	43.395	52.74	-0.52245		P06681	44.9134	45.7059	45.0697	45.2211	50.248	43.8703	43.173	45.9283	47.2447	43.6335	45.5008	0.00556318
P02775	39.4059	38.9926	36.0901	40.177	35.3892	37.58	38.9742	39.2507	36.5004	43.9057	38.6916	-0.0607638		P61769	44.3191	31.41	58.9654	27.2901	47.7458	54.8525	22.7038	29.5679	39.9662	31.5667	38.5673	0.375292		Q04756	44.3272	44.1803	42.8898	45.6584	47.1534	44.3652	43.0003	46.7405	47.8067	44.8038	45.0925	0.00550158
P02675	40.472	39.9604	35.0684	40.9558	35.1505	37.6567	36.3751	39.0987	37.9598	37.4727	38.0926	0.0600296		P68871	42.1893	32.2564	53.9378	27.1504	27.8515	29.6317	25.5343	35.9073	36.1009	30.0606	34.1371	0.344062		P02760	42.4908	37.7785	46.7828	44.8986	44.3516	40.3326	36.3536	43.7142	45.2151	39.0145	42.0932	-0.0051585
P02654	39.7998	36.1187	36.2183	42.4801	35.7868	38.1292	35.1554	39.3555	39.0085	37.7606	38.0265	-0.0600299		A0A0G2JMY9	34.8007	23.6526	47.0976	26.0617	39.8482	51.152	31.6433	36.9616	35.8688	29.1014	35.3555	0.343202		P25311	43.4395	39.666	40.6683	42.495	43.7958	39.1401	41.3001	44.0944	42.6712	42.3531	41.9623	0.00520192
P02671	37.7038	35.4299	32.5242	38.9376	34.4523	38.9276	34.2441	36.8954	36.9397	37.7591	36.4803	0.0577088		C9JV77	40.6589	20.4833	67.3864	29.351	50.5676	24.8605	0	2.21724	54.484	29.4353	32.0645	-0.32077		P11226	41.8142	39.9238	40.9841	42.6929	44.5939	39.7697	39.6565	42.7437	44.7324	39.6336	41.6545	0.00511828
P02647	37.8167	34.9665	33.5929	38.0979	32.8982	36.0796	32.0793	37.7334	41.0688	38.2791	36.3297	-0.0575107		P02787	33.5604	34.7154	24.4167	32.7869	31.1522	54.8982	14.9945	41.5638	35.2732	30.426	33.014	-0.326017		P02746	40.3016	41.593	39.7421	40.5067	43.6648	38.8143	39.1831	41.1392	43.0245	39.6297	40.7599	0.00500094
P25311	34.0287	31.5672	30.1093	32.5872	34.088	36.1972	28.3415	33.7883	30.8768	37.5548	32.9858	-0.0525414		A0A0A0MTS7	47.4206	28.8957	36.7413	22.5581	27.0895	40.3637	23.4765	33.8694	28.7963	26.1362	31.3851	0.307909		P02647	40.2836	40.6713	38.9677	39.6791	45.4739	39.1244	37.0655	39.9126	41.0128	40.1148	40.2306	0.00491998
P00450	29.1624	35.9135	27.7879	31.881	27.0317	29.8985	24.7138	29.9621	27.9356	32.7663	29.7544	-0.0476735		P02774	28.4635	19.8953	48.7584	26.3565	18.5079	23.1989	16.3285	28.353	25.6789	21.9855	25.7959	0.262378		E7ETH0	34.8857	31.0246	38.6982	33.3938	45.098	37.4669	40.017	47.3518	39.7632	43.4856	39.1185	-0.00478008
P02763	30.4588	27.956	26.2134	35.1282	25.6601	32.048	27.0433	29.4799	30.5571	30.0301	29.5407	0.0474859		P02750	24.7618	12.8909	36.8614	13.7711	24.4623	82.258	27.5716	26.9224	33.0159	17.8755	29.154	0.257359		P00450	36.2617	38.2585	36.246	36.4265	43.7115	33.7397	39.0895	36.2252	38.6766	49.7094	38.8345	0.00474856
P0DJI9	30.4681	29.8477	24.7234	29.7327	25.4984	28.8991	25.1591	31.6829	32.9504	29.641	28.9664	0.0466037		P02763	13.9136	19.0193	30.5132	18.537	35.8429	41.4271	11.2668	14.5973	30.6696	32.0263	24.4992	0.241965		P04040	37.5464	38.9066	35.9129	37.9939	40.2489	36.371	36.3831	38.1219	40.3684	35.8701	37.7723	0.0046407
P02741	30.228	26.1022	24.9754	29.7451	25.1546	27.715	24.9944	28.8425	26.7748	30.6436	27.5828	0.044489		P01011	0	28.9727	27.9537	18.3626	27.5524	25.6207	0	36.2051	29.8144	22.1213	21.5932	-0.221978		P02775	38.7245	35.1536	33.9246	44.4632	37.3092	37.095	34.2522	38.2279	38.3349	38.9187	37.6404	0.00460802
V9GYM3	29.246	25.1723	24.9068	29.486	24.9209	26.7805	25.2195	28.3602	26.0701	29.3671	27.0054	-0.0436409		P06681	7.04641	17.5501	32.9574	8.9987	20.6719	46.276	4.02182	14.6921	50.998	14.6054	21.3666	0.195092		A0A0G2JMY9	37.2934	36.0959	35.479	38.811	39.6363	36.3363	36.4905	37.1016	40.1894	35.6357	37.3069	0.0046002
P02760	29.8902	19.9236	26.685	25.3092	19.8377	25.4168	26.9063	26.1215	20.3215	29.408	24.9383	0.0403823		P02775	19.367	19.421	0	25.3077	25.8881	23.8108	1.6161	21.9973	33.8763	17.2189	18.7662	-0.189698		P61769	35.7296	35.8279	35.5196	37.4059	39.7793	34.6481	34.9789	37.0932	38.9274	35.8217	36.5732	0.00448778
P19823	20.0716	19.3197	27.5772	35.5161	13.1033	34.6541	20.3932	17.2954	6.8193	44.7532	23.8573	-0.0386407		O60476	5.37892	17.2001	17.7041	20.9437	15.4817	31.1176	10.9378	18.4537	26.5448	18.4289	18.0005	0.18057		P01614	34.8242	34.2274	34.308	35.5543	37.9392	34.6659	37.1068	35.693	37.7639	34.0465	35.6129	0.0044231
P68871	19.8526	17.3473	15.8804	19.4448	15.8194	20.0849	16.5749	20.6738	17.3075	22.1178	18.5778	0.0311589		P02671	0	11.8871	25.23	18.1677	20.1244	21.4457	0	9.13196	17.7795	12.4005	13.484	-0.138424		P01008	41.971	28.824	28.0538	39.5684	35.318	40.7807	29.3135	31.9366	44.1178	29.2128	34.9096	-0.00433575
C9JF17	19.2415	15.0343	20.4722	21.4679	19.2033	18.3679	17.4374	21.3923	17.0873	17.3929	18.6645	-0.0314185		H0YCJ8	14.6088	9.42795	0	12.8353	13.0207	22.6195	5.27478	25.1417	19.3287	14.9123	13.5661	0.13288		P0DJI9	32.2675	33.3379	32.9373	34.3435	36.5635	33.4395	34.059	35.2636	36.0559	32.3863	34.0654	-0.00419161
P69905	19.8676	17.9986	16.189	18.8558	14.5893	17.983	18.0587	20.8268	16.3051	19.3573	18.0496	0.0303268		P04196	0	0	66.2476	11.2748	0	7.66324	0	0	0	3.86551	8.92617	-0.0947798		P02675	34.7144	33.0282	34.2048	32.9307	36.215	31.6865	32.7143	33.9255	34.7073	34.2669	33.8394	-0.00421336
P02749	20.5642	14.7738	15.771	19.3064	19.2491	15.5201	19.8437	15.0092	13.9671	17.5027	17.1861	0.029113		P25311	0	0	0	8.17196	5.89044	31.0365	0	0	11.8404	0	5.26439	0.041492		A0A0A0MTS7	32.6332	30.8161	32.0027	32.6814	34.7831	32.322	31.4669	32.4747	34.3441	30.7882	32.4312	0.00402556
C9JV77	18.454	13.4504	8.18261	9.78228	10.9914	11.745	18.8678	10.9354	10.3912	9.78413	12.3629	0.0218359		P19652	0	0	0	2.57231	4.29861	0	0	0	15.4551	0	2.27044	-0.0227798		H0YCJ8	31.5451	31.827	30.8582	32.6139	35.2936	30.4761	31.946	32.9241	35.3177	31.446	32.4248	0.0040001
P19652	10.5687	12.1029	9.10378	11.5109	4.38663	10.9541	10.6804	12.9304	2.32404	15.4322	10.0224	-0.0182823		P02741	0	0	0	0	1.34277	14.108	0	0	17.0907	0	3.07019	0.0227646		P02774	35.4353	29.8972	29.9391	31.6306	32.9358	30.271	30.0983	31.6079	34.1159	30.1108	31.6042	0.00398045
P51884	12.4793	7.27568	4.76106	9.67181	2.78154	14.0895	11.7164	13.722	7.60497	2.19399	8.72881	-0.0166343		P27169	0	0	0	0.116126	9.24892	29.34	0	0	4.83995	0	3.93101	-0.0266196		P02671	31.772	29.5114	30.7314	31.1898	33.3592	29.0221	31.0246	30.8208	32.8581	31.0237	31.1313	-0.00389218
P01008	8.75152	9.20709	12.2043	10.8155	3.65597	7.29748	10.0849	6.40562	3.35184	7.52065	7.81988	-0.0151561		Q04756	0	0	0	0	0	0.813343	0	0	4.71017	0	0.547927	-0.00128784		P01011	32.4021	29.6434	30.2751	30.2334	34.196	29.5524	28.5529	31.4078	32.7321	29.3919	30.8387	-0.00383714
P04114	12.1791	1.95295	5.42349	7.09036	3.96227	1.4883	7.49296	1.26879	3.68635	1.34994	4.56807	-0.0104701																O60476	30.5321	28.7654	30.1982	30.7944	33.9429	29.5301	29.2989	31.8035	31.3846	29.0927	30.5343	0.00378859
P07357	11.1629	1.04683	6.37713	4.466	1.87158	7.85837	4.209	0	3.20347	5.00312	4.47222	0.0103354		Coefficients														P05155	28.2815	34.8517	26.6374	32.3796	25.4414	28.6269	24.7414	38.2327	33.0518	30.3252	30.257	-0.00361405
O95445	2.88543	4.14962	0	8.76986	0	2.8867	0	2.76063	1.4798	0	2.352	-0.000480019		(Intercept)	1.06554	0.6544	0.98161	0.603023	0.72797	0.369874	0.688276	0.671943	0.71981	0.747626				P02741	30.0234	26.5173	29.7817	29.0325	31.2339	28.0154	28.3531	29.1708	31.3642	29.3851	29.2877	-0.00366589
P05155	0	0	4.98573	0	0.36819	0	1.38116	0.141688	0	1.09427	0.689703	-0.00282911		P02760	-0.836825	-1.2974	-1.002	-1.4525	-0.958116	-0.466014	-0.961932	-0.951756	-0.78804	-1.34457				P06396	25.6968	26.1579	21.6346	24.7062	33.9408	13.0837	31.3065	30.8279	39.8994	23.5661	27.082	0.00338202
														P01614	0.766541	0.876885	0.830355	0.896694	0.782669	0.310405	0.676936	0.843869	0.51987	0.919879				P02654	26.3369	24.731	28.2824	29.4144	28.7929	25.0795	25.3981	26.7461	29.8518	25.4745	27.0107	0.00335545
Coefficients														P02746	0.457767	0.93955	0.545124	0.805823	0.733613	0.305868	0.542484	0.559029	0.388081	0.801765				P19652	25.521	19.7312	22.8554	24.0507	27.394	27.5855	28.708	25.9009	28.9804	29.18	25.9907	0.00327872
(Intercept)	-0.169212	-0.144039	-0.155179	-0.252819	-0.25501	-0.139616	-0.200226	-0.129585	-0.205034	-0.118324				P00738	-0.549601	-0.613511	-0.596858	-0.552114	-0.529625	-0.238142	-0.551095	-0.539735	-0.399455	-0.607769				V9GYM3	26.228	18.8313	22.1768	23.5208	23.7533	20.2154	23.6112	22.7894	28.7474	23.8327	23.3706	0.00300008
B4E1Z4	0.142693	0.144293	0.151573	0.158147	0.173728	0.157129	0.140046	0.149062	0.164121	0.134322				P04040	0.518474	0.554164	0.510427	0.473896	0.643097	0.30044	0.500192	0.688763	0.409582	0.542567				C9JV77	25.056	16.6663	29.3375	22.5943	33.735	25.9263	20.8301	14.4883	21.5483	22.5299	23.2712	-0.00298365
P06396	-0.0790076	-0.0801027	-0.0806828	-0.112399	-0.0990486	-0.0936477	-0.0785101	-0.0945326	-0.097403	-0.0842669				B4E1Z4	0.301537	0.571155	0.798016	0.751551	0.394179	0.475077	0.492737	0.50289	0.525662	0.63076				P04114	18.5522	21.4209	14.5275	18.2586	16.356	14.0639	22.7032	24.1459	16.2106	21.7728	18.8012	-0.00242072
P43652	-0.0868037	-0.0920114	-0.079719	-0.0862542	-0.0899499	-0.082069	-0.0813766	-0.0852801	-0.105202	-0.0752789				P11226	0.497842	0.669975	0.659062	0.554937	0.606064	0.311739	0.477241	0.37907	0.42953	0.641912				P02763	19.0651	16.9713	19.6934	21.7311	20.5122	15.6491	14.1141	16.6331	24.4898	17.8731	18.6732	-0.00231725
Q14520	0.081718	0.081366	0.0801435	0.0910076	0.100533	0.0867761	0.0857893	0.0867333	0.0901621	0.0783588				P02647	-0.499007	-0.650452	-0.615184	-0.66322	-0.423687	-0.329969	-0.5362	-0.500391	-0.39083	-0.583476				P02749	20.6851	5.68595	17.6022	18.8212	29.8119	17.7692	14.6973	18.3785	20.0854	20.7427	18.4279	-0.00233331
P19827	-0.0792475	-0.0822939	-0.0865149	-0.104268	-0.0937886	-0.0826629	-0.0869414	-0.0849635	-0.0891163	-0.0779377				P61769	0.370873	0.407512	0.590833	0.396389	0.45746	0.272839	0.218395	0.281414	0.315698	0.424437				C9JF17	14.3553	22.98	25.2947	13.064	14.0377	19.2723	13.4214	17.1207	11.818	19.1177	17.0482	-0.00213616
P04196	-0.0874721	-0.0768906	-0.0856956	-0.0870641	-0.0884798	-0.0814594	-0.0836212	-0.0846109	-0.0909277	-0.0714776				P68871	0.353051	0.418494	0.540456	0.39436	0.26685	0.159863	0.245622	0.34175	0.285286	0.404186				P19827	22.2212	19.6571	19.948	1.41692	6.26769	21.3549	18.0639	12.7411	17.8151	18.7037	15.819	-0.00223976
E7ETH0	0.0706187	0.0681183	0.070913	0.0765669	0.0961586	0.0793105	0.0761595	0.0764989	0.0832971	0.0715179				A0A0G2JMY9	0.291221	0.306868	0.471918	0.378546	0.381791	0.256263	0.304387	0.351784	0.28346	0.391289				P68871	14.3367	13.601	14.7323	13.5389	17.4615	14.623	14.5871	15.953	14.0736	13.8789	14.6786	-0.00188963
P02750	0.0754819	0.0680155	0.0687698	0.0788786	0.0819951	0.069534	0.0662561	0.0717917	0.0757135	0.0640696				C9JV77	-0.340244	-0.26575	-0.675211	-0.426322	-0.484496	-0.13849	0	-0.0211027	-0.429923	-0.395778				P69905	11.7247	11.6493	11.8468	11.0686	13.1901	11.3385	13.0138	14.4903	10.3332	11.3452	12	-0.00158441
P02775	-0.0564081	-0.0594661	-0.0582922	-0.0638217	-0.067332	-0.05944	-0.0604448	-0.0601484	-0.0622227	-0.0594439				P02787	-0.280842	-0.450397	-0.244655	-0.476229	-0.298474	-0.273044	-0.144237	-0.395586	-0.278774	-0.409099				P02750	4.69956	17.8343	15.4409	14.3472	9.60914	11.3144	5.27962	7.6244	12.5647	9.71755	10.8432	-0.00124803
P02675	0.0579262	0.0608119	0.0568009	0.0650497	0.0669389	0.0595599	0.0570546	0.0599259	0.0645645	0.0508567				A0A0A0MTS7	0.396828	0.374892	0.368147	0.327656	0.259549	0.207937	0.225828	0.322354	0.227814	0.35142				P02787	8.52442	4.16945	7.54887	7.37081	5.48312	7.47062	9.55887	10.3238	29.1733	16.3446	10.5968	0.00131948
P02654	-0.0569689	-0.0554702	-0.0584793	-0.0674531	-0.0679867	-0.0602995	-0.0554637	-0.0603017	-0.0662474	-0.051241				P02774	0.238189	0.258121	0.488558	0.382828	0.177328	0.131047	0.157069	0.269851	0.203287	0.29561				P00738	10.0991	1.37893	6.12012	13.2066	17.2494	9.34025	7.30023	5.9079	8.93596	6.62108	8.61595	0.00115511
P02671	0.0539843	0.0545125	0.0530874	0.0618675	0.0657892	0.0615489	0.054275	0.0567011	0.0629277	0.0512391				P02750	0.207213	0.167246	0.369351	0.200024	0.234378	0.395602	0.26522	0.256236	0.261014	0.240349				P51884	1.00065	0	0	1.25914	0	3.19704	9.6574	0.31687	10.4014	1.06757	2.69001	0.00020541
P02647	-0.0541451	-0.0538681	-0.0546473	-0.0605435	-0.06323	-0.0570917	-0.0514513	-0.0579276	-0.0695535	-0.0519332				P02763	0.116433	0.246756	0.305741	0.26925	0.343417	0.2127	0.108379	0.138931	0.242553	0.430615				P07357	0	11.2587	5.62988	0	2.95081	0	0	0	0	0	1.98393	0.000246125
P25311	-0.048751	-0.0491416	-0.0495628	-0.0518545	-0.0651894	-0.0572758	-0.0465759	-0.0521534	-0.0531985	-0.0509664				P01011	0	-0.375891	-0.280096	-0.266717	-0.263984	-0.141896	0	-0.344585	-0.235825	-0.297436
P00450	-0.0418215	-0.0551848	-0.0461745	-0.0507411	-0.0535695	-0.0474182	-0.0418439	-0.0465533	-0.0484788	-0.0445744				P06681	0.0589661	0.227694	0.330232	0.130706	0.19806	0.234421	0.0386872	0.139833	0.402496	0.19638				Coefficients
P02763	0.0436676	0.0441205	0.0438764	0.0558611	0.0513109	0.0507822	0.0448825	0.0458476	0.0526855	0.040922				P02775	-0.162068	-0.251968	0	-0.367594	-0.248038	-0.133788	-0.0155458	-0.20936	-0.267784	-0.23152				(Intercept)	0.274667	0.0324955	0.136165	0.0697382	0.0730507	0.0661401	0.212733	0.0682836	0.0703129	0.0726706
P0DJI9	0.0436809	0.0467506	0.0417017	0.0473537	0.0510447	0.0458541	0.0424248	0.049072	0.0565261	0.0404025				O60476	0.0450122	0.223153	0.177395	0.304206	0.148333	0.166519	0.105215	0.175634	0.2101	0.24779				B4E1Z41	-0.0280531	-0.00741055	-0.015987	-0.007655	-0.00739314	-0.00804133	-0.0244179	-0.0076853	-0.0073119	-0.00808124
P02741	0.0433389	0.0415429	0.0420695	0.0473733	0.0504785	0.044001	0.0422099	0.0449147	0.046616	0.0417409				P02671	0	-0.154222	-0.252804	-0.263886	-0.192815	-0.123194	0	-0.086914	-0.141135	-0.166734				P436521	0.0192583	0.0051721	0.010665	0.00525966	0.00559006	0.00615425	0.0156747	0.00570028	0.00510198	0.00568718
V9GYM3	-0.0419405	-0.0402498	-0.0419694	-0.0469647	-0.0500937	-0.0425385	-0.0425036	-0.0442089	-0.0454851	-0.0400369				H0YCJ8	0.12225	0.122318	0	0.186433	0.124753	0.128452	0.0507398	0.239287	0.153324	0.200507				O954451	-0.0180821	-0.00461721	-0.00929081	-0.00505208	-0.00462625	-0.00476068	-0.014246	-0.00472236	-0.00525563	-0.00464098
P02760	0.0428579	0.0329518	0.0445648	0.0403791	0.041723	0.0404042	0.0447038	0.0409323	0.0362604	0.0400916				P04196	0	0	-0.6638	-0.163766	0	-0.0614553	0	0	-0.00124728	-0.0519745				P041961	0.017377	0.0048789	0.00964169	0.00478519	0.00489394	0.00459384	0.0140111	0.00470148	0.0050224	0.00459209
P19823	-0.0288763	-0.0321121	-0.045867	-0.0564726	-0.0306335	-0.0548609	-0.0362083	-0.0280143	-0.0145933	-0.0605752				P25311	0	0	0	0.118698	0.0564372	0.166156	0	0	0.0944063	0				Q145201	-0.0145591	-0.00420852	-0.00836855	-0.00402992	-0.00415258	-0.00416618	-0.0121724	-0.00410526	-0.00407077	-0.00404472
P68871	0.0285645	0.0293697	0.0287947	0.0311325	0.0351061	0.0320597	0.0312278	0.032959	0.0314238	0.0303602				P19652	0	0	0	-0.0373628	-0.0411857	-0.0271279	0	0	-0.122847	0				P271691	0.0148909	0.00401701	0.00811877	0.00402265	0.00410376	0.00407141	0.0124488	0.00401746	0.00409427	0.00409781
C9JF17	-0.0276944	-0.0261536	-0.0354967	-0.0343223	-0.0406784	-0.0293726	-0.0323527	-0.0340105	-0.0310705	-0.0240532				P02741	0	0	0	0	0.0128653	0.0903248	0	0	0.135716	0				P198231	-0.0152145	-0.00379403	-0.00870236	-0.00282448	-0.00446179	-0.00455472	-0.0116042	-0.00374053	-0.00371232	-0.00385376
P69905	0.0285859	0.0302752	0.0292451	0.0302038	0.0330805	0.0287702	0.0331632	0.0331828	0.0298152	0.0266753				P27169	0	0	0	-0.00168673	-0.0886154	-0.158556	0	0	-0.0393276	0				P066811	0.012607	0.00362077	0.00734312	0.00351354	0.00371567	0.00359345	0.0106076	0.00356619	0.00350992	0.00355461
P02749	0.0295779	0.0257913	0.0286351	0.0309142	0.0407537	0.0249157	0.0354915	0.0246682	0.0260634	0.0241997				Q04756	0	0	0	0	0	0.0307713	0	0	-0.0383065	0				Q047561	0.0124426	0.00351428	0.00700008	0.0035466	0.00348692	0.00363267	0.0105656	0.00362806	0.00355042	0.00364859
C9JV77	0.0265729	0.0239512	0.0175592	0.0158972	0.0271557	0.0190075	0.0342185	0.0187057	0.0203252	0.0138966																		P027601	-0.0119277	-0.00306743	-0.0076127	-0.00348916	-0.00327982	-0.00331312	-0.00895028	-0.00339752	-0.00336365	-0.00318367
P19652	-0.0153444	-0.0220776	-0.0189037	-0.0186228	-0.0162795	-0.0177697	-0.023539	-0.0216256	-0.00737977	-0.0214359																		P253111	0.0121937	0.00319918	0.00665052	0.00330744	0.00323874	0.00321862	0.0101524	0.00342648	0.00318031	0.00345178
P51884	-0.0180651	-0.0153656	-0.0125652	-0.015723	-0.0136364	-0.0226767	-0.0248904	-0.0227842	-0.0158541	-0.00376484																		P112261	0.011738	0.00321717	0.0067002	0.0033224	0.00329774	0.00326851	0.00975296	0.00332359	0.00332886	0.00323338
P01008	-0.0127568	-0.0180511	-0.0234291	-0.0175262	-0.0150763	-0.0120471	-0.0227624	-0.0120758	-0.00902907	-0.0108752																		P027461	0.0113138	0.00333368	0.00650477	0.00315712	0.00322906	0.0031928	0.00963792	0.00320136	0.00320577	0.00323307
P04114	-0.0176377	-0.0079647	-0.0135321	-0.0116527	-0.0155807	-0.00295557	-0.0193815	-0.00455748	-0.00956587	-0.00263816																		P026471	0.0113088	0.00326935	0.00638292	0.00309455	0.00336278	0.00321737	0.00912329	0.00310792	0.0030608	0.00327203
P07357	0.0161906	0.00670479	0.014924	0.00751478	0.0121379	0.0129249	0.0150979	0.00270046	0.00879099	0.00751462																		E7ETH01	-0.00979522	-0.002596	-0.0063405	-0.00261936	-0.003335	-0.00308603	-0.00984058	-0.00367463	-0.00297074	-0.00354273
O95445	0.00440366	0.011019	-0.00561615	-0.0143009	-0.00905596	0.0051441	-0.00960781	0.00674096	0.00602501	-0.00083619																		P004501	0.0101811	0.00310093	0.00595462	0.00284865	0.00323251	0.00279067	0.00961518	0.00282702	0.00289243	0.00404254
P05155	-0.000294857	-0.00524923	-0.0128932	0.00047308	-0.00966226	-0.000626345	-0.0114094	0.00290784	0.00365037	0.00229688																		P040401	0.0105413	0.00314617	0.0059022	0.00296714	0.00297657	0.00299919	0.00895746	0.00297151	0.00301436	0.00293115
																												P027751	0.0108716	0.0028842	0.00558933	0.00345624	0.00275928	0.00305656	0.0084396	0.00297958	0.0028678	0.00317598
																												A0A0G2JMY91	0.0104704	0.00294998	0.00583392	0.00302892	0.00293129	0.00299643	0.00898356	0.00289378	0.00300146	0.00291233
																												P617691	0.0100319	0.00293127	0.00584032	0.00292269	0.00294186	0.00286266	0.00861621	0.00289315	0.00291051	0.00292727
																												P016141	0.00977797	0.00281955	0.00564965	0.0027827	0.00280584	0.00286407	0.00913333	0.00278648	0.00282665	0.0027847
																												P010081	-0.0117819	-0.0024424	-0.00466549	-0.00308618	-0.00261209	-0.00334863	-0.00723937	-0.00250032	-0.00328457	-0.00239652
																												P0DJI91	-0.00906109	-0.00275747	-0.00543397	-0.00269116	-0.00270416	-0.00276689	-0.00839263	-0.00275376	-0.00270356	-0.00265138
																												P026751	-0.00974719	-0.00273585	-0.00563341	-0.00258435	-0.0026784	-0.00262797	-0.00806586	-0.00265183	-0.00260637	-0.0028024
																												A0A0A0MTS71	0.00916363	0.00258145	0.0052869	0.0025655	0.00257256	0.00267833	0.0077627	0.00254131	0.00258019	0.00252303
																												H0YCJ81	0.00885853	0.00265201	0.0051068	0.0025604	0.00261029	0.00253206	0.00787914	0.00257555	0.00265036	0.00257586
																												P027741	0.00994934	0.00251731	0.00496217	0.00248606	0.00243601	0.00251581	0.0074301	0.00247528	0.00256375	0.00246864
																												P026711	-0.00892215	-0.00249038	-0.00508685	-0.00245273	-0.00246731	-0.00241684	-0.00765521	-0.00241532	-0.0024731	-0.00254195
																												P010111	-0.00909884	-0.00249959	-0.00501504	-0.00238042	-0.00252916	-0.00245886	-0.00705454	-0.00246004	-0.00246402	-0.00241091
																												O604761	0.00857448	0.00243831	0.00500293	0.00242283	0.00251045	0.0024571	0.00723582	0.00249018	0.00236691	0.00238688
																												P051551	-0.00794343	-0.00286314	-0.00444261	-0.00254269	-0.00188206	-0.00238553	-0.00612824	-0.00297995	-0.00248706	-0.00248586
																												P027411	-0.00843184	-0.00228139	-0.0049374	-0.00228963	-0.00231021	-0.00233706	-0.00700598	-0.00228963	-0.00236544	-0.00241036
																												P063961	0.00721868	0.0022563	0.00365537	0.00196255	0.0025103	0.00115383	0.00772373	0.00241586	0.00298055	0.00194305
																												P026541	0.00739815	0.0021567	0.00470146	0.00231851	0.00212979	0.00210442	0.00628784	0.00210492	0.00225644	0.00209631
																												P196521	0.00716939	0.00180771	0.00384748	0.00191299	0.00202639	0.002303	0.00709223	0.00204053	0.00219364	0.00239388
																												V9GYM31	0.00736761	0.00174489	0.0037407	0.00187293	0.00175728	0.00171897	0.00585357	0.0018035	0.00217685	0.00196446
																												C9JV771	-0.007039	-0.00159377	-0.0048675	-0.00180288	-0.00249508	-0.00217152	-0.00517772	-0.00117113	-0.00165803	-0.00185983
																												P041141	-0.00521535	-0.00192565	-0.002537	-0.00147509	-0.0012105	-0.00123151	-0.00563291	-0.00190684	-0.00127334	-0.00179903
																												P027631	-0.00535915	-0.00161507	-0.0033499	-0.00173762	-0.00151771	-0.00135712	-0.00354556	-0.00133452	-0.00187001	-0.00148586
																												P027491	-0.0058134	-0.000827336	-0.00302083	-0.00151762	-0.00220511	-0.00152512	-0.00368728	-0.00146748	-0.00155259	-0.00171631
																												C9JF171	-0.00403855	-0.00203448	-0.00423133	-0.00108236	-0.00103914	-0.00164424	-0.00337721	-0.00137167	-0.000956775	-0.00158581
																												P198271	-0.00624414	-0.00180254	-0.00338997	-0.000201808	-0.000464811	-0.00180927	-0.00450546	-0.00103803	-0.00138898	-0.00155256
																												P688711	-0.00403334	-0.00137982	-0.00256922	-0.00111827	-0.00129221	-0.00127581	-0.0036605	-0.00128271	-0.00111934	-0.0011651
																												P699051	-0.00330095	-0.00124358	-0.00211516	-0.000931502	-0.000976487	-0.00101554	-0.00327815	-0.00117129	-0.000849772	-0.000961625
																												P027501	-0.0013311	-0.0016753	-0.00268073	-0.00117938	-0.000711798	-0.00101363	-0.00139857	-0.000648249	-0.00101059	-0.000830912
																												P027871	0.00240358	0.000721483	0.00143884	0.00065194	0.000406819	0.000709039	0.00243853	0.000853883	0.00220754	0.00136311
																												P007381	0.00284512	0.000526702	0.00121401	0.00109314	0.00127653	0.000857194	0.00188963	0.000517488	0.000749075	0.000582244
																												P518841	-0.000293936	-0.000430452	0.000250949	-0.00018988	-1.52796e-06	-0.000370388	0.00246247	-9.15711e-05	0.000854688	-0.000136257
																												P073571	1.33569e-05	0.00121632	0.00113687	9.46845e-05	-0.000219641	0.000117046	0.000115497	-6.74324e-05	0.000105076	-5.05237e-05

## Sheet: 5.5.FM Severity - NSFM_CB_SA_SF
HC vs NSFM									HC vs CB									HC vs SA									HC vs SF														NSFM vs CB
	1	2	3	4	5					1	2	3	4	5					1	2	3	4	5					1	2	3	4	5	6	7	8	9	10					1	2	3	4	5
NumTrain	20	20	21	21	22				NumTrain	19	20	18	20	19				NumTrain	20	18	19	19	20				NumTrain	26	28	27	28	27	27	26	27	27	27				NumTrain	11	12	10	12	11
NumTest	6	6	5	5	4				NumTest	5	4	6	4	5				NumTest	4	6	5	5	4				NumTest	4	2	3	2	3	3	4	3	3	3				NumTest	3	2	4	2	3
HC	14	14	15	14	15				HC	14	15	14	15	14				HC	15	14	14	14	15				HC	16	17	16	17	16	16	16	16	16	16				NSFM	6	7	6	7	6
NSFM	6	6	6	7	7				CB	5	5	4	5	5				SA	5	4	5	5	5				SF	10	11	11	11	11	11	10	11	11	11				CB	5	5	4	5	5
HC1	4	4	3	4	3				HC1	4	3	4	3	4				HC1	3	4	4	4	3				HC1	2	1	2	1	2	2	2	2	2	2				NSFM1	2	1	2	1	2
NSFM1	2	2	2	1	1				CB1	1	1	2	1	1				SA1	1	2	1	1	1				SF1	2	1	1	1	1	1	2	1	1	1				CB1	1	1	2	1	1
alpha	0.1	0.1	1	0.1	0				alpha	0	0	0	0	0				alpha	0	0	0	0	0				alpha	0.8	0.9	0.4	0.7	0.6	0.4	0	0	0.8	1				alpha	0	0.1	1	0.2	0.3
lambda	0.497702	0.178865	0.102353	0.792483	0.546228				lambda	0.546228	1.04762	0.722081	0.722081	1.14976				lambda	0.722081	0.722081	0.722081	1.14976	1.04762				lambda	0.196304	0.196304	0.0849753	0.053367	0.178865	0.178865	0.497702	0.0932603	0.236449	0.148497				lambda	8.90215	0.792483	0.0278256	0.722081	0.453488
Accuracy	1	1	0.6	1	1				Accuracy	1	1	0.833333	1	1				Accuracy	1	0.666667	1	1	1				Accuracy	0.5	1	1	1	1	1	0.75	0.666667	1	1				Accuracy	0.666667	1	1	1	0.666667
Kappa	1	1	0.166667	1	1				Kappa	1	1	0.571429	1	1				Kappa	1	0	1	1	1				Kappa	0	1	1	1	1	1	0.5	0.4	1	1				Kappa	0	1	1	1	0.4
AccuracyLower	0.540742	0.540742	0.146633	0.478176	0.397635				AccuracyLower	0.478176	0.397635	0.358765	0.397635	0.478176				AccuracyLower	0.397635	0.222778	0.478176	0.478176	0.397635				AccuracyLower	0.067586	0.158114	0.292402	0.158114	0.292402	0.292402	0.19412	0.0942993	0.292402	0.292402				AccuracyLower	0.0942993	0.158114	0.397635	0.158114	0.0942993
AccuracyUpper	1	1	0.947255	1	1				AccuracyUpper	1	1	0.995789	1	1				AccuracyUpper	1	0.956728	1	1	1				AccuracyUpper	0.932414	1	1	1	1	1	0.993691	0.991596	1	1				AccuracyUpper	0.991596	1	1	1	0.991596
AccuracyNull	0.666667	0.666667	0.6	0.8	0.75				AccuracyNull	0.8	0.75	0.666667	0.75	0.8				AccuracyNull	0.75	0.666667	0.8	0.8	0.75				AccuracyNull	0.5	0.5	0.666667	0.5	0.666667	0.666667	0.5	0.666667	0.666667	0.666667				AccuracyNull	0.666667	0.5	0.5	0.5	0.666667
AccuracyPValue	0.0877915	0.0877915	0.68256	0.32768	0.316406				AccuracyPValue	0.32768	0.316406	0.351166	0.316406	0.32768				AccuracyPValue	0.316406	0.680384	0.32768	0.32768	0.316406				AccuracyPValue	0.6875	0.25	0.296296	0.25	0.296296	0.296296	0.3125	0.740741	0.296296	0.296296				AccuracyPValue	0.740741	0.25	0.0625	0.25	0.740741
McnemarPValue	NA	NA	1	NA	NA				McnemarPValue	NA	NA	1	NA	NA				McnemarPValue	NA	0.4795	NA	NA	NA				McnemarPValue	0.4795	NA	NA	NA	NA	NA	1	1	NA	NA				McnemarPValue	1	NA	NA	NA	1
Sensitivity	1	1	0.666667	1	1				Sensitivity	1	1	1	1	1				Sensitivity	1	1	1	1	1				Sensitivity	1	1	1	1	1	1	1	0.5	1	1				Sensitivity	1	1	1	1	0.5
Specificity	1	1	0.5	1	1				Specificity	1	1	0.5	1	1				Specificity	1	0	1	1	1				Specificity	0	1	1	1	1	1	0.5	1	1	1				Specificity	0	1	1	1	1
Pos Pred Value	1	1	0.666667	1	1				Pos Pred Value	1	1	0.8	1	1				Pos Pred Value	1	0.666667	1	1	1				Pos Pred Value	0.5	1	1	1	1	1	0.666667	1	1	1				Pos Pred Value	0.666667	1	1	1	1
Neg Pred Value	1	1	0.5	1	1				Neg Pred Value	1	1	1	1	1				Neg Pred Value	1	NA	1	1	1				Neg Pred Value	NA	1	1	1	1	1	1	0.5	1	1				Neg Pred Value	NA	1	1	1	0.5
Precision	1	1	0.666667	1	1				Precision	1	1	0.8	1	1				Precision	1	0.666667	1	1	1				Precision	0.5	1	1	1	1	1	0.666667	1	1	1				Precision	0.666667	1	1	1	1
Recall	1	1	0.666667	1	1				Recall	1	1	1	1	1				Recall	1	1	1	1	1				Recall	1	1	1	1	1	1	1	0.5	1	1				Recall	1	1	1	1	0.5
F1	1	1	0.666667	1	1				F1	1	1	0.888889	1	1				F1	1	0.8	1	1	1				F1	0.666667	1	1	1	1	1	0.8	0.666667	1	1				F1	0.8	1	1	1	0.666667
Prevalence	0.666667	0.666667	0.6	0.8	0.75				Prevalence	0.8	0.75	0.666667	0.75	0.8				Prevalence	0.75	0.666667	0.8	0.8	0.75				Prevalence	0.5	0.5	0.666667	0.5	0.666667	0.666667	0.5	0.666667	0.666667	0.666667				Prevalence	0.666667	0.5	0.5	0.5	0.666667
Detection Rate	0.666667	0.666667	0.4	0.8	0.75				Detection Rate	0.8	0.75	0.666667	0.75	0.8				Detection Rate	0.75	0.666667	0.8	0.8	0.75				Detection Rate	0.5	0.5	0.666667	0.5	0.666667	0.666667	0.5	0.333333	0.666667	0.666667				Detection Rate	0.666667	0.5	0.5	0.5	0.333333
Detection Prevalence	0.666667	0.666667	0.6	0.8	0.75				Detection Prevalence	0.8	0.75	0.833333	0.75	0.8				Detection Prevalence	0.75	1	0.8	0.8	0.75				Detection Prevalence	1	0.5	0.666667	0.5	0.666667	0.666667	0.75	0.333333	0.666667	0.666667				Detection Prevalence	1	0.5	0.5	0.5	0.333333
Balanced Accuracy	1	1	0.583333	1	1				Balanced Accuracy	1	1	0.75	1	1				Balanced Accuracy	1	0.5	1	1	1				Balanced Accuracy	0.5	1	1	1	1	1	0.75	0.75	1	1				Balanced Accuracy	0.5	1	1	1	0.75
Variable Importance						Average VarImp	Average Coeff		Variable Importance						Average VarImp	Average Coeff		Variable Importance						Average VarImp	Average Coeff		Variable Importance											Average VarImp	Average Coeff		Variable Importance						Average VarImp	Average Coeff
P25311	100	100	0	63.5088	95.2991	78.2853	0.30344		B4E1Z4	100	96.8098	83.4469	100	99.7044	96.6525	0.438463		P02750	100	100	100	100	100	100	0.433197		P01614	100	100	100	100	100	100	100	100	100	100	100	0.944452		P02775	70.9825	79.4219	100	61.5037	92.9939	81.4499	-0.910986
P02750	70.9005	84.2159	0	100	100	77.48	0.289434		P02750	95.4519	100	100	64.8461	100	91.6417	0.406032		P61769	68.2636	59.4773	43.5154	55.6393	59.2772	56.9854	0.284499		P00738	7.29363	21.7988	33.389	27.2238	26.057	30.0434	21.2351	17.633	14.8463	18.3126	22.7188	-0.26548		P04196	100	100	0	100	100	76.4706	-0.293338
P06681	64.1429	71.7386	0	69.583	62.0202	58.3603	0.226744		P02647	64.7209	70.4446	54.7455	44.5413	51.2886	57.2746	-0.257892		P27169	42.136	52.4145	42.6654	67.2026	49.0427	50.5009	-0.260662		V9GYM3	21.181	6.7255	31.3184	19.4962	29.1692	37.5734	16.9552	0	23.7782	21.8625	21.47	-0.248759		P11226	52.066	67.2768	22.5287	70.9937	46.1552	52.1056	-0.334705
B4E1Z4	34.939	85.3768	0	66.8775	73.4739	56.8728	0.225676		P02746	56.4773	52.1997	40.0053	33.7256	39.2907	44.5679	0.20354		A0A0A0MTS7	32.3416	29.3776	34.0908	30.4719	38.7052	33.3996	0.207757		P02760	0	0	0	0	0	0	0	59.8367	0	0	4.98639	-0.0810501		P04040	66.983	69.8861	61.1797	28.4853	0	45.4218	0.523321
A0A0G2JMY9	57.1901	69.1535	0	63.3932	70.6496	56.8116	0.220065		P04040	48.5393	52.4816	40.2628	28.3424	45.3553	43.1401	0.19434		P04040	31.2962	34.0243	20.6228	46.4148	28.8221	32.0374	0.198037																P02647	49.2879	48.7109	50.0978	36.1272	61.4376	48.3901	-0.484954
P11226	61.6409	75.8677	0	52.1339	62.9007	55.1004	0.219062		P68871	36.3745	40.9118	38.3166	29.9809	37.3547	36.4967	0.168499		P02787	13.9085	7.44393	11.328	19.0903	30.6746	17.4941	-0.150498		Coefficients														O60476	32.9123	41.7496	54.2066	30.1285	30.6181	38.9422	-0.471595
P02741	55.7459	54.4077	0	51.3328	44.0995	44.8551	0.177688		P02741	35.1856	46.9035	37.1352	30.4809	28.8362	35.6332	0.16429		Q04756	7.31683	3.81304	7.90812	34.8451	15.7088	15.0412	-0.139953		(Intercept)	-0.361847	-0.324603	-0.320269	-0.0935675	-0.273093	-0.298052	-0.588135	-0.522568	-0.311359	-0.262183				P25311	55.6048	61.3861	0	36.7935	62.3408	40.6441	-0.156769
A0A0A0MTS7	43.3161	54.2511	100	48.9456	43.579	54.2018	0.37432		P02775	31.5717	37.4156	32.1825	27.8088	34.516	32.7261	-0.151849		H0YCJ8	7.77862	20.8776	10.0089	12.7906	18.3059	13.1829	0.137856		P016141	0.830792	0.744513	1.20012	1.91904	0.837513	0.801953	0.420288	1.04813	0.575923	0.904291				P01011	50.4726	38.9656	0	29.5236	26.6396	26.7542	0.0962287
P02763	48.7118	61.7497	0	26.1548	42.9055	39.1684	0.164022		H0YCJ8	34.9003	35.8174	30.7684	22.1346	37.4131	32.2824	0.148451		V9GYM3	10.3513	12.0783	14.1164	1.07813	20.0067	11.4648	-0.134954		P007381	-0.0605949	-0.162295	-0.400709	-0.522437	-0.218231	-0.240934	-0.233542	-0.517543	-0.0855033	-0.165599				A0A0A0MTS7	16.7319	30.2741	0	17.1631	0	13.1302	-0.0482917
P02746	77.0983	33.2904	0	23.4837	45.2528	39.0819	0.152904		P02763	39.9212	32.0097	16.5846	32.5513	24.2349	29.7169	0.14236		P00738	0	0	0	0	0	0	-0.094568		V9GYM31	-0.17597	-0.0500722	-0.37586	-0.374141	-0.244296	-0.301321	-0.223394	-0.403956	-0.136944	-0.1977				P02671	22.4305	17.3332	0	18.2811	0	11.0187	-0.0374561
P02671	36.5953	28.2191	0	32.0954	32.4581	28.2257	0.113719		C9JV77	25.4967	48.8168	15.5052	25.8098	26.0965	29.0208	-0.131913											P027601	0	0	0	0	0	0	-0.183195	-0.789406	0	0				H0YCJ8	27.4856	17.5988	0	4.39332	0	8.40822	0.0251958
P00738	26.9756	38.6041	0	21.6617	34.664	26.5976	-0.113053		V9GYM3	26.0805	31.2135	23.9704	20.963	29.6058	26.4928	-0.123789		Coefficients																							C9JV77	37.9163	0	0	17.2705	93.4228	25.0108	-0.10271
P04196	9.1612	27.4568	0	25.5582	46.6869	23.752	0.0969003		P00738	17.3113	20.9549	18.1097	12.6148	17.5363	17.2631	-0.083913		(Intercept)	-1.29782	-1.49145	-1.3435	-1.23309	-1.28939																		P02746	3.74364	8.49414	0	0	0	2.43905	0.00890163
O60476	29.4952	39.1138	0	19.5706	20.0379	23.6111	0.104955		P01011	0	0	0	0	0	0	-0.00234824		P027501	0.455397	0.43625	0.5486	0.353802	0.373463																		A0A0G2JMY9	27.1912	5.95984	0	0	0	4.60128	-0.00958613
P02774	30.1529	14.934	0	30.0132	24.0063	21.6232	0.087001											P617691	0.344242	0.297356	0.294327	0.23847	0.254529																		P68871	16.1779	1.42985	0	0	0	2.23972	0.00366497
H0YCJ8	29.2435	28.4957	0	15.6074	24.5797	21.3657	0.0930204		Coefficients									P271691	-0.252731	-0.273148	-0.2905	-0.268533	-0.224639																		P00738	0	0	0	0	0	0	-8.13346e-05
P19652	0	0	0	0	0	0	0.0128587		(Intercept)	-1.1413	-0.920581	-1.22725	-0.970453	-0.900022				A0A0A0MTS71	0.218427	0.194187	0.251901	0.173038	0.194447																		V9GYM3	16.7466	0	0	0	0	1.97019	0.00234206
									B4E1Z41	0.495692	0.31709	0.402363	0.588724	0.379422				P040401	0.214765	0.210114	0.191272	0.214487	0.165583																		P02750	1.42717	0	0	0	0	0.167902	0.000273997
Coefficients									P027501	0.474183	0.327383	0.480717	0.386004	0.380547				P027871	-0.153866	-0.119008	-0.149431	-0.143447	-0.170994																		P02741	16.831	0	0	0	0	1.98012	-0.00235346
(Intercept)	-0.75684	-0.873497	-0.802575	-0.462453	-0.643951				P026471	-0.328842	-0.232027	-0.266504	-0.268913	-0.195328				Q047561	-0.130779	-0.106563	-0.134036	-0.184408	-0.127285																		B4E1Z4	25.6024	0	0	0	0	3.01204	0.00353756
P253111	0.347927	0.522803	0	0.184336	0.335702				P027461	0.289854	0.173163	0.196732	0.206543	0.149708				H0YCJ81	0.132396	0.165053	0.143493	0.127069	0.13487																		P02763	49.4127	0	0	0	0	5.81325	-0.00675186
P027501	0.246682	0.440284	0	0.290253	0.349354				P040401	0.252312	0.174072	0.19795	0.1755	0.172768				V9GYM31	-0.141407	-0.134893	-0.161983	-0.0966175	-0.139837																		P19652	96.8471	0	0	0	0	11.3938	-0.0131553
P066811	0.223171	0.375052	0	0.201967	0.239054				P688711	0.194779	0.136744	0.188738	0.184949	0.142347				P007381	-0.105152	-0.0934939	-0.0984363	-0.0938145	-0.0814066																		P02774	7.48871	0	0	0	0	0.881024	-0.00109228
B4E1Z41	0.121562	0.446353	0	0.194114	0.272317				P027411	0.189156	0.156075	0.183146	0.187832	0.109956																											P06681	36.5183	0	0	0	35.9748	10.6448	-0.0362375
A0A0G2JMY91	0.19898	0.361537	0	0.184001	0.264115				P027751	-0.172065	-0.125464	-0.159702	-0.172423	-0.131553
P112261	0.214466	0.396639	0	0.15132	0.241611				H0YCJ81	0.187807	0.120307	0.153008	0.139702	0.142568																											Coefficients
P027411	0.193955	0.284445	0	0.148995	0.187009				P027631	0.211553	0.108022	0.0858689	0.199771	0.0924601																											(Intercept)	-0.110681	-0.150947	-1.52504	-0.14997	-0.0912503
A0A0A0MTS71	0.150708	0.283627	1.63497	0.142066	0.185497				C9JV771	-0.143333	-0.162248	-0.0807596	-0.160895	-0.0995386																											P027751	-0.0821415	-0.330421	-2.90865	-0.248494	-0.457409
P027631	0.169482	0.32283	0	0.075915	0.183541				V9GYM31	-0.146094	-0.105454	-0.12083	-0.132946	-0.112882																											P041961	-0.115438	-0.416033	0	-0.404031	-0.49187
P027461	0.268246	0.174043	0	0.0681622	0.190358				P007381	-0.104621	-0.072356	-0.0930882	-0.0848046	-0.0669896																											P112261	-0.0604354	-0.279894	-0.65528	-0.286837	-0.227024
P026711	0.127325	0.147531	0	0.0931578	0.1532				P010111	-0.0227481	0.00474829	-0.0073654	0.0120594	0.000310276																											P040401	0.0775521	0.290749	1.7795	0.11509	0
P007381	-0.0938555	-0.201824	0	-0.0628738	-0.159607																																				P026471	-0.0572477	-0.202653	-1.45717	-0.145965	-0.302194
P041961	0.0318743	0.143545	0	0.0741833	0.194523																																				O604761	-0.0384572	-0.173692	-1.57668	-0.121728	-0.150601
O604761	0.102622	0.204488	0	0.0568041	0.11713																																				P253111	-0.064496	-0.255386	0	-0.148657	-0.306636
P027741	0.10491	0.0780754	0	0.0871142	0.128655																																				P010111	0.058607	0.16211	0	0.119285	0.131032
H0YCJ81	0.101746	0.148977	0	0.0453009	0.13032																																				A0A0A0MTS71	-0.0198907	-0.12595	0	-0.0693441	0
P196521	0	0	0	0	0.0589359																																				P026711	-0.0264297	-0.072112	0	-0.0738615	0
																																									H0YCJ81	0.0322302	0.0732168	0	0.0177504	0
																																									C9JV771	-0.0441991	0	0	-0.0697782	-0.459519
																																									P027461	0.00498705	0.0353384	0	0	0
																																									A0A0G2JMY91	-0.0318923	-0.0247949	0	0	0
																																									P688711	0.019255	0.00594864	0	0	0
																																									P007381	-0.000691344	0	0	0	0
																																									V9GYM31	0.0199075	0	0	0	0
																																									P027501	0.00232897	0	0	0	0
																																									P027411	-0.0200044	0	0	0	0
																																									B4E1Z41	0.0300692	0	0	0	0
																																									P027631	-0.0573908	0	0	0	0
																																									P196521	-0.11182	0	0	0	0
																																									P027741	-0.00928439	0	0	0	0
																																									P066811	-0.0425949	0	0	0	-0.176949
[truncated: 61 more columns]

## Sheet: 5.6. VM Severity - NSVM vs SVM
HC vs NSVM														HC vs SVM														NSVM vs SVM
	1	2	3	4	5	6	7	8	9	10					1	2	3	4	5	6	7	8	9	10					1	2	3	4	5	6	7	8	9	10
NumTrain	28	26	27	27	28	26	27	27	27	27				NumTrain	34	34	35	34	34	34	34	34	35	34				NumTrain	29	29	29	29	28	29	29	28	29	29
NumTest	2	4	3	3	2	4	3	3	3	3				NumTest	4	4	3	4	4	4	4	4	3	4				NumTest	3	3	3	3	4	3	3	4	3	3
HC	17	16	16	16	17	16	16	16	16	16				HC	16	16	17	16	16	16	16	16	17	16				NSVM	11	11	11	11	10	11	11	10	11	11
NSVM	11	10	11	11	11	10	11	11	11	11				SVM	18	18	18	18	18	18	18	18	18	18				SVM	18	18	18	18	18	18	18	18	18	18
HC1	1	2	2	2	1	2	2	2	2	2				HC1	2	2	1	2	2	2	2	2	1	2				NSVM1	1	1	1	1	2	1	1	2	1	1
NSVM1	1	2	1	1	1	2	1	1	1	1				SVM1	2	2	2	2	2	2	2	2	2	2				SVM1	2	2	2	2	2	2	2	2	2	2
alpha	0.1	0.1	0.1	0.1	0	0.1	0.1	0.1	0.1	0.1				alpha	0	0	0	0	0	0	0	0	0	0				alpha	0.1	0.1	0.1	0.1	0.1	0.1	0.1	0	0.1	0
lambda	0.954548	0.954548	1.38489	1.38489	4.22924	0.954548	1.51991	1.51991	1.26186	1.26186				lambda	15.5568	17.0735	39.4421	17.0735	18.7382	20.5651	11.7681	11.7681	27.1859	18.7382				lambda	1.14976	1.26186	1.14976	1.26186	1.14976	1.14976	1.14976	4.22924	1.14976	4.22924
Accuracy	1	1	1	1	0.5	1	1	1	1	1				Accuracy	1	1	1	1	1	1	1	1	1	1				Accuracy	1	1	1	1	1	1	1	0.75	1	1
Kappa	1	1	1	1	0	1	1	1	1	1				Kappa	1	1	1	1	1	1	1	1	1	1				Kappa	1	1	1	1	1	1	1	0.5	1	1
AccuracyLower	0.158114	0.397635	0.292402	0.292402	0.0125791	0.397635	0.292402	0.292402	0.292402	0.292402				AccuracyLower	0.397635	0.397635	0.292402	0.397635	0.397635	0.397635	0.397635	0.397635	0.292402	0.397635				AccuracyLower	0.292402	0.292402	0.292402	0.292402	0.397635	0.292402	0.292402	0.19412	0.292402	0.292402
AccuracyUpper	1	1	1	1	0.987421	1	1	1	1	1				AccuracyUpper	1	1	1	1	1	1	1	1	1	1				AccuracyUpper	1	1	1	1	1	1	1	0.993691	1	1
AccuracyNull	0.5	0.5	0.666667	0.666667	0.5	0.5	0.666667	0.666667	0.666667	0.666667				AccuracyNull	0.5	0.5	0.666667	0.5	0.5	0.5	0.5	0.5	0.666667	0.5				AccuracyNull	0.666667	0.666667	0.666667	0.666667	0.5	0.666667	0.666667	0.5	0.666667	0.666667
AccuracyPValue	0.25	0.0625	0.296296	0.296296	0.75	0.0625	0.296296	0.296296	0.296296	0.296296				AccuracyPValue	0.0625	0.0625	0.296296	0.0625	0.0625	0.0625	0.0625	0.0625	0.296296	0.0625				AccuracyPValue	0.296296	0.296296	0.296296	0.296296	0.0625	0.296296	0.296296	0.3125	0.296296	0.296296
McnemarPValue	NA	NA	NA	NA	1	NA	NA	NA	NA	NA				McnemarPValue	NA	NA	NA	NA	NA	NA	NA	NA	NA	NA				McnemarPValue	NA	NA	NA	NA	NA	NA	NA	1	NA	NA
Sensitivity	1	1	1	1	1	1	1	1	1	1				Sensitivity	1	1	1	1	1	1	1	1	1	1				Sensitivity	1	1	1	1	1	1	1	0.5	1	1
Specificity	1	1	1	1	0	1	1	1	1	1				Specificity	1	1	1	1	1	1	1	1	1	1				Specificity	1	1	1	1	1	1	1	1	1	1
Pos Pred Value	1	1	1	1	0.5	1	1	1	1	1				Pos Pred Value	1	1	1	1	1	1	1	1	1	1				Pos Pred Value	1	1	1	1	1	1	1	1	1	1
Neg Pred Value	1	1	1	1	NA	1	1	1	1	1				Neg Pred Value	1	1	1	1	1	1	1	1	1	1				Neg Pred Value	1	1	1	1	1	1	1	0.666667	1	1
Precision	1	1	1	1	0.5	1	1	1	1	1				Precision	1	1	1	1	1	1	1	1	1	1				Precision	1	1	1	1	1	1	1	1	1	1
Recall	1	1	1	1	1	1	1	1	1	1				Recall	1	1	1	1	1	1	1	1	1	1				Recall	1	1	1	1	1	1	1	0.5	1	1
F1	1	1	1	1	0.666667	1	1	1	1	1				F1	1	1	1	1	1	1	1	1	1	1				F1	1	1	1	1	1	1	1	0.666667	1	1
Prevalence	0.5	0.5	0.666667	0.666667	0.5	0.5	0.666667	0.666667	0.666667	0.666667				Prevalence	0.5	0.5	0.333333	0.5	0.5	0.5	0.5	0.5	0.333333	0.5				Prevalence	0.333333	0.333333	0.333333	0.333333	0.5	0.333333	0.333333	0.5	0.333333	0.333333
Detection Rate	0.5	0.5	0.666667	0.666667	0.5	0.5	0.666667	0.666667	0.666667	0.666667				Detection Rate	0.5	0.5	0.333333	0.5	0.5	0.5	0.5	0.5	0.333333	0.5				Detection Rate	0.333333	0.333333	0.333333	0.333333	0.5	0.333333	0.333333	0.25	0.333333	0.333333
Detection Prevalence	0.5	0.5	0.666667	0.666667	1	0.5	0.666667	0.666667	0.666667	0.666667				Detection Prevalence	0.5	0.5	0.333333	0.5	0.5	0.5	0.5	0.5	0.333333	0.5				Detection Prevalence	0.333333	0.333333	0.333333	0.333333	0.5	0.333333	0.333333	0.25	0.333333	0.333333
Balanced Accuracy	1	1	1	1	0.5	1	1	1	1	1				Balanced Accuracy	1	1	1	1	1	1	1	1	1	1				Balanced Accuracy	1	1	1	1	1	1	1	0.75	1	1
Variable Importance											Average VarImp	Average Coeff		Variable Importance											Average VarImp	Average Coeff		Variable Importance											Average VarImp	Average Coeff
B4E1Z4	100	100	100	100	99.6664	100	100	100	100	100	99.9824	0.161454		B4E1Z4	100	100	100	100	100	100	100	100	100	100	100	0.038914		P02750	100	100	82.62	95.5004	100	100	100	93.8783	100	100	97.285	-0.151765
P02750	79.2421	81.9579	74.5553	99.08	71.9241	81.0305	77.4584	87.769	75.4264	75.5397	80.8444	0.130256		P43652	90.7264	77.9801	84.452	77.1013	84.4135	75.7977	85.4819	83.7936	82.1354	87.2996	82.9182	-0.0324303		P43652	97.9063	83.5698	76.2741	95.0039	96.8175	87.638	98.29	99.6667	85.0869	96.5851	91.4791	-0.141749
P02675	58.0639	63.4202	57.6259	62.943	48.2529	56.3127	58.0322	64.1558	52.5554	62.4962	58.9191	0.0952649		E7ETH0	82.9908	78.2579	78.6414	68.6068	79.2957	75.1374	77.3572	77.2181	87.3014	82.136	78.6943	0.0306211		E7ETH0	86.8895	81.9772	100	86.564	92.584	93.7277	78.1144	90.6346	85.0209	93.0415	88.8098	0.13938
P02763	53.1057	54.9375	54.1069	55.1488	46.6478	53.7212	53.0452	55.8125	49.8145	59.5299	53.9522	0.0873791		P04196	71.657	68.5302	72.3968	69.4207	70.8969	66.8279	70.9779	71.7936	75.411	73.9285	71.184	-0.0278772		P05155	89.7722	79.2599	66.437	100	95.584	83.7775	83.2804	83.8161	81.7161	81.0525	84.4863	-0.13173
P02671	50.1687	53.1691	45.8575	52.0638	40.3034	53.9224	48.5483	51.5446	45.303	51.7982	49.7397	0.0809233		P51884	64.6989	67.6165	66.949	58.8182	59.5964	66.0846	67.8167	66.0909	85.521	64.3701	66.7562	-0.0260213		P02763	72.749	66.9716	54.3812	72.6508	79.4821	70.542	75.6857	63.0928	68.1763	65.2832	69.0504	-0.108128
P02775	46.0385	51.0287	46.0131	47.8929	44.2071	41.6111	44.7489	45.4574	39.5113	40.6108	44.7386	-0.0723351		P06396	71.5194	50.7354	56.0231	53.0458	50.7051	55.599	55.5181	57.8001	59.6128	59.2142	56.9773	-0.0225724		P01008	64.001	56.7221	43.5124	56.4995	50.1472	50.5477	54.8319	78.4333	55.7341	68.5192	57.3682	-0.0875611
P06396	72.9648	64.8895	9.23553	35.262	91.0344	58.4548	12.4482	15.8165	75.0988	36.1572	44.8257	-0.0754886		P19827	63.7701	49.6983	60.1382	52.2574	56.7645	53.2768	60.7362	51.6144	56.495	64.8809	56.9632	-0.0224277		P04196	62.4653	45.5184	59.3399	44.2758	54.746	44.246	51.343	74.0249	42.0569	70.7276	54.3833	-0.0833592
P02647	50.6288	39.8389	35.14	46.4087	48.1527	42.2354	41.487	40.5653	43.73	39.8648	42.5237	-0.0688896		Q14520	54.1835	49.7376	51.734	46.7653	52.4696	48.209	57.1494	55.1798	52.7102	53.6998	52.1838	0.0208118		P51884	69.7267	41.8214	50.8685	42.3788	40.1953	43.3977	58.2078	69.1806	44.3731	70.2559	52.6267	-0.0804604
P02654	39.8282	45.7405	36.1147	41.0817	38.3562	38.233	38.9525	38.9832	44.5118	39.1824	40.1901	-0.0653037		P04114	52.1998	47.8208	48.6726	46.4307	46.6703	41.085	50.4988	47.6189	51.1092	49.2098	48.1316	-0.0191789		C9JV77	39.5977	46.4367	33.6726	43.0806	52.0035	52.6839	76.3265	69.8264	49.3756	66.8244	52.5509	0.0798437
P68871	38.6188	39.1323	30.766	40.238	40.6008	44.6476	47.384	37.081	33.4234	36.7791	38.7758	0.0627263		P02750	53.5961	47.2448	44.8279	33.7332	57.1153	40.891	59.5529	50.6336	40.4772	46.5858	47.4658	0.0191862		P02647	40.6125	42.1037	35.8266	40.572	50.2719	39.6212	33.4325	59.6615	41.7562	55.1338	43.495	-0.0663616
Q14520	34.8081	34.0525	28.1991	30.4132	49.1936	36.1458	26.65	35.8069	27.1225	27.9038	32.1788	0.0518904		P25311	46.5137	46.8443	47.2382	40.4809	56.1736	45.0481	45.4214	48.5909	46.8374	46.2137	46.9362	-0.0186611		P25311	43.9093	34.8399	29.2533	40.2468	47.8833	50.6228	33.9575	57.3687	43.6381	52.1111	43.0245	-0.0656956
P02741	29.7368	30.9697	27.464	30.308	26.327	29.8112	29.1122	31.002	25.8639	29.0642	29.1048	0.0472786		P02760	46.8224	48.6261	46.3054	37.4814	47.449	39.6117	39.6744	51.0492	43.3875	44.2744	44.4681	0.0177815		P02749	34.5203	33.9535	28.1359	33.5459	59.8229	33.7097	43.0663	57.1767	30.6697	50.92	40.1258	0.0607353
P07357	24.9159	84.4503	0.647982	16.6539	70.283	19.3542	4.69172	53.4591	22.565	18.5881	29.5229	-0.0472029		C9JV77	48.581	40.643	44.4718	31.5345	44.6935	35.4414	56.0081	42.0007	41.9888	37.6337	42.2996	0.0170638		P04114	35.4711	32.9759	32.6371	29.8355	42.985	35.8592	46.1662	60.0323	31.947	52.8797	39.5673	-0.0599114
V9GYM3	25.1838	27.3275	21.7915	25.8572	24.9587	21.1292	22.0196	25.9054	21.0917	22.6137	23.7262	-0.038431		P02749	39.0931	39.6842	43.784	33.5027	43.7883	36.4362	40.7755	37.341	39.2046	40.0861	39.3696	0.0157022		P02775	39.5937	30.4375	18.1917	27.275	30.5193	27.2429	40.7552	68.6214	33.7739	49.8083	35.8014	0.0528804
P19823	23.0167	29.5719	8.64199	17.8625	100	34.4772	0	0	23.8058	30.9007	22.9765	-0.0369635		P02647	41.0724	36.2862	41.0754	34.8473	38.7896	38.8131	39.5809	40.8241	41.7411	39.5317	39.2562	-0.0157476		P0DJI9	40.6854	31.8475	28.1597	23.7976	33.2463	29.4975	31.8211	42.0408	28.576	43.7986	33.1241	0.0507155
P69905	10.0186	23.669	6.36024	5.69502	32.9564	19.1417	22.7676	12.4164	4.8871	12.9655	14.1473	0.022675		P02654	37.9651	36.211	38.657	35.3413	38.4894	42.8211	36.4727	38.4154	41.2192	42.0967	38.7689	-0.0155168		Q14520	52.3589	24.4422	2.20286	28.202	2.4246	40.0873	27.07	79.9369	31.1542	79.9216	35.6735	0.0494342
P0DJI9	16.033	9.97075	7.12393	10.2786	31.4058	10.9405	14.3479	17.5018	7.35286	13.5048	12.9218	0.0202635		P00450	38.3914	34.5159	40.8387	37.0216	37.7997	38.1103	37.4076	38.3801	39.6529	40.5232	38.2641	-0.0153373		P19652	25.432	21.9882	19.1906	31.3011	33.1684	28.6599	24.1303	51.4865	38.6502	46.2273	31.5244	-0.0471736
P04196	0.140258	0	0	0	47.5183	3.17207	0	0	0	46.0435	7.69631	-0.0113433		P02775	36.9733	35.5093	37.8283	31.5857	35.0335	36.2441	48.5142	40.5729	38.9204	35.0301	37.6212	-0.0153233		P07357	31.5927	26.7718	18.2832	24.1871	30.5164	28.008	28.3136	49.418	33.6015	42.2542	30.83	0.046322
P51884	0	20.266	0	0	40.3303	0	0	0	0	0	4.25592	0.00632884		P02675	36.8761	34.9217	42.0189	34.3743	35.6499	37.3875	36.2753	39.4254	40.2329	38.8568	37.6019	0.0150502		P02675	28.0752	25.1251	15.9363	26.533	28.236	23.6243	23.7447	41.1468	24.566	42.4204	27.6022	-0.0412673
P05155	0.0284118	16.9457	0	0	36.749	0	0	0	0	0	3.72091	0.00550765		P02671	36.8783	34.8908	38.5766	35.1445	34.5942	34.6274	34.812	37.6783	39.5784	36.2681	36.3048	0.0146048		P00450	24.0633	32.0638	9.80714	17.4364	16.6075	22.3876	27.784	45.7822	27.6877	47.635	26.6471	-0.0389414
P19827	7.64319	0.0569092	0	0	51.7642	0	0	0	0.187679	0	3.55472	-0.00459941		P01008	41.6786	29.7565	36.0504	44.1217	32.9384	32.0489	35.0718	34.1485	37.5382	36.8065	36.016	-0.0145899		P19823	0	0	20.5639	0	0	0.477289	34.8275	100	0	78.7227	21.4965	0.0259981
P25311	0	0	0	0	40.1587	0	0	0	0	0	2.11361	-0.00239892		P05155	34.2443	30.7343	36.4873	34.3235	31.5932	27.8946	35.2144	31.8061	37.3133	33.2312	33.2842	-0.0134467		P02760	7.45796	4.67426	3.91987	0	30.2122	13.9078	8.15172	40.6581	5.75577	48.5959	15.7096	0.02075
C9JV77	0	0	0	0	37.0382	0	0	0	0	0	1.94938	-0.0022381		P07357	33.9724	31.8476	36.35	29.2811	33.1515	29.3735	32.7352	31.2776	34.5307	33.8728	32.6392	0.0131583		P19827	0	0	0	0	0	0	0	62.6577	0	44.3709	9.37068	-0.00949697
P02760	0	0	0	0	0	0	0	0	0	0	0	0.000329287		P02741	33.6785	28.1867	33.7316	28.218	30.2128	29.8001	31.34	33.3387	33.5768	33.0507	31.5134	0.0128075		C9JF17	0	0	0.813284	0	0	0	0	28.7017	0	26.6756	5.0272	-0.00541392
P19652	0	0	0	0	10.632	0	0	0	0	0	0.559577	0.000877221		P0DJI9	32.2022	28.0379	31.8644	29.3681	30.0871	31.4995	29.1978	32.9151	34.2679	30.9473	31.0387	0.0126237		B4E1Z4	0	0	0	0	0	0	0	0	0	24.3831	2.50083	-0.00288053
P04114	0	0	0	0	24.325	0	0	0	0	0	1.28026	0.00158291		P19652	31.2849	23.543	33.1527	24.7796	28.5486	42.3522	31.9713	29.1072	32.6534	29.5835	30.6976	-0.012412		P06396	0	0	0	0	0	0	0	12.7423	0	16.1669	2.63833	-0.00302155
E7ETH0	0	0	0	0	35.7154	0	0	0	0	0	1.87976	0.00216993		V9GYM3	28.3761	25.0729	29.9978	25.1451	27.3272	26.1669	28.1108	30.7383	29.0018	29.3782	27.9315	-0.0114746		P69905	0	0	0	0	0	0	0	8.64598	0	12.3885	1.93569	0.00234656
P00450	0	0	0	0	25.3414	0	0	0	0	0	1.33376	-0.00163529		P02763	16.8778	16.9769	21.1216	15.236	18.6067	51.1091	17.6248	23.0905	21.538	23.4172	22.5599	0.00932033		P02671	0	0	0	0	0	0	0	14.1693	0	12.0977	2.33073	-0.00272847
P01008	0	0	0	0	34.3699	0	0	0	0	0	1.80894	0.00210059		C9JF17	24.7322	21.9409	22.6908	21.8507	21.9163	18.5455	22.394	21.4996	24.9723	23.0741	22.3617	-0.00933918		P02741	0	0	0	0	0	0	2.96109	16.8188	0	8.64049	2.48366	-0.00308199
P02749	0	0	0	0	10.1694	0	0	0	0	0	0.53523	-0.00085338		P69905	21.7963	17.802	23.8161	18.1965	19.0298	18.6075	20.6931	23.3966	22.3133	19.9197	20.5571	0.00865116		O95445	0	0	0	0	0	0	0	3.08042	0	11.186	1.38424	0.00181505
P43652	0	0	0	0	31.6457	0	0	0	0	0	1.66556	-0.00196019		P68871	19.4451	15.6769	21.8885	16.7907	16.2304	18.2887	17.3019	20.457	19.7359	18.2491	18.4064	0.00780671		P68871	0	0	0	0	0	0	0	8.48008	0	8.94113	1.56935	0.00199612
C9JF17	0	0	0	0	11.5994	0	0	0	0	0	0.610493	-0.000927077		P19823	8.35731	0	9.54306	14.8359	7.97197	0	1.93857	0	4.99719	2.753	5.0397	-0.000460768		P02654	0	0	0	0	0	0	0	21.1986	0	8.23471	2.47525	0.00287193
O95445	0	0	0	0	11.1371	0	0	0	0	0	0.586161	-0.000903251		O95445	0	0.814775	0	0	0	7.14572	0	8.42661	0	0	1.63871	0.000780675		V9GYM3	0	0	0	0	0	0	0	5.22582	0	0	0.401986	8.88265e-06
Coefficients														Coefficients														Coefficients
(Intercept)	-0.931658	-0.957483	-0.709098	-0.714258	-0.780161	-0.932596	-0.688681	-0.688224	-0.785481	-0.812526				(Intercept)	-0.183434	-0.161542	-0.074477	-0.166451	-0.13745	-0.118281	-0.268486	-0.250658	-0.124058	-0.144549				(Intercept)	-0.250324	-0.188317	-0.268178	-0.163199	-0.193232	-0.232716	-0.1977	0.00541834	-0.205195	-0.120897
B4E1Z41	0.193517	0.183806	0.161846	0.141375	0.103849	0.200976	0.136485	0.127312	0.174291	0.162284				B4E1Z41	0.0425376	0.0409964	0.0188238	0.044536	0.0361169	0.0362883	0.0529721	0.0540283	0.0263147	0.0365259				P027501	-0.159109	-0.162313	-0.174073	-0.154732	-0.156042	-0.169049	-0.163226	-0.0914004	-0.172756	-0.0998623
P027501	0.153347	0.150644	0.120665	0.140074	0.0766839	0.162852	0.105719	0.111741	0.131461	0.122589				P436521	-0.0386682	-0.0323626	-0.0159325	-0.0344833	-0.0307527	-0.027595	-0.0456319	-0.0452783	-0.0216438	-0.0319551				P436521	-0.155778	-0.135645	-0.160703	-0.153927	-0.151076	-0.148151	-0.160435	-0.0969921	-0.146993	-0.0965966
P026751	0.112364	0.11657	0.093265	0.0889855	0.0535053	0.113175	0.0792051	0.0816782	0.0915993	0.101422				E7ETH01	0.0354406	0.0324715	0.014852	0.0307542	0.0289914	0.0273578	0.0415241	0.0417282	0.0229945	0.0300968				E7ETH01	0.138249	0.13306	0.210691	0.140253	0.14447	0.158446	0.127503	0.088267	0.146879	0.0932079
P027631	0.102769	0.100979	0.0875697	0.0779665	0.0519336	0.107967	0.0723986	0.0710563	0.0868221	0.0966078				P041961	-0.0307117	-0.0286573	-0.0136907	-0.0311115	-0.0261009	-0.0243731	-0.0382987	-0.0387994	-0.0198857	-0.027143				P051551	-0.142836	-0.128649	-0.139977	-0.162022	-0.149151	-0.141625	-0.135936	-0.0816802	-0.141169	-0.0817431
P026711	0.0970851	0.097728	0.0742184	0.0736051	0.0457212	0.108371	0.066261	0.0656227	0.078959	0.0840604				P518841	-0.0278085	-0.028299	-0.0126777	-0.0264569	-0.0222118	-0.0241061	-0.0367004	-0.0357205	-0.022529	-0.023703				P027631	-0.115751	-0.108704	-0.114576	-0.11771	-0.124026	-0.11925	-0.123539	-0.061661	-0.117779	-0.0666631
P027751	-0.0890925	-0.0937938	-0.0744701	-0.0677085	-0.0495437	-0.0836285	-0.0610754	-0.0578728	-0.0688646	-0.065905				P063961	-0.0306542	-0.0216801	-0.0106459	-0.0239228	-0.0191518	-0.0203398	-0.0304824	-0.0312442	-0.015755	-0.0218474				P010081	-0.101832	-0.0920675	-0.0916766	-0.0915416	-0.0782508	-0.0854504	-0.0895001	-0.0764802	-0.0962839	-0.0697576
P063961	-0.1412	-0.119271	-0.0149473	-0.0498516	-0.0953966	-0.11748	-0.0169899	-0.0201364	-0.13089	-0.0586775				P198271	-0.0274209	-0.0212735	-0.0114111	-0.0235767	-0.0212372	-0.0195057	-0.0331206	-0.0279045	-0.0149399	-0.0238868				P041961	-0.0993882	-0.0738824	-0.125024	-0.0717366	-0.085427	-0.0747974	-0.0838053	-0.0722217	-0.0726558	-0.0718695
P026471	-0.0979755	-0.0732263	-0.0568725	-0.0656102	-0.0534072	-0.0848831	-0.0566234	-0.0516447	-0.0762173	-0.0646943				Q145201	0.023421	0.0212889	0.00984829	0.0211656	0.0197591	0.0176853	0.0313072	0.0298295	0.0139503	0.0198629				P518841	-0.110942	-0.0678816	-0.107175	-0.068663	-0.0627217	-0.0733633	-0.0950104	-0.067542	-0.0766572	-0.0714184
P026541	-0.0770744	-0.0840738	-0.05845	-0.0580791	-0.0438146	-0.0768393	-0.0531643	-0.0496304	-0.0775801	-0.0635869				P041141	-0.0225933	-0.0205373	-0.00927901	-0.0210188	-0.0177632	-0.0151264	-0.0279447	-0.0257473	-0.0135317	-0.0182469				C9JV771	0.0630037	0.0753729	0.0709451	0.0698001	0.0811474	0.0890616	0.124585	0.0681658	0.0852992	0.068137
P688711	0.074734	0.0719275	0.0497934	0.0568864	0.0460124	0.089731	0.064672	0.0472087	0.0582539	0.0596867				P027501	0.0231759	0.0203115	0.00856406	0.0154445	0.0213579	0.0150568	0.0325224	0.027375	0.0107518	0.0173026				P026471	-0.0646183	-0.0683398	-0.0754833	-0.0657355	-0.0784455	-0.0669792	-0.0545707	-0.0583463	-0.0721363	-0.0569574
Q145201	0.0673596	0.0625905	0.045639	0.0429966	0.0544264	0.0726445	0.0363732	0.0455866	0.0472721	0.0452835				P253111	-0.0202208	-0.0201544	-0.00901227	-0.0184068	-0.0210338	-0.0165499	-0.0253776	-0.0262721	-0.0124147	-0.0171687				P253111	-0.0698638	-0.0565497	-0.061634	-0.0652088	-0.0747183	-0.0855774	-0.0554275	-0.0561315	-0.0753874	-0.0540668
P027411	0.0575458	0.0569242	0.0444492	0.0428479	0.0320357	0.0599135	0.0397337	0.0394693	0.0450784	0.0471666				P027601	0.0203496	0.0208531	0.00883881	0.01709	0.0180312	0.0145972	0.0224719	0.0275994	0.0115127	0.0164707				P027491	0.054925	0.0551111	0.0592797	0.0543517	0.093349	0.0569859	0.0702955	0.055946	0.0529837	0.0529278
P073571	-0.0482165	-0.155225	-0.00104873	-0.0235444	-0.075077	-0.0388973	-0.00640348	-0.06806	-0.0393287	-0.0301656				C9JV771	0.0210834	0.017723	0.00849783	0.0144792	0.0170829	0.0130993	0.0307301	0.022714	0.011147	0.0140808				P041141	-0.0564379	-0.0535242	-0.0687633	-0.0483401	-0.0670747	-0.0606197	-0.0753555	-0.0587045	-0.0551903	-0.0548018
V9GYM31	-0.0487351	-0.0502296	-0.0352685	-0.0365556	-0.0306958	-0.0424646	-0.0300534	-0.0329807	-0.0367609	-0.0366985				P027491	0.0171246	0.017347	0.00836993	0.0153433	0.0167713	0.0134566	0.0230286	0.0201982	0.0104191	0.0149634				P027751	0.0629974	0.0494041	0.0383281	0.0441916	0.047623	0.0460538	0.0665232	0.0670018	0.0583464	0.0518647
P198231	-0.0445413	-0.0543549	-0.0139867	-0.025253	-0.104176	-0.069291	0	0	-0.0414913	-0.050147				P026471	-0.0179505	-0.0160147	-0.00786624	-0.0159336	-0.015051	-0.0143104	-0.0224247	-0.0220788	-0.0110823	-0.0147639				P0DJI91	0.0647343	0.0516927	0.0593299	0.0385574	0.0518783	0.0498652	0.0519405	0.0413244	0.0493667	0.0461177
P699051	0.0193877	0.043505	0.0102938	0.00805132	0.0385271	0.0384702	0.0310743	0.0158076	0.00851777	0.0210409				P026541	-0.016654	-0.0159852	-0.00741653	-0.0161505	-0.0149477	-0.01575	-0.0208532	-0.0207783	-0.0109458	-0.015687				Q145201	0.0833079	0.0396729	0.00464122	0.0456934	0.0037834	0.0677672	0.0441854	0.0779328	0.0538207	0.0806616
P0DJI91	0.0310266	0.0183268	0.0115298	0.0145314	0.0370087	0.0219879	0.0195827	0.022282	0.0128154	0.0219162				P004501	-0.0168319	-0.0153205	-0.00782222	-0.0168881	-0.0147103	-0.0140579	-0.0213258	-0.0207592	-0.0105363	-0.0151207				P196521	-0.0404648	-0.0356898	-0.0404329	-0.0507147	-0.0517567	-0.0484492	-0.039387	-0.0504492	-0.0667704	-0.0484402
P041961	-0.000271423	0	0	0	-0.052786	-0.00637512	0	0	0	-0.0747214				P027751	-0.0162402	-0.0157101	-0.00726242	-0.0145017	-0.0137583	-0.0133876	-0.0269413	-0.0219431	-0.0103448	-0.0131438				P073571	0.050267	0.0434542	0.0385211	0.0391884	0.0476185	0.0473472	0.0462153	0.0484509	0.0580485	0.0446408
P518841	0	0.0372502	0	0	0.0457476	0	0	0	0	0				P026751	0.0161996	0.0154797	0.00804169	0.0157259	0.0139705	0.0137983	0.0207534	0.0213236	0.0106879	0.014521				P026751	-0.0446703	-0.0407814	-0.0335764	-0.0429893	-0.0440602	-0.0399366	-0.0387576	-0.0404608	-0.0424392	-0.0447997
P051551	5.49817e-05	0.0311473	0	0	0.0422408	0	0	0	0	0				P026711	0.0162005	0.0154676	0.00740156	0.0160641	0.0136071	0.0128069	0.0200135	0.0203803	0.0105168	0.0135893				P004501	-0.038287	-0.0520438	-0.0206627	-0.0282508	-0.0259148	-0.0378461	-0.0453508	-0.0449387	-0.0478321	-0.0497864
P198271	-0.0147909	-0.000104603	0	0	-0.0569436	0	0	0	-0.000327107	0				P010081	-0.0182034	-0.0134544	-0.0069318	-0.0200051	-0.0130373	-0.0118807	-0.0201449	-0.0184746	-0.00998337	-0.0137831				P198231	0	0	0.0433262	0	0	0.000806853	0.0568476	0.0973141	0	0.0795151
P253111	0	0	0	0	-0.0455795	0	0	0	0	0				P051551	-0.0151015	-0.0138378	-0.00701306	-0.0157036	-0.0125743	-0.0103885	-0.020217	-0.0172099	-0.00992456	-0.0124964				P027601	0.0118663	0.00758694	0.0082588	0	0.0471438	0.0235109	0.0133058	0.0399887	0.00994342	0.0507053
C9JV771	0	0	0	0	-0.0425239	0	0	0	0	0				P073571	0.0149881	0.0142743	0.00698751	0.01349	0.0131106	0.0109197	0.0189635	0.0169245	0.00919702	0.0127273				P198271	0	0	0	0	0	0	0	-0.0612407	0	-0.0466649
P027601	0	0	0	0	0.00625646	0	0	0	0	0				P027411	0.0148654	0.0128389	0.00650061	0.0130233	0.0120993	0.011073	0.0182581	0.0180373	0.00894762	0.0124314				C9JF171	0	0	-0.00171351	0	0	0	0	-0.0284386	0	-0.0297433
P196521	0	0	0	0	0.0166672	0	0	0	0	0				P0DJI91	0.0142495	0.0127806	0.00615338	0.0135282	0.012056	0.0116834	0.017175	0.0178086	0.00912832	0.0116744				B4E1Z41	0	0	0	0	0	0	0	-0.000712228	0	-0.027551
P041141	0	0	0	0	0.0300753	0	0	0	0	0				P196521	-0.0138667	-0.0110182	-0.00639296	-0.0115138	-0.0115266	-0.0155816	-0.0185773	-0.0157527	-0.00870618	-0.0111836				P063961	0	0	0	0	0	0	0	-0.0130216	0	-0.0196939
E7ETH01	0	0	0	0	0.0412287	0	0	0	0	0				V9GYM31	-0.0126531	-0.011618	-0.00580627	-0.0116743	-0.0111062	-0.00976796	-0.0166254	-0.0166333	-0.00775141	-0.0111097				P699051	0	0	0	0	0	0	0	0.0090644	0	0.0160807
P004501	0	0	0	0	-0.0310706	0	0	0	0	0				P027631	0.00785549	0.00844364	0.00415567	0.0073241	0.008105	0.018727	0.0113238	0.0125042	0.00579993	0.00896443				P026711	0	0	0	0	0	0	0	-0.0144	0	-0.0158026
P010081	0	0	0	0	0.0399111	0	0	0	0	0				C9JF171	-0.0111327	-0.01039	-0.00444747	-0.010228	-0.00924401	-0.0070304	-0.0137351	-0.0116453	-0.00669788	-0.00884093				P027411	0	0	0	0	0	0	-0.00483328	-0.0169595	0	-0.0124965
P027491	0	0	0	0	-0.0162142	0	0	0	0	0				P699051	0.0099077	0.00876715	0.00465674	0.00862379	0.0082506	0.00705269	0.0128751	0.0126695	0.00600263	0.00770571				O954451	0	0	0	0	0	0	0	0.00368797	0	0.0149308
P436521	0	0	0	0	-0.0372436	0	0	0	0	0				P688711	0.00892666	0.00793393	0.00429829	0.00800666	0.00728716	0.00693817	0.0111606	0.0110824	0.00532876	0.00710446				P688711	0	0	0	0	0	0	0	0.00890414	0	0.012784
C9JF171	0	0	0	0	-0.0176145	0	0	0	0	0				P198231	0.00430037	0.00178712	-0.00200254	-0.00714846	0.004445	0.000368984	-0.00339297	3.7495e-05	-0.00147513	-0.00152755				P026541	0	0	0	0	0	0	0	0.0211905	0	0.0121085
O954451	0	0	0	0	-0.0171618	0	0	0	0	0				O954451	-0.000813346	0.00210659	-0.000227926	0.000635433	0.00170141	0.00293568	-0.00241284	0.00458709	-0.000168559	-0.000536771				V9GYM31	0	0	0	0	0	0	0	0.00576047	0	-0.00423375

## Sheet: 5.7. Dengue Severity - NSD_SD
HC vs NSD								HC vs SD														SD vs NSD
	1	2	3	4					1	2	3	4	5	6	7	8	9	10					1	2	3	4
NumTrain	16	17	17	16				NumTrain	27	27	28	27	27	27	28	27	26	26				NumTrain	12	12	12	12
NumTest	6	5	5	6				NumTest	3	3	2	3	3	3	2	3	4	4				NumTest	4	4	4	4
HC	13	14	14	13				HC	16	16	17	16	16	16	17	16	16	16				DF	3	3	3	3
DF	3	3	3	3				SD	11	11	11	11	11	11	11	11	10	10				SD	9	9	9	9
HC1	5	4	4	5				HC1	2	2	1	2	2	2	1	2	2	2				DF1	1	1	1	1
DF1	1	1	1	1				SD1	1	1	1	1	1	1	1	1	2	2				SD1	3	3	3	3
alpha	0.1	0.1	0.1	0.1				alpha	0.1	0.5	0	0	0	0.5	0.4	0.4	0.1	0				alpha	0.7	0.1	1	0.1
lambda	0.135305	0.722081	0.259502	0.657933				lambda	0.162975	0.0932603	0.0849753	0.0585702	0.112332	0.0849753	0.135305	0.259502	0.0174753	0.135305				lambda	0.102353	0.053367	0.0231013	0.178865
Accuracy	0.833333	1	0.8	0.833333				Accuracy	1	1	1	1	1	1	1	1	1	0.75				Accuracy	0.75	1	0.75	0.75
Kappa	0	1	0	0				Kappa	1	1	1	1	1	1	1	1	1	0.5				Kappa	0	1	0.5	0
AccuracyLower	0.358765	0.478176	0.283582	0.358765				AccuracyLower	0.292402	0.292402	0.158114	0.292402	0.292402	0.292402	0.158114	0.292402	0.397635	0.19412				AccuracyLower	0.19412	0.397635	0.19412	0.19412
AccuracyUpper	0.995789	1	0.994949	0.995789				AccuracyUpper	1	1	1	1	1	1	1	1	1	0.993691				AccuracyUpper	0.993691	1	0.993691	0.993691
AccuracyNull	0.833333	0.8	0.8	0.833333				AccuracyNull	0.666667	0.666667	0.5	0.666667	0.666667	0.666667	0.5	0.666667	0.5	0.5				AccuracyNull	0.75	0.75	0.75	0.75
AccuracyPValue	0.736776	0.32768	0.73728	0.736776				AccuracyPValue	0.296296	0.296296	0.25	0.296296	0.296296	0.296296	0.25	0.296296	0.0625	0.3125				AccuracyPValue	0.738281	0.316406	0.738281	0.738281
McnemarPValue	1	NA	1	1				McnemarPValue	NA	NA	NA	NA	NA	NA	NA	NA	NA	1				McnemarPValue	1	NA	1	1
Sensitivity	1	1	1	1				Sensitivity	1	1	1	1	1	1	1	1	1	1				Sensitivity	0	1	1	0
Specificity	0	1	0	0				Specificity	1	1	1	1	1	1	1	1	1	0.5				Specificity	1	1	0.666667	1
Pos Pred Value	0.833333	1	0.8	0.833333				Pos Pred Value	1	1	1	1	1	1	1	1	1	0.666667				Pos Pred Value	NA	1	0.5	NA
Neg Pred Value	NA	1	NA	NA				Neg Pred Value	1	1	1	1	1	1	1	1	1	1				Neg Pred Value	0.75	1	1	0.75
Precision	0.833333	1	0.8	0.833333				Precision	1	1	1	1	1	1	1	1	1	0.666667				Precision	NA	1	0.5	NA
Recall	1	1	1	1				Recall	1	1	1	1	1	1	1	1	1	1				Recall	0	1	1	0
F1	0.909091	1	0.888889	0.909091				F1	1	1	1	1	1	1	1	1	1	0.8				F1	NA	1	0.666667	NA
Prevalence	0.833333	0.8	0.8	0.833333				Prevalence	0.666667	0.666667	0.5	0.666667	0.666667	0.666667	0.5	0.666667	0.5	0.5				Prevalence	0.25	0.25	0.25	0.25
Detection Rate	0.833333	0.8	0.8	0.833333				Detection Rate	0.666667	0.666667	0.5	0.666667	0.666667	0.666667	0.5	0.666667	0.5	0.5				Detection Rate	0	0.25	0.25	0
Detection Prevalence	1	0.8	1	1				Detection Prevalence	0.666667	0.666667	0.5	0.666667	0.666667	0.666667	0.5	0.666667	0.5	0.75				Detection Prevalence	0	0.25	0.5	0
Balanced Accuracy	0.5	1	0.5	0.5				Balanced Accuracy	1	1	1	1	1	1	1	1	1	0.75				Balanced Accuracy	0.5	1	0.833333	0.5
Variable Importance					Average VarImp	Average Coeff		Variable Importance											Average VarImp	Average Coeff		Variable Importance					Average VarImp	Average Coeff
P10643	100	100	100	75.2881	95.0576	-0.653456		P10643	100	61.7615	100	100	100	100	100	100	100	100	96.0781	-1.20529		P04114	0	100	0	39.0126	42.1787	-0.722127
P13645	46.3457	40.4686	31.5565	63.0147	44.3708	-0.271332		B1AHL2	66.1414	100	57.7816	56.4546	58.4105	87.4852	81.8427	95.8731	63.8078	44.8166	71.9394	0.852509		P00740	100	84.1614	0	87.723	62.8316	-0.913234
P01031	70.5766	40.2941	25.8601	100	55.405	-0.315765		P49747	41.7604	61.8842	54.4037	48.4524	50.1406	51.2798	60.6285	84.9578	49.6505	46.2125	55.1608	0.658816		P04264	0	66.6969	0	34.2205	29.579	-0.495398
B1AHL2	64.6008	37.4603	28.5382	68.311	47.2741	0.287746		P01031	34.9209	73.7928	49.1277	50.1639	52.5262	58.5614	43.7399	74.6972	47.0898	33.8654	52.3096	-0.630758		P01024	0	54.0945	0	75.7037	32.4517	-0.482258
P49747	70.8613	36.378	22.5489	59.5137	45.136	0.274117		P02741	46.9573	24.8583	40.8929	41.73	38.4483	63.2565	40.4183	42.2999	37.7371	26.4749	40.662	-0.50687		A0A0A0MRJ7	0	50.5673	18.6423	54.7995	33.0008	-0.535098
A0A0A0MRJ7	28.8929	35.1212	32.4198	37.7968	33.8704	0.220738		Q9UGM5	26.8671	13.9157	32.3125	36.0368	32.0365	27.4629	29.0966	36.3436	30.0089	30.8646	29.4594	0.375571		P25311	61.0305	50.333	100	40.9294	65.1693	-1.12528
P02741	37.8552	30.0192	13.593	48.2436	31.946	-0.182705		P04264	26.6345	29.0888	33.6057	27.4834	31.6176	16.4444	31.8402	0	36.584	18.9446	25.3853	-0.353101		P01031	0	50.0088	0	56.0596	27.543	0.422463
P00740	69.8868	11.926	7.20978	18.8674	23.9632	0.157701		P25311	23.741	30.8322	22.3319	23.5857	27.4845	0	24.3874	42.5306	12.0207	28.0572	23.3802	-0.273945		O60476	86.8644	46.5669	0	63.3761	42.9484	-0.597482
P52848	13.2554	8.45227	7.85726	7.07678	9.01879	0.0612625		P13645	23.1898	10.6991	27.2158	23.726	26.089	13.8769	9.20092	26.6848	30.8456	24.445	21.5243	-0.289363		B1AHL2	7.20191	36.1821	0	100	31.6881	0.420774
Q9UGM5	36.1323	7.44264	19.1057	0	14.0247	0.116606		P00740	25.7267	0	44.8688	27.0882	28.2333	0	0	0	24.3977	23.5013	17.2247	0.260384		P10643	0	34.9073	0	0	12.3202	0.229222
P00738	4.73223	5.64897	14.3116	29.3952	11.9474	-0.0732209		A0A0A0MRJ7	26.2	0	26.2466	21.6528	25.9962	0	0	0	23.5571	32.6989	15.1976	0.230902		B4E1Z4	0	28.5866	0	0	10.0894	-0.187716
B4E1Z4	95.9845	3.79313	7.59921	93.3112	40.8962	0.22735		P00738	13.9087	14.3727	17.9789	17.8499	17.4713	17.5638	0	0	20.3506	13.7757	13.3157	-0.196764		P52848	39.7329	28.1335	70.0223	30.291	42.8814	-0.737587
O60476	35.1631	2.78394	0.249683	0.361823	8.26849	0.0584117		P07358	16.3134	0	23.3075	25.4304	22.6161	0	0	0	20.5977	13.9287	12.1756	-0.191261		P00738	0	27.8831	47.5028	51.7253	32.9405	0.552949
P25311	60.4697	0	0	0	12.0939	0.0890416		B4E1Z4	0	0	12.2645	22.5535	11.7445	0	0	0	29.646	0	7.81626	-0.144601		P01023	0	23.6368	0	42.8373	15.9019	0.2271
P04114	0	0	0	0	0	0		D6RF35	13.5176	0.173467	10.8685	9.51421	11.2696	4.61704	6.42317	0.113975	10.47	13.2181	7.88524	0.118503		P01034	0	23.114	73.0152	26.7708	34.3572	0.631774
D6RF35	0	0	0	0	0	0		P35908	0	0	13.629	13.4311	10.1972	0	0	0	13.4854	9.28256	5.91842	0.103014		P07358	0	15.3687	0	19.1607	8.80556	-0.0687656
P01023	0	0	5.39951	0	1.0799	-0.0135521		P04114	0	0	9.98413	12.8177	11.0671	0	0	0	0	7.3393	4.0383	0.0657341		P49747	0	14.329	0	0	5.05729	0.0940926
P01024	8.33421	0	0	0	1.66684	0.0122721		O60476	0	0	5.69843	7.88036	5.54923	0	0	0	11.4853	1.02592	3.21874	-0.0639793		D6RF35	0	8.3191	0	12.4148	5.12699	0.0754618
P01034	0	0	3.74504	0	0.749008	-0.00939958		P52848	0	0	6.57342	6.94846	5.68851	0	0	0	10.0126	8.27974	3.63414	-0.0680552		P13645	0	3.99273	0	19.6016	4.8683	0.0591129
P04264	13.1232	0	0	0	2.62465	-0.0193239		P05546	0	0	8.16093	3.84654	9.5462	0	0	0	3.07989	9.37213	3.24745	-0.0557335		P35908	0	0.309903	0	0	0.109378	0.00203501
P05546	0	0	0	0	0	0		P01024	0	0	8.85215	6.05225	4.61021	0	0	0	0.511798	21.9724	3.74418	-0.0611967		P02741	0	0	0	24.6461	4.34932	0.0413598
P07358	0	0	24.0497	33.6397	11.5379	-0.0816558		P01034	0	0	0	4.51954	2.67778	0	0	0	4.67918	12.1637	2.15377	-0.0167818		P05546	0	0	0	0	0	0
P35908	0	0	0	0	0	0		P01023	0.448671	0	0.625974	0	0	0	0	0	3.8045	4.9323	0.879833	-0.00494283		Q9UGM5	0	0	0	12.1385	2.14208	0.0203701
Coefficients								Coefficients														Coefficients
(Intercept)	-1.26989	-1.432	-1.65278	-1.46113				(Intercept)	-0.246403	-0.193029	-0.182537	-0.356423	-0.370001	-0.775987	-0.434439	-0.31801	-0.727475	-0.350626				(Intercept)	1.33798	0.671951	1.63077	2.07259
P10643	-0.73625	-0.518902	-1.25494	-0.238288				P106431	-1.11246	-0.637487	-1.37672	-1.61308	-1.28313	-1.11283	-0.92374	-0.487168	-2.19141	-1.35135				P041141	0	-1.86053	0	-0.370989
P13645	-0.34122	-0.209992	-0.396014	-0.199443				B1AHL21	0.735799	1.03218	0.802723	0.9253	0.763584	0.973563	0.756013	0.467063	1.39829	0.609929				P007401	-1.20909	-1.56585	0	-0.8342
P01031	-0.51962	-0.209087	-0.324528	-0.316502				P497471	0.46457	0.638753	0.756798	0.798909	0.660275	0.570658	0.560049	0.413887	1.08805	0.628684				P042641	0	-1.24092	0	-0.325419
B1AHL2	0.475624	0.194382	0.358137	0.216206				P010311	-0.388482	-0.761672	-0.685066	-0.825941	-0.690075	-0.65169	-0.404043	-0.363901	-1.03193	-0.462794				P010241	0	-1.00645	0	-0.719903
P49747	0.521716	0.188766	0.282975	0.188362				P027411	-0.522383	-0.256581	-0.573107	-0.692732	-0.514212	-0.703938	-0.37336	-0.206072	-0.826975	-0.363498				A0A0A0MRJ71	0	-0.940821	-0.377679	-0.521115
A0A0A0MRJ7	0.212724	0.182244	0.406848	0.119628				Q9UGM51	0.298886	0.143634	0.456448	0.60281	0.434114	0.305616	0.268777	0.177054	0.657617	0.422475				P253111	-0.737916	-0.936461	-2.02593	-0.389218
P02741	-0.278709	-0.15577	-0.170583	-0.152692				P042641	-0.2963	-0.300247	-0.474031	-0.467713	-0.428881	-0.182998	-0.294121	0	-0.801704	-0.262324				P010311	0	0.93043	0	0.533098
P00740	0.514541	0.0618843	0.0904782	0.0597158				P253111	-0.26411	-0.318243	-0.320752	-0.406149	-0.37725	0	-0.225276	-0.207196	-0.263424	-0.384757				O604761	-1.05027	-0.866392	0	-0.602674
P52848	0.0975926	0.043859	0.0986037	0.0223981				P136451	-0.257978	-0.110433	-0.387154	-0.408366	-0.359817	-0.154427	-0.0849926	-0.13	-0.675953	-0.336225				B1AHL21	0.0870779	0.673179	0	0.950948
Q9UGM5	0.266024	0.03862	0.239765	0				P007401	0.286201	0	0.627162	0.461471	0.386603	0	0	0	0.534653	0.323545				P106431	0	0.649461	0	0
P00738	-0.034841	-0.0293126	-0.179602	-0.0930365				A0A0A0MRJ71	0.291465	0	0.373976	0.37562	0.358658	0	0	0	0.516233	0.44712				B4E1Z41	0	-0.531862	0	0
B4E1Z4	0.706686	0.0196826	0.0953654	0.295332				P007381	-0.154729	-0.148351	-0.26157	-0.315556	-0.252162	-0.195456	0	0	-0.445964	-0.192878				P528481	-0.480409	-0.523432	-1.4186	-0.288052
O60476	0.258888	0.0144459	0.00313336	0.00114518				P073581	-0.181481	0	-0.334016	-0.435286	-0.316433	0	0	0	-0.451381	-0.194932				P007381	0	0.518773	0.96237	0.491881
P25311	0.445208	0	0	0				B4E1Z41	0	0	-0.183877	-0.389848	-0.180622	0	0	0	-0.649665	-0.00779282				P010231	0	0.439771	0	0.407361
P04114	0	0	0	0				D6RF351	0.150378	0.00179049	0.164897	0.183897	0.17469	0.0513799	0.0593334	0.000555248	0.229441	0.185385				P010341	0	0.430043	1.47923	0.254577
D6RF35	0	0	0	0				P359081	0	0	0.202428	0.245762	0.161293	0	0	0	0.295521	0.132509				P073581	0	-0.28594	0	0.182208
P01023	0	0	-0.0677605	0				P041141	0	0	0.152873	0.236074	0.17216	0	0	0	0	0.1064				P497471	0	0.266596	0	0
P01024	0.0613606	0	0	0				O604761	0	0	-0.0946052	-0.158091	-0.10323	0	0	0	-0.25169	-0.0215766				D6RF351	0	0.15478	0	0.118058
P01034	0	0	-0.0469979	0				P528481	0	0	-0.106501	-0.143372	-0.104969	0	0	0	-0.219418	-0.119036				P136451	0	0.074286	0	0.186401
P04264	-0.0966197	0	0	0				P055461	0	0	-0.128085	-0.0943787	-0.15316	0	0	0	-0.0674931	-0.133713				P359081	0	0.00576585	0	0
P05546	0	0	0	0				P010241	0	0	-0.137483	-0.129217	-0.0914991	0	0	0	-0.0112156	-0.303005				P027411	0	0	0	0.234372
P07358	0	0	-0.301809	-0.10647				P010341	0	0	-0.0171298	-0.105008	-0.0673587	0	0	0	-0.10254	0.171219				P055461	0	0	0	0
P35908	0	0	0	0				P010231	0.0049913	0	-0.0256405	-0.0336242	0.0339073	0	0	0	-0.0833722	0.074061				Q9UGM51	0	0	0	0.115431

## Sheet: 5.8. ML_Biomarkers Summary
Dengue vs. Malaria											Average		FM vs. VM											Average		CB vs. SA						Average
	1	2	3	4	5	6	7	8	9	10				1	2	3	4	5	6	7	8	9	10				1	2	3	4	5
NumTrain	73	72	72	72	72	72	71	72	71	73			NumTrain	56	57	58	58	57	58	58	58	58	58			NumTrain	10	9	10	10	9
NumTest	7	8	8	8	8	8	9	8	9	7			NumTest	8	7	6	6	7	6	6	6	6	6			NumTest	2	3	2	2	3
Dengue	15	14	14	14	14	15	14	15	14	15			VM	28	28	29	29	29	29	29	29	29	29			CB	5	5	5	5	4
Malaria	58	58	58	58	58	57	57	57	57	58			FM	28	29	29	29	28	29	29	29	29	29			SA	5	4	5	5	5
Dengue1	1	2	2	2	2	1	2	1	2	1			VM1	4	4	3	3	3	3	3	3	3	3			CB1	1	1	1	1	2
Malaria1	6	6	6	6	6	7	7	7	7	6			FM1	4	3	3	3	4	3	3	3	3	3			SA1	1	2	1	1	1
alpha	0	1	1	0	0.1	0	0	0	0.1	0	0.22		alpha	0	0.7	0.6	0.4	0	0	0.8	0	0	0	0.25		alpha	0	0	0.1	0	0	0.02
lambda	0.021049	0.0159228	0.0132194	0.0191791	0.021049	0.0231013	0.0253536	0.033516	0.021049	0.0305386	0.0223978		lambda	5.59081	0.343047	0.497702	0.657933	2.20513	7.39072	0.123285	7.39072	9.7701	10.7227	4.46921		lambda	100	0.453488	3.51119	100	1.51991	41.0969
P02750	100	0	100	100	100	100	100	100	100	100	90		P25311	0	100	100	100	0	0	100	0	0	0	40		P01011	100	0	0	0	0	20
P00450	0	100	0	0	0	0	0	0	0	0	10		P04196	100	0	0	0	100	100	0	100	100	100	60		C9JV77	0	100	100	100	100	80
(Intercept)	-0.345104	-1.72469	-0.345079	-0.338895	-0.28299	-0.260602	-0.236361	-0.275616	-0.164645	-0.294736	-0.426871		(Intercept)	0.0552688	0.116403	0.0178021	0.0439527	0.0945618	0.0365874	0.429458	0.0352482	0.0335277	0.030558	0.0893368		(Intercept)	-0.0135981	-0.90474	0.00371003	-0.00573322	-0.138698	-0.211812
P02750	2.07768	2.755	3.28145	2.03264	2.15311	2.03525	1.93548	1.92253	2.10713	2.00018	2.23004		P25311	0.0586511	0.310839	0.121271	0.119505	0.129407	0.0475103	0.792757	0.0444297	0.0354245	0.0301198	0.168991		P01011	-0.0130062	-0.81184	0	-0.00632218	-0.351224	-0.236479
P00450	-1.58141	-3.43206	-1.65556	-1.63913	-1.64222	-1.47898	-1.46304	-1.45592	-1.438	-1.58751	-1.73738		P04196	0.0876273	0.0778612	0	0.0553808	0.201321	0.0631519	0.782394	0.0609648	0.0501486	0.0462714	0.142512		C9JV77	0.00983799	1.5258	0.0363973	0.00991882	0.572485	0.430888
Accuracy	1	0.375	0.625	0.875	0.75	1	1	1	0.888889	0.857143	0.837103		Accuracy	0.875	0.714286	0.833333	0.833333	0.714286	0.833333	0.833333	1	0.5	0.833333	0.797024		Accuracy	1	0.666667	0.5	1	0.666667	0.766667
Kappa	1	-0.428571	-0.2	0.6	0	1	1	1	0.608696	0	0.458012		Kappa	0.75	0.461538	0.666667	0.666667	0.416667	0.666667	0.666667	1	0	0.666667	0.596154		Kappa	1	0.4	0	1	0.4	0.56
AccuracyLower	0.590384	0.0852334	0.244863	0.47349	0.349144	0.630583	0.663733	0.630583	0.517503	0.421277	0.460679		AccuracyLower	0.47349	0.290421	0.358765	0.358765	0.290421	0.358765	0.358765	0.540742	0.118117	0.358765	0.350702		AccuracyLower	0.158114	0.0942993	0.0125791	0.158114	0.0942993	0.103481
AccuracyUpper	1	0.755137	0.914767	0.99684	0.968146	1	1	1	0.997191	0.99639	0.962847		AccuracyUpper	0.99684	0.963307	0.995789	0.995789	0.963307	0.995789	0.995789	1	0.881883	0.995789	0.978428		AccuracyUpper	1	0.991596	0.987421	1	0.991596	0.994123
AccuracyNull	0.857143	0.75	0.75	0.75	0.75	0.875	0.777778	0.875	0.777778	0.857143	0.801984		AccuracyNull	0.5	0.571429	0.5	0.5	0.571429	0.5	0.5	0.5	0.5	0.5	0.514286		AccuracyNull	0.5	0.666667	0.5	0.5	0.666667	0.566667
AccuracyPValue	0.339917	0.995773	0.886185	0.367081	0.678543	0.343609	0.10416	0.343609	0.371999	0.736486	0.516736		AccuracyPValue	0.0351562	0.359345	0.109375	0.109375	0.359345	0.109375	0.109375	0.015625	0.65625	0.109375	0.19726		AccuracyPValue	0.25	0.740741	0.75	0.25	0.740741	0.546296
McnemarPValue	NA	1	1	1	0.4795	NA	NA	NA	1	1	0.91325		McnemarPValue	1	0.4795	1	1	1	1	1	NA	1	1	0.942167		McnemarPValue	NA	1	1	NA	1	1
Sensitivity	1	0	0	0.5	0	1	1	1	0.5	0	0.5		Sensitivity	0.75	0.5	0.666667	0.666667	0.666667	1	1	1	0.333333	0.666667	0.725		Sensitivity	1	1	0	1	0.5	0.7
Specificity	1	0.5	0.833333	1	1	1	1	1	1	1	0.933333		Specificity	1	1	1	1	0.75	0.666667	0.666667	1	0.666667	1	0.875		Specificity	1	0.5	1	1	1	0.9
Pos Pred Value	1	0	0	1	NA	1	1	1	1	NA	0.75		Pos Pred Value	1	1	1	1	0.666667	0.75	0.75	1	0.5	1	0.866667		Pos Pred Value	1	0.5	NA	1	1	0.875
Neg Pred Value	1	0.6	0.714286	0.857143	0.75	1	1	1	0.875	0.857143	0.865357		Neg Pred Value	0.8	0.6	0.75	0.75	0.75	1	1	1	0.5	0.75	0.79		Neg Pred Value	1	1	0.5	1	0.5	0.8
Precision	1	0	0	1	NA	1	1	1	1	NA	0.75		Precision	1	1	1	1	0.666667	0.75	0.75	1	0.5	1	0.866667		Precision	1	0.5	NA	1	1	0.875
Recall	1	0	0	0.5	0	1	1	1	0.5	0	0.5		Recall	0.75	0.5	0.666667	0.666667	0.666667	1	1	1	0.333333	0.666667	0.725		Recall	1	1	0	1	0.5	0.7
F1	1	NA	NA	0.666667	NA	1	1	1	0.666667	NA	0.888889		F1	0.857143	0.666667	0.8	0.8	0.666667	0.857143	0.857143	1	0.4	0.8	0.770476		F1	1	0.666667	NA	1	0.666667	0.833333
Prevalence	0.142857	0.25	0.25	0.25	0.25	0.125	0.222222	0.125	0.222222	0.142857	0.198016		Prevalence	0.5	0.571429	0.5	0.5	0.428571	0.5	0.5	0.5	0.5	0.5	0.5		Prevalence	0.5	0.333333	0.5	0.5	0.666667	0.5
Detection Rate	0.142857	0	0	0.125	0	0.125	0.222222	0.125	0.111111	0	0.085119		Detection Rate	0.375	0.285714	0.333333	0.333333	0.285714	0.5	0.5	0.5	0.166667	0.333333	0.36131		Detection Rate	0.5	0.333333	0	0.5	0.333333	0.333333
Detection Prevalence	0.142857	0.375	0.125	0.125	0	0.125	0.222222	0.125	0.111111	0	0.135119		Detection Prevalence	0.375	0.285714	0.333333	0.333333	0.428571	0.666667	0.666667	0.5	0.333333	0.333333	0.425595		Detection Prevalence	0.5	0.666667	0	0.5	0.333333	0.4
Balanced Accuracy	1	0.25	0.416667	0.75	0.5	1	1	1	0.75	0.5	0.716667		Balanced Accuracy	0.875	0.75	0.833333	0.833333	0.708333	0.833333	0.833333	1	0.5	0.833333	0.8		Balanced Accuracy	1	0.75	0.5	1	0.75	0.8
