# Supplementary material for: Multiplexed quantitative proteomics provides mechanistic cues for malaria severity and complexity
Source: Commun Biol. 2020 Nov 17;3:683. doi: 10.1038/s42003-020-01384-4 (PMC7672109; doi:10.1038/s42003-020-01384-4)
Supplement: Supplementary file 9 — Supplementary Data 6 [file 42003_2020_1384_MOESM9_ESM.xlsx]

## Sheet: Key
Supplementary Data 6. Lists of peptides for validation study using MRM
S. No.	Tab names	Description
6.1	Host proteins	Transition list of significant host proteins from MRM data
6.2	Parasite proteins	Transition list of significant parasite proteins from MRM data
6.3	iRT peptises	sequence of index-Retention Time peptides
6.4	TMT & MRM data correlation	The list of common proteins level in TMT and MRM approaches and their correlation.
S. No.	Column names	Full form
1	FM	Falciparum Malaria
2	VM	Vivax Malaria
3	NSD	Non-Severe Dengue
4	SD	Severe Dengue
5	NSFM	Non-Severe Falciparum Malaria
6	SFM	Severe Falciparum Malaria
7	CB	Cerebral Malaria
8	SA	Severe Anemia

## Sheet: 6.1. Host proteins
Compound	Retention Time (min)	RT Window (min)	Polarity	Precursor (m/z)	Product (m/z)	Collision Energy (V)
SSAAPPPPPR (heavy)(+2)	3.9	2	Positive	493.768	670.391	19.9
SSAAPPPPPR (heavy)(+2)	3.9	2	Positive	493.768	573.338	19.9
SSAAPPPPPR (heavy)(+2)	3.9	2	Positive	493.768	476.286	19.9
SSAAPPPPPR (heavy)(+2)	3.9	2	Positive	493.768	335.699	19.9
GISNEGQNASIK (heavy)(+2)	4.54	2	Positive	613.316	968.489	24
GISNEGQNASIK (heavy)(+2)	4.54	2	Positive	613.316	854.446	24
GISNEGQNASIK (heavy)(+2)	4.54	2	Positive	613.316	725.403	24
GISNEGQNASIK (heavy)(+2)	4.54	2	Positive	613.316	540.323	24
HVLTSIGEK (heavy)(+2)	5.44	2	Positive	496.286	642.355	20.1
HVLTSIGEK (heavy)(+2)	5.44	2	Positive	496.286	541.307	20.1
HVLTSIGEK (heavy)(+2)	5.44	2	Positive	496.286	341.191	20.1
DIPVPKPK (heavy)(+2)	6.64	2	Positive	451.283	673.449	18.5
DIPVPKPK (heavy)(+2)	6.64	2	Positive	451.283	477.327	18.5
DIPVPKPK (heavy)(+2)	6.64	2	Positive	451.283	337.228	18.5
IGDYAGIK (heavy)(+2)	6.46	2	Positive	422.736	559.333	17.6
IGDYAGIK (heavy)(+2)	6.46	2	Positive	422.736	396.27	17.6
IGDYAGIK (heavy)(+2)	6.46	2	Positive	422.736	325.233	17.6
TASEFDSAIAQDK (heavy)(+2)	7.61	2	Positive	695.832	1002.5	26.8
TASEFDSAIAQDK (heavy)(+2)	7.61	2	Positive	695.832	855.43	26.8
TASEFDSAIAQDK (heavy)(+2)	7.61	2	Positive	695.832	740.403	26.8
TASEFDSAIAQDK (heavy)(+2)	7.61	2	Positive	695.832	469.25	26.8
SAAGAFGPELSR (heavy)(+2)	8.43	2	Positive	586.8	943.487	23.1
SAAGAFGPELSR (heavy)(+2)	8.43	2	Positive	586.8	815.429	23.1
SAAGAFGPELSR (heavy)(+2)	8.43	2	Positive	586.8	668.36	23.1
SAAGAFGPELSR (heavy)(+2)	8.43	2	Positive	586.8	611.339	23.1
ELGQSGVDTYLQTK (heavy)(+2)	9.18	2	Positive	773.895	1119.58	29.5
ELGQSGVDTYLQTK (heavy)(+2)	9.18	2	Positive	773.895	1032.55	29.5
ELGQSGVDTYLQTK (heavy)(+2)	9.18	2	Positive	773.895	876.455	29.5
ELGQSGVDTYLQTK (heavy)(+2)	9.18	2	Positive	773.895	497.317	29.5
SFANQPLEVVYSK (heavy)(+2)	11.33	2	Positive	745.392	1184.64	28.5
SFANQPLEVVYSK (heavy)(+2)	11.33	2	Positive	745.392	942.539	28.5
SFANQPLEVVYSK (heavy)(+2)	11.33	2	Positive	745.392	603.359	28.5
SFANQPLEVVYSK (heavy)(+2)	11.33	2	Positive	745.392	504.291	28.5
SFANQPLEVVYSK (heavy)(+2)	11.33	2	Positive	745.392	405.222	28.5
GLILVGGYGTR (heavy)(+2)	11.34	2	Positive	558.325	832.455	22.1
GLILVGGYGTR (heavy)(+2)	11.34	2	Positive	558.325	719.371	22.1
GLILVGGYGTR (heavy)(+2)	11.34	2	Positive	558.325	620.303	22.1
GLILVGGYGTR (heavy)(+2)	11.34	2	Positive	558.325	563.281	22.1
GILFVGSGVSGGEEGAR (heavy)(+2)	11.6	2	Positive	801.411	1171.56	30.4
GILFVGSGVSGGEEGAR (heavy)(+2)	11.6	2	Positive	801.411	1072.49	30.4
GILFVGSGVSGGEEGAR (heavy)(+2)	11.6	2	Positive	801.411	928.436	30.4
GILFVGSGVSGGEEGAR (heavy)(+2)	11.6	2	Positive	801.411	772.346	30.4
LTILEELR (heavy)(+2)	13	2	Positive	498.801	669.381	20.1
LTILEELR (heavy)(+2)	13	2	Positive	498.801	556.296	20.1
LTILEELR (heavy)(+2)	13	2	Positive	498.801	427.254	20.1
ELASGLSFPVGFK (heavy)(+2)	14.42	2	Positive	680.373	1046.58	26.3
ELASGLSFPVGFK (heavy)(+2)	14.42	2	Positive	680.373	959.544	26.3
ELASGLSFPVGFK (heavy)(+2)	14.42	2	Positive	680.373	789.439	26.3
ELASGLSFPVGFK (heavy)(+2)	14.42	2	Positive	680.373	555.338	26.3
LSSEAPALFQFDLK (heavy)(+2)	15.37	2	Positive	787.421	1157.64	30
LSSEAPALFQFDLK (heavy)(+2)	15.37	2	Positive	787.421	1086.61	30
LSSEAPALFQFDLK (heavy)(+2)	15.37	2	Positive	787.421	805.433	30
LSSEAPALFQFDLK (heavy)(+2)	15.37	2	Positive	787.421	658.365	30
LSSEAPALFQFDLK (heavy)(+2)	15.37	2	Positive	787.421	530.306	30
NIQSLEVIGK(+2)	10.04	2	Positive	550.819	745.445	22
NIQSLEVIGK(+2)	10.04	2	Positive	550.819	658.413	22
NIQSLEVIGK(+2)	10.04	2	Positive	550.819	416.287	22
NIQSLEVIGK(+2)	10.04	2	Positive	550.819	317.218	22
IC[+57.021464]LDPDAPR(+2)	7.94	2	Positive	528.76	670.315	21.3
IC[+57.021464]LDPDAPR(+2)	7.94	2	Positive	528.76	555.289	21.3
IC[+57.021464]LDPDAPR(+2)	7.94	2	Positive	528.76	343.209	21.3
DLLLPQPDLR(+2)	12.9	2	Positive	590.34	838.478	23.4
DLLLPQPDLR(+2)	12.9	2	Positive	590.34	725.394	23.4
DLLLPQPDLR(+2)	12.9	2	Positive	590.34	500.283	23.4
DLLLPQPDLR(+2)	12.9	2	Positive	590.34	419.743	23.4
DLLLPQPDLR(+2)	12.9	2	Positive	590.34	363.201	23.4
LYGSEAFATDFQDSAAAK(+2)	11.25	2	Positive	946.439	1342.63	35.5
LYGSEAFATDFQDSAAAK(+2)	11.25	2	Positive	946.439	1271.59	35.5
LYGSEAFATDFQDSAAAK(+2)	11.25	2	Positive	946.439	1124.52	35.5
LYGSEAFATDFQDSAAAK(+2)	11.25	2	Positive	946.439	1053.48	35.5
LYGSEAFATDFQDSAAAK(+2)	11.25	2	Positive	946.439	952.437	35.5
LYGSEAFATDFQDSAAAK(+2)	11.25	2	Positive	946.439	837.41	35.5
LYGSEAFATDFQDSAAAK(+2)	11.25	2	Positive	946.439	690.342	35.5
LYGSEAFATDFQDSAAAK(+2)	11.25	2	Positive	946.439	562.283	35.5
LYGSEAFATDFQDSAAAK(+2)	11.25	2	Positive	946.439	447.256	35.5
LYGSEAFATDFQDSAAAK(+2)	11.25	2	Positive	946.439	360.224	35.5
AVLDVFEEGTEASAATAVK(+2)	13.13	2	Positive	954.483	1410.67	35.8
AVLDVFEEGTEASAATAVK(+2)	13.13	2	Positive	954.483	1263.61	35.8
AVLDVFEEGTEASAATAVK(+2)	13.13	2	Positive	954.483	1134.56	35.8
AVLDVFEEGTEASAATAVK(+2)	13.13	2	Positive	954.483	1005.52	35.8
AVLDVFEEGTEASAATAVK(+2)	13.13	2	Positive	954.483	847.452	35.8
AVLDVFEEGTEASAATAVK(+2)	13.13	2	Positive	954.483	718.409	35.8
AVLDVFEEGTEASAATAVK(+2)	13.13	2	Positive	954.483	647.372	35.8
AVLDVFEEGTEASAATAVK(+2)	13.13	2	Positive	954.483	560.34	35.8
AVLDVFEEGTEASAATAVK(+2)	13.13	2	Positive	954.483	489.303	35.8
AVLDVFEEGTEASAATAVK(+2)	13.13	2	Positive	954.483	418.266	35.8
ITLLSALVETR(+2)	14.95	2	Positive	608.368	888.515	24
ITLLSALVETR(+2)	14.95	2	Positive	608.368	775.431	24
ITLLSALVETR(+2)	14.95	2	Positive	608.368	688.399	24
ITLLSALVETR(+2)	14.95	2	Positive	608.368	617.362	24
ITLLSALVETR(+2)	14.95	2	Positive	608.368	405.209	24
YVGGQEHFAHLLILR(+2)	11.86	2	Positive	876.98	1119.68	33.1
YVGGQEHFAHLLILR(+2)	11.86	2	Positive	876.98	982.62	33.1
YVGGQEHFAHLLILR(+2)	11.86	2	Positive	876.98	835.551	33.1
YVGGQEHFAHLLILR(+2)	11.86	2	Positive	876.98	764.514	33.1
YVGGQEHFAHLLILR(+2)	11.86	2	Positive	876.98	627.455	33.1
YVGGQEHFAHLLILR(+2)	11.86	2	Positive	876.98	514.371	33.1
TYMLAFDVNDEK(+2)	12.28	2	Positive	723.334	1050.51	27.9
TYMLAFDVNDEK(+2)	12.28	2	Positive	723.334	937.426	27.9
TYMLAFDVNDEK(+2)	12.28	2	Positive	723.334	866.389	27.9
TYMLAFDVNDEK(+2)	12.28	2	Positive	723.334	719.321	27.9
TYMLAFDVNDEK(+2)	12.28	2	Positive	723.334	604.294	27.9
TYMLAFDVNDEK(+2)	12.28	2	Positive	723.334	505.225	27.9
EQLGEFYEALDC[+57.021464]LR(+2)	15.04	2	Positive	871.906	1372.62	33
EQLGEFYEALDC[+57.021464]LR(+2)	15.04	2	Positive	871.906	1186.56	33
EQLGEFYEALDC[+57.021464]LR(+2)	15.04	2	Positive	871.906	1039.49	33
EQLGEFYEALDC[+57.021464]LR(+2)	15.04	2	Positive	871.906	876.424	33
EQLGEFYEALDC[+57.021464]LR(+2)	15.04	2	Positive	871.906	747.382	33
EQLGEFYEALDC[+57.021464]LR(+2)	15.04	2	Positive	871.906	676.345	33
EQLGEFYEALDC[+57.021464]LR(+2)	15.04	2	Positive	871.906	563.261	33
EQLGEFYEALDC[+57.021464]LR(+2)	15.04	2	Positive	871.906	448.234	33
TNLESILSYPK(+2)	12.89	2	Positive	632.842	936.504	24.8
TNLESILSYPK(+2)	12.89	2	Positive	632.842	807.461	24.8
TNLESILSYPK(+2)	12.89	2	Positive	632.842	607.345	24.8
TNLESILSYPK(+2)	12.89	2	Positive	632.842	494.261	24.8
TNLESILSYPK(+2)	12.89	2	Positive	632.842	407.229	24.8
LVLLNAIYLSAK(+2)	15.77	2	Positive	659.41	992.578	25.7
LVLLNAIYLSAK(+2)	15.77	2	Positive	659.41	879.493	25.7
LVLLNAIYLSAK(+2)	15.77	2	Positive	659.41	765.451	25.7
LVLLNAIYLSAK(+2)	15.77	2	Positive	659.41	694.413	25.7
LVLLNAIYLSAK(+2)	15.77	2	Positive	659.41	581.329	25.7
LVLLNAIYLSAK(+2)	15.77	2	Positive	659.41	305.182	25.7
FQPTLLTLPR(+2)	13.62	2	Positive	593.353	910.572	23.5
FQPTLLTLPR(+2)	13.62	2	Positive	593.353	813.519	23.5
FQPTLLTLPR(+2)	13.62	2	Positive	593.353	712.472	23.5
FQPTLLTLPR(+2)	13.62	2	Positive	593.353	599.388	23.5
FQPTLLTLPR(+2)	13.62	2	Positive	593.353	486.303	23.5
FQPTLLTLPR(+2)	13.62	2	Positive	593.353	455.79	23.5
EHAVEGDC[+57.021464]DFQLLK(+2)	10.05	2	Positive	830.885	1224.56	31.6
EHAVEGDC[+57.021464]DFQLLK(+2)	10.05	2	Positive	830.885	1095.51	31.6
EHAVEGDC[+57.021464]DFQLLK(+2)	10.05	2	Positive	830.885	648.408	31.6
EHAVEGDC[+57.021464]DFQLLK(+2)	10.05	2	Positive	830.885	501.34	31.6
EHAVEGDC[+57.021464]DFQLLK(+2)	10.05	2	Positive	830.885	373.281	31.6
EHAVEGDC[+57.021464]DFQLLK(+2)	10.05	2	Positive	830.885	548.261	31.6
AQLVPLPPSTYVEFTVSGTDC[+57.021464]VAK(+2)	15.63	2	Positive	1290.16	1037.49	47.2
AQLVPLPPSTYVEFTVSGTDC[+57.021464]VAK(+2)	15.63	2	Positive	1290.16	837.377	47.2
AQLVPLPPSTYVEFTVSGTDC[+57.021464]VAK(+2)	15.63	2	Positive	1290.16	750.345	47.2
AQLVPLPPSTYVEFTVSGTDC[+57.021464]VAK(+2)	15.63	2	Positive	1290.16	477.249	47.2
AQLVPLPPSTYVEFTVSGTDC[+57.021464]VAK(+2)	15.63	2	Positive	1290.16	1134.07	47.2
AQLVPLPPSTYVEFTVSGTDC[+57.021464]VAK(+2)	15.63	2	Positive	1290.16	1084.53	47.2
TVVQPSVGAAAGPVVPPC[+57.021464]PGR(+2)	9.95	2	Positive	1008.54	1305.67	37.6
TVVQPSVGAAAGPVVPPC[+57.021464]PGR(+2)	9.95	2	Positive	1008.54	1177.61	37.6
TVVQPSVGAAAGPVVPPC[+57.021464]PGR(+2)	9.95	2	Positive	1008.54	1106.58	37.6
TVVQPSVGAAAGPVVPPC[+57.021464]PGR(+2)	9.95	2	Positive	1008.54	1035.54	37.6
TVVQPSVGAAAGPVVPPC[+57.021464]PGR(+2)	9.95	2	Positive	1008.54	978.519	37.6
TVVQPSVGAAAGPVVPPC[+57.021464]PGR(+2)	9.95	2	Positive	1008.54	782.398	37.6
TVVQPSVGAAAGPVVPPC[+57.021464]PGR(+2)	9.95	2	Positive	1008.54	683.329	37.6
TVVQPSVGAAAGPVVPPC[+57.021464]PGR(+2)	9.95	2	Positive	1008.54	329.193	37.6
TVVQPSVGAAAGPVVPPC[+57.021464]PGR(+2)	9.95	2	Positive	1008.54	794.917	37.6
VGAHAGEYGAEALER(+2)	6.41	2	Positive	765.37	1165.55	29.3
VGAHAGEYGAEALER(+2)	6.41	2	Positive	765.37	1094.51	29.3
VGAHAGEYGAEALER(+2)	6.41	2	Positive	765.37	908.447	29.3
VGAHAGEYGAEALER(+2)	6.41	2	Positive	765.37	745.384	29.3
VGAHAGEYGAEALER(+2)	6.41	2	Positive	765.37	651.807	29.3
MFLSFPTTK(+2)	13.12	2	Positive	536.28	680.361	21.5
MFLSFPTTK(+2)	13.12	2	Positive	536.28	593.329	21.5
MFLSFPTTK(+2)	13.12	2	Positive	536.28	446.261	21.5
TYFPHFDLSHGSAQVK(+2)	17.53	2	Positive	917.449	1188.6	34.5
TYFPHFDLSHGSAQVK(+2)	17.53	2	Positive	917.449	926.505	34.5
TYFPHFDLSHGSAQVK(+2)	17.53	2	Positive	917.449	813.421	34.5
TYFPHFDLSHGSAQVK(+2)	17.53	2	Positive	917.449	726.389	34.5
VNVDEVGGEALGR(+2)	8.65	2	Positive	657.836	1002.49	25.7
VNVDEVGGEALGR(+2)	8.65	2	Positive	657.836	887.458	25.7
VNVDEVGGEALGR(+2)	8.65	2	Positive	657.836	758.416	25.7
VNVDEVGGEALGR(+2)	8.65	2	Positive	657.836	659.347	25.7
VNVDEVGGEALGR(+2)	8.65	2	Positive	657.836	602.326	25.7
VNVDEVGGEALGR(+2)	8.65	2	Positive	657.836	416.262	25.7
LLVVYPWTQR(+2)	13.73	2	Positive	637.866	949.489	25
LLVVYPWTQR(+2)	13.73	2	Positive	637.866	850.421	25
LLVVYPWTQR(+2)	13.73	2	Positive	637.866	687.357	25
LLVVYPWTQR(+2)	13.73	2	Positive	637.866	475.248	25
LLVVYPWTQR(+2)	13.73	2	Positive	637.866	425.714	25
LLVVYPWTQR(+2)	13.73	2	Positive	637.866	344.182	25
EFTPPVQAAYQK(+2)	8.76	2	Positive	689.853	1001.54	26.8
EFTPPVQAAYQK(+2)	8.76	2	Positive	689.853	904.489	26.8
EFTPPVQAAYQK(+2)	8.76	2	Positive	689.853	509.272	26.8
EFTPPVQAAYQK(+2)	8.76	2	Positive	689.853	438.235	26.8
EFTPPVQAAYQK(+2)	8.76	2	Positive	689.853	501.274	26.8
LVAYYTLIGASGQR(+2)	12.32	2	Positive	756.414	1065.57	29
LVAYYTLIGASGQR(+2)	12.32	2	Positive	756.414	902.505	29
LVAYYTLIGASGQR(+2)	12.32	2	Positive	756.414	801.458	29
LVAYYTLIGASGQR(+2)	12.32	2	Positive	756.414	688.374	29
LVAYYTLIGASGQR(+2)	12.32	2	Positive	756.414	575.29	29
LVAYYTLIGASGQR(+2)	12.32	2	Positive	756.414	447.231	29
EVVADSVWVDVK(+2)	11.56	2	Positive	673.353	1018.52	26.2
EVVADSVWVDVK(+2)	11.56	2	Positive	673.353	947.483	26.2
EVVADSVWVDVK(+2)	11.56	2	Positive	673.353	832.456	26.2
EVVADSVWVDVK(+2)	11.56	2	Positive	673.353	745.424	26.2
EVVADSVWVDVK(+2)	11.56	2	Positive	673.353	646.356	26.2
EVVADSVWVDVK(+2)	11.56	2	Positive	673.353	460.277	26.2
EVVADSVWVDVK(+2)	11.56	2	Positive	673.353	361.208	26.2
TGLQEVEVK(+2)	7.15	2	Positive	501.776	731.393	20.4
TGLQEVEVK(+2)	7.15	2	Positive	501.776	603.335	20.4
TGLQEVEVK(+2)	7.15	2	Positive	501.776	474.292	20.4
TGLQEVEVK(+2)	7.15	2	Positive	501.776	375.224	20.4
TGLQEVEVK(+2)	7.15	2	Positive	501.776	366.2	20.4
TGLQEVEVK(+2)	7.15	2	Positive	501.776	302.171	20.4
TGLQEVEVK (heavy)(+2)	7.15	2	Positive	505.784	739.408	20.4
TGLQEVEVK (heavy)(+2)	7.15	2	Positive	505.784	611.349	20.4
TGLQEVEVK (heavy)(+2)	7.15	2	Positive	505.784	482.306	20.4
TGLQEVEVK (heavy)(+2)	7.15	2	Positive	505.784	383.238	20.4
TGLQEVEVK (heavy)(+2)	7.15	2	Positive	505.784	370.207	20.4
TGLQEVEVK (heavy)(+2)	7.15	2	Positive	505.784	306.178	20.4
VFSLAVNLIAIDSQVLC[+57.021464]GAVK(+2)	20.09	2	Positive	1109.12	1373.75	41
VFSLAVNLIAIDSQVLC[+57.021464]GAVK(+2)	20.09	2	Positive	1109.12	1260.66	41
VFSLAVNLIAIDSQVLC[+57.021464]GAVK(+2)	20.09	2	Positive	1109.12	1076.54	41
VFSLAVNLIAIDSQVLC[+57.021464]GAVK(+2)	20.09	2	Positive	1109.12	961.514	41
VFSLAVNLIAIDSQVLC[+57.021464]GAVK(+2)	20.09	2	Positive	1109.12	374.24	41
SGSDEVQVGQQR(+2)	3.88	2	Positive	645.307	1058.52	25.3
SGSDEVQVGQQR(+2)	3.88	2	Positive	645.307	943.496	25.3
SGSDEVQVGQQR(+2)	3.88	2	Positive	645.307	814.453	25.3
SGSDEVQVGQQR(+2)	3.88	2	Positive	645.307	715.385	25.3
SGSDEVQVGQQR(+2)	3.88	2	Positive	645.307	587.326	25.3
SGSDEVQVGQQR(+2)	3.88	2	Positive	645.307	488.258	25.3
SGSDEVQVGQQR(+2)	3.88	2	Positive	645.307	431.236	25.3
SGSDEVQVGQQR(+2)	3.88	2	Positive	645.307	529.765	25.3
SGSDEVQVGQQR(+2)	3.88	2	Positive	645.307	472.251	25.3
SGSDEVQVGQQR(+2)	3.88	2	Positive	645.307	407.73	25.3
SGSDEVQVGQQR(+2)48	3.88	2	Positive	645.307	358.196	25.3
SGSDEVQVGQQR (heavy)(+2)	3.88	2	Positive	650.311	1068.53	25.3
SGSDEVQVGQQR (heavy)(+2)	3.88	2	Positive	650.311	953.504	25.3
SGSDEVQVGQQR (heavy)(+2)	3.88	2	Positive	650.311	824.461	25.3
SGSDEVQVGQQR (heavy)(+2)	3.88	2	Positive	650.311	725.393	25.3
SGSDEVQVGQQR (heavy)(+2)	3.88	2	Positive	650.311	597.334	25.3
SGSDEVQVGQQR (heavy)(+2)	3.88	2	Positive	650.311	498.266	25.3
SGSDEVQVGQQR (heavy)(+2)	3.88	2	Positive	650.311	441.244	25.3
SGSDEVQVGQQR (heavy)(+2)	3.88	2	Positive	650.311	534.769	25.3
SGSDEVQVGQQR (heavy)(+2)	3.88	2	Positive	650.311	477.256	25.3
SGSDEVQVGQQR (heavy)(+2)	3.88	2	Positive	650.311	412.734	25.3
SGSDEVQVGQQR (heavy)(+2)48	3.88	2	Positive	650.311	363.2	25.3
TVAAPSVFIFPPSDEQLK(+2)	15.08	2	Positive	973.517	1320.68	36.4
TVAAPSVFIFPPSDEQLK(+2)	15.08	2	Positive	973.517	1173.62	36.4
TVAAPSVFIFPPSDEQLK(+2)	15.08	2	Positive	973.517	1060.53	36.4
TVAAPSVFIFPPSDEQLK(+2)	15.08	2	Positive	973.517	913.463	36.4
TVAAPSVFIFPPSDEQLK(+2)	15.08	2	Positive	973.517	816.41	36.4
TVAAPSVFIFPPSDEQLK(+2)	15.08	2	Positive	973.517	517.298	36.4
TVAAPSVFIFPPSDEQLK(+2)	15.08	2	Positive	973.517	802.422	36.4
SGTASVVC[+57.021464]LLNNFYPR(+2)	16.47	2	Positive	899.451	1295.66	33.9
SGTASVVC[+57.021464]LLNNFYPR(+2)	16.47	2	Positive	899.451	1196.59	33.9
SGTASVVC[+57.021464]LLNNFYPR(+2)	16.47	2	Positive	899.451	1036.56	33.9
SGTASVVC[+57.021464]LLNNFYPR(+2)	16.47	2	Positive	899.451	923.473	33.9
SGTASVVC[+57.021464]LLNNFYPR(+2)	16.47	2	Positive	899.451	810.389	33.9
SGTASVVC[+57.021464]LLNNFYPR(+2)	16.47	2	Positive	899.451	696.346	33.9
SGTASVVC[+57.021464]LLNNFYPR(+2)	16.47	2	Positive	899.451	582.303	33.9
SGTASVVC[+57.021464]LLNNFYPR(+2)	16.47	2	Positive	899.451	435.235	33.9
DSTYSLSSTLTLSK(+2)	11.35	2	Positive	751.882	1199.65	28.9
DSTYSLSSTLTLSK(+2)	11.35	2	Positive	751.882	1036.59	28.9
DSTYSLSSTLTLSK(+2)	11.35	2	Positive	751.882	949.556	28.9
DSTYSLSSTLTLSK(+2)	11.35	2	Positive	751.882	836.472	28.9
DSTYSLSSTLTLSK(+2)	11.35	2	Positive	751.882	749.44	28.9
DSTYSLSSTLTLSK(+2)	11.35	2	Positive	751.882	448.277	28.9
TLDEFTIIQNLQPQYQFR(+2)	16.4	2	Positive	1127.58	1434.75	41.7
TLDEFTIIQNLQPQYQFR(+2)	16.4	2	Positive	1127.58	1321.66	41.7
TLDEFTIIQNLQPQYQFR(+2)	16.4	2	Positive	1127.58	1193.61	41.7
TLDEFTIIQNLQPQYQFR(+2)	16.4	2	Positive	1127.58	966.479	41.7
TLDEFTIIQNLQPQYQFR(+2)	16.4	2	Positive	1127.58	838.421	41.7
TLDEFTIIQNLQPQYQFR(+2)	16.4	2	Positive	1127.58	450.246	41.7
ESEQGVYTC[+57.021464]TAQGIWK(+2)	10.09	2	Positive	928.927	1383.67	34.9
ESEQGVYTC[+57.021464]TAQGIWK(+2)	10.09	2	Positive	928.927	1227.58	34.9
ESEQGVYTC[+57.021464]TAQGIWK(+2)	10.09	2	Positive	928.927	1064.52	34.9
ESEQGVYTC[+57.021464]TAQGIWK(+2)	10.09	2	Positive	928.927	963.472	34.9
ESEQGVYTC[+57.021464]TAQGIWK(+2)	10.09	2	Positive	928.927	503.298	34.9
LPVANPQAC[+57.021464]ENWLR(+2)	11.44	2	Positive	834.419	1358.63	31.7
LPVANPQAC[+57.021464]ENWLR(+2)	11.44	2	Positive	834.419	1287.59	31.7
LPVANPQAC[+57.021464]ENWLR(+2)	11.44	2	Positive	834.419	1173.55	31.7
LPVANPQAC[+57.021464]ENWLR(+2)	11.44	2	Positive	834.419	777.878	31.7
LPVANPQAC[+57.021464]ENWLR(+2)	11.44	2	Positive	834.419	587.277	31.7
GLIDEVNQDFTNR(+2)	11.69	2	Positive	760.87	1237.54	29.2
GLIDEVNQDFTNR(+2)	11.69	2	Positive	760.87	1122.52	29.2
GLIDEVNQDFTNR(+2)	11.69	2	Positive	760.87	993.475	29.2
GLIDEVNQDFTNR(+2)	11.69	2	Positive	760.87	894.406	29.2
GLIDEVNQDFTNR(+2)	11.69	2	Positive	760.87	780.363	29.2
GLIDEVNQDFTNR(+2)	11.69	2	Positive	760.87	652.305	29.2
GLIDEVNQDFTNR(+2)	11.69	2	Positive	760.87	537.278	29.2
GGSTSYGTGSETESPR(+2)	3.65	2	Positive	786.842	1270.55	30.1
GGSTSYGTGSETESPR(+2)	3.65	2	Positive	786.842	1183.52	30.1
GGSTSYGTGSETESPR(+2)	3.65	2	Positive	786.842	1020.46	30.1
GGSTSYGTGSETESPR(+2)	3.65	2	Positive	786.842	963.438	30.1
GGSTSYGTGSETESPR(+2)	3.65	2	Positive	786.842	862.39	30.1
GGSTSYGTGSETESPR(+2)	3.65	2	Positive	786.842	718.337	30.1
GGSTSYGTGSETESPR(+2)	3.65	2	Positive	786.842	589.294	30.1
GGSTSYGTGSETESPR(+2)	3.65	2	Positive	786.842	359.204	30.1
DSPVLIDFFEDTER(+2)	17	2	Positive	841.899	1284.61	31.9
DSPVLIDFFEDTER(+2)	17	2	Positive	841.899	1171.53	31.9
DSPVLIDFFEDTER(+2)	17	2	Positive	841.899	1058.44	31.9
DSPVLIDFFEDTER(+2)	17	2	Positive	841.899	943.416	31.9
DSPVLIDFFEDTER(+2)	17	2	Positive	841.899	796.347	31.9
DSPVLIDFFEDTER(+2)	17	2	Positive	841.899	520.236	31.9
DSPVLIDFFEDTER(+2)	17	2	Positive	841.899	740.87	31.9
GGEGTGYFVDFSVR(+2)	12.55	2	Positive	745.849	1089.54	28.7
GGEGTGYFVDFSVR(+2)	12.55	2	Positive	745.849	1032.51	28.7
GGEGTGYFVDFSVR(+2)	12.55	2	Positive	745.849	869.452	28.7
GGEGTGYFVDFSVR(+2)	12.55	2	Positive	745.849	722.383	28.7
GGEGTGYFVDFSVR(+2)	12.55	2	Positive	745.849	623.315	28.7
GGEGTGYFVDFSVR(+2)	12.55	2	Positive	745.849	508.288	28.7
GGEGTGYFVDFSVR(+2)	12.55	2	Positive	745.849	361.219	28.7
ADLFYDVEALDLESPK(+2)	15.83	2	Positive	912.948	1378.67	34.4
ADLFYDVEALDLESPK(+2)	15.83	2	Positive	912.948	1215.61	34.4
ADLFYDVEALDLESPK(+2)	15.83	2	Positive	912.948	1100.58	34.4
ADLFYDVEALDLESPK(+2)	15.83	2	Positive	912.948	1001.51	34.4
ADLFYDVEALDLESPK(+2)	15.83	2	Positive	912.948	872.472	34.4
ADLFYDVEALDLESPK(+2)	15.83	2	Positive	912.948	801.435	34.4
ADLFYDVEALDLESPK(+2)	15.83	2	Positive	912.948	688.351	34.4
ADLFYDVEALDLESPK(+2)	15.83	2	Positive	912.948	573.324	34.4
ADLFYDVEALDLESPK(+2)	15.83	2	Positive	912.948	331.198	34.4
SPEQQETVLDGNLIIR(+2)	12.52	2	Positive	906.478	1370.76	34.1
SPEQQETVLDGNLIIR(+2)	12.52	2	Positive	906.478	1242.71	34.1
SPEQQETVLDGNLIIR(+2)	12.52	2	Positive	906.478	1113.66	34.1
SPEQQETVLDGNLIIR(+2)	12.52	2	Positive	906.478	1012.61	34.1
SPEQQETVLDGNLIIR(+2)	12.52	2	Positive	906.478	913.547	34.1
SPEQQETVLDGNLIIR(+2)	12.52	2	Positive	906.478	800.462	34.1
SPEQQETVLDGNLIIR(+2)	12.52	2	Positive	906.478	685.436	34.1
QGPVNLLSDPEQGVEVTGQYER(+2)	12.28	2	Positive	1208.09	1491.71	44.4
QGPVNLLSDPEQGVEVTGQYER(+2)	12.28	2	Positive	1208.09	1137.55	44.4
QGPVNLLSDPEQGVEVTGQYER(+2)	12.28	2	Positive	1208.09	981.464	44.4
QGPVNLLSDPEQGVEVTGQYER(+2)	12.28	2	Positive	1208.09	753.353	44.4
QGPVNLLSDPEQGVEVTGQYER(+2)	12.28	2	Positive	1208.09	652.305	44.4
QGPVNLLSDPEQGVEVTGQYER(+2)	12.28	2	Positive	1208.09	467.225	44.4
AGFSWIEVTFK(+2)	15.89	2	Positive	642.834	1009.54	25.2
AGFSWIEVTFK(+2)	15.89	2	Positive	642.834	922.503	25.2
AGFSWIEVTFK(+2)	15.89	2	Positive	642.834	736.424	25.2
AGFSWIEVTFK(+2)	15.89	2	Positive	642.834	623.34	25.2
AGFSWIEVTFK(+2)	15.89	2	Positive	642.834	395.229	25.2
DVWGIEGPIDAAFTR(+2)	15.87	2	Positive	823.912	1246.64	31.3
DVWGIEGPIDAAFTR(+2)	15.87	2	Positive	823.912	1189.62	31.3
DVWGIEGPIDAAFTR(+2)	15.87	2	Positive	823.912	1076.54	31.3
DVWGIEGPIDAAFTR(+2)	15.87	2	Positive	823.912	947.495	31.3
DVWGIEGPIDAAFTR(+2)	15.87	2	Positive	823.912	890.473	31.3
DVWGIEGPIDAAFTR(+2)	15.87	2	Positive	823.912	680.336	31.3
DVWGIEGPIDAAFTR(+2)	15.87	2	Positive	823.912	565.309	31.3
DVWGIEGPIDAAFTR(+2)	15.87	2	Positive	823.912	494.272	31.3
DVWGIEGPIDAAFTR(+2)	15.87	2	Positive	823.912	423.235	31.3
DVWGIEGPIDAAFTR (heavy)(+2)	15.87	2	Positive	828.916	1256.65	31.3
DVWGIEGPIDAAFTR (heavy)(+2)	15.87	2	Positive	828.916	1199.63	31.3
DVWGIEGPIDAAFTR (heavy)(+2)	15.87	2	Positive	828.916	1086.55	31.3
DVWGIEGPIDAAFTR (heavy)(+2)	15.87	2	Positive	828.916	957.503	31.3
DVWGIEGPIDAAFTR (heavy)(+2)	15.87	2	Positive	828.916	900.481	31.3
DVWGIEGPIDAAFTR (heavy)(+2)	15.87	2	Positive	828.916	690.344	31.3
DVWGIEGPIDAAFTR (heavy)(+2)	15.87	2	Positive	828.916	575.318	31.3
DVWGIEGPIDAAFTR (heavy)(+2)	15.87	2	Positive	828.916	504.28	31.3
DVWGIEGPIDAAFTR (heavy)(+2)	15.87	2	Positive	828.916	433.243	31.3
FEDGVLDPDYPR (heavy)(+2)	10.26	2	Positive	716.834	885.434	27.5
FEDGVLDPDYPR (heavy)(+2)	10.26	2	Positive	716.834	772.35	27.5
FEDGVLDPDYPR (heavy)(+2)	10.26	2	Positive	716.834	657.323	27.5
FEDGVLDPDYPR (heavy)(+2)	10.26	2	Positive	716.834	445.243	27.5
SIAQYWLGC[+57.021464]PAPGHL(+2)	14.26	2	Positive	835.411	1398.66	31.7
SIAQYWLGC[+57.021464]PAPGHL(+2)	14.26	2	Positive	835.411	1270.6	31.7
SIAQYWLGC[+57.021464]PAPGHL(+2)	14.26	2	Positive	835.411	1107.54	31.7
SIAQYWLGC[+57.021464]PAPGHL(+2)	14.26	2	Positive	835.411	921.461	31.7
SIAQYWLGC[+57.021464]PAPGHL(+2)	14.26	2	Positive	835.411	808.377	31.7
SIAQYWLGC[+57.021464]PAPGHL(+2)	14.26	2	Positive	835.411	751.356	31.7
SIAQYWLGC[+57.021464]PAPGHL(+2)	14.26	2	Positive	835.411	591.325	31.7
SIAQYWLGC[+57.021464]PAPGHL(+2)	14.26	2	Positive	835.411	494.272	31.7
SIAQYWLGC[+57.021464]PAPGHL(+2)	14.26	2	Positive	835.411	423.235	31.7
SIAQYWLGC[+57.021464]PAPGHL(+2)	14.26	2	Positive	835.411	326.182	31.7
SIAQYWLGC[+57.021464]PAPGHL(+2)48	14.26	2	Positive	835.411	699.835	31.7
SIAQYWLGC[+57.021464]PAPGHL(+2)48	14.26	2	Positive	835.411	635.806	31.7
SIAQYWLGC[+57.021464]PAPGHL(+2)48	14.26	2	Positive	835.411	554.274	31.7
SIAQYWLGC[+57.021464]PAPGHL(+2)48	14.26	2	Positive	835.411	461.234	31.7
SIAQYWLGC[+57.021464]PAPGHL(+2)48	14.26	2	Positive	835.411	404.692	31.7
SIAQYWLGC[+57.021464]PAPGHL(+2)48	14.26	2	Positive	835.411	376.181	31.7
DIAPTLTLYVGK(+2)	13.1	2	Positive	645.868	991.582	25.3
DIAPTLTLYVGK(+2)	13.1	2	Positive	645.868	894.529	25.3
DIAPTLTLYVGK(+2)	13.1	2	Positive	645.868	793.482	25.3
DIAPTLTLYVGK(+2)	13.1	2	Positive	645.868	680.398	25.3
DIAPTLTLYVGK(+2)	13.1	2	Positive	645.868	579.35	25.3
DIAPTLTLYVGK(+2)	13.1	2	Positive	645.868	466.266	25.3
DIAPTLTLYVGK(+2)	13.1	2	Positive	645.868	303.203	25.3
DIAPTLTLYVGK(+2)	13.1	2	Positive	645.868	496.295	25.3
VGYVSGWGR(+2)	8.2	2	Positive	490.751	661.342	20
VGYVSGWGR(+2)	8.2	2	Positive	490.751	562.273	20
VGYVSGWGR(+2)	8.2	2	Positive	490.751	475.241	20
VGYVSGWGR(+2)	8.2	2	Positive	490.751	418.22	20
VGYVSGWGR(+2)	8.2	2	Positive	490.751	331.174	20
VGYVSGWGR (heavy)(+2)	8.2	2	Positive	495.755	671.35	20
VGYVSGWGR (heavy)(+2)	8.2	2	Positive	495.755	572.281	20
VGYVSGWGR (heavy)(+2)	8.2	2	Positive	495.755	485.249	20
VGYVSGWGR (heavy)(+2)	8.2	2	Positive	495.755	428.228	20
VGYVSGWGR (heavy)(+2)	8.2	2	Positive	495.755	336.179	20
SC[+57.021464]AVAEYGVYVK(+2)	8.85	2	Positive	673.326	1027.55	26.2
SC[+57.021464]AVAEYGVYVK(+2)	8.85	2	Positive	673.326	928.477	26.2
SC[+57.021464]AVAEYGVYVK(+2)	8.85	2	Positive	673.326	857.44	26.2
SC[+57.021464]AVAEYGVYVK(+2)	8.85	2	Positive	673.326	728.398	26.2
SC[+57.021464]AVAEYGVYVK(+2)	8.85	2	Positive	673.326	565.334	26.2
SC[+57.021464]AVAEYGVYVK(+2)	8.85	2	Positive	673.326	409.245	26.2
VTSIQDWVQK(+2)	9.94	2	Positive	602.322	916.489	23.8
VTSIQDWVQK(+2)	9.94	2	Positive	602.322	803.405	23.8
VTSIQDWVQK(+2)	9.94	2	Positive	602.322	675.346	23.8
VTSIQDWVQK(+2)	9.94	2	Positive	602.322	560.319	23.8
VTSIQDWVQK(+2)	9.94	2	Positive	602.322	374.24	23.8
VTSIQDWVQK(+2)	9.94	2	Positive	602.322	458.748	23.8
VTSIQDWVQK(+2)	9.94	2	Positive	602.322	402.206	23.8
VTSIQDWVQK (heavy)(+2)	9.94	2	Positive	606.329	924.503	23.8
VTSIQDWVQK (heavy)(+2)	9.94	2	Positive	606.329	811.419	23.8
VTSIQDWVQK (heavy)(+2)	9.94	2	Positive	606.329	683.36	23.8
VTSIQDWVQK (heavy)(+2)	9.94	2	Positive	606.329	568.333	23.8
VTSIQDWVQK (heavy)(+2)	9.94	2	Positive	606.329	382.254	23.8
VTSIQDWVQK (heavy)(+2)	9.94	2	Positive	606.329	462.755	23.8
VTSIQDWVQK (heavy)(+2)	9.94	2	Positive	606.329	406.213	23.8
TLQALEFHTVPFQLLAR(+2)	16.31	2	Positive	992.554	1328.75	37.1
TLQALEFHTVPFQLLAR(+2)	16.31	2	Positive	992.554	1181.68	37.1
TLQALEFHTVPFQLLAR(+2)	16.31	2	Positive	992.554	1044.62	37.1
TLQALEFHTVPFQLLAR(+2)	16.31	2	Positive	992.554	943.572	37.1
TLQALEFHTVPFQLLAR(+2)	16.31	2	Positive	992.554	844.504	37.1
IYTSPTWSAFVTDSSWSAR(+2)	14.84	2	Positive	1081.51	1313.61	40.1
IYTSPTWSAFVTDSSWSAR(+2)	14.84	2	Positive	1081.51	1155.54	40.1
IYTSPTWSAFVTDSSWSAR(+2)	14.84	2	Positive	1081.51	909.406	40.1
IYTSPTWSAFVTDSSWSAR(+2)	14.84	2	Positive	1081.51	849.4	40.1
YSSDYFQAPSDYR(+2)	8.98	2	Positive	799.841	983.458	30.5
YSSDYFQAPSDYR(+2)	8.98	2	Positive	799.841	836.39	30.5
YSSDYFQAPSDYR(+2)	8.98	2	Positive	799.841	708.331	30.5
YSSDYFQAPSDYR(+2)	8.98	2	Positive	799.841	637.294	30.5
AAIPSALDTNSSK(+2)	10.58	2	Positive	637.832	1019.5	25
AAIPSALDTNSSK(+2)	10.58	2	Positive	637.832	835.416	25
AAIPSALDTNSSK(+2)	10.58	2	Positive	637.832	764.378	25
AAIPSALDTNSSK(+2)	10.58	2	Positive	637.832	651.294	25
AAIPSALDTNSSK(+2)	10.58	2	Positive	637.832	536.267	25
AAIPSALDTNSSK(+2)	10.58	2	Positive	637.832	435.22	25
AAIPSALDTNSSK(+2)	10.58	2	Positive	637.832	321.177	25
AAIPSALDTNSSK(+2)	10.58	2	Positive	637.832	510.254	25
AAIPSALDTNSSK(+2)	10.58	2	Positive	637.832	418.211	25
AAIPSALDTNSSK(+2)	10.58	2	Positive	637.832	382.693	25
AAIPSALDTNSSK(+2)48	10.58	2	Positive	637.832	326.151	25
AAIPSALDTNSSK (heavy)(+2)	10.58	2	Positive	641.84	1027.51	25
AAIPSALDTNSSK (heavy)(+2)	10.58	2	Positive	641.84	843.43	25
AAIPSALDTNSSK (heavy)(+2)	10.58	2	Positive	641.84	772.393	25
AAIPSALDTNSSK (heavy)(+2)	10.58	2	Positive	641.84	659.309	25
AAIPSALDTNSSK (heavy)(+2)	10.58	2	Positive	641.84	544.282	25
AAIPSALDTNSSK (heavy)(+2)	10.58	2	Positive	641.84	443.234	25
AAIPSALDTNSSK (heavy)(+2)	10.58	2	Positive	641.84	329.191	25
AAIPSALDTNSSK (heavy)(+2)	10.58	2	Positive	641.84	514.261	25
AAIPSALDTNSSK (heavy)(+2)	10.58	2	Positive	641.84	422.219	25
AAIPSALDTNSSK (heavy)(+2)	10.58	2	Positive	641.84	386.7	25
AAIPSALDTNSSK (heavy)(+2)48	10.58	2	Positive	641.84	330.158	25
SFFSFLGEAFDGAR(+2)	18.64	2	Positive	775.867	1169.56	29.7
SFFSFLGEAFDGAR(+2)	18.64	2	Positive	775.867	1082.53	29.7
SFFSFLGEAFDGAR(+2)	18.64	2	Positive	775.867	935.458	29.7
SFFSFLGEAFDGAR(+2)	18.64	2	Positive	775.867	822.374	29.7
SFFSFLGEAFDGAR(+2)	18.64	2	Positive	775.867	765.353	29.7
SFFSFLGEAFDGAR(+2)	18.64	2	Positive	775.867	636.31	29.7
SFFSFLGEAFDGAR(+2)	18.64	2	Positive	775.867	565.273	29.7
SFFSFLGEAFDGAR(+2)	18.64	2	Positive	775.867	303.178	29.7
EANYIGSDK(+2)	12.66	2	Positive	498.735	682.341	20.3
EANYIGSDK(+2)	12.66	2	Positive	498.735	519.277	20.3
EANYIGSDK(+2)	12.66	2	Positive	498.735	406.193	20.3
EANYIGSDK(+2)	12.66	2	Positive	498.735	349.172	20.3
FLNVLSPR(+2)	11.3	2	Positive	473.279	571.356	19.4
FLNVLSPR(+2)	11.3	2	Positive	473.279	472.288	19.4
FLNVLSPR(+2)	11.3	2	Positive	473.279	359.204	19.4
EDFTSLSLVLYSR(+2)	15.08	2	Positive	765.395	1037.6	29.3
EDFTSLSLVLYSR(+2)	15.08	2	Positive	765.395	950.567	29.3
EDFTSLSLVLYSR(+2)	15.08	2	Positive	765.395	837.483	29.3
EDFTSLSLVLYSR(+2)	15.08	2	Positive	765.395	750.451	29.3
EDFTSLSLVLYSR(+2)	15.08	2	Positive	765.395	637.367	29.3
EDFTSLSLVLYSR(+2)	15.08	2	Positive	765.395	538.298	29.3
EDFTSLSLVLYSR(+2)	15.08	2	Positive	765.395	425.214	29.3
HLSLLTTLSNR(+2)	11.34	2	Positive	627.861	917.541	24.7
HLSLLTTLSNR(+2)	11.34	2	Positive	627.861	804.457	24.7
HLSLLTTLSNR(+2)	11.34	2	Positive	627.861	691.373	24.7
HLSLLTTLSNR(+2)	11.34	2	Positive	627.861	376.194	24.7
SLGEC[+57.021464]C[+57.021464]DVEDSTTC[+57.021464]FNAK(+2)	8.22	2	Positive	1046.92	1172.49	38.9
SLGEC[+57.021464]C[+57.021464]DVEDSTTC[+57.021464]FNAK(+2)	8.22	2	Positive	1046.92	1043.45	38.9
SLGEC[+57.021464]C[+57.021464]DVEDSTTC[+57.021464]FNAK(+2)	8.22	2	Positive	1046.92	928.419	38.9
SLGEC[+57.021464]C[+57.021464]DVEDSTTC[+57.021464]FNAK(+2)	8.22	2	Positive	1046.92	841.387	38.9
SLGEC[+57.021464]C[+57.021464]DVEDSTTC[+57.021464]FNAK(+2)	8.22	2	Positive	1046.92	740.34	38.9
SLGEC[+57.021464]C[+57.021464]DVEDSTTC[+57.021464]FNAK(+2)	8.22	2	Positive	1046.92	639.292	38.9
SLGEC[+57.021464]C[+57.021464]DVEDSTTC[+57.021464]FNAK(+2)	8.22	2	Positive	1046.92	479.261	38.9
SLGEC[+57.021464]C[+57.021464]DVEDSTTC[+57.021464]FNAK(+2)	8.22	2	Positive	1046.92	332.193	38.9
IDVC[+57.021464]PENAEVTLTDFR(+2)	14.64	2	Positive	939.948	437.214	35.3
IDVC[+57.021464]PENAEVTLTDFR(+2)	14.64	2	Positive	939.948	583.296	35.3
IDVC[+57.021464]PENAEVTLTDFR(+2)	14.64	2	Positive	939.948	426.235	35.3
IDVC[+57.021464]PENAEVTLTDFR(+2)	14.64	2	Positive	939.948	326.177	35.3
QMEQTYWQANPFR(+2)	19.44	2	Positive	849.888	732.379	32.2
QMEQTYWQANPFR(+2)	19.44	2	Positive	849.888	604.32	32.2
QMEQTYWQANPFR(+2)	19.44	2	Positive	849.888	419.24	32.2
QMEQTYWQANPFR(+2)	19.44	2	Positive	849.888	541.264	32.2
QMEQTYWQANPFR(+2)	19.44	2	Positive	849.888	459.733	32.2
IAQWQSFQLEGGLK(+2)	12.98	2	Positive	802.925	1292.66	30.6
IAQWQSFQLEGGLK(+2)	12.98	2	Positive	802.925	1106.58	30.6
IAQWQSFQLEGGLK(+2)	12.98	2	Positive	802.925	978.525	30.6
IAQWQSFQLEGGLK(+2)	12.98	2	Positive	802.925	891.493	30.6
IAQWQSFQLEGGLK(+2)	12.98	2	Positive	802.925	616.366	30.6
IAQWQSFQLEGGLK(+2)	12.98	2	Positive	802.925	503.282	30.6
IAQWQSFQLEGGLK(+2)	12.98	2	Positive	802.925	374.24	30.6
ETTFNSLLC[+57.021464]PSGGEVSEELSLK(+2)	14.85	2	Positive	1199.08	1491.7	44.1
ETTFNSLLC[+57.021464]PSGGEVSEELSLK(+2)	14.85	2	Positive	1199.08	1331.67	44.1
ETTFNSLLC[+57.021464]PSGGEVSEELSLK(+2)	14.85	2	Positive	1199.08	1147.58	44.1
ETTFNSLLC[+57.021464]PSGGEVSEELSLK(+2)	14.85	2	Positive	1199.08	904.499	44.1
ETTFNSLLC[+57.021464]PSGGEVSEELSLK(+2)	14.85	2	Positive	1199.08	805.43	44.1
ETTFNSLLC[+57.021464]PSGGEVSEELSLK(+2)	14.85	2	Positive	1199.08	718.398	44.1
ETTFNSLLC[+57.021464]PSGGEVSEELSLK(+2)	14.85	2	Positive	1199.08	589.356	44.1
ETTFNSLLC[+57.021464]PSGGEVSEELSLK(+2)	14.85	2	Positive	1199.08	460.313	44.1
ETTFNSLLC[+57.021464]PSGGEVSEELSLK(+2)	14.85	2	Positive	1199.08	347.229	44.1
HYDGSYSTFGER(+2)	5.81	2	Positive	709.802	859.394	27.4
HYDGSYSTFGER(+2)	5.81	2	Positive	709.802	696.331	27.4
HYDGSYSTFGER(+2)	5.81	2	Positive	709.802	609.299	27.4
HYDGSYSTFGER(+2)	5.81	2	Positive	709.802	508.251	27.4
HYDGSYSTFGER(+2)	5.81	2	Positive	709.802	361.183	27.4
EILSVDC[+57.021464]STNNPSQAK(+2)	7.61	2	Positive	881.917	1407.62	33.3
EILSVDC[+57.021464]STNNPSQAK(+2)	7.61	2	Positive	881.917	1320.58	33.3
EILSVDC[+57.021464]STNNPSQAK(+2)	7.61	2	Positive	881.917	1221.52	33.3
EILSVDC[+57.021464]STNNPSQAK(+2)	7.61	2	Positive	881.917	1106.49	33.3
EILSVDC[+57.021464]STNNPSQAK(+2)	7.61	2	Positive	881.917	946.459	33.3
EILSVDC[+57.021464]STNNPSQAK(+2)	7.61	2	Positive	881.917	859.427	33.3
EILSVDC[+57.021464]STNNPSQAK(+2)	7.61	2	Positive	881.917	758.379	33.3
EILSVDC[+57.021464]STNNPSQAK(+2)	7.61	2	Positive	881.917	644.336	33.3
EILSVDC[+57.021464]STNNPSQAK(+2)	7.61	2	Positive	881.917	530.293	33.3
ELDESLQVAER(+2)	8.19	2	Positive	644.822	931.484	25.2
ELDESLQVAER(+2)	8.19	2	Positive	644.822	802.442	25.2
ELDESLQVAER(+2)	8.19	2	Positive	644.822	715.41	25.2
ELDESLQVAER(+2)	8.19	2	Positive	644.822	602.326	25.2
ELDESLQVAER(+2)	8.19	2	Positive	644.822	474.267	25.2
ELDESLQVAER(+2)	8.19	2	Positive	644.822	375.199	25.2
LFDSDPITVTVPVEVSR(+2)	14.3	2	Positive	937.498	1296.75	35.2
LFDSDPITVTVPVEVSR(+2)	14.3	2	Positive	937.498	1086.62	35.2
LFDSDPITVTVPVEVSR(+2)	14.3	2	Positive	937.498	985.568	35.2
LFDSDPITVTVPVEVSR(+2)	14.3	2	Positive	937.498	886.499	35.2
LFDSDPITVTVPVEVSR(+2)	14.3	2	Positive	937.498	785.452	35.2
LFDSDPITVTVPVEVSR(+2)	14.3	2	Positive	937.498	686.383	35.2
LLDNWDSVTSTFSK(+2)	13.43	2	Positive	806.896	1157.55	30.7
LLDNWDSVTSTFSK(+2)	13.43	2	Positive	806.896	971.468	30.7
LLDNWDSVTSTFSK(+2)	13.43	2	Positive	806.896	856.441	30.7
LLDNWDSVTSTFSK(+2)	13.43	2	Positive	806.896	670.341	30.7
LLDNWDSVTSTFSK(+2)	13.43	2	Positive	806.896	569.293	30.7
LLDNWDSVTSTFSK(+2)	13.43	2	Positive	806.896	482.261	30.7
LLDNWDSVTSTFSK(+2)	13.43	2	Positive	806.896	381.213	30.7
QGLLPVLESFK(+2)	15.84	2	Positive	615.858	932.545	24.3
QGLLPVLESFK(+2)	15.84	2	Positive	615.858	819.461	24.3
QGLLPVLESFK(+2)	15.84	2	Positive	615.858	623.34	24.3
QGLLPVLESFK(+2)	15.84	2	Positive	615.858	381.213	24.3
QGLLPVLESFK(+2)	15.84	2	Positive	615.858	410.234	24.3
VSFLSALEEYTK(+2)	15.97	2	Positive	693.861	1053.55	26.9
VSFLSALEEYTK(+2)	15.97	2	Positive	693.861	940.462	26.9
VSFLSALEEYTK(+2)	15.97	2	Positive	693.861	853.43	26.9
VSFLSALEEYTK(+2)	15.97	2	Positive	693.861	782.393	26.9
VSFLSALEEYTK(+2)	15.97	2	Positive	693.861	669.309	26.9
VSFLSALEEYTK(+2)	15.97	2	Positive	693.861	540.266	26.9
VSFLSALEEYTK(+2)	15.97	2	Positive	693.861	411.224	26.9
QTQVSVLPEGGETPLFK(+2)	13.08	2	Positive	915.485	1373.73	34.4
QTQVSVLPEGGETPLFK(+2)	13.08	2	Positive	915.485	1286.7	34.4
QTQVSVLPEGGETPLFK(+2)	13.08	2	Positive	915.485	1187.63	34.4
QTQVSVLPEGGETPLFK(+2)	13.08	2	Positive	915.485	1074.55	34.4
QTQVSVLPEGGETPLFK(+2)	13.08	2	Positive	915.485	504.318	34.4
AGALNSNDAFVLK(+2)	10.59	2	Positive	660.351	1120.6	25.8
AGALNSNDAFVLK(+2)	10.59	2	Positive	660.351	1007.52	25.8
AGALNSNDAFVLK(+2)	10.59	2	Positive	660.351	893.473	25.8
AGALNSNDAFVLK(+2)	10.59	2	Positive	660.351	806.441	25.8
AGALNSNDAFVLK(+2)	10.59	2	Positive	660.351	692.398	25.8
AGALNSNDAFVLK(+2)	10.59	2	Positive	660.351	577.371	25.8
AQPVQVAEGSEPDGFWEALGGK(+2)	14.24	2	Positive	1136.55	1449.66	42
AQPVQVAEGSEPDGFWEALGGK(+2)	14.24	2	Positive	1136.55	1176.57	42
AQPVQVAEGSEPDGFWEALGGK(+2)	14.24	2	Positive	1136.55	760.399	42
AQPVQVAEGSEPDGFWEALGGK(+2)	14.24	2	Positive	1136.55	445.277	42
AQPVQVAEGSEPDGFWEALGGK(+2)	14.24	2	Positive	1136.55	374.24	42
AQPVQVAEGSEPDGFWEALGGK(+2)	14.24	2	Positive	1136.55	1037	42
SNALDIIFQTDLTGQK(+2)	16.11	2	Positive	882.462	1150.61	33.3
SNALDIIFQTDLTGQK(+2)	16.11	2	Positive	882.462	1037.53	33.3
SNALDIIFQTDLTGQK(+2)	16.11	2	Positive	882.462	762.399	33.3
SNALDIIFQTDLTGQK(+2)	16.11	2	Positive	882.462	433.241	33.3
SNALDIIFQTDLTGQK(+2)	16.11	2	Positive	882.462	332.193	33.3
TNFDNDIALVR(+2)	10.59	2	Positive	639.327	915.489	25.1
TNFDNDIALVR(+2)	10.59	2	Positive	639.327	800.462	25.1
TNFDNDIALVR(+2)	10.59	2	Positive	639.327	686.42	25.1
TNFDNDIALVR(+2)	10.59	2	Positive	639.327	571.393	25.1
TNFDNDIALVR(+2)	10.59	2	Positive	639.327	458.309	25.1
TNFDNDIALVR(+2)	10.59	2	Positive	639.327	458.248	25.1
FYAAGLVSWGPQC[+57.021464]GTYGLYTR(+2)	15.06	2	Positive	1184.06	1372.63	43.6
FYAAGLVSWGPQC[+57.021464]GTYGLYTR(+2)	15.06	2	Positive	1184.06	1315.61	43.6
FYAAGLVSWGPQC[+57.021464]GTYGLYTR(+2)	15.06	2	Positive	1184.06	609.335	43.6
FYAAGLVSWGPQC[+57.021464]GTYGLYTR(+2)	15.06	2	Positive	1184.06	439.23	43.6
ALYLQYTDETFR(+2)	11.82	2	Positive	760.375	1172.56	29.2
ALYLQYTDETFR(+2)	11.82	2	Positive	760.375	1059.47	29.2
ALYLQYTDETFR(+2)	11.82	2	Positive	760.375	931.416	29.2
ALYLQYTDETFR(+2)	11.82	2	Positive	760.375	768.352	29.2
ALYLQYTDETFR(+2)	11.82	2	Positive	760.375	667.305	29.2
ALYLQYTDETFR(+2)	11.82	2	Positive	760.375	552.278	29.2
ALYLQYTDETFR(+2)	11.82	2	Positive	760.375	423.235	29.2
ALYLQYTDETFR (heavy)(+2)	11.82	2	Positive	765.379	1182.57	29.2
ALYLQYTDETFR (heavy)(+2)	11.82	2	Positive	765.379	1069.48	29.2
ALYLQYTDETFR (heavy)(+2)	11.82	2	Positive	765.379	941.424	29.2
ALYLQYTDETFR (heavy)(+2)	11.82	2	Positive	765.379	778.361	29.2
ALYLQYTDETFR (heavy)(+2)	11.82	2	Positive	765.379	677.313	29.2
ALYLQYTDETFR (heavy)(+2)	11.82	2	Positive	765.379	562.286	29.2
ALYLQYTDETFR (heavy)(+2)	11.82	2	Positive	765.379	433.243	29.2
IYHSHIDAPK(+2)	12.78	2	Positive	590.809	767.405	23.4
IYHSHIDAPK(+2)	12.78	2	Positive	590.809	680.373	23.4
IYHSHIDAPK(+2)	12.78	2	Positive	590.809	543.314	23.4
IYHSHIDAPK(+2)	12.78	2	Positive	590.809	430.23	23.4
IYHSHIDAPK(+2)	12.78	2	Positive	590.809	315.203	23.4
IYHSHIDAPK(+2)	12.78	2	Positive	590.809	384.206	23.4
IYHSHIDAPK(+2)	12.78	2	Positive	590.809	340.69	23.4
IYHSHIDAPK (heavy)(+2)	12.78	2	Positive	594.816	775.419	23.4
IYHSHIDAPK (heavy)(+2)	12.78	2	Positive	594.816	688.387	23.4
IYHSHIDAPK (heavy)(+2)	12.78	2	Positive	594.816	551.328	23.4
IYHSHIDAPK (heavy)(+2)	12.78	2	Positive	594.816	438.244	23.4
IYHSHIDAPK (heavy)(+2)	12.78	2	Positive	594.816	323.217	23.4
IYHSHIDAPK (heavy)(+2)	12.78	2	Positive	594.816	388.213	23.4
IYHSHIDAPK (heavy)(+2)	12.78	2	Positive	594.816	344.697	23.4
DIASGLIGPLIIC[+57.021464]K(+2)	16.16	2	Positive	735.423	1170.69	28.3
DIASGLIGPLIIC[+57.021464]K(+2)	16.16	2	Positive	735.423	1083.66	28.3
DIASGLIGPLIIC[+57.021464]K(+2)	16.16	2	Positive	735.423	1026.64	28.3
DIASGLIGPLIIC[+57.021464]K(+2)	16.16	2	Positive	735.423	913.554	28.3
DIASGLIGPLIIC[+57.021464]K(+2)	16.16	2	Positive	735.423	800.47	28.3
DIASGLIGPLIIC[+57.021464]K(+2)	16.16	2	Positive	735.423	743.448	28.3
DIASGLIGPLIIC[+57.021464]K(+2)	16.16	2	Positive	735.423	533.312	28.3
DIASGLIGPLIIC[+57.021464]K(+2)	16.16	2	Positive	735.423	420.228	28.3
DIFTGLIGPMK(+2)	15.4	2	Positive	596.325	816.465	23.6
DIFTGLIGPMK(+2)	15.4	2	Positive	596.325	715.417	23.6
DIFTGLIGPMK(+2)	15.4	2	Positive	596.325	658.396	23.6
DIFTGLIGPMK(+2)	15.4	2	Positive	596.325	545.312	23.6
DIFTGLIGPMK(+2)	15.4	2	Positive	596.325	432.228	23.6
DIFTGLIGPMK(+2)	15.4	2	Positive	596.325	375.206	23.6
DIFTGLIGPMK(+2)	15.4	2	Positive	596.325	408.736	23.6
DIFTGLIGPMK(+2)	15.4	2	Positive	596.325	358.212	23.6
DIFTGLIGPMK(+2)	15.4	2	Positive	596.325	329.701	23.6
DIFTGLIGPMK (heavy)(+2)	15.4	2	Positive	600.332	824.479	23.6
DIFTGLIGPMK (heavy)(+2)	15.4	2	Positive	600.332	723.431	23.6
DIFTGLIGPMK (heavy)(+2)	15.4	2	Positive	600.332	666.41	23.6
DIFTGLIGPMK (heavy)(+2)	15.4	2	Positive	600.332	553.326	23.6
DIFTGLIGPMK (heavy)(+2)	15.4	2	Positive	600.332	440.242	23.6
DIFTGLIGPMK (heavy)(+2)	15.4	2	Positive	600.332	383.22	23.6
DIFTGLIGPMK (heavy)(+2)	15.4	2	Positive	600.332	412.743	23.6
DIFTGLIGPMK (heavy)(+2)	15.4	2	Positive	600.332	362.219	23.6
DIFTGLIGPMK (heavy)(+2)	15.4	2	Positive	600.332	333.709	23.6
QSEDSTFYLGER(+2)	8.78	2	Positive	716.322	1087.51	27.7
QSEDSTFYLGER(+2)	8.78	2	Positive	716.322	972.479	27.7
QSEDSTFYLGER(+2)	8.78	2	Positive	716.322	885.446	27.7
QSEDSTFYLGER(+2)	8.78	2	Positive	716.322	784.399	27.7
QSEDSTFYLGER(+2)	8.78	2	Positive	716.322	637.33	27.7
QSEDSTFYLGER(+2)	8.78	2	Positive	716.322	474.267	27.7
QSEDSTFYLGER(+2)	8.78	2	Positive	716.322	361.183	27.7
QSEDSTFYLGER(+2)	8.78	2	Positive	716.322	443.227	27.7
SSGLVSNAPGVQIR(+2)	9.22	2	Positive	692.88	1040.58	26.9
SSGLVSNAPGVQIR(+2)	9.22	2	Positive	692.88	941.516	26.9
SSGLVSNAPGVQIR(+2)	9.22	2	Positive	692.88	854.484	26.9
SSGLVSNAPGVQIR(+2)	9.22	2	Positive	692.88	740.441	26.9
SSGLVSNAPGVQIR(+2)	9.22	2	Positive	692.88	669.404	26.9
STELC[+57.021464]GLWQGR(+2)	13.07	2	Positive	653.814	659.362	25.5
STELC[+57.021464]GLWQGR(+2)	13.07	2	Positive	653.814	546.278	25.5
STELC[+57.021464]GLWQGR(+2)	13.07	2	Positive	653.814	360.199	25.5
STELC[+57.021464]GLWQGR(+2)	13.07	2	Positive	653.814	318.13	25.5
STELC[+57.021464]GLWQGR(+2)	13.07	2	Positive	653.814	381.179	25.5
C[+57.021464]EGFVC[+57.021464]AQTGR(+2)	5.79	2	Positive	642.776	791.383	25.2
C[+57.021464]EGFVC[+57.021464]AQTGR(+2)	5.79	2	Positive	642.776	692.314	25.2
C[+57.021464]EGFVC[+57.021464]AQTGR(+2)	5.79	2	Positive	642.776	532.284	25.2
C[+57.021464]EGFVC[+57.021464]AQTGR(+2)	5.79	2	Positive	642.776	461.247	25.2
C[+57.021464]EGFVC[+57.021464]AQTGR(+2)	5.79	2	Positive	642.776	494.17	25.2
LPLEYSYGEYR(+2)	10.13	2	Positive	695.337	937.405	27
LPLEYSYGEYR(+2)	10.13	2	Positive	695.337	687.31	27
LPLEYSYGEYR(+2)	10.13	2	Positive	695.337	524.246	27
LPLEYSYGEYR(+2)	10.13	2	Positive	695.337	453.271	27
DTMVEDLVVLVR(+2)	16.83	2	Positive	694.876	942.562	26.9
DTMVEDLVVLVR(+2)	16.83	2	Positive	694.876	387.271	26.9
DTMVEDLVVLVR(+2)	16.83	2	Positive	694.876	348.122	26.9
DTMVEDLVVLVR(+2)	16.83	2	Positive	694.876	447.191	26.9
AIFYMNNPSR(+2)	12.33	2	Positive	606.795	881.393	23.9
AIFYMNNPSR(+2)	12.33	2	Positive	606.795	587.29	23.9
AIFYMNNPSR(+2)	12.33	2	Positive	606.795	359.204	23.9
AIFYMNNPSR(+2)	12.33	2	Positive	606.795	441.2	23.9
ASSQWVVGPSYFVEYLIK(+2)	19.93	2	Positive	1037.04	1414.76	38.6
ASSQWVVGPSYFVEYLIK(+2)	19.93	2	Positive	1037.04	1315.69	38.6
ASSQWVVGPSYFVEYLIK(+2)	19.93	2	Positive	1037.04	1258.67	38.6
ASSQWVVGPSYFVEYLIK(+2)	19.93	2	Positive	1037.04	659.315	38.6
ELLSQGATLSGWYHLC[+57.021464]LPEGR(+3)	14.87	2	Positive	796.398	1144.56	38.4
ELLSQGATLSGWYHLC[+57.021464]LPEGR(+3)	14.87	2	Positive	796.398	981.493	38.4
ELLSQGATLSGWYHLC[+57.021464]LPEGR(+3)	14.87	2	Positive	796.398	844.435	38.4
ELLSQGATLSGWYHLC[+57.021464]LPEGR(+3)	14.87	2	Positive	796.398	731.35	38.4
ELLSQGATLSGWYHLC[+57.021464]LPEGR(+3)	14.87	2	Positive	796.398	458.236	38.4
ELLSQGATLSGWYHLC[+57.021464]LPEGR(+3)	14.87	2	Positive	796.398	737.848	38.4
ALPVFC[+57.021464]DMDTEGGGWLVFQR(+2)	17.94	2	Positive	1149.54	1249.63	42.4
ALPVFC[+57.021464]DMDTEGGGWLVFQR(+2)	17.94	2	Positive	1149.54	1019.54	42.4
ALPVFC[+57.021464]DMDTEGGGWLVFQR(+2)	17.94	2	Positive	1149.54	549.314	42.4
ALPVFC[+57.021464]DMDTEGGGWLVFQR(+2)	17.94	2	Positive	1149.54	450.246	42.4
TFAHYATFR(+2)	14.07	2	Positive	557.277	657.335	22.3
TFAHYATFR(+2)	14.07	2	Positive	557.277	494.272	22.3
TFAHYATFR(+2)	14.07	2	Positive	557.277	457.219	22.3
TFAHYATFR(+2)	14.07	2	Positive	557.277	620.283	22.3
TFAHYATFR(+2)	14.07	2	Positive	557.277	691.32	22.3
DIPMNPMC[+57.021464]IYR(+2)	12.85	2	Positive	705.322	1181.53	27.3
DIPMNPMC[+57.021464]IYR(+2)	12.85	2	Positive	705.322	1084.47	27.3
DIPMNPMC[+57.021464]IYR(+2)	12.85	2	Positive	705.322	953.433	27.3
DIPMNPMC[+57.021464]IYR(+2)	12.85	2	Positive	705.322	839.39	27.3
DIPMNPMC[+57.021464]IYR(+2)	12.85	2	Positive	705.322	611.297	27.3
DIPMNPMC[+57.021464]IYR(+2)	12.85	2	Positive	705.322	591.267	27.3
DIPMNPMC[+57.021464]IYR(+2)	12.85	2	Positive	705.322	477.22	27.3
AFLEVNEEGSEAAASTAVVIAGR(+2)	13.15	2	Positive	1146.08	1086.63	42.3
AFLEVNEEGSEAAASTAVVIAGR(+2)	13.15	2	Positive	1146.08	1015.59	42.3
AFLEVNEEGSEAAASTAVVIAGR(+2)	13.15	2	Positive	1146.08	944.552	42.3
AFLEVNEEGSEAAASTAVVIAGR(+2)	13.15	2	Positive	1146.08	873.515	42.3
AFLEVNEEGSEAAASTAVVIAGR(+2)	13.15	2	Positive	1146.08	515.33	42.3
AFLEVNEEGSEAAASTAVVIAGR(+2)	13.15	2	Positive	1146.08	416.262	42.3
AFLEVNEEGSEAAASTAVVIAGR(+2)	13.15	2	Positive	1146.08	303.178	42.3
ANRPFLVFIR(+2)	12.51	2	Positive	616.866	891.545	24.3
ANRPFLVFIR(+2)	12.51	2	Positive	616.866	534.34	24.3
ANRPFLVFIR(+2)	12.51	2	Positive	616.866	435.271	24.3
ANRPFLVFIR(+2)	12.51	2	Positive	616.866	342.188	24.3
ANRPFLVFIR(+2)	12.51	2	Positive	616.866	699.394	24.3
ANRPFLVFIR(+2)	12.51	2	Positive	616.866	798.462	24.3
TVAAC[+57.021464]NLPIVR(+2)	9.9	2	Positive	607.339	942.519	24
TVAAC[+57.021464]NLPIVR(+2)	9.9	2	Positive	607.339	871.482	24
TVAAC[+57.021464]NLPIVR(+2)	9.9	2	Positive	607.339	711.451	24
TVAAC[+57.021464]NLPIVR(+2)	9.9	2	Positive	607.339	597.408	24
TVAAC[+57.021464]NLPIVR(+2)	9.9	2	Positive	607.339	484.324	24
TVAAC[+57.021464]NLPIVR(+2)	9.9	2	Positive	607.339	436.245	24
TVAAC[+57.021464]NLPIVR(+2)	9.9	2	Positive	607.339	343.198	24
AFIQLWAFDAVK(+2)	17.13	2	Positive	704.884	1077.57	27.3
AFIQLWAFDAVK(+2)	17.13	2	Positive	704.884	949.514	27.3
AFIQLWAFDAVK(+2)	17.13	2	Positive	704.884	836.43	27.3
AFIQLWAFDAVK(+2)	17.13	2	Positive	704.884	650.351	27.3
AFIQLWAFDAVK(+2)	17.13	2	Positive	704.884	579.314	27.3
AFIQLWAFDAVK(+2)	17.13	2	Positive	704.884	432.245	27.3
EYC[+57.021464]GVPGDGDEELLR(+2)	9.94	2	Positive	854.877	1256.61	32.4
EYC[+57.021464]GVPGDGDEELLR(+2)	9.94	2	Positive	854.877	1003.47	32.4
EYC[+57.021464]GVPGDGDEELLR(+2)	9.94	2	Positive	854.877	831.421	32.4
EYC[+57.021464]GVPGDGDEELLR(+2)	9.94	2	Positive	854.877	659.372	32.4
EYC[+57.021464]GVPGDGDEELLR(+2)	9.94	2	Positive	854.877	401.287	32.4
EYC[+57.021464]GVPGDGDEELLR(+2)	9.94	2	Positive	854.877	550.765	32.4
SLEVTFTPVIEDIGK(+2)	15.53	2	Positive	824.445	1219.66	31.3
SLEVTFTPVIEDIGK(+2)	15.53	2	Positive	824.445	1118.61	31.3
SLEVTFTPVIEDIGK(+2)	15.53	2	Positive	824.445	971.541	31.3
SLEVTFTPVIEDIGK(+2)	15.53	2	Positive	824.445	870.493	31.3
QSTQTLYVNVAPR(+2)	9.2	2	Positive	738.893	1032.58	28.4
QSTQTLYVNVAPR(+2)	9.2	2	Positive	738.893	931.536	28.4
QSTQTLYVNVAPR(+2)	9.2	2	Positive	738.893	818.452	28.4
QSTQTLYVNVAPR(+2)	9.2	2	Positive	738.893	655.389	28.4
ALSIGFETC[+57.021464]R(+2)	10.36	2	Positive	577.287	882.414	22.9
ALSIGFETC[+57.021464]R(+2)	10.36	2	Positive	577.287	769.33	22.9
ALSIGFETC[+57.021464]R(+2)	10.36	2	Positive	577.287	712.308	22.9
ALSIGFETC[+57.021464]R(+2)	10.36	2	Positive	577.287	565.24	22.9
YGFIEGHVVIPR(+2)	11.15	2	Positive	693.88	906.516	26.9
YGFIEGHVVIPR(+2)	11.15	2	Positive	693.88	720.452	26.9
YGFIEGHVVIPR(+2)	11.15	2	Positive	693.88	484.324	26.9
YGFIEGHVVIPR(+2)	11.15	2	Positive	693.88	385.256	26.9
YGFIEGHVVIPR(+2)	11.15	2	Positive	693.88	368.16	26.9
LGNFPWQAFTSIHGR(+3)	14.27	2	Positive	577.63	1016.53	28.7
LGNFPWQAFTSIHGR(+3)	14.27	2	Positive	577.63	888.469	28.7
LGNFPWQAFTSIHGR(+3)	14.27	2	Positive	577.63	817.432	28.7
LGNFPWQAFTSIHGR(+3)	14.27	2	Positive	577.63	670.363	28.7
LGNFPWQAFTSIHGR(+3)	14.27	2	Positive	577.63	569.315	28.7
LGNFPWQAFTSIHGR(+3)	14.27	2	Positive	577.63	369.199	28.7
QRPEVFSDNMFC[+57.021464]VGDETQR(+3)	8.5	2	Positive	772.344	705.316	37.3
QRPEVFSDNMFC[+57.021464]VGDETQR(+3)	8.5	2	Positive	772.344	610.331	37.3
QRPEVFSDNMFC[+57.021464]VGDETQR(+3)	8.5	2	Positive	772.344	959.458	37.3
QRPEVFSDNMFC[+57.021464]VGDETQR(+3)	8.5	2	Positive	772.344	537.254	37.3
QTHQPPAPNSLIR(+2)	7.22	2	Positive	729.894	964.557	28.1
QTHQPPAPNSLIR(+2)	7.22	2	Positive	729.894	367.172	28.1
QTHQPPAPNSLIR(+2)	7.22	2	Positive	729.894	495.231	28.1
FNAVLTNPQGDYDTSTGK(+2)	9.27	2	Positive	964.455	1168.51	36.1
FNAVLTNPQGDYDTSTGK(+2)	9.27	2	Positive	964.455	943.4	36.1
FNAVLTNPQGDYDTSTGK(+2)	9.27	2	Positive	964.455	333.156	36.1
FNAVLTNPQGDYDTSTGK(+2)	9.27	2	Positive	964.455	432.224	36.1
TNQVNSGGVLLR(+2)	7.66	2	Positive	629.349	914.542	24.7
TNQVNSGGVLLR(+2)	7.66	2	Positive	629.349	815.473	24.7
TNQVNSGGVLLR(+2)	7.66	2	Positive	629.349	614.398	24.7
TNQVNSGGVLLR(+2)	7.66	2	Positive	629.349	401.287	24.7
HVEDVPAFQALGSLNDLQFFR(+3)	18.04	2	Positive	801.741	1196.61	38.6
HVEDVPAFQALGSLNDLQFFR(+3)	18.04	2	Positive	801.741	939.468	38.6
HVEDVPAFQALGSLNDLQFFR(+3)	18.04	2	Positive	801.741	710.398	38.6
HVEDVPAFQALGSLNDLQFFR(+3)	18.04	2	Positive	801.741	580.273	38.6
HVEDVPAFQALGSLNDLQFFR(+3)	18.04	2	Positive	801.741	748.362	38.6
HVEDVPAFQALGSLNDLQFFR(+3)	18.04	2	Positive	801.741	448.219	38.6
HVEDVPAFQALGSLNDLQFFR(+3)	18.04	2	Positive	801.741	547.767	38.6
EIPAWVPFDPAAQITK(+2)	15.93	2	Positive	891.974	1186.65	33.6
EIPAWVPFDPAAQITK(+2)	15.93	2	Positive	891.974	1087.58	33.6
EIPAWVPFDPAAQITK(+2)	15.93	2	Positive	891.974	728.43	33.6
EIPAWVPFDPAAQITK(+2)	15.93	2	Positive	891.974	770.912	33.6
EIPAWVPFDPAAQITK(+2)	15.93	2	Positive	891.974	597.303	33.6
EIPAWVPFDPAAQITK(+2)	15.93	2	Positive	891.974	696.372	33.6
AYLEEEC[+57.021464]PATLR(+2)	8.47	2	Positive	726.345	1104.5	28
AYLEEEC[+57.021464]PATLR(+2)	8.47	2	Positive	726.345	975.456	28
AYLEEEC[+57.021464]PATLR(+2)	8.47	2	Positive	726.345	846.414	28
AYLEEEC[+57.021464]PATLR(+2)	8.47	2	Positive	726.345	717.371	28
AYLEEEC[+57.021464]PATLR(+2)	8.47	2	Positive	726.345	557.341	28
AYLEEEC[+57.021464]PATLR(+2)	8.47	2	Positive	726.345	389.251	28
AYLEEEC[+57.021464]PATLR(+2)	8.47	2	Positive	726.345	348.192	28
SGLSTGWTQLSK(+2)	10.02	2	Positive	632.83	1007.52	24.8
SGLSTGWTQLSK(+2)	10.02	2	Positive	632.83	920.484	24.8
SGLSTGWTQLSK(+2)	10.02	2	Positive	632.83	819.436	24.8
SGLSTGWTQLSK(+2)	10.02	2	Positive	632.83	762.414	24.8
SGLSTGWTQLSK(+2)	10.02	2	Positive	632.83	576.335	24.8
SGLSTGWTQLSK(+2)	10.02	2	Positive	632.83	475.287	24.8
SGLSTGWTQLSK(+2)	10.02	2	Positive	632.83	347.229	24.8
SGLSTGWTQLSK(+2)	10.02	2	Positive	632.83	410.222	24.8
SGLSTGWTQLSK(+2)	10.02	2	Positive	632.83	345.177	24.8
C[+57.021464]EGPIPDVTFELLR(+2)	16.22	2	Positive	823.416	1299.73	31.3
C[+57.021464]EGPIPDVTFELLR(+2)	16.22	2	Positive	823.416	877.514	31.3
C[+57.021464]EGPIPDVTFELLR(+2)	16.22	2	Positive	823.416	778.446	31.3
C[+57.021464]EGPIPDVTFELLR(+2)	16.22	2	Positive	823.416	545.301	31.3
C[+57.021464]EGPIPDVTFELLR(+2)	16.22	2	Positive	823.416	347.102	31.3
C[+57.021464]EGPIPDVTFELLR(+2)	16.22	2	Positive	823.416	557.239	31.3
TPGAAANLELIFVGPQHAGNYR(+3)	14.08	2	Positive	766.065	1245.61	37
TPGAAANLELIFVGPQHAGNYR(+3)	14.08	2	Positive	766.065	1098.54	37
TPGAAANLELIFVGPQHAGNYR(+3)	14.08	2	Positive	766.065	942.454	37
TPGAAANLELIFVGPQHAGNYR(+3)	14.08	2	Positive	766.065	717.343	37
TPGAAANLELIFVGPQHAGNYR(+3)	14.08	2	Positive	766.065	580.284	37
TPGAAANLELIFVGPQHAGNYR(+3)	14.08	2	Positive	766.065	509.247	37
TPGAAANLELIFVGPQHAGNYR(+3)	14.08	2	Positive	766.065	500.241	37
TPGAAANLELIFVGPQHAGNYR(+3)	14.08	2	Positive	766.065	825.41	37
SSGQWQTPGATR(+2)	5.39	2	Positive	638.307	916.464	25
SSGQWQTPGATR(+2)	5.39	2	Positive	638.307	730.384	25
SSGQWQTPGATR(+2)	5.39	2	Positive	638.307	602.326	25
SSGQWQTPGATR(+2)	5.39	2	Positive	638.307	501.278	25
SSGQWQTPGATR(+2)	5.39	2	Positive	638.307	360.151	25
AVISPGFDVFAK(+2)	13.62	2	Positive	625.842	967.488	24.6
AVISPGFDVFAK(+2)	13.62	2	Positive	625.842	880.456	24.6
AVISPGFDVFAK(+2)	13.62	2	Positive	625.842	783.404	24.6
AVISPGFDVFAK(+2)	13.62	2	Positive	625.842	484.248	24.6
AVISPGFDVFAK(+2)	13.62	2	Positive	625.842	440.732	24.6
QHLGDVLNFLPL(+2)	18.03	2	Positive	683.379	342.239	26.5
QHLGDVLNFLPL(+2)	18.03	2	Positive	683.379	877.453	26.5
QHLGDVLNFLPL(+2)	18.03	2	Positive	683.379	1024.52	26.5
QHLGDVLNFLPL(+2)	18.03	2	Positive	683.379	1137.61	26.5
QHLGDVLNFLPL(+2)	18.03	2	Positive	683.379	439.23	26.5
QHLGDVLNFLPL(+2)	18.03	2	Positive	683.379	512.764	26.5
QLPGGQNPVSYVYLEVVSK(+2)	16.38	2	Positive	1039.05	837.472	38.6
QLPGGQNPVSYVYLEVVSK(+2)	16.38	2	Positive	1039.05	561.324	38.6
QLPGGQNPVSYVYLEVVSK(+2)	16.38	2	Positive	1039.05	333.213	38.6
QLPGGQNPVSYVYLEVVSK(+2)	16.38	2	Positive	1039.05	918.481	38.6
SYFPESWLWEVHLVPR(+3)	14.47	2	Positive	682.347	1148.66	33.3
SYFPESWLWEVHLVPR(+3)	14.47	2	Positive	682.347	621.383	33.3
SYFPESWLWEVHLVPR(+3)	14.47	2	Positive	682.347	484.324	33.3
SYFPESWLWEVHLVPR(+3)	14.47	2	Positive	682.347	824.436	33.3
SYFPESWLWEVHLVPR(+3)	14.47	2	Positive	682.347	711.388	33.3
YIYPLDSLTWIEYWPR(+2)	20.09	2	Positive	1058.03	1150.57	39.3
YIYPLDSLTWIEYWPR(+2)	20.09	2	Positive	1058.03	1049.52	39.3
YIYPLDSLTWIEYWPR(+2)	20.09	2	Positive	1058.03	863.441	39.3
YIYPLDSLTWIEYWPR(+2)	20.09	2	Positive	1058.03	750.357	39.3
YIYPLDSLTWIEYWPR(+2)	20.09	2	Positive	1058.03	458.251	39.3
LVGGPMDASVEEEGVR(+2)	17.89	2	Positive	822.898	904.437	31.3
LVGGPMDASVEEEGVR(+2)	17.89	2	Positive	822.898	688.312	31.3
LVGGPMDASVEEEGVR(+2)	17.89	2	Positive	822.898	611.274	31.3
LVGGPMDASVEEEGVR(+2)	17.89	2	Positive	822.898	409.206	31.3
LVGGPMDASVEEEGVR(+2)	17.89	2	Positive	822.898	327.203	31.3
LVGGPMDASVEEEGVR(+2)	17.89	2	Positive	822.898	593.276	31.3
ALDFAVGEYNK(+3)	7.3	2	Positive	409.539	464.232	21.3
ALDFAVGEYNK(+3)	7.3	2	Positive	409.539	355.179	21.3
ALDFAVGEYNK(+3)	7.3	2	Positive	409.539	300.155	21.3
ALDFAVGEYNK(+3)	7.3	2	Positive	409.539	447.224	21.3
ALDFAVGEYNK(+3)	7.3	2	Positive	409.539	309.168	21.3
ALDFAVGEYNK(+3)	7.3	2	Positive	409.539	402.2	21.3
AFC[+57.021464]SFQIYAVPWQGTMTLSK(+2)	17.09	2	Positive	1168.07	680.365	43
AFC[+57.021464]SFQIYAVPWQGTMTLSK(+2)	17.09	2	Positive	1168.07	369.197	43
AFC[+57.021464]SFQIYAVPWQGTMTLSK(+2)	17.09	2	Positive	1168.07	379.143	43
AFC[+57.021464]SFQIYAVPWQGTMTLSK(+2)	17.09	2	Positive	1168.07	371.155	43
DSSHVWSPDR(+3)	6.65	2	Positive	395.847	380.193	20.7
DSSHVWSPDR(+3)	6.65	2	Positive	395.847	330.659	20.7
DSSHVWSPDR(+3)	6.65	2	Positive	395.847	526.226	20.7
DSSHVWSPDR(+3)	6.65	2	Positive	395.847	356.656	20.7
DSSHVWSPDR(+3)	6.65	2	Positive	395.847	400.172	20.7
SQNMESTSC[+57.021464]G(+2)	5.98	2	Positive	550.702	771.265	22
SQNMESTSC[+57.021464]G(+2)	5.98	2	Positive	550.702	424.15	22
SQNMESTSC[+57.021464]G(+2)	5.98	2	Positive	550.702	323.102	22
SQNMESTSC[+57.021464]G(+2)	5.98	2	Positive	550.702	386.136	22
SQNMESTSC[+57.021464]G(+2)	5.98	2	Positive	550.702	330.141	22
SQNMESTSC[+57.021464]G(+2)	5.98	2	Positive	550.702	461.181	22
SQNMESTSC[+57.021464]G(+2)	5.98	2	Positive	550.702	590.224	22
GAGAFGYFEVTHDITK(+3)	4.61	2	Positive	571.614	813.446	28.5
GAGAFGYFEVTHDITK(+3)	4.61	2	Positive	571.614	476.271	28.5
GAGAFGYFEVTHDITK(+3)	4.61	2	Positive	571.614	361.245	28.5
GAGAFGYFEVTHDITK(+3)	4.61	2	Positive	571.614	545.282	28.5
GAGAFGYFEVTHDITK(+3)	4.61	2	Positive	571.614	407.227	28.5
GAGAFGYFEVTHDITK(+3)	4.61	2	Positive	571.614	307.169	28.5
GAGAFGYFEVTHDITK(+3)	4.61	2	Positive	571.614	404.193	28.5
GAGAFGYFEVTHDITK(+3)	4.61	2	Positive	571.614	461.214	28.5
GAGAFGYFEVTHDITK(+3)	4.61	2	Positive	571.614	450.698	28.5
NAIHTFVQSGSHLAAR(+3)	13.62	2	Positive	570.3	711.39	28.4
NAIHTFVQSGSHLAAR(+3)	13.62	2	Positive	570.3	430.277	28.4
NAIHTFVQSGSHLAAR(+3)	13.62	2	Positive	570.3	317.193	28.4
NAIHTFVQSGSHLAAR(+3)	13.62	2	Positive	570.3	513.278	28.4
NAIHTFVQSGSHLAAR(+3)	13.62	2	Positive	570.3	356.198	28.4
NAIHTFVQSGSHLAAR(+3)	13.62	2	Positive	570.3	528.267	28.4
EGYSNISYIVVNHQGISSR(+3)	10.02	2	Positive	708.355	349.183	34.5
EGYSNISYIVVNHQGISSR(+3)	10.02	2	Positive	708.355	887.466	34.5
EGYSNISYIVVNHQGISSR(+3)	10.02	2	Positive	708.355	499.262	34.5
EGYSNISYIVVNHQGISSR(+3)	10.02	2	Positive	708.355	664.294	34.5
EGYSNISYIVVNHQGISSR(+3)	10.02	2	Positive	708.355	887.942	34.5
LVYHLGLPFSFLTFPYVEEAIK(+3)	20	2	Positive	861.801	948.504	41.2
LVYHLGLPFSFLTFPYVEEAIK(+3)	20	2	Positive	861.801	331.234	41.2
LVYHLGLPFSFLTFPYVEEAIK(+3)	20	2	Positive	861.801	948.508	41.2
LPTDSELAPR(+2)	7.19	2	Positive	549.793	985.495	22
LPTDSELAPR(+2)	7.19	2	Positive	549.793	787.394	22
LPTDSELAPR(+2)	7.19	2	Positive	549.793	672.368	22
LPTDSELAPR(+2)	7.19	2	Positive	549.793	456.293	22
LPTDSELAPR(+2)	7.19	2	Positive	549.793	343.209	22
LPTDSELAPR(+2)	7.19	2	Positive	549.793	493.251	22
FNTENLGESK(+2)	16.15	2	Positive	569.772	776.378	22.7
FNTENLGESK(+2)	16.15	2	Positive	569.772	647.336	22.7
FNTENLGESK(+2)	16.15	2	Positive	569.772	533.293	22.7
FNTENLGESK(+2)	16.15	2	Positive	569.772	420.209	22.7
FNTENLGESK(+2)	16.15	2	Positive	569.772	363.187	22.7
FNTENLGESK(+2)	16.15	2	Positive	569.772	324.172	22.7
FNTENLGESK(+2)	16.15	2	Positive	569.772	363.166	22.7
FNTENLGESK(+2)	16.15	2	Positive	569.772	776.357	22.7
FNTENLGESK(+2)	16.15	2	Positive	569.772	360.172	22.7
QLTVDFVNQSVLQISSQDVESK(+3)	18.02	2	Positive	822.09	1332.7	39.5
QLTVDFVNQSVLQISSQDVESK(+3)	18.02	2	Positive	822.09	462.256	39.5
QLTVDFVNQSVLQISSQDVESK(+3)	18.02	2	Positive	822.09	363.187	39.5
QLTVDFVNQSVLQISSQDVESK(+3)	18.02	2	Positive	822.09	353.174	39.5
QLTVDFVNQSVLQISSQDVESK(+3)	18.02	2	Positive	822.09	402.219	39.5
QLTVDFVNQSVLQISSQDVESK(+3)	18.02	2	Positive	822.09	459.24	39.5
QLTVDFVNQSVLQISSQDVESK(+3)	18.02	2	Positive	822.09	523.269	39.5

## Sheet: 6.2. Parasite proteins
Compound	Retention Time (min)	RT Window (min)	Polarity	Precursor (m/z)	Product (m/z)	Collision Energy (V)
ELISNASDALDK(+2)	15	30	Positive	638.324	920.432	22.1
ELISNASDALDK(+2)	15	30	Positive	638.324	833.4	22.1
ELISNASDALDK(+2)	15	30	Positive	638.324	719.357	22.1
ELISNASDALDK(+2)	15	30	Positive	638.324	648.32	22.1
ELISNASDALDK(+2)	15	30	Positive	638.324	561.288	22.1
ELISNASDALDK(+2)	15	30	Positive	638.324	446.261	22.1
ELISNASDALDK(+2)	15	30	Positive	638.324	375.224	22.1
ELISNASDALDK(+2)	15	30	Positive	638.324	356.218	22.1
SLTNDWEDHLAVK(+2)	15	30	Positive	764.375	1112.54	25.8
SLTNDWEDHLAVK(+2)	15	30	Positive	764.375	997.51	25.8
SLTNDWEDHLAVK(+2)	15	30	Positive	764.375	811.431	25.8
SLTNDWEDHLAVK(+2)	15	30	Positive	764.375	682.388	25.8
SLTNDWEDHLAVK(+2)	15	30	Positive	764.375	567.361	25.8
SLTNDWEDHLAVK(+2)	15	30	Positive	764.375	317.218	25.8
SLTNDWEDHLAVK(+2)	15	30	Positive	764.375	613.794	25.8
SLTNDWEDHLAVK(+2)	15	30	Positive	764.375	556.772	25.8
SLTNDWEDHLAVK(+2)	15	30	Positive	764.375	499.259	25.8
SLTNDWEDHLAVK(+2)	15	30	Positive	764.375	302.171	25.8
SLTNDWEDHLAVK(+2).2	15	30	Positive	764.375	531.241	25.8
AAVPSGASTGIYEALELR(+3)	15	30	Positive	602.319	601.367	25.2
AAVPSGASTGIYEALELR(+3)	15	30	Positive	602.319	782.404	25.2
AAVPSGASTGIYEALELR(+3)	15	30	Positive	602.319	602.796	25.2
IEESLGNNAVFAGEK(+2)	15	30	Positive	789.393	1006.5	26.6
IEESLGNNAVFAGEK(+2)	15	30	Positive	789.393	372.177	26.6
IEESLGNNAVFAGEK(+2)	15	30	Positive	789.393	459.209	26.6
IEESLGNNAVFAGEK(+2)	15	30	Positive	789.393	572.293	26.6
IEESLGNNAVFAGEK(+2)	15	30	Positive	789.393	372.182	26.6
GVVDSDDLPLNVSR(+2)	15	30	Positive	743.38	913.51	25.2
GVVDSDDLPLNVSR(+2)	15	30	Positive	743.38	798.483	25.2
GVVDSDDLPLNVSR(+2)	15	30	Positive	743.38	685.399	25.2
GVVDSDDLPLNVSR(+2)	15	30	Positive	743.38	588.346	25.2
GVVDSDDLPLNVSR(+2)	15	30	Positive	743.38	361.219	25.2
GVVDSDDLPLNVSR(+2)	15	30	Positive	743.38	458.225	25.2
GVVDSDDLPLNVSR(+2)	15	30	Positive	743.38	573.251	25.2
GVVDSDDLPLNVSR(+2)	15	30	Positive	743.38	801.362	25.2
DAGTIAGLNIVR(+2)	15	30	Positive	600.34	671.42	20.9
DAGTIAGLNIVR(+2)	15	30	Positive	600.34	501.314	20.9
DAGTIAGLNIVR(+2)	15	30	Positive	600.34	428.274	20.9
DAGTIAGLNIVR(+2)	15	30	Positive	600.34	345.14	20.9
DAGTIAGLNIVR(+2)	15	30	Positive	600.34	458.225	20.9
DAGTIAGLNIVR(+2)	15	30	Positive	600.34	529.262	20.9
GILAADESTQTIK(+2)	15	30	Positive	673.861	590.351	23.1
GILAADESTQTIK(+2)	15	30	Positive	673.861	489.303	23.1
GILAADESTQTIK(+2)	15	30	Positive	673.861	355.234	23.1
GILAADESTQTIK(+2)	15	30	Positive	673.861	426.271	23.1
FISGAILFEETLFQK(+2)	15	30	Positive	871.971	1041.53	29.1
FISGAILFEETLFQK(+2)	15	30	Positive	871.971	894.457	29.1
FISGAILFEETLFQK(+2)	15	30	Positive	871.971	535.324	29.1
FISGAILFEETLFQK(+2)	15	30	Positive	871.971	422.24	29.1
FISGAILFEETLFQK(+2)	15	30	Positive	871.971	589.334	29.1
FISGAILFEETLFQK(+2)	15	30	Positive	871.971	702.418	29.1
FISGAILFEETLFQK(+2)	15	30	Positive	871.971	849.487	29.1
TTTQDVGFLTVR(+2)	15	30	Positive	669.356	1034.56	23
TTTQDVGFLTVR(+2)	15	30	Positive	669.356	906.504	23
TTTQDVGFLTVR(+2)	15	30	Positive	669.356	692.409	23
TTTQDVGFLTVR(+2)	15	30	Positive	669.356	635.388	23
TTTQDVGFLTVR(+2)	15	30	Positive	669.356	375.235	23
TTTQDVGFLTVR(+2)	15	30	Positive	669.356	396.242	23
ALQASVLNTWQGK(+2)	15	30	Positive	708.385	945.515	24.2
ALQASVLNTWQGK(+2)	15	30	Positive	708.385	846.447	24.2
ALQASVLNTWQGK(+2)	15	30	Positive	708.385	733.363	24.2
ALQASVLNTWQGK(+2)	15	30	Positive	708.385	619.32	24.2
ALQASVLNTWQGK(+2)	15	30	Positive	708.385	313.187	24.2
LGGTC[+57.021464]VNVGC[+57.021464]VPK(+2)	15	30	Positive	680.839	1133.54	23.3
LGGTC[+57.021464]VNVGC[+57.021464]VPK(+2)	15	30	Positive	680.839	872.466	23.3
LGGTC[+57.021464]VNVGC[+57.021464]VPK(+2)	15	30	Positive	680.839	560.286	23.3
LGGTC[+57.021464]VNVGC[+57.021464]VPK(+2)	15	30	Positive	680.839	489.213	23.3
YNHEFEVGDNSC[+57.021464]SR(+3)	15	30	Positive	571.902	795.305	24
YNHEFEVGDNSC[+57.021464]SR(+3)	15	30	Positive	571.902	738.284	24
YNHEFEVGDNSC[+57.021464]SR(+3)	15	30	Positive	571.902	422.182	24
YNHEFEVGDNSC[+57.021464]SR(+3)	15	30	Positive	571.902	447.69	24
YNHEFEVGDNSC[+57.021464]SR(+3)	15	30	Positive	571.902	398.156	24
YNHEFEVGDNSC[+57.021464]SR(+3)	15	30	Positive	571.902	415.172	24
YNHEFEVGDNSC[+57.021464]SR(+3)	15	30	Positive	571.902	544.215	24
YNHEFEVGDNSC[+57.021464]SR(+3)	15	30	Positive	571.902	422.179	24
NAEMHDEC[+57.021464]VNIC[+57.021464]EK(+2)	15	30	Positive	874.855	1051.45	29.2
NAEMHDEC[+57.021464]VNIC[+57.021464]EK(+2)	15	30	Positive	874.855	663.313	29.2
NAEMHDEC[+57.021464]VNIC[+57.021464]EK(+2)	15	30	Positive	874.855	549.27	29.2
NAEMHDEC[+57.021464]VNIC[+57.021464]EK(+2)	15	30	Positive	874.855	436.186	29.2
NAEMHDEC[+57.021464]VNIC[+57.021464]EK(+2)	15	30	Positive	874.855	652.274	29.2
NAEMHDEC[+57.021464]VNIC[+57.021464]EK(+2)	15	30	Positive	874.855	315.13	29.2
NAEMHDEC[+57.021464]VNIC[+57.021464]EK(+2)	15	30	Positive	874.855	583.229	29.2
NAEMHDEC[+57.021464]VNIC[+57.021464]EK(+2)	15	30	Positive	874.855	698.256	29.2
NAEMHDEC[+57.021464]VNIC[+57.021464]EK(+2)	15	30	Positive	874.855	987.329	29.2
NAEMHDEC[+57.021464]VNIC[+57.021464]EK(+2)	15	30	Positive	874.855	1086.4	29.2
SQVHEIVLVGGSTR(+2)	15	30	Positive	741.407	901.547	25.1
SQVHEIVLVGGSTR(+2)	15	30	Positive	741.407	788.462	25.1
SQVHEIVLVGGSTR(+2)	15	30	Positive	741.407	689.394	25.1
SQVHEIVLVGGSTR(+2)	15	30	Positive	741.407	576.31	25.1
SQVHEIVLVGGSTR(+2)	15	30	Positive	741.407	477.242	25.1
SQVHEIVLVGGSTR(+2)	15	30	Positive	741.407	420.22	25.1
SQVHEIVLVGGSTR(+2)	15	30	Positive	741.407	345.201	25.1
SQVHEIVLVGGSTR(+2)	15	30	Positive	741.407	581.268	25.1
SQVHEIVLVGGSTR(+2)	15	30	Positive	741.407	694.352	25.1
SQVHEIVLVGGSTR(+2)	15	30	Positive	741.407	793.42	25.1

## Sheet: 6.3 iRT peptides
Sequence of iRT peptides
SSAAPPPPPR
GISNEGQNASIK
HVLTSIGEK
DIPVPKPK
IGDYAGIK
TASEFDSAIAQDK
SAAGAFGPELSR
ELGQSGVDTYLQTK
GLILVGGYGTR
GILFVGSGVSGGEEGAR
SFANQPLEVVYSK
LTILEELR
NGFILDGFPR
ELASGLSFPVGFK
LSSEAPALFQFDLK

## Sheet: 6.4. TMT & MRM data correlation
Supplementary Data 6.4. The list of common proteins level in TMT and MRM approaches and their correlation
	NSFM/HC				SFM/HC				SVM/HC				NSVM/HC				SD/HC				NSD/HC
Uniprot accession no.	TMT	p-value	MRM	P-value	TMT	p-value	MRM	P-value	TMT	p-value	MRM	P-value	TMT	p-value	MRM	P-value	TMT	p-value	MRM	P-value	TMT	p-value	MRM	P-value
P25311	0.816776	1.58132e-05	4.2181	0.000111271	0.0897823	0.560301	0.7701	0.0552432	-1.23115	0.00358794	-0.4297	0.200684	-0.122322	0.7712	-0.6161	0.256875	-0.818986	0.0252033	-2.7094	0.0126867	0.0415262	0.921444	-3.6506	0.000242406
P02750	0.727982	6.12167e-05	5.8443	2.25218e-06	0.320362	0.0369156	4.6231	5.76402e-06	-0.113017	0.610094	2.269	0.000660797	1.05635	5.31715e-05	1.8315	0.00116286	0.10579	0.575492	-0.7126	0.223062	0.158446	0.49428	-1.247	0.022608
P02763	0.763507	0.000278034	4.4248	1.4686e-05	0.377965	0.0362449	2.9389	7.81811e-05	-0.385478	0.216098	-0.5059	0.0583903	1.37094	0.000138169	-0.7434	0.0248053	0.143219	0.692452	-0.6114	0.46128	0.18854	0.670823	-1.0036	0.0805568
P02671	1.14748	0.000428574	4.526	0.000619409	-0.43187	0.120602	0.1528	0.764634	2.11021	0.000111201	-2.2916	0.0199642	2.57162	1.40639e-05	-0.7529	0.220957	-0.184026	0.666798	-3.5641	0.0144525	0.209052	0.689546	-2.9461	0.00750907
P00738	-2.05345	0.0005928	-2.7233	0.000536704	-2.43974	1.40874e-05	-1.6467	0.00332033	-0.583565	0.38046	-1.6618	0.00787295	-0.910061	0.197149	-3.2571	0.000472039	-0.754454	0.129955	-3.0762	0.00103697	-1.64992	0.0104102	-2.7077	0.000762467
P06681	0.813692	0.00147964	2.611	1.75975e-05	0.349283	0.114871	1.0092	0.000696562	#N/A	#N/A	0.2631	0.124049	#N/A	#N/A	0.1985	0.589094	#N/A	#N/A	-0.3516	0.30901	#N/A	#N/A	-1.1313	0.0133063
H0YCJ8	1.33324	0.00233561	2.043	0.000127804	0.754786	0.0491889	-0.0111	0.952428	#N/A	#N/A	-0.6502	0.0221871	#N/A	#N/A	-1.0424	0.00307462	-0.184787	0.622317	-0.4015	0.0695149	-0.480213	0.300853	-1.2348	0.00298844
P04196	0.486567	0.00267463	3.5391	1.31813e-05	0.0512869	0.712722	0.769	0.00514713	-1.49304	1.14034e-06	-1.6523	0.000846881	-0.709083	0.0129176	-1.8028	0.00474698	-0.335805	0.133166	-2.7497	0.00659646	-0.173005	0.518155	-2.3877	0.00110642
Q14624	0.883807	0.00875435	3.0242	0.000295718	0.435577	0.141862	1.1009	0.0147609	#N/A	#N/A	-1.2356	0.0102818	#N/A	#N/A	-1.2578	0.00952127	-0.108795	0.657113	-0.282	0.342819	0.0696397	0.816222	-2.1643	0.00418856
P04004	0.397109	0.00968769	4.8856	2.21411e-05	0.0961543	0.472888	2.9707	0.000160745	-0.293096	0.202136	1.6569	0.00369242	-0.156676	0.514327	1.1098	0.0431492	0.222096	0.272497	-0.7189	0.0478224	0.320443	0.198591	-1.5679	0.0116871
P04040	0.476032	0.0247619	1.651	0.00224455	0.454203	0.0179893	0.665	0.0288171	#N/A	#N/A	0.2	0.534091	#N/A	#N/A	-0.0275	0.887557	#N/A	#N/A	0.317	0.423753	#N/A	#N/A	0.0493	0.882564
P68871	0.984935	0.02537	5.7359	1.43042e-07	0.971268	0.0150899	3.2817	1.30465e-06	2.27143	0.0120592	0.4935	0.095358	1.50308	0.105995	1.6455	0.00913359	0.160962	0.76174	-1.4466	0.0114044	0.0965665	0.881833	-1.4688	0.0988321
P04217	0.272965	0.0468456	4.0435	2.01821e-07	0.0388867	0.748702	2.5178	1.69474e-06	0.449643	0.0806903	2.1374	0.00244187	-0.0348269	0.895762	0.7476	0.00229088	0.259046	0.316623	-0.6449	0.00900623	0.238304	0.449543	-0.4269	0.628686
P16070	0.679699	0.067715	1.4482	0.00337702	0.90948	0.00796961	-0.2634	0.333072	#N/A	#N/A	0.7998	0.072052	#N/A	#N/A	1.0048	0.042169	#N/A	#N/A	-3.7741	0.000168725	#N/A	#N/A	-3.5451	0.00747131
P02775	-0.538904	0.0739499	2.096	4.9696e-05	-0.14878	0.578771	0.1701	0.334399	-0.712824	0.0523032	0.1756	0.205961	-1.67058	7.2967e-05	-0.2929	0.140136	0.198558	0.513934	-1.4697	0.0082562	-0.389867	0.299224	-0.1779	0.79878
P04180	-0.476125	0.0747386	2.7344	0.000233806	-0.16316	0.492354	1.5451	0.00404783	#N/A	#N/A	0.4093	0.20254	#N/A	#N/A	-0.8387	0.0479974	#N/A	#N/A	-0.9343	0.115631	#N/A	#N/A	-1.3566	0.105715
P01024	0.256361	0.0783002	3.7352	9.30492e-05	0.109448	0.398883	2.209	0.000743184	-0.684123	0.0203882	0.9775	0.0331415	-0.285976	0.342984	0.11	0.780454	-0.435651	0.0298663	0.9768	0.0456413	-0.315412	0.182842	0.9573	0.0194945
P01834	0.572715	0.0885444	4.3352	0.000213991	0.613024	0.0447375	2.0168	0.00387596	-0.843677	0.0217367	-0.8761	0.101581	-0.297316	0.428391	-2.1963	0.00715668	0.0589689	0.923837	-2.7371	0.0122363	-0.06278	0.933768	-2.8013	0.00231959
Q9UGM5	0.429013	0.0963341	2.3992	0.00658168	-0.00391685	0.986378	0.1908	0.721885	#N/A	#N/A	0.1341	0.790397	#N/A	#N/A	-0.8121	0.175359	1.5357	0.00229162	-1.7103	0.0599928	1.44013	0.0147448	-1.9309	0.0460164
P0DJI8	0.44487	0.0980745	6.6036	1.15662e-07	0.139131	0.561457	3.5484	3.58639e-05	#N/A	#N/A	3.1765	0.000485907	#N/A	#N/A	2.1709	0.0129591	#N/A	#N/A	-1.8695	0.101764	#N/A	#N/A	-2.1106	0.000328267
C9JV77	-0.323747	0.0981659	-0.1226	0.513548	-0.310343	0.0795961	-0.4736	0.0889467	0.885382	0.00573229	-0.113	0.635126	0.00047395	0.99882	-0.4797	0.614338	0.440163	0.114546	-0.5696	0.0999137	0.325935	0.330791	-0.2576	0.330253
D6RF35	-0.841381	0.123499	1.3552	0.000665943	0.880478	0.0754146	0.5942	0.00580618	#N/A	#N/A	-0.1181	0.375697	#N/A	#N/A	-0.3672	0.61753	1.74551	0.0353893	-1.2767	0.0108025	0.474409	0.622859	-0.4102	0.519265
P69905	0.612277	0.144555	5.3397	1.80965e-05	0.309183	0.410685	2.8332	0.000277328	1.95509	0.0120468	1.1164	0.0198876	1.25893	0.11534	1.3759	0.0580155	0.138471	0.80986	1.2796	0.0942239	0.377433	0.593346	-1.5504	0.196071
P10909	-0.169131	0.153923	1.844	7.36293e-05	-0.0993495	0.350446	0.7857	0.00217667	-0.506275	0.0380924	-0.3611	0.0560432	-0.294038	0.24368	-0.8727	0.184491	0.152799	0.499708	-1.2926	0.00930632	0.522299	0.0690038	-1.1398	0.100087
O75636	-0.242413	0.210374	2.6955	0.000151221	-0.458773	0.0106045	0.6258	0.0646346	#N/A	#N/A	0.5398	0.0396637	#N/A	#N/A	1.4006	0.00698253	#N/A	#N/A	-0.2963	0.43749	#N/A	#N/A	-1.8903	0.00140108
P00450	0.195495	0.227658	2.0706	0.00237529	0.254759	0.0841326	1.2527	0.015079	-2.30324	4.96418e-07	-0.5898	0.124142	-1.42167	0.00106295	-0.669	0.168245	-0.143804	0.644987	-0.9806	0.117347	-0.169893	0.656667	-1.154	0.03921
P07358	-0.165268	0.30922	1.6342	0.000530243	0.0271783	0.852241	0.331	0.0529943	0.130921	0.765764	-0.0627	0.772047	0.0585364	0.899392	0.7854	0.0130277	-0.438735	0.0327747	-0.4994	0.0327451	-0.511433	0.0411618	-0.0143	0.971177
P49908	-0.261267	0.31477	1.8509	0.00316129	-0.442287	0.0628538	1.014	0.0253121	#N/A	#N/A	0.0704	0.822853	#N/A	#N/A	-0.2258	0.556933	#N/A	#N/A	-2.3653	0.00134557	#N/A	#N/A	-1.2657	0.0836511
P02760	-0.13299	0.328718	1.7679	0.000368707	-0.418381	0.00123656	1.0288	0.00292306	1.11582	0.00320883	0.3603	0.148966	0.374213	0.322798	0.0508	0.808571	0.138477	0.569653	-1.2609	0.00949363	0.106391	0.720704	-0.1771	0.675317
P02647	-0.2456	0.374529	2.5738	0.0105717	-0.650901	0.0114597	-0.9602	0.166287	-2.79821	1.25287e-09	-1.7563	0.0416995	-1.68177	5.29228e-05	-3.0267	0.00952227	-0.399447	0.125961	-2.8274	0.0139599	0.109684	0.724403	-3.1978	0.00539266
P01011	0.164294	0.38908	3.8457	0.00015788	0.0820717	0.632672	2.3768	0.0013619	-0.792616	0.0978175	-0.8434	0.0635991	1.1689	0.0227493	-1.0237	0.0392807	-0.486543	0.135436	-0.6715	0.122171	0.0650292	0.86705	0.2403	0.592552
P01023	-0.153573	0.400662	0.3604	0.214459	-0.121264	0.461828	-0.7715	0.0944161	-0.378195	0.248074	-1.262	0.00395958	0.616523	0.077603	-1.2475	0.0253849	-0.753117	0.00723336	0.7582	0.0311024	-0.889208	0.00921853	0.3101	0.370089
B4DPQ0	0.0906323	0.460274	1.3262	0.000313522	0.095703	0.388223	0.5872	0.0168499	0.762998	0.0438247	0.3358	0.0837833	0.342323	0.380244	0.7249	0.0799487	-0.0269939	0.9117	0.1777	0.759427	0.0502156	0.866266	-0.3525	0.116954
P02747	0.1599	0.481464	1.9564	0.0044718	0.449511	0.0320515	1.5552	0.0109722	#N/A	#N/A	0.5015	0.289378	#N/A	#N/A	0.2992	0.515848	-0.0992197	0.789883	0.032	0.936197	-0.0401017	0.929875	-1.5956	0.0138389
P05155	0.111178	0.484107	2.9458	8.45021e-06	0.138971	0.333744	1.6527	0.00010337	-1.48447	1.18706e-06	-0.0429	0.879	-0.328712	0.232143	0.1029	0.671286	-0.122927	0.563965	0.6296	0.141355	0.0789826	0.761454	-0.1825	0.298898
Q08380	0.0863417	0.516549	1.574	0.00563098	0.398921	0.00162893	-0.2632	0.535554	#N/A	#N/A	0.073	0.75942	#N/A	#N/A	-1.0261	0.00933563	-0.0246128	0.922678	0.9827	0.499989	0.236108	0.450226	-1.2513	0.0863123
P01031	-0.076968	0.532397	0.1684	0.554266	0.0935685	0.401235	-0.0727	0.778653	-0.83103	0.0406982	-0.1525	0.567188	-0.112123	0.787624	-0.2786	0.356334	-0.656876	0.0121969	-0.3296	0.24581	-0.820263	0.0108182	-0.4714	0.122199
P19320	0.0758914	0.705787	2.5955	2.4776e-05	0.537426	0.0045694	1.2253	0.00717044	#N/A	#N/A	1.4017	0.000842595	#N/A	#N/A	1.3305	0.00538649	0.513086	0.127163	0.444	0.562864	0.672085	0.104148	-2.707	0.00134072
P17936	-0.0772724	0.769856	2.1061	0.00540212	-0.126525	0.596023	0.2164	0.600005	#N/A	#N/A	0.5859	0.255546	#N/A	#N/A	-0.3298	0.651873	#N/A	#N/A	-3.0406	0.0014413	#N/A	#N/A	-2.2475	0.00550075
P09871	-0.0290772	0.806083	1.537	5.49344e-05	-0.110769	0.30283	0.7912	0.00213624	0.516451	0.0200077	0.1564	0.198724	0.567265	0.0156586	0.1967	0.19155	-0.0983335	0.562316	0.1849	0.862501	-0.060174	0.77152	-0.4891	0.196504
Q8NF91	-0.136831	0.854562	3.0609	1.37351e-07	-1.01511	0.136561	1.4248	0.000115408	#N/A	#N/A	0.1525	0.233482	#N/A	#N/A	0.1209	0.0280657	#N/A	#N/A	-0.7408	0.137266	#N/A	#N/A	-1.2283	0.00657907
P01034	-0.0264515	0.879144	2.185	0.00560711	-0.128528	0.414699	-0.801	0.16438	#N/A	#N/A	-2.1169	0.0143657	#N/A	#N/A	-2.8437	0.00680983	0.733037	0.0103799	-3.3483	0.00271892	0.236965	0.46558	-2.966	0.0020478
P01008	0.0210033	0.88632	2.6858	0.00104369	-0.348527	0.0111691	0.6357	0.10803	-1.16615	0.000184575	-0.5746	0.148858	-0.294021	0.32742	-0.1145	0.73762	-0.31572	0.426197	0.0247	0.958685	0.0577151	0.904744	0.1564	0.642211
Q9NZP8	0.0112381	0.943104	3.2278	0.000429997	0.359893	0.0142756	0.8822	0.0409381	#N/A	#N/A	-0.1945	0.605989	#N/A	#N/A	-0.4688	0.392835	0.194792	0.678841	-1.0758	0.0817903	0.509509	0.380051	-1.3957	0.043965
P06396	-0.00986084	0.953568	0.7372	0.00020743	-0.139719	0.362874	-0.7807	0.000720664	-0.857467	0.00189568	-2.4458	6.69915e-06	-0.746959	0.00885494	-2.0972	0.00260014	0.435476	0.0886066	-2.3939	3.48987e-05	0.404724	0.189778	-2.0915	0.00753762
P49747	#N/A	#N/A	1.3805	0.0402775	#N/A	#N/A	-0.179	0.700483	#N/A	#N/A	-0.4856	0.349204	#N/A	#N/A	-0.837	0.506437	0.75267	0.0412149	-4.0615	0.00591748	0.453156	0.297064	-2.0862	0.223811
