# Supplementary material for: Multiplexed quantitative proteomics provides mechanistic cues for malaria severity and complexity
Source: Commun Biol. 2020 Nov 17;3:683. doi: 10.1038/s42003-020-01384-4 (PMC7672109; doi:10.1038/s42003-020-01384-4)
Supplement: Supplementary file 10 — Supplementary Data 7 [file 42003_2020_1384_MOESM10_ESM.xlsx]

## Sheet: Key
Supplementary Data 7. Human altered proteins in plasma of Dengue infected patient as compared to Healthy individuals
S. No.	Tab names	Description
7.1	Annotation	Annotation of labels and samples used in reactions (R 1 to 4)
7.2	PSMs	Peptide Spectrum Matches for all the reaction runs of Dengue labeled samples using Proteome discoverer
7.3	Unnormalized_data	Analysed, unnormalized proteins of labeled reactions using MsStatsTMT (R based package)
7.4	RunToRun_Norm	Normalized data to remove run to run variation
7.5	Quantile_Norm	Quantile normalized data
7.6	Significant_Protein	List of Significant proteins from normalized data sets
7.7	Standardized_Data and Comm	List of proteins common across all the samples
7.8	Altered Proteins	List of the differentially abundant plasma proteins identified in non-severe and severe dengue malaria
S. No.	Column names	Full form
1	NSD	Non Severe Dengue
2	SD	Severe Dengue
3	HC	Healthy Control
4	SE	Standard Error
5	Norm	Reference pool

## Sheet: 7.1. Annotation
Reaction	Label	Annotation
R1	126	Norm
	127	HC1
	128	SD1
	129	NSD1
	130	SD2
	131	SD3
R2	126	Norm
	127	NSD2
	128	HC2
	129	SD4
	130	SD5
	131	SD6
R3	126	Norm
	127	SD7
	128	NSD3
	129	HC3
	130	SD8
	131	SD9
R4	126	Norm
	127	SD10
	128	SD11
	129	SD12
	130	HC4
	131	NSD4

## Sheet: 7.2. PSMs
Checked	Confidence	Identifying Node	PSM Ambiguity	Annotated Sequence	Modifications	# Protein Groups	# Proteins	Master Protein Accessions	Protein Accessions	# Missed Cleavages	Charge	DeltaScore	DeltaCn	Rank	Search Engine Rank	m/z [Da]	MH+ [Da]	Theo. MH+ [Da]	DeltaM [ppm]	Deltam/z [Da]	Activation Type	MS Order	Isolation Interference [%]	Average Reporter S/N	Ion Inject Time [ms]	RT [min]	First Scan	Spectrum File	File ID	Abundance: 126	Abundance: 127	Abundance: 128	Abundance: 129	Abundance: 130	Abundance: 131	Quan Info	Ions Score	Contaminant	Identity Strict	Identity Relaxed	Expectation Value	XCorr	Percolator q-Value	Percolator PEP
FALSE	High	Mascot (A5)	Selected	[R].aAGGGSR.[C]	N-Term(TMT6plex)	1	1	Q5T8A7	Q5T8A7	0	2	1	0	1	1	402.732	804.456	804.453	4.07	0.00164	HCD (High Energy Collision Dissociation)	MS2	15.8021	21	55.5	54.9633	23804	11082018_Man_TMT_Rxn2_Fr3.raw	F2.3	14740.2	16506.1	36198.5	9745.19	30475.5	20652.5		15	FALSE	13	13	0.0117218		0.18	0.8145
FALSE	High	Sequest HT (A8)	Unambiguous	[R].VTASDPLDTLGSEGALSPGGVASLLR.[L]		4	9	A0A140TA32; A0A0G2JPR0; A0A140TA29; P0C0L5	F5GXS0; A0A0G2JL54; A0A140TA32; A0A0G2JPR0; P0C0L4; A0A140TA29; P0C0L5; A0A140TA44; A0A140TA49	0	3	0.6477	0	1	1	828.441	2483.31	2483.3	4.12	0.00341	HCD (High Energy Collision Dissociation)	MS2	29.7123	13	55.5	106.457	63199	11082018_Man_TMT_Rxn2_Fr6.raw	F2.6	8064.76	14800.1	30143.1	18357.4	2232.17	2955.16	No Quan Labels		FALSE				3.52	0	8.045e-07
FALSE	High	Sequest HT (A8)	Unambiguous	[K].gTEAAGAmFLEAIPMSIPPEVk.[F]	N-Term(TMT6plex); M8(Oxidation); K22(TMT6plex)	2	2	A0A024R6I7; P01009	A0A024R6I7; P01009	0	3	0.4701	0	1	1	911.825	2733.46	2733.46	0.38	0.00034	HCD (High Energy Collision Dissociation)	MS2	0	12.1	16.645	106.464	63204	11082018_Man_TMT_Rxn2_Fr6.raw	F2.6	52389.7	41693.8	69639.3	45968.8	9990.15	11046			FALSE				5.02	0	4.582e-11
FALSE	High	Sequest HT (A8)	Unambiguous	[K].lQDEDLGFL.[-]	N-Term(TMT6plex)	1	4	B4E1Z4	E7ETN3; P00751; B4E1Z4; H7C5H1	0	2	0.6715	0	1	1	639.842	1278.68	1278.68	-0.14	-9e-05	HCD (High Energy Collision Dissociation)	MS2	2.96807	6.1	6.197	106.577	63278	11082018_Man_TMT_Rxn2_Fr6.raw	F2.6	27809.8	64377.6	92144.3	27005.8	55596.3	59167.3			FALSE				2.07	0.003023	0.01895
FALSE	High	Sequest HT (A8)	Unambiguous	[K].eQLQDMGLVDLFSPEk.[S]	N-Term(TMT6plex); K16(TMT6plex)	1	1	P01008	P01008	0	3	0.7044	0	1	1	769.749	2307.23	2307.23	0.63	0.00048	HCD (High Energy Collision Dissociation)	MS2	0	12.2	18.317	106.666	63338	11082018_Man_TMT_Rxn2_Fr6.raw	F2.6	27246.3	26075.2	136220	19118.6	4992.33	4951.33			FALSE				3.89	0	3.373e-10
FALSE	High	Sequest HT (A8)	Unambiguous	[R].TTIEkPVWLGFLGPIIk.[A]	K5(TMT6plex); K17(TMT6plex)	1	3	P00450	E9PFZ2; P00450; D6RE86	0	3	0.013	0	1	1	790.824	2370.46	2370.46	0.34	0.00027	HCD (High Energy Collision Dissociation)	MS2	4.73722	12.3	7.685	106.712	63370	11082018_Man_TMT_Rxn2_Fr6.raw	F2.6	77181.8	54811.2	219003	58562.8	53601.6	65658.6			FALSE				3.07	0	4.876e-06
FALSE	High	Sequest HT (A8)	Unambiguous	[R].tTIEKPVWLGFLGPIIk.[A]	N-Term(TMT6plex); K17(TMT6plex)	1	3	P00450	E9PFZ2; P00450; D6RE86	0	3		0.013	2	2	790.824	2370.46	2370.46	0.34	0.00027	HCD (High Energy Collision Dissociation)	MS2	4.73722	12.3	7.685	106.712	63370	11082018_Man_TMT_Rxn2_Fr6.raw	F2.6	77181.8	54811.2	219003	58562.8	53601.6	65658.6			FALSE				3.03	0	5.196e-06
FALSE	High	Sequest HT (A8)	Unambiguous	[K].FSVPAGIVIPSFQALTAR.[F]		1	1	P04114	P04114	0	2	0.596	0	1	1	937.53	1874.05	1874.05	-0.5	-0.00046	HCD (High Energy Collision Dissociation)	MS2	7.77784	9	55.5	106.432	63182	11082018_Man_TMT_Rxn2_Fr6.raw	F2.6	8257.18	6910.08	12818.3	20804.4	2292.37	2252.38	No Quan Labels		FALSE				2.5	0	6.01e-06
FALSE	High	Sequest HT (A8)	Unambiguous	[K].vSFLSALEEYTk.[K]	N-Term(TMT6plex); K12(TMT6plex)	1	2	P02647	P02647; F8W696	0	3	0.6854	0	1	1	615.684	1845.04	1845.04	-1.63	-0.001	HCD (High Energy Collision Dissociation)	MS2	5.35794	31.6	55.5	106.742	63390	11082018_Man_TMT_Rxn2_Fr6.raw	F2.6	18294	52572.2	65267.5	24305.6	9572.59	15997.6			FALSE				3.91	0	5.904e-06
FALSE	High	Sequest HT (A8)	Unambiguous	[K].eVVTSEDGSDcPEAMDLGTLSGIGTLDGFR.[H]	N-Term(TMT6plex); C11(Carbamidomethyl)	1	1	P02671	P02671	0	3	0.8037	0	1	1	1119.86	3357.58	3357.57	3.41	0.00381	HCD (High Energy Collision Dissociation)	MS2	0		55.5	106.798	63429	11082018_Man_TMT_Rxn2_Fr6.raw	F2.6									FALSE				2.19	0	0.00037
FALSE	High	Sequest HT (A8)	Unambiguous	[K].gTEAAGAmFLEAIPMSIPPEVk.[F]	N-Term(TMT6plex); M8(Oxidation); K22(TMT6plex)	2	2	A0A024R6I7; P01009	A0A024R6I7; P01009	0	4	0.4496	0	1	1	684.121	2733.46	2733.46	1.04	0.00071	HCD (High Energy Collision Dissociation)	MS2	28.5373	16.1	32.094	106.828	63449	11082018_Man_TMT_Rxn2_Fr6.raw	F2.6	32004.1	31005.8	55152.3	23081.3	12163	16407.8			FALSE				4.96	0	2.238e-09
FALSE	High	Sequest HT (A8)	Unambiguous	[K].vSFLSALEEYTk.[K]	N-Term(TMT6plex); K12(TMT6plex)	1	2	P02647	P02647; F8W696	0	2	0.7161	0	1	1	923.025	1845.04	1845.04	0.9	0.00083	HCD (High Energy Collision Dissociation)	MS2	9.75419	26.5	54	106.878	63484	11082018_Man_TMT_Rxn2_Fr6.raw	F2.6	15391.8	61553.6	44826.8	22387	8041.43	11383.6			FALSE				3.17	0	3.112e-07
FALSE	High	Sequest HT (A8)	Unambiguous	[R].STQDTVIALDALSAYWIASHTTEER.[G]		4	9	A0A140TA32; A0A0G2JPR0; A0A140TA29; P0C0L5	F5GXS0; A0A0G2JL54; A0A140TA32; A0A0G2JPR0; P0C0L4; A0A140TA29; P0C0L5; A0A140TA44; A0A140TA49	0	3	0.592	0	1	1	926.793	2778.36	2778.36	1.79	0.00166	HCD (High Energy Collision Dissociation)	MS2	21.8852	7.3	55.5	106.908	63503	11082018_Man_TMT_Rxn2_Fr6.raw	F2.6	8110.4	7126.71	14592.6	10738.2	1271.44	2751.61	No Quan Labels		FALSE				3.26	0	0.0001216
FALSE	High	Sequest HT (A8)	Unambiguous	[R].sLDLDSIIAEVk.[A]	N-Term(TMT6plex); K12(TMT6plex)	1	1	P04264	P04264	0	3	0.447	0	1	1	587.685	1761.04	1761.04	0.18	0.00011	HCD (High Energy Collision Dissociation)	MS2	8.0343	20.3	55.5	106.913	63507	11082018_Man_TMT_Rxn2_Fr6.raw	F2.6	19911	14122.5	50787.8	18946.5	8746.94	3970.67			FALSE				2.64	0.000188	0.00116
FALSE	High	Sequest HT (A8)	Selected	[R].sFFPENWLWR.[V]	N-Term(TMT6plex)	4	9	A0A140TA32; A0A0G2JPR0; A0A140TA29; P0C0L5	F5GXS0; A0A0G2JL54; A0A140TA32; A0A0G2JPR0; P0C0L4; A0A140TA29; P0C0L5; A0A140TA44; A0A140TA49	0	2	0.5888	0	1	1	805.921	1610.83	1610.83	1.25	0.00101	HCD (High Energy Collision Dissociation)	MS2	33.1989	26.2	28.676	107.086	63624	11082018_Man_TMT_Rxn2_Fr6.raw	F2.6	54419	45213.5	135059	40061.1	13887.9	7206.21			FALSE				1.97	0.001936	0.008136
FALSE	High	Sequest HT (A8)	Selected	[R].dQFNLIVFSTEATQWRPSLVPASAENVNk.[A]	N-Term(TMT6plex); K29(TMT6plex)	1	3	Q14624	H7C0L5; B7ZKJ8; Q14624	0	4	0.5978	0	1	1	930.751	3719.98	3719.98	0.75	0.0007	HCD (High Energy Collision Dissociation)	MS2	0	5.6	55.5	106.772	63411	11082018_Man_TMT_Rxn2_Fr6.raw	F2.6	3174.93	8592.7	12954.7	3577.43	2426.09	1322.28			FALSE				2.71	0	3.413e-05
FALSE	High	Sequest HT (A8)	Unambiguous	[K].gTEAAGAmFLEAIPMSIPPEVk.[F]	N-Term(TMT6plex); M8(Oxidation); K22(TMT6plex)	2	2	A0A024R6I7; P01009	A0A024R6I7; P01009	0	3	0.4541	0	1	1	911.824	2733.46	2733.46	-0.96	-0.00088	HCD (High Energy Collision Dissociation)	MS2	5.63401	16.1	35.339	107.14	63660	11082018_Man_TMT_Rxn2_Fr6.raw	F2.6	27493.2	28688.8	44020.4	22807.9	11169.6	11523.6			FALSE				4.36	0	2.849e-10
FALSE	High	Sequest HT (A8)	Unambiguous	[R].sPVTLLAAVMSLPEEHNk.[M]	N-Term(TMT6plex); K18(TMT6plex)	1	1	P18428	P18428	0	3	0.6606	0	1	1	798.785	2394.34	2394.35	-2.21	-0.00177	HCD (High Energy Collision Dissociation)	MS2	0	15.2	55.5	106.402	63161	11082018_Man_TMT_Rxn2_Fr6.raw	F2.6	15403.2	12907.7	28469.7	20670.8	6867.51	9266.5			FALSE				2.74	0	1.872e-06
FALSE	High	Sequest HT (A8)	Unambiguous	[R].aDLFYDVEALDLESPk.[N]	N-Term(TMT6plex); K16(TMT6plex)	1	1	P04196	P04196	0	3	0.653	0	1	1	761.746	2283.22	2283.22	2.62	0.002	HCD (High Energy Collision Dissociation)	MS2	45.0096	8.7	30.387	106.326	63109	11082018_Man_TMT_Rxn2_Fr6.raw	F2.6	16666.4	21882.3	28235.7	16067.3	4381.78	6294.94			FALSE				2.19	0	2.063e-05
FALSE	High	Sequest HT (A8)	Selected	[K].eQLQDmGLVDLFSPEk.[S]	N-Term(TMT6plex); M6(Oxidation); K16(TMT6plex)	1	1	P01008	P01008	0	3	0.5316	0	1	1	775.082	2323.23	2323.23	1.92	0.00149	HCD (High Energy Collision Dissociation)	MS2	100	11.1	22.154	106.116	62964	11082018_Man_TMT_Rxn2_Fr6.raw	F2.6	19286.4	39295.4	82437.9	8942.04	8975.19	9327.97			FALSE				2.69	0	6.573e-05
FALSE	High	Sequest HT (A8)	Unambiguous	[K].lNLVATPLFLkPGIPYPIk.[V]	N-Term(TMT6plex); K11(TMT6plex); K19(TMT6plex)	1	1	P01031	P01031	0	4	0.7728	0	1	1	696.196	2781.76	2781.76	-0.33	-0.00023	HCD (High Energy Collision Dissociation)	MS2	10.7439	13.9	22.738	106.125	62970	11082018_Man_TMT_Rxn2_Fr6.raw	F2.6	23383	8379.22	137581	18399.9	3218.08	5809.67			FALSE				4.27	0	1.37e-07
FALSE	High	Sequest HT (A8)	Unambiguous	[K].gTEAAGAmFLEAIPMSIPPEVk.[F]	N-Term(TMT6plex); M8(Oxidation); K22(TMT6plex)	2	2	A0A024R6I7; P01009	A0A024R6I7; P01009	0	4	0.3732	0	1	1	684.121	2733.46	2733.46	0.51	0.00035	HCD (High Energy Collision Dissociation)	MS2	3.1722	16.1	15.574	106.142	62981	11082018_Man_TMT_Rxn2_Fr6.raw	F2.6	65130.4	63789.4	113408	37356.5	30046.3	36695.7			FALSE				4.77	0	1.295e-09
FALSE	High	Sequest HT (A8)	Unambiguous	[R].VTASDPLDTLGSEGALSPGGVASLLR.[L]		4	9	A0A140TA32; A0A0G2JPR0; A0A140TA29; P0C0L5	F5GXS0; A0A0G2JL54; A0A140TA32; A0A0G2JPR0; P0C0L4; A0A140TA29; P0C0L5; A0A140TA44; A0A140TA49	0	2	0.6229	0	1	1	1242.15	2483.3	2483.3	0.88	0.0011	HCD (High Energy Collision Dissociation)	MS2	0	0.3	55.5	106.145	62983	11082018_Man_TMT_Rxn2_Fr6.raw	F2.6			1489.39				No Quan Labels		FALSE				2.36	0	1.565e-05
FALSE	High	Sequest HT (A8)	Unambiguous	[R].sLDLDSIIAEVk.[A]	N-Term(TMT6plex); K12(TMT6plex)	1	1	P04264	P04264	0	2	0.6564	0	1	1	881.026	1761.05	1761.04	2.41	0.00212	HCD (High Energy Collision Dissociation)	MS2	0	29.3	55.5	106.159	62993	11082018_Man_TMT_Rxn2_Fr6.raw	F2.6	40739.7	16892.2	72172.2	14743.8	14638.5	14031.4			FALSE				3.26	0	1.612e-08
FALSE	High	Sequest HT (A8)	Unambiguous	[K].vSFLSALEEYTk.[K]	N-Term(TMT6plex); K12(TMT6plex)	1	2	P02647	P02647; F8W696	0	2	0.7759	0	1	1	923.024	1845.04	1845.04	0.23	0.00022	HCD (High Energy Collision Dissociation)	MS2	3.52326	65.3	11.295	106.2	63022	11082018_Man_TMT_Rxn2_Fr6.raw	F2.6	158279	563904	698538	275665	116448	129738			FALSE				4.06	0	5.018e-10
FALSE	High	Sequest HT (A8)	Unambiguous	[R].VPSYTLILPSLELPVLHVPR.[N]		1	1	P04114	P04114	0	3	0.4523	0	1	1	748.443	2243.32	2243.32	-0.23	-0.00017	HCD (High Energy Collision Dissociation)	MS2	9.79357	3.9	14.396	106.341	63119	11082018_Man_TMT_Rxn2_Fr6.raw	F2.6	7445.52	12958.3	53945.6	5013.49	7625.55		No Quan Labels		FALSE				2.83	0	2.211e-05
FALSE	High	Sequest HT (A8)	Unambiguous	[R].TTIEkPVWLGFLGPIIk.[A]	K5(TMT6plex); K17(TMT6plex)	1	3	P00450	E9PFZ2; P00450; D6RE86	0	4	0.0463	0	1	1	593.37	2370.46	2370.46	0.57	0.00034	HCD (High Energy Collision Dissociation)	MS2	11.528	24.6	11.716	106.203	63023	11082018_Man_TMT_Rxn2_Fr6.raw	F2.6	105355	62974.7	299211	74031.7	85965.1	68589.7			FALSE				3.67	0	6.26e-06
FALSE	High	Sequest HT (A8)	Unambiguous	[R].sLDLDSIIAEVk.[A]	N-Term(TMT6plex); K12(TMT6plex)	1	1	P04264	P04264	0	3	0.5524	0	1	1	587.685	1761.04	1761.04	0.39	0.00023	HCD (High Energy Collision Dissociation)	MS2	0	22.9	17.783	106.212	63030	11082018_Man_TMT_Rxn2_Fr6.raw	F2.6	113022	35228.9	232333	29663.1	8910.75	6551.3			FALSE				2.48	0	0.0001712
FALSE	High	Sequest HT (A8)	Unambiguous	[R].fGSYcPTTcGIADFLSTYQTk.[V]	N-Term(TMT6plex); C5(Carbamidomethyl); C9(Carbamidomethyl); K21(TMT6plex)	1	3	P02679	C9JEU5; P02679; C9JC84	0	3	0.66	0	1	1	959.142	2875.41	2875.4	2.49	0.00239	HCD (High Energy Collision Dissociation)	MS2	14.3662	9.5	55.5	106.249	63055	11082018_Man_TMT_Rxn2_Fr6.raw	F2.6	6922.55	13369.1	24796.1	3552.89	1862.36	6115.27			FALSE				3	0	3.286e-05
FALSE	High	Sequest HT (A8)	Unambiguous	[K].sDVGFLPPFPTLDPEEk.[C]	N-Term(TMT6plex); K17(TMT6plex)	1	1	P43652	P43652	0	3	0.5403	0	1	1	782.76	2346.27	2346.26	1.43	0.00112	HCD (High Energy Collision Dissociation)	MS2	0	12.6	9.306	106.26	63063	11082018_Man_TMT_Rxn2_Fr6.raw	F2.6	73067.1	65003.8	161739	51045.4	63566.8	52845.4			FALSE				2.98	0	2.93e-07
FALSE	High	Sequest HT (A8)	Unambiguous	[K].aTFQTPDFIVPLTDLR.[I]	N-Term(TMT6plex)	1	1	P04114	P04114	0	2	0.692	0	1	1	1032.07	2063.14	2063.14	0.27	0.00028	HCD (High Energy Collision Dissociation)	MS2	0	7.7	55.5	106.266	63067	11082018_Man_TMT_Rxn2_Fr6.raw	F2.6	9159.85	3248.92	27139.1	3164.38	1754.5				FALSE				2.37	0	0.0001027
FALSE	High	Sequest HT (A8)	Selected	[K].aTFQTPDFIVPLTDLR.[I]	N-Term(TMT6plex)	1	1	P04114	P04114	0	3	0.4525	0	1	1	688.381	2063.13	2063.14	-4.55	-0.00313	HCD (High Energy Collision Dissociation)	MS2	15.5852	16	55.5	106.289	63082	11082018_Man_TMT_Rxn2_Fr6.raw	F2.6	19937.9	14508.2	30123.6	12561.9	9729.57	9646.3			FALSE				3.05	0	0.0003976
FALSE	High	Sequest HT (A8)	Unambiguous	[K].DLYSGLIGPLIVcR.[R]	C13(Carbamidomethyl)	1	4	P00450	E9PFZ2; H7C5R1; P00450; H7C5N5	0	3	0.7105	0	1	1	525.958	1575.86	1575.86	1.19	0.00063	HCD (High Energy Collision Dissociation)	MS2	46.1771	3.8	55.5	106.295	63087	11082018_Man_TMT_Rxn2_Fr6.raw	F2.6	1842.46	2812.01	11875.7	2548.53	1706.49	1843.65	No Quan Labels		FALSE				2.66	0	8.747e-05
FALSE	High	Sequest HT (A8)	Unambiguous	[R].tTIEKPVWLGFLGPIIk.[A]	N-Term(TMT6plex); K17(TMT6plex)	1	3	P00450	E9PFZ2; P00450; D6RE86	0	4		0.0463	2	2	593.37	2370.46	2370.46	0.57	0.00034	HCD (High Energy Collision Dissociation)	MS2	11.528	24.6	11.716	106.203	63023	11082018_Man_TMT_Rxn2_Fr6.raw	F2.6	105355	62974.7	299211	74031.7	85965.1	68589.7			FALSE				3.5	0	1.534e-05
FALSE	High	Sequest HT (A8)	Selected	[R].QLTSGPNQEQVSPLTLLk.[L]	K18(TMT6plex)	1	3	P08697	P08697; C9JPV4; C9JMH6	0	2	0.6933	0	1	1	1091.61	2182.22	2182.23	-4.36	-0.00476	HCD (High Energy Collision Dissociation)	MS2	31.2619	6.3	54	107.281	63757	11082018_Man_TMT_Rxn2_Fr6.raw	F2.6	2883.76	14504	9125.93	6628.8	3272.38	2979.5			FALSE				2.25	0	0.0003423
FALSE	High	Sequest HT (A8)	Unambiguous	[K].eQLQDMGLVDLFSPEk.[S]	N-Term(TMT6plex); K16(TMT6plex)	1	1	P01008	P01008	0	3	0.6636	0	1	1	769.749	2307.23	2307.23	1.26	0.00097	HCD (High Energy Collision Dissociation)	MS2	0	10.5	55.5	107.355	63808	11082018_Man_TMT_Rxn2_Fr6.raw	F2.6	9361.77	11953.7	21329.1	8985.03	7861.66	3862.34			FALSE				2.2	0	5.709e-05
FALSE	High	Sequest HT (A8)	Unambiguous	[R].TTIEkPVWLGFLGPIIk.[A]	K5(TMT6plex); K17(TMT6plex)	1	3	P00450	E9PFZ2; P00450; D6RE86	0	3	0.0337	0	1	1	790.824	2370.46	2370.46	0.88	0.0007	HCD (High Energy Collision Dissociation)	MS2	11.0148	25.8	55.5	107.397	63837	11082018_Man_TMT_Rxn2_Fr6.raw	F2.6	19458.9	29622.4	54910	19431.6	11940	17679.8			FALSE				3.56	0	4.547e-06
FALSE	High	Sequest HT (A8)	Unambiguous	[K].gFEPTLEALFGk.[Q]	N-Term(TMT6plex); K12(TMT6plex)	1	2	P04114	A8MUN2; P04114	0	3	0.6042	0	1	1	589.675	1767.01	1767.01	0.4	0.00023	HCD (High Energy Collision Dissociation)	MS2	6.86334	15.4	2.814	108.554	64616	11082018_Man_TMT_Rxn2_Fr6.raw	F2.6	171148	71903.2	1.36199e+06	111210	38634.8	34408.1			FALSE				2.83	0	0.0001712
FALSE	High	Sequest HT (A8)	Unambiguous	[K].gFEPTLEALFGk.[Q]	N-Term(TMT6plex); K12(TMT6plex)	1	2	P04114	A8MUN2; P04114	0	2	0.7335	0	1	1	884.008	1767.01	1767.01	0.23	0.00021	HCD (High Energy Collision Dissociation)	MS2	4.10516	142.3	55.5	108.556	64617	11082018_Man_TMT_Rxn2_Fr6.raw	F2.6	107483	54935.9	555489	89752.9	26641.9	23283.6			FALSE				4.54	0	2.839e-10
FALSE	High	Sequest HT (A8)	Unambiguous	[R].VAGLLEDTFPGLLGLR.[V]		1	1	P35858	P35858	0	2	0.6255	0	1	1	835.977	1670.95	1670.95	0.01	1e-05	HCD (High Energy Collision Dissociation)	MS2	5.53827	11.7	55.5	108.563	64622	11082018_Man_TMT_Rxn2_Fr6.raw	F2.6	12500.4	10914.8	17349.8	15560.5	6541.37	7825.26	No Quan Labels		FALSE				2.43	0.000308	0.002051
FALSE	High	Sequest HT (A8)	Unambiguous	[R].VAGLLEDTFPGLLGLR.[V]		1	1	P35858	P35858	0	2	0.6879	0	1	1	835.978	1670.95	1670.95	0.38	0.00032	HCD (High Energy Collision Dissociation)	MS2	12.8549	5.3	20.815	108.589	64641	11082018_Man_TMT_Rxn2_Fr6.raw	F2.6	10363	7364.88	29506.5	25325.7	3632.52	8626.46	No Quan Labels		FALSE				3.14	0	2.609e-06
FALSE	High	Sequest HT (A8)	Unambiguous	[R].lDTLAQEVALLk.[E]	N-Term(TMT6plex); K12(TMT6plex)	1	2	P05452	E9PHK0; P05452	0	2	0.4899	0	1	1	886.554	1772.1	1772.09	4.18	0.00371	HCD (High Energy Collision Dissociation)	MS2	17.5318	25.7	55.5	108.605	64652	11082018_Man_TMT_Rxn2_Fr6.raw	F2.6	31562.2	18992.4	50303.4	29950.5	9970.74	10942.8			FALSE				3.47	0	1.55e-06
FALSE	High	Sequest HT (A8)	Selected	[K].gVDEATIIDILTk.[R]	N-Term(TMT6plex); K13(TMT6plex)	1	3	P04083	Q5T3N0; Q5T3N1; P04083	0	3	0.5622	0	1	1	616.036	1846.09	1846.09	-0.09	-5e-05	HCD (High Energy Collision Dissociation)	MS2	69.5014	21.4	55.5	108.706	64723	11082018_Man_TMT_Rxn2_Fr6.raw	F2.6	37651.2	17858.2	25871.9	23449	7719.24	14646.4			FALSE				2.49	0	0.000195
FALSE	High	Sequest HT (A8)	Unambiguous	[R].DFALLSLQVPLk.[D]	K12(TMT6plex)	4	9	A0A140TA32; A0A0G2JPR0; A0A140TA29; P0C0L5	F5GXS0; A0A0G2JL54; A0A140TA32; A0A0G2JPR0; P0C0L4; A0A140TA29; P0C0L5; A0A140TA44; A0A140TA49	0	2	0.743	0	1	1	786.982	1572.96	1572.96	0.74	0.00058	HCD (High Energy Collision Dissociation)	MS2	29.4696	22.5	55.5	108.527	64596	11082018_Man_TMT_Rxn2_Fr6.raw	F2.6	18629.8	18126	44879.5	26353.9	11946.1	12870.1			FALSE				2.14	0	0.0001032
FALSE	High	Sequest HT (A8)	Unambiguous	[R].lVLLNAIYLSAk.[W]	N-Term(TMT6plex); K12(TMT6plex)	1	2	P05155	H9KV48; P05155	0	2	0.7706	0	1	1	888.574	1776.14	1776.14	0.43	0.00039	HCD (High Energy Collision Dissociation)	MS2	50.6588	17.3	55.5	108.778	64773	11082018_Man_TMT_Rxn2_Fr6.raw	F2.6	15703.3	18039.4	28951.3	17284.7	10914.3	12869.3			FALSE				2.31	0	5.788e-06
FALSE	High	Sequest HT (A8)	Unambiguous	[R].tTIEkPVWLGFLGPIIk.[A]	N-Term(TMT6plex); K5(TMT6plex); K17(TMT6plex)	1	3	P00450	E9PFZ2; P00450; D6RE86	0	3	0.7668	0	1	1	867.211	2599.62	2599.62	-0.22	-0.00019	HCD (High Energy Collision Dissociation)	MS2	0	45.5	14.236	108.861	64828	11082018_Man_TMT_Rxn2_Fr6.raw	F2.6	165432	90619.4	410516	126645	108982	127243			FALSE				5.06	0	1.412e-12
FALSE	High	Sequest HT (A8)	Unambiguous	[R].tTIEkPVWLGFLGPIIk.[A]	N-Term(TMT6plex); K5(TMT6plex); K17(TMT6plex)	1	3	P00450	E9PFZ2; P00450; D6RE86	0	4	0.6178	0	1	1	650.66	2599.62	2599.62	-0.49	-0.00032	HCD (High Energy Collision Dissociation)	MS2	0	44.4	52.929	108.863	64829	11082018_Man_TMT_Rxn2_Fr6.raw	F2.6	39634.7	23992.3	118804	34448.3	33695.9	32635.1			FALSE				4.37	0	3.154e-08
FALSE	High	Sequest HT (A8)	Unambiguous	[R].dSSTWLTAFVLk.[V]	N-Term(TMT6plex); K12(TMT6plex)	2	5	A0A140TA32; A0A0G2JPR0	A0A140TA32; A0A0G2JPR0; P0C0L4; A0A140TA44; A0A140TA49	0	2	0.7968	0	1	1	913.528	1826.05	1826.05	1.35	0.00123	HCD (High Energy Collision Dissociation)	MS2	0	21.8	55.5	108.891	64847	11082018_Man_TMT_Rxn2_Fr6.raw	F2.6	14774	20305	61940	21114.1	3797.27	8877.29			FALSE				3.1	0	9.447e-08
FALSE	High	Sequest HT (A8)	Unambiguous	[R].lVLLNAIYLSAk.[W]	N-Term(TMT6plex); K12(TMT6plex)	1	2	P05155	H9KV48; P05155	0	3	0.8198	0	1	1	592.718	1776.14	1776.14	-0.88	-0.00052	HCD (High Energy Collision Dissociation)	MS2	22.3399	28.1	51.884	108.929	64871	11082018_Man_TMT_Rxn2_Fr6.raw	F2.6	29427.6	35963.2	57364.8	20174.2	14016.2	17076.6			FALSE				2.83	0	1.37e-05
FALSE	High	Sequest HT (A8)	Selected	[R].dSSTWLTAFVLk.[V]	N-Term(TMT6plex); K12(TMT6plex)	2	5	A0A140TA32; A0A0G2JPR0	A0A140TA32; A0A0G2JPR0; P0C0L4; A0A140TA44; A0A140TA49	0	3	0.727	0	1	1	609.353	1826.04	1826.05	-1.37	-0.00083	HCD (High Energy Collision Dissociation)	MS2	0	14.8	28.083	108.941	64878	11082018_Man_TMT_Rxn2_Fr6.raw	F2.6	21181.7	26123.1	93348.6	26513.7	4616.06	5918.46			FALSE				2.82	0	3.203e-05
FALSE	High	Sequest HT (A8)	Unambiguous	[R].vLLLTTEVFRk.[Q]	N-Term(TMT6plex); K11(TMT6plex)	1	1	Q86XS5	Q86XS5	1	2	0.1726	0	1	1	889.07	1777.13	1777.14	-1.5	-0.00133	HCD (High Energy Collision Dissociation)	MS2	0	32.5	55.5	108.951	64884	11082018_Man_TMT_Rxn2_Fr6.raw	F2.6	25090.2	43540.5	60618.7	24851.3	16524.4	23133.7			FALSE				1.97	0.04919	0.3791
FALSE	High	Sequest HT (A8)	Unambiguous	[R].dIcNDVLSLLEk.[F]	N-Term(TMT6plex); C3(Carbamidomethyl); K12(TMT6plex)	1	4	E7EX29	P63104; B0AZS6; E7EX29; E7ESK7	0	3	0.6353	0	1	1	626.354	1877.05	1877.05	0.85	0.00053	HCD (High Energy Collision Dissociation)	MS2	31.7114	22	55.5	108.858	64826	11082018_Man_TMT_Rxn2_Fr6.raw	F2.6	16065.1	13187.8	61051.6	25385.5	6190.66	7922.48			FALSE				2.55	0	3.34e-05
FALSE	High	Sequest HT (A8)	Selected	[R].gYVIIkPLVWV.[-]	N-Term(TMT6plex); K6(TMT6plex)	1	1	P02743	P02743	0	3	0.6909	0	1	1	582.376	1745.11	1745.11	0.32	0.00018	HCD (High Energy Collision Dissociation)	MS2	0	18.1	55.5	108.518	64590	11082018_Man_TMT_Rxn2_Fr6.raw	F2.6	13099.8	12156.3	20380.9	11611.2	23944.8	28352.8			FALSE				2.2	0.0009272	0.003848
FALSE	High	Sequest HT (A8)	Selected	[R].lWWLDLk.[S]	N-Term(TMT6plex); K7(TMT6plex)	1	1	P02790	P02790	0	2	0.476	0	1	1	716.442	1431.88	1431.88	0.49	0.00035	HCD (High Energy Collision Dissociation)	MS2	7.80804	29.6	3.669	108.468	64555	11082018_Man_TMT_Rxn2_Fr6.raw	F2.6	487364	307946	1.21718e+06	378304	150881	152524			FALSE				2.29	0.000188	0.001172
FALSE	High	Sequest HT (A8)	Unambiguous	[K].gFGGLTGQIVAALSTAk.[Y]	N-Term(TMT6plex); K17(TMT6plex)	1	2	Q92954	Q92954; A0A0U1RR20	0	3	0.6857	0	1	1	683.743	2049.21	2049.21	1.66	0.00113	HCD (High Energy Collision Dissociation)	MS2	36.7912	10.8	27.214	108.406	64515	11082018_Man_TMT_Rxn2_Fr6.raw	F2.6	20450.6	22425.5	41485.2	30780.7	5145.57	14305.5			FALSE				2.45	0	8.765e-06
FALSE	High	Sequest HT (A8)	Unambiguous	[R].tTIEKPVWLGFLGPIIk.[A]	N-Term(TMT6plex); K17(TMT6plex)	1	3	P00450	E9PFZ2; P00450; D6RE86	0	3		0.0337	2	2	790.824	2370.46	2370.46	0.88	0.0007	HCD (High Energy Collision Dissociation)	MS2	11.0148	25.8	55.5	107.397	63837	11082018_Man_TMT_Rxn2_Fr6.raw	F2.6	19458.9	29622.4	54910	19431.6	11940	17679.8			FALSE				3.44	0	7.367e-06
FALSE	High	Sequest HT (A8)	Unambiguous	[K].DSPVLIDFFEDTER.[Y]		1	1	P04196	P04196	0	2	0.7398	0	1	1	841.896	1682.78	1682.79	-3.74	-0.00315	HCD (High Energy Collision Dissociation)	MS2	22.1845	7.5	55.5	107.439	63866	11082018_Man_TMT_Rxn2_Fr6.raw	F2.6	3076.28	10523.7	15848.3	8079.74	2850.09	5766.69	No Quan Labels		FALSE				2.46	0	9.786e-05
FALSE	High	Sequest HT (A8)	Unambiguous	[K].vSFLSALEEYTk.[K]	N-Term(TMT6plex); K12(TMT6plex)	1	2	P02647	P02647; F8W696	0	3	0.6537	0	1	1	615.684	1845.04	1845.04	-1.82	-0.00112	HCD (High Energy Collision Dissociation)	MS2	7.87532	24.8	55.5	107.486	63900	11082018_Man_TMT_Rxn2_Fr6.raw	F2.6	9529.7	64532.8	32202.2	20145.5	3198.25	13733.5			FALSE				2.57	0.0002692	0.00146
FALSE	High	Sequest HT (A8)	Unambiguous	[K].gTEAAGAmFLEAIPMSIPPEVk.[F]	N-Term(TMT6plex); M8(Oxidation); K22(TMT6plex)	2	2	A0A024R6I7; P01009	A0A024R6I7; P01009	0	4	0.4042	0	1	1	684.122	2733.47	2733.46	2.38	0.00163	HCD (High Energy Collision Dissociation)	MS2	11.034	14.3	55.5	107.535	63934	11082018_Man_TMT_Rxn2_Fr6.raw	F2.6	15322.1	12223.8	24750.4	15242.2	7026.91	9074.57			FALSE				3.81	0	3.174e-08
FALSE	High	Sequest HT (A8)	Unambiguous	[K].DSPVLIDFFEDTER.[Y]		1	1	P04196	P04196	0	3	0.4913	0	1	1	561.601	1682.79	1682.79	-0.85	-0.00047	HCD (High Energy Collision Dissociation)	MS2	52.5031	6.4	55.5	107.644	64007	11082018_Man_TMT_Rxn2_Fr6.raw	F2.6	6211.15	8660.28	12751.3	6195.68	1844.2	2104.12	No Quan Labels		FALSE				2.3	0	0.0003355
FALSE	High	Sequest HT (A8)	Unambiguous	[K].gTEAAGAmFLEAIPMSIPPEVk.[F]	N-Term(TMT6plex); M8(Oxidation); K22(TMT6plex)	2	2	A0A024R6I7; P01009	A0A024R6I7; P01009	0	3	0.4457	0	1	1	911.822	2733.45	2733.46	-3.17	-0.00289	HCD (High Energy Collision Dissociation)	MS2	0	13.9	54	107.841	64136	11082018_Man_TMT_Rxn2_Fr6.raw	F2.6	14683.6	16614	24565.6	15786.8	3138.63	9910.4			FALSE				3.59	0	9.18e-09
FALSE	High	Sequest HT (A8)	Selected	[K].gFEPTLEALFGk.[Q]	N-Term(TMT6plex); K12(TMT6plex)	1	2	P04114	A8MUN2; P04114	0	3	0.5822	0	1	1	589.675	1767.01	1767.01	0.09	5e-05	HCD (High Energy Collision Dissociation)	MS2	0	32.3	55.5	107.864	64150	11082018_Man_TMT_Rxn2_Fr6.raw	F2.6	23662.3	17634.3	113822	18785.4	9028.83	8680.06			FALSE				3.04	0	2.318e-05
FALSE	High	Sequest HT (A8)	Unambiguous	[K].gFEPTLEALFGk.[Q]	N-Term(TMT6plex); K12(TMT6plex)	1	2	P04114	A8MUN2; P04114	0	2	0.7072	0	1	1	884.009	1767.01	1767.01	1.2	0.00106	HCD (High Energy Collision Dissociation)	MS2	31.1256	34	55.5	107.876	64158	11082018_Man_TMT_Rxn2_Fr6.raw	F2.6	32165.5	26678.5	85572.5	31763.3	13171.6	12627.6			FALSE				2.22	0	8.164e-05
FALSE	High	Sequest HT (A8)	Selected	[K].dIASGLIGPLIIck.[K]	N-Term(TMT6plex); C13(Carbamidomethyl); K14(TMT6plex)	1	2	P00450	E9PFZ2; P00450	0	3	0.5789	0	1	1	643.394	1928.17	1928.17	1.51	0.00097	HCD (High Energy Collision Dissociation)	MS2	100	26.6	55.5	108.018	64251	11082018_Man_TMT_Rxn2_Fr6.raw	F2.6	30278.8	15377.4	60436.8	33687.7	6927.77	15678.3			FALSE				3.04	0	9.214e-05
FALSE	High	Sequest HT (A8)	Unambiguous	[R].tTIEkPVWLGFLGPIIk.[A]	N-Term(TMT6plex); K5(TMT6plex); K17(TMT6plex)	1	3	P00450	E9PFZ2; P00450; D6RE86	0	3	0.764	0	1	1	867.212	2599.62	2599.62	0.55	0.00048	HCD (High Energy Collision Dissociation)	MS2	15.0082	73.9	55.5	108.186	64364	11082018_Man_TMT_Rxn2_Fr6.raw	F2.6	71693.9	42961.5	171703	53594.2	42398.6	53418.9			FALSE				5.34	0	3.684e-12
FALSE	High	Sequest HT (A8)	Unambiguous	[R].tTIEkPVWLGFLGPIIk.[A]	N-Term(TMT6plex); K5(TMT6plex); K17(TMT6plex)	1	3	P00450	E9PFZ2; P00450; D6RE86	0	4	0.6099	0	1	1	650.66	2599.62	2599.62	-0.58	-0.00038	HCD (High Energy Collision Dissociation)	MS2	25.7656	29.2	55.5	108.19	64367	11082018_Man_TMT_Rxn2_Fr6.raw	F2.6	26907.6	16836.5	68968.5	23592	20939.2	20080.8			FALSE				4.05	0	3.67e-07
FALSE	High	Sequest HT (A8)	Unambiguous	[R].dSSTWLTAFVLk.[V]	N-Term(TMT6plex); K12(TMT6plex)	2	5	A0A140TA32; A0A0G2JPR0	A0A140TA32; A0A0G2JPR0; P0C0L4; A0A140TA44; A0A140TA49	0	2	0.717	0	1	1	913.531	1826.05	1826.05	4.69	0.00428	HCD (High Energy Collision Dissociation)	MS2	0	23.1	55.5	108.213	64383	11082018_Man_TMT_Rxn2_Fr6.raw	F2.6	17435.9	23486.3	69745.7	18000.4	7450.38	2847.57			FALSE				3.18	0	5.562e-08
FALSE	High	Sequest HT (A8)	Selected	[R].dSSTWLTAFVLk.[V]	N-Term(TMT6plex); K12(TMT6plex)	2	5	A0A140TA32; A0A0G2JPR0	A0A140TA32; A0A0G2JPR0; P0C0L4; A0A140TA44; A0A140TA49	0	3	0.7452	0	1	1	609.353	1826.04	1826.05	-0.86	-0.00053	HCD (High Energy Collision Dissociation)	MS2	20.0823	40	53.054	108.25	64409	11082018_Man_TMT_Rxn2_Fr6.raw	F2.6	36151.1	33303.1	132509	31472.4	9340.47	8260.77			FALSE				3.65	0	4.235e-06
FALSE	High	Sequest HT (A8)	Unambiguous	[R].sLFTDLEAENDVLHcVAFAVPk.[S]	N-Term(TMT6plex); C15(Carbamidomethyl); K22(TMT6plex)	1	2	P01023	P01023; F8W7L3	0	3	0.6616	0	1	1	978.521	2933.55	2933.55	0.4	0.00039	HCD (High Energy Collision Dissociation)	MS2	32.9801	10.7	54	108.296	64442	11082018_Man_TMT_Rxn2_Fr6.raw	F2.6	8102.28	7321.65	29510.2	16047.3	2241.97	2415.4			FALSE				3.31	0	3.954e-09
FALSE	High	Sequest HT (A8)	Unambiguous	[R].sLFTDLEAENDVLHcVAFAVPk.[S]	N-Term(TMT6plex); C15(Carbamidomethyl); K22(TMT6plex)	1	2	P01023	P01023; F8W7L3	0	4	0.5465	0	1	1	734.143	2933.55	2933.55	0.31	0.00023	HCD (High Energy Collision Dissociation)	MS2	0	12.4	55.5	108.311	64451	11082018_Man_TMT_Rxn2_Fr6.raw	F2.6	9432.35	9678.32	31681.2	13281.9	2884.84	7922.78			FALSE				3.55	0	4.24e-07
FALSE	High	Sequest HT (A8)	Unambiguous	[K].lNLVATPLFLkPGIPYPIk.[V]	N-Term(TMT6plex); K11(TMT6plex); K19(TMT6plex)	1	1	P01031	P01031	0	3	0.9269	0	1	1	927.929	2781.77	2781.76	3.8	0.00353	HCD (High Energy Collision Dissociation)	MS2	0	23.1	54	106.085	62944	11082018_Man_TMT_Rxn2_Fr6.raw	F2.6	18309.1	8294.37	98712.7	10728.4		2811.76			FALSE				3.83	0	6.532e-07
FALSE	High	Sequest HT (A8)	Unambiguous	[R].sLFTDLEAENDVLHcVAFAVPk.[S]	N-Term(TMT6plex); C15(Carbamidomethyl); K22(TMT6plex)	1	2	P01023	P01023; F8W7L3	0	3	0.6875	0	1	1	978.521	2933.55	2933.55	0.15	0.00014	HCD (High Energy Collision Dissociation)	MS2	0	10.4	54	108.981	64903	11082018_Man_TMT_Rxn2_Fr6.raw	F2.6	7670.69	4096.88	37254.1	8712.58	4022.26	3567.09			FALSE				4.16	0	2.816e-09
FALSE	High	Sequest HT (A8)	Unambiguous	[R].dFALLSLQVPLk.[D]	N-Term(TMT6plex); K12(TMT6plex)	4	9	A0A140TA32; A0A0G2JPR0; A0A140TA29; P0C0L5	F5GXS0; A0A0G2JL54; A0A140TA32; A0A0G2JPR0; P0C0L4; A0A140TA29; P0C0L5; A0A140TA44; A0A140TA49	0	2	0.6783	0	1	1	901.564	1802.12	1802.12	0.55	0.0005	HCD (High Energy Collision Dissociation)	MS2	33.8067	30.6	39.44	106.076	62938	11082018_Man_TMT_Rxn2_Fr6.raw	F2.6	38980.9	26114.6	96054	48946.9	11355.3	28763.1			FALSE				2.86	0	2.706e-06
FALSE	High	Sequest HT (A8)	Unambiguous	[R].tTIEKPVWLGFLGPIIk.[A]	N-Term(TMT6plex); K17(TMT6plex)	1	3	P00450	E9PFZ2; P00450; D6RE86	0	3		0.032	2	2	790.823	2370.45	2370.46	-1.28	-0.00101	HCD (High Energy Collision Dissociation)	MS2	0	23.8	0.494	106.034	62910	11082018_Man_TMT_Rxn2_Fr6.raw	F2.6	2.60583e+06	1.46369e+06	6929993	1.67194e+06	1.88504e+06	1787673			FALSE				3.33	0	8.589e-07
FALSE	High	Sequest HT (A8)	Unambiguous	[R].dVWGIEGPIDAAFTR.[I]	N-Term(TMT6plex)	1	1	P04004	P04004	0	3	0.6321	0	1	1	626.001	1875.99	1875.98	3.62	0.00226	HCD (High Energy Collision Dissociation)	MS2	17.151	19.3	55.5	104.444	61820	11082018_Man_TMT_Rxn2_Fr6.raw	F2.6	15177.3	13303.4	42000.7	21684.9	9484.06	13132.8			FALSE				2.99	0	1.967e-05
FALSE	High	Sequest HT (A8)	Unambiguous	[K].gTEAAGAMFLEAIPmSIPPEVk.[F]	N-Term(TMT6plex); M15(Oxidation); K22(TMT6plex)	2	2	A0A024R6I7; P01009	A0A024R6I7; P01009	0	4	0.4342	0	1	1	684.121	2733.46	2733.46	0.33	0.00022	HCD (High Energy Collision Dissociation)	MS2	3.50698	10.3	5.299	104.48	61845	11082018_Man_TMT_Rxn2_Fr6.raw	F2.6	125766	109790	218344	75988.6	35947	81320.1			FALSE				5.09	0	1.205e-10
FALSE	High	Sequest HT (A8)	Unambiguous	[R].lLNLDGTcADSYSFVFSR.[D]	N-Term(TMT6plex); C8(Carbamidomethyl)	1	2	P02753	Q5VY30; P02753	0	3	0.6601	0	1	1	765.377	2294.12	2294.13	-7.13	-0.00546	HCD (High Energy Collision Dissociation)	MS2	0	12.2	55.5	104.499	61858	11082018_Man_TMT_Rxn2_Fr6.raw	F2.6	9838.25	10513.9	28000	13336.8	7176.42	6533.93			FALSE				3.03	0	2.946e-05
FALSE	High	Sequest HT (A8)	Selected	[R].LPYTIITTPPLkDFSLWEk.[T]	K12(TMT6plex); K19(TMT6plex)	1	1	P04114	P04114	1	3	0.53	0	1	1	907.531	2720.58	2720.57	4.09	0.00371	HCD (High Energy Collision Dissociation)	MS2	4.41997	30.4	55.5	104.513	61868	11082018_Man_TMT_Rxn2_Fr6.raw	F2.6	16959.2	23457	97578.2	19997.3	10791.7	8947.77			FALSE				3.17	0	6.251e-05
FALSE	High	Sequest HT (A8)	Unambiguous	[K].HVEDVPAFQALGSLNDLQFFR.[Y]		2	3	P25311; H7BZJ8	P25311; C9JEV0; H7BZJ8	0	3	0.7184	0	1	1	801.743	2403.21	2403.21	2.14	0.00171	HCD (High Energy Collision Dissociation)	MS2	21.1588	9.2	55.5	104.606	61932	11082018_Man_TMT_Rxn2_Fr6.raw	F2.6	8376.94	10003.7	15581.7	11011.4	6980.49	3146.8	No Quan Labels		FALSE				2.77	0	5.829e-06
FALSE	High	Sequest HT (A8)	Unambiguous	[K].ITPNLAEFAFSLYR.[Q]		2	7	A0A024R6I7; P01009	G3V387; G3V544; A0A024R6I7; A0A0G2JRN3; P01009; G3V5R8; A0A0B4J278	0	2	0.6198	0	1	1	821.435	1641.86	1641.86	-0.08	-7e-05	HCD (High Energy Collision Dissociation)	MS2	0.282149		0.971	104.673	61977	11082018_Man_TMT_Rxn2_Fr6.raw	F2.6							No Quan Labels		FALSE				2.42	0	8.681e-07
FALSE	High	Sequest HT (A8)	Unambiguous	[R].lLNLDGTcADSYSFVFSR.[D]	N-Term(TMT6plex); C8(Carbamidomethyl)	1	2	P02753	Q5VY30; P02753	0	3	0.6336	0	1	1	765.385	2294.14	2294.13	3.96	0.00303	HCD (High Energy Collision Dissociation)	MS2	62.5215	16.4	55.5	104.441	61818	11082018_Man_TMT_Rxn2_Fr6.raw	F2.6	10113.5	17873	32221.3	14011.1	10706.1	11968.4			FALSE				2.92	0	1.164e-06
FALSE	High	Sequest HT (A8)	Unambiguous	[R].gPEEEHLGILGPVIWAEVGDTIR.[V]	N-Term(TMT6plex)	1	3	P00450	E9PFZ2; H7C5R1; P00450	0	3	0.6967	0	1	1	906.157	2716.46	2716.45	2.48	0.00225	HCD (High Energy Collision Dissociation)	MS2	9.80843	12.3	54	104.685	61985	11082018_Man_TMT_Rxn2_Fr6.raw	F2.6	10201	9916.19	30733.3	12694.7	3266.44	7740.99			FALSE				3.66	0	2.457e-08
FALSE	High	Sequest HT (A8)	Unambiguous	[R].fFESFGDLSTPDAVMGNPk.[V]	N-Term(TMT6plex); K19(TMT6plex)	1	2	P68871	F8W6P5; P68871	0	3	0.4307	0	1	1	839.761	2517.27	2517.27	-2.61	-0.00219	HCD (High Energy Collision Dissociation)	MS2	0	44.8	35.037	104.715	62006	11082018_Man_TMT_Rxn2_Fr6.raw	F2.6	23382.6	25637.8	84831.8	17540.1	148101	118742			FALSE				4.76	0	1.943e-08
FALSE	High	Sequest HT (A8)	Unambiguous	[K].ITPNLAEFAFSLYR.[Q]		2	7	A0A024R6I7; P01009	G3V387; G3V544; A0A024R6I7; A0A0G2JRN3; P01009; G3V5R8; A0A0B4J278	0	3	0.4942	0	1	1	547.959	1641.86	1641.86	-0.01	-1e-05	HCD (High Energy Collision Dissociation)	MS2	0		2.216	104.744	62027	11082018_Man_TMT_Rxn2_Fr6.raw	F2.6							No Quan Labels		FALSE				2.59	0	0.0001269
FALSE	High	Sequest HT (A8)	Unambiguous	[R].aLPFWNEEIVPQIk.[EA]	N-Term(TMT6plex); K14(TMT6plex)	1	3	P18669	Q8N0Y7; P18669; P15259	0	3	0.6597	0	1	1	714.751	2142.24	2142.24	1.39	0.00099	HCD (High Energy Collision Dissociation)	MS2	12.0625	17.3	55.5	104.774	62047	11082018_Man_TMT_Rxn2_Fr6.raw	F2.6	16489.6	15231	26692.1	14500.9	18898.9	15318.1			FALSE				2.88	0	5.152e-06
FALSE	High	Sequest HT (A8)	Unambiguous	[K].dIASGLIGPLIIck.[K]	N-Term(TMT6plex); C13(Carbamidomethyl); K14(TMT6plex)	1	2	P00450	E9PFZ2; P00450	0	3	0.7054	0	1	1	643.396	1928.17	1928.17	3.79	0.00244	HCD (High Energy Collision Dissociation)	MS2	6.11932	9.2	17.223	104.84	62092	11082018_Man_TMT_Rxn2_Fr6.raw	F2.6	23624.7	50378.8	53507.1	20685.4	11027.4	22333.9			FALSE				2.24	0.0002898	0.00177
FALSE	High	Sequest HT (A8)	Selected	[K].VELEVPQLcSFILk.[T]	C9(Carbamidomethyl); K14(TMT6plex)	1	2	P04114	A8MUN2; P04114	0	3	0.5899	0	1	1	635.364	1904.08	1904.08	0.98	0.00062	HCD (High Energy Collision Dissociation)	MS2	5.03753	18.1	13.913	104.891	62128	11082018_Man_TMT_Rxn2_Fr6.raw	F2.6	52850.4	57401.5	214901	48734.4	10336.1	28254			FALSE				2.78	0	5.577e-05
FALSE	High	Sequest HT (A8)	Selected	[K].cTEEGkWSPELPVcAPIIcPPPSIPTFATLR.[V]	N-Term(TMT6plex); C1(Carbamidomethyl); K6(TMT6plex); C14(Carbamidomethyl); C19(Carbamidomethyl)	1	3	P02749	J3QRN2; P02749; J3QLI0	1	4	0.5556	0	1	1	996.275	3982.08	3982.07	2.1	0.00209	HCD (High Energy Collision Dissociation)	MS2	0	1.3	55.5	104.922	62149	11082018_Man_TMT_Rxn2_Fr6.raw	F2.6	1500.23		2496.3		1974.56	1802.72			FALSE				2.43	0.0003785	0.002564
FALSE	High	Sequest HT (A8)	Selected	[K].gFPIkEDFLEQSEQLFGAkPVSLTGk.[Q]	N-Term(TMT6plex); K5(TMT6plex); K19(TMT6plex); K26(TMT6plex)	1	4	P08697	P08697; A0A0G2JPA8; A0A0J9YY65; C9JMH6	1	4	0.6799	0	1	1	946.295	3782.16	3782.16	0.61	0.00058	HCD (High Energy Collision Dissociation)	MS2	57.5938	13.2	55.5	104.702	61997	11082018_Man_TMT_Rxn2_Fr6.raw	F2.6	10877.6	2739.83	44310.5	15497.6	1447.16	1817.53			FALSE				2.78	0	4.054e-05
FALSE	High	Sequest HT (A8)	Unambiguous	[K].VELEVPQLcSFILk.[T]	C9(Carbamidomethyl); K14(TMT6plex)	1	2	P04114	A8MUN2; P04114	0	2	0.7131	0	1	1	952.544	1904.08	1904.08	1.98	0.00189	HCD (High Energy Collision Dissociation)	MS2	0	26	43.635	104.94	62162	11082018_Man_TMT_Rxn2_Fr6.raw	F2.6	20858.6	21922.2	97865.8	28748	7991.4	16572.8			FALSE				3.66	0	2.925e-06
FALSE	High	Sequest HT (A8)	Unambiguous	[K].gTEAAGAMFLEAIPmSIPPEVk.[F]	N-Term(TMT6plex); M15(Oxidation); K22(TMT6plex)	2	2	A0A024R6I7; P01009	A0A024R6I7; P01009	0	3	0.5109	0	1	1	911.825	2733.46	2733.46	0.24	0.00022	HCD (High Energy Collision Dissociation)	MS2	0	16.3	11.144	104.435	61814	11082018_Man_TMT_Rxn2_Fr6.raw	F2.6	98306.9	78553	133779	97222.9	36114.3	37630			FALSE				5.03	0	1.024e-10
FALSE	High	Sequest HT (A8)	Selected	[R].dVWGIEGPIDAAFTR.[I]	N-Term(TMT6plex)	1	1	P04004	P04004	0	3	0.6245	0	1	1	625.997	1875.98	1875.98	-1.36	-0.00085	HCD (High Energy Collision Dissociation)	MS2	25.735	19.1	55.5	104.356	61760	11082018_Man_TMT_Rxn2_Fr6.raw	F2.6	15430.9	15315.8	42964.5	18341.7	11591.3	11855.5			FALSE				2.77	0	2.96e-05
FALSE	High	Sequest HT (A8)	Unambiguous	[K].gTEAAGAMFLEAIPmSIPPEVk.[F]	N-Term(TMT6plex); M15(Oxidation); K22(TMT6plex)	2	2	A0A024R6I7; P01009	A0A024R6I7; P01009	0	4	0.2133	0	1	1	684.12	2733.46	2733.46	-1.37	-0.00094	HCD (High Energy Collision Dissociation)	MS2	39.4516	8.8	11.275	103.784	61366	11082018_Man_TMT_Rxn2_Fr6.raw	F2.6	30072.6	38505.1	120065	42924.1	16064.1	8097.27			FALSE				2.86	0	2.658e-06
FALSE	High	Sequest HT (A8)	Selected	[R].iALGGLLFPASNLR.[L]	N-Term(TMT6plex)	1	5	P04278	B4DYU0; I3L145; P04278; A0A0C4DGN2; I3L1J1	0	3	0.6987	0	1	1	557.676	1671.01	1671.02	-1.19	-0.00066	HCD (High Energy Collision Dissociation)	MS2	35.0139	9.4	55.5	103.798	61376	11082018_Man_TMT_Rxn2_Fr6.raw	F2.6	6040.55	9933.41	19677.5	9430.5	3249.9	6764.85			FALSE				2.29	0.0002898	0.001707
FALSE	High	Sequest HT (A8)	Selected	[R].LPYTIITTPPLkDFSLWEk.[T]	K12(TMT6plex); K19(TMT6plex)	1	1	P04114	P04114	1	3	0.5496	0	1	1	907.533	2720.58	2720.57	5.57	0.00505	HCD (High Energy Collision Dissociation)	MS2	57.4712	15.1	42.407	103.81	61384	11082018_Man_TMT_Rxn2_Fr6.raw	F2.6	16561	16218.3	65418.4	11632.7	3252.16	4020.57			FALSE				2.82	0	8.682e-05
FALSE	High	Sequest HT (A8)	Unambiguous	[K].EQLQDMGLVDLFSPEk.[S]	K16(TMT6plex)	1	1	P01008	P01008	0	3	0.4346	0	1	1	693.361	2078.07	2078.07	1.01	0.0007	HCD (High Energy Collision Dissociation)	MS2	13.3122	24.5	55.5	103.87	61425	11082018_Man_TMT_Rxn2_Fr6.raw	F2.6	20057.1	24794.5	50785.5	25505.1	9970.61	12897.3			FALSE				2.14	0.0009125	0.003814
FALSE	High	Sequest HT (A8)	Selected	[K].qFPILLDFk.[T]	N-Term(TMT6plex); K9(TMT6plex)	1	1	P05546	P05546	0	2	0.6019	0	1	1	789.987	1578.97	1578.97	1.07	0.00084	HCD (High Energy Collision Dissociation)	MS2	48.4437	47.5	55.5	103.919	61458	11082018_Man_TMT_Rxn2_Fr6.raw	F2.6	27431.1	20518.2	175626	37879.9	14827	11729.2			FALSE				2.16	0	0.0002272
FALSE	High	Sequest HT (A8)	Unambiguous	[K].SDVGFLPPFPTLDPEEk.[C]	K17(TMT6plex)	1	1	P43652	P43652	0	2	0.6567	0	1	1	1059.05	2117.1	2117.1	0	0	HCD (High Energy Collision Dissociation)	MS2	2.16539	15.8	44.557	104.014	61525	11082018_Man_TMT_Rxn2_Fr6.raw	F2.6	18066.9	17610.5	50154.3	12068	9536.27	11004.6			FALSE				3	0	1.663e-06
FALSE	High	Sequest HT (A8)	Unambiguous	[K].eIPAWVPFDPAAQITk.[Q]	N-Term(TMT6plex); K16(TMT6plex)	1	2	P25311	P25311; C9JEV0	0	3	0.6463	0	1	1	747.764	2241.28	2241.27	3.44	0.00257	HCD (High Energy Collision Dissociation)	MS2	0	21.8	55.5	104.419	61803	11082018_Man_TMT_Rxn2_Fr6.raw	F2.6	15416.7	22037.2	53762.5	17355.3	7886.47	13815.8			FALSE				3.76	0	1.799e-06
FALSE	High	Sequest HT (A8)	Unambiguous	[R].fFESFGDLSTPDAVMGNPk.[V]	N-Term(TMT6plex); K19(TMT6plex)	1	2	P68871	F8W6P5; P68871	0	3	0.7081	0	1	1	839.766	2517.28	2517.27	3.94	0.0033	HCD (High Energy Collision Dissociation)	MS2	0	14.8	55.5	104.03	61535	11082018_Man_TMT_Rxn2_Fr6.raw	F2.6	8441.38	9592.04	19933.6	12655.1	20936.8	18013.6			FALSE				2.98	0	6.748e-06
FALSE	High	Sequest HT (A8)	Unambiguous	[K].lLDNWDSVTSTFSk.[L]	N-Term(TMT6plex); K14(TMT6plex)	1	2	P02647	P02647; F8W696	0	3	0.6813	0	1	1	691.045	2071.12	2071.11	4.2	0.0029	HCD (High Energy Collision Dissociation)	MS2	9.19846	34.4	55.5	104.094	61580	11082018_Man_TMT_Rxn2_Fr6.raw	F2.6	26728.8	34022.4	76596.7	33344.9	16175.2	15525.2			FALSE				3.42	0	6.446e-06
FALSE	High	Sequest HT (A8)	Unambiguous	[K].lSSWVLLMk.[Y]	N-Term(TMT6plex); K9(TMT6plex)	2	3	A0A024R6I7; P01009	A0A024R6I7; A0A0G2JRN3; P01009	0	2	0.6479	0	1	1	767.975	1534.94	1534.94	0.32	0.00025	HCD (High Energy Collision Dissociation)	MS2	20.8664	50.3	23.168	104.134	61608	11082018_Man_TMT_Rxn2_Fr6.raw	F2.6	108574	131194	221501	94083.7	66429.9	97564.3			FALSE				2.84	0	5.227e-06
FALSE	High	Sequest HT (A8)	Selected	[R].dVWGIEGPIDAAFTR.[I]	N-Term(TMT6plex)	1	1	P04004	P04004	0	2	0.5459	0	1	1	938.498	1875.99	1875.98	4.57	0.00428	HCD (High Energy Collision Dissociation)	MS2	12.9148	15.9	55.5	104.196	61652	11082018_Man_TMT_Rxn2_Fr6.raw	F2.6	13709.7	13957.7	25723.5	19391.4	11842.6	12360.3			FALSE				2.18	0.000188	0.0009586
FALSE	High	Sequest HT (A8)	Selected	[R].LAYLQPALFSGLAELR.[E]		1	1	P35858	P35858	0	2	0.7065	0	1	1	881.498	1761.99	1761.99	-0.26	-0.00023	HCD (High Energy Collision Dissociation)	MS2	0	14.2	55.5	104.22	61668	11082018_Man_TMT_Rxn2_Fr6.raw	F2.6	12719.8	12924.3	27759.1	10811.9	10373.1	8082.7	No Quan Labels		FALSE				2.01	0	0.0003554
FALSE	High	Sequest HT (A8)	Unambiguous	[R].fFESFGDLSTPDAVMGNPk.[V]	N-Term(TMT6plex); K19(TMT6plex)	1	2	P68871	F8W6P5; P68871	0	4	0.3595	0	1	1	630.073	2517.27	2517.27	-1.02	-0.00064	HCD (High Energy Collision Dissociation)	MS2	20.5062	13.4	55.5	104.247	61687	11082018_Man_TMT_Rxn2_Fr6.raw	F2.6	3846.69	8946.48	21532	10907.6	18742.4	18079.4			FALSE				3.06	0	4.208e-05
FALSE	High	Sequest HT (A8)	Selected	[K].VELEVPQLcSFILk.[T]	C9(Carbamidomethyl); K14(TMT6plex)	1	2	P04114	A8MUN2; P04114	0	2	0.6975	0	1	1	952.539	1904.07	1904.08	-2.5	-0.00238	HCD (High Energy Collision Dissociation)	MS2	0	9.5	55.5	104.256	61693	11082018_Man_TMT_Rxn2_Fr6.raw	F2.6	6442.58	12715.1	18419.2	13050.7	3132.92	3699.73			FALSE				2.38	0	1.522e-05
FALSE	High	Sequest HT (A8)	Unambiguous	[R].eWFWDLATGTmk.[E]	N-Term(TMT6plex); M11(Oxidation); K12(TMT6plex)	1	2	P02790	Q9BS19; P02790	0	3	0.5084	0	1	1	653.673	1959	1959.01	-2.61	-0.00171	HCD (High Energy Collision Dissociation)	MS2	0	23.4	55.5	104.045	61546	11082018_Man_TMT_Rxn2_Fr6.raw	F2.6	20214.7	15032.3	59517	29080.5	9256.73	8521.36			FALSE				2.38	0.0002898	0.001672
FALSE	High	Sequest HT (A8)	Unambiguous	[K].dSPVLIDFFEDTER.[Y]	N-Term(TMT6plex)	1	1	P04196	P04196	0	2	0.5039	0	1	1	956.476	1911.94	1911.95	-4.97	-0.00476	HCD (High Energy Collision Dissociation)	MS2	0	14.1	55.5	104.955	62172	11082018_Man_TMT_Rxn2_Fr6.raw	F2.6	14418.4	14481.5	31057.5	15646.2	1508.11	3517.77			FALSE				2.56	0	7.203e-05
FALSE	High	Sequest HT (A8)	Unambiguous	[K].eIPAWVPFDPAAQITk.[Q]	N-Term(TMT6plex); K16(TMT6plex)	1	2	P25311	P25311; C9JEV0	0	3	0.6896	0	1	1	747.761	2241.27	2241.27	0.34	0.00025	HCD (High Energy Collision Dissociation)	MS2	0	13.9	4.851	105.093	62268	11082018_Man_TMT_Rxn2_Fr6.raw	F2.6	76030.7	270319	577666			23705.3			FALSE				4.22	0	1.002e-08
FALSE	High	Sequest HT (A8)	Unambiguous	[K].vNWEEEAASGLLTSLk.[D]	N-Term(TMT6plex); K16(TMT6plex)	1	1	P04114	P04114	0	3	0.6061	0	1	1	735.745	2205.22	2205.22	2.34	0.00172	HCD (High Energy Collision Dissociation)	MS2	0	22.3	54	105.106	62277	11082018_Man_TMT_Rxn2_Fr6.raw	F2.6	22396.5	12666.8	69336.6	25291.9	3841.21	3683.49			FALSE				4.24	0	5.013e-09
FALSE	High	Sequest HT (A8)	Unambiguous	[R].TTIEkPVWLGFLGPIIk.[A]	K5(TMT6plex); K17(TMT6plex)	1	3	P00450	E9PFZ2; P00450; D6RE86	0	4	0.042	0	1	1	593.37	2370.46	2370.46	1.49	0.00089	HCD (High Energy Collision Dissociation)	MS2	25.0788	25.2	43.166	105.521	62560	11082018_Man_TMT_Rxn2_Fr6.raw	F2.6	27384.3	18905.5	82879.1	25897.7	19438.4	18766.3			FALSE				3.33	0	8.574e-05
FALSE	High	Sequest HT (A8)	Unambiguous	[R].tTIEKPVWLGFLGPIIk.[A]	N-Term(TMT6plex); K17(TMT6plex)	1	3	P00450	E9PFZ2; P00450; D6RE86	0	4		0.042	2	2	593.37	2370.46	2370.46	1.49	0.00089	HCD (High Energy Collision Dissociation)	MS2	25.0788	25.2	43.166	105.521	62560	11082018_Man_TMT_Rxn2_Fr6.raw	F2.6	27384.3	18905.5	82879.1	25897.7	19438.4	18766.3			FALSE				3.19	0	0.0002586
FALSE	High	Sequest HT (A8)	Unambiguous	[K].dSPVLIDFFEDTER.[Y]	N-Term(TMT6plex)	1	1	P04196	P04196	0	3	0.7176	0	1	1	637.99	1911.96	1911.95	1.4	0.00089	HCD (High Energy Collision Dissociation)	MS2	21.0991	13	55.5	105.6	62614	11082018_Man_TMT_Rxn2_Fr6.raw	F2.6	15060.8	11542.6	23524.1	18156.2	3986.67	6795.47			FALSE				3.01	0	1.113e-06
FALSE	High	Sequest HT (A8)	Unambiguous	[K].vNWEEEAASGLLTSLkDNVPk.[A]	N-Term(TMT6plex); K16(TMT6plex); K21(TMT6plex)	1	1	P04114	P04114	1	4	0.6667	0	1	1	747.67	2987.66	2987.67	-2.38	-0.00178	HCD (High Energy Collision Dissociation)	MS2	37.2684	37.2	55.5	105.674	62664	11082018_Man_TMT_Rxn2_Fr6.raw	F2.6	27206.7	36420.3	108532	25377.6	12137.5	10135.3			FALSE				6.33	0	3.025e-12
FALSE	High	Sequest HT (A8)	Unambiguous	[R].EWFWDLATGTMk.[E]	K12(TMT6plex)	1	2	P02790	Q9BS19; P02790	0	2	0.748	0	1	1	857.432	1713.86	1713.85	3.42	0.00293	HCD (High Energy Collision Dissociation)	MS2	51.447	31.8	55.5	105.724	62699	11082018_Man_TMT_Rxn2_Fr6.raw	F2.6	31636.5	19905.7	85741.7	34663.6	7390.33	11171.3			FALSE				2.54	0	0.0001078
FALSE	High	Sequest HT (A8)	Unambiguous	[K].vNWEEEAASGLLTSLkDNVPk.[A]	N-Term(TMT6plex); K16(TMT6plex); K21(TMT6plex)	1	1	P04114	P04114	1	4	0.6493	0	1	1	747.67	2987.66	2987.67	-2.3	-0.00171	HCD (High Energy Collision Dissociation)	MS2	16.6267	18.4	18.972	105.746	62715	11082018_Man_TMT_Rxn2_Fr6.raw	F2.6	35759.1	52451.9	167260	44686.2	8766.76	10773.9			FALSE				5.19	0	4.215e-10
FALSE	High	Sequest HT (A8)	Unambiguous	[K].vSFLSALEEYTk.[K]	N-Term(TMT6plex); K12(TMT6plex)	1	2	P02647	P02647; F8W696	0	2	0.7159	0	1	1	923.024	1845.04	1845.04	0.1	9e-05	HCD (High Energy Collision Dissociation)	MS2	4.30993	76.1	29.31	105.519	62559	11082018_Man_TMT_Rxn2_Fr6.raw	F2.6	68804.4	247735	299529	133338	55672.3	62758			FALSE				4.54	0	2.136e-10
FALSE	High	Sequest HT (A8)	Unambiguous	[R].VTASDPLDTLGSEGALSPGGVASLLR.[L]		4	9	A0A140TA32; A0A0G2JPR0; A0A140TA29; P0C0L5	F5GXS0; A0A0G2JL54; A0A140TA32; A0A0G2JPR0; P0C0L4; A0A140TA29; P0C0L5; A0A140TA44; A0A140TA49	0	3	0.5852	0	1	1	828.438	2483.3	2483.3	-0.01	0	HCD (High Energy Collision Dissociation)	MS2	0		3.753	105.766	62729	11082018_Man_TMT_Rxn2_Fr6.raw	F2.6							No Quan Labels		FALSE				3.64	0	8.332e-07
FALSE	High	Sequest HT (A8)	Selected	[R].lFLEPTQADIALLk.[L]	N-Term(TMT6plex); K14(TMT6plex)	1	1	P08519	P08519	0	3	0.5647	0	1	1	677.413	2030.22	2030.23	-2.77	-0.00187	HCD (High Energy Collision Dissociation)	MS2	21.2588	24.5	54	105.846	62783	11082018_Man_TMT_Rxn2_Fr6.raw	F2.6	16525.7	19579.3	64720	20907.2	6601.5	19878.9			FALSE				2.55	0.0004003	0.002626
FALSE	High	Sequest HT (A8)	Selected	[R].SGLSTGWTQLSkLLELTGPk.[S]	K12(TMT6plex); K20(TMT6plex)	1	2	P04217	P04217; M0R009	1	3	0.4127	0	1	1	858.835	2574.49	2574.49	0.01	1e-05	HCD (High Energy Collision Dissociation)	MS2	40.3885	16	42.58	105.873	62801	11082018_Man_TMT_Rxn2_Fr6.raw	F2.6	16351.9	14836.2	42200.3	14863.7	26759	10918			FALSE				2.52	0	0.0001066
FALSE	High	Sequest HT (A8)	Selected	[R].MVETTAYALLTSLNLk.[D]	K16(TMT6plex)	1	1	P01031	P01031	0	3	0.6384	0	1	1	666.378	1997.12	1997.12	0.77	0.00052	HCD (High Energy Collision Dissociation)	MS2	39.2902	23.1	55.5	105.919	62832	11082018_Man_TMT_Rxn2_Fr6.raw	F2.6	17655.5	13531.6	67426.2	19080.8	11592.2	10270.8			FALSE				2.24	0	0.0001882
FALSE	High	Sequest HT (A8)	Selected	[K].DIASGLIGPLIIck.[K]	C13(Carbamidomethyl); K14(TMT6plex)	1	2	P00450	E9PFZ2; P00450	0	2	0.6344	0	1	1	850.006	1699	1699	0.85	0.00072	HCD (High Energy Collision Dissociation)	MS2	52.9032	15.7	7.268	105.951	62855	11082018_Man_TMT_Rxn2_Fr6.raw	F2.6	140510	55975.9	180747	273959		66440.8			FALSE				2.27	0.000188	0.0008558
FALSE	High	Sequest HT (A8)	Unambiguous	[K].eQLQDMGLVDLFSPEk.[S]	N-Term(TMT6plex); K16(TMT6plex)	1	1	P01008	P01008	0	3	0.6756	0	1	1	769.746	2307.22	2307.23	-2.7	-0.00208	HCD (High Energy Collision Dissociation)	MS2	35.0462	16.4	55.5	105.992	62882	11082018_Man_TMT_Rxn2_Fr6.raw	F2.6	9681.11	15070	34899.3	15339.9	8060.04	11809.7			FALSE				3.36	0	2.263e-07
FALSE	High	Sequest HT (A8)	Unambiguous	[R].TTIEkPVWLGFLGPIIk.[A]	K5(TMT6plex); K17(TMT6plex)	1	3	P00450	E9PFZ2; P00450; D6RE86	0	3	0.032	0	1	1	790.823	2370.45	2370.46	-1.28	-0.00101	HCD (High Energy Collision Dissociation)	MS2	0	23.8	0.494	106.034	62910	11082018_Man_TMT_Rxn2_Fr6.raw	F2.6	2.60583e+06	1.46369e+06	6929993	1.67194e+06	1.88504e+06	1787673			FALSE				3.44	0	6.043e-07
FALSE	High	Sequest HT (A8)	Unambiguous	[K].gTEAAGAmFLEAIPMSIPPEVk.[F]	N-Term(TMT6plex); M8(Oxidation); K22(TMT6plex)	2	2	A0A024R6I7; P01009	A0A024R6I7; P01009	0	3	0.2713	0	1	1	911.825	2733.46	2733.46	-0.29	-0.00027	HCD (High Energy Collision Dissociation)	MS2	0	13.7	14.382	105.79	62745	11082018_Man_TMT_Rxn2_Fr6.raw	F2.6	71788	59134.8	73146.6	50407.1	29211.9	37229			FALSE				4.94	0	4.885e-11
FALSE	High	Sequest HT (A8)	Unambiguous	[R].dGFDISGNPWIcDQNLSDLYR.[W]	N-Term(TMT6plex); C12(Carbamidomethyl)	1	1	P02750	P02750	0	3	0.6689	0	1	1	905.431	2714.28	2714.27	2.42	0.00219	HCD (High Energy Collision Dissociation)	MS2	60.5577	7	55.5	105.511	62553	11082018_Man_TMT_Rxn2_Fr6.raw	F2.6	7575.17	3639.31	16217.2	8314.85	2396.71	3692.08			FALSE				2.99	0	5.939e-06
FALSE	High	Sequest HT (A8)	Unambiguous	[K].dDPDAPLQPVTPLQLFEGR.[R]	N-Term(TMT6plex)	4	9	A0A140TA32; A0A0G2JPR0; A0A140TA29; P0C0L5	F5GXS0; A0A0G2JL54; A0A140TA32; A0A0G2JPR0; P0C0L4; A0A140TA29; P0C0L5; A0A140TA44; A0A140TA49	0	3	0.723	0	1	1	779.749	2337.23	2337.23	1.96	0.00153	HCD (High Energy Collision Dissociation)	MS2	0	13.1	55.5	105.458	62517	11082018_Man_TMT_Rxn2_Fr6.raw	F2.6	9300.96	11580.5	19474.9	13697.5	10071.5	9829.59			FALSE				3.43	0	4.741e-08
FALSE	High	Sequest HT (A8)	Unambiguous	[R].VTASDPLDTLGSEGALSPGGVASLLR.[L]		4	9	A0A140TA32; A0A0G2JPR0; A0A140TA29; P0C0L5	F5GXS0; A0A0G2JL54; A0A140TA32; A0A0G2JPR0; P0C0L4; A0A140TA29; P0C0L5; A0A140TA44; A0A140TA49	0	2	0.743	0	1	1	1242.15	2483.3	2483.3	-0.39	-0.00049	HCD (High Energy Collision Dissociation)	MS2	0		5.148	105.456	62516	11082018_Man_TMT_Rxn2_Fr6.raw	F2.6							No Quan Labels		FALSE				4.98	0	2.349e-13
FALSE	High	Sequest HT (A8)	Unambiguous	[K].gTEAAGAMFLEAIPmSIPPEVk.[F]	N-Term(TMT6plex); M15(Oxidation); K22(TMT6plex)	2	2	A0A024R6I7; P01009	A0A024R6I7; P01009	0	3	0.4669	0	1	1	911.825	2733.46	2733.46	0.04	4e-05	HCD (High Energy Collision Dissociation)	MS2	0	11.2	11.383	105.115	62283	11082018_Man_TMT_Rxn2_Fr6.raw	F2.6	71471.1	56535.5	94400	48541.7	15780.2	32897.6			FALSE				4.99	0	8.074e-11
FALSE	High	Sequest HT (A8)	Unambiguous	[R].gWVTDGFSSLkDYWSTVk.[D]	N-Term(TMT6plex); K11(TMT6plex); K18(TMT6plex)	1	2	B0YIW2	P02656; B0YIW2	1	3	0.7071	0	1	1	921.838	2763.5	2763.5	0.7	0.00064	HCD (High Energy Collision Dissociation)	MS2	5.93844	104.3	55.5	105.118	62284	11082018_Man_TMT_Rxn2_Fr6.raw	F2.6	49022.1	195701	138836	42406.4	124425	79676.3			FALSE				5.19	0	3.995e-11
FALSE	High	Sequest HT (A8)	Unambiguous	[K].gTEAAGAMFLEAIPmSIPPEVk.[F]	N-Term(TMT6plex); M15(Oxidation); K22(TMT6plex)	2	2	A0A024R6I7; P01009	A0A024R6I7; P01009	0	4	0.3679	0	1	1	684.121	2733.46	2733.46	0.24	0.00016	HCD (High Energy Collision Dissociation)	MS2	7.6364	6.8	6.89	105.163	62316	11082018_Man_TMT_Rxn2_Fr6.raw	F2.6	59115.1	69800.7	91353	58551.6	29385.9	11861			FALSE				4.05	0	8.335e-09
FALSE	High	Sequest HT (A8)	Selected	[K].DIASGLIGPLIIck.[K]	C13(Carbamidomethyl); K14(TMT6plex)	1	2	P00450	E9PFZ2; P00450	0	3	0.6308	0	1	1	567.006	1699	1699	-0.16	-9e-05	HCD (High Energy Collision Dissociation)	MS2	31.9202	16.4	50.939	105.218	62353	11082018_Man_TMT_Rxn2_Fr6.raw	F2.6	13628.2	8917.62	43440.4	20158.3	7098.66	9327.83			FALSE				2.14	0.0002159	0.001363
FALSE	High	Sequest HT (A8)	Unambiguous	[R].VTASDPLDTLGSEGALSPGGVASLLRLPR.[G]		4	9	A0A140TA32; A0A0G2JPR0; A0A140TA29; P0C0L5	F5GXS0; A0A0G2JL54; A0A140TA32; A0A0G2JPR0; P0C0L4; A0A140TA29; P0C0L5; A0A140TA44; A0A140TA49	1	3	0.6949	0	1	1	950.517	2849.54	2849.54	0.24	0.00023	HCD (High Energy Collision Dissociation)	MS2	0	3.1	47.944	105.245	62370	11082018_Man_TMT_Rxn2_Fr6.raw	F2.6	2814.52	2784.43	7648.74	2569.57	2636.69	2096.27	No Quan Labels		FALSE				4.13	0	1.962e-08
FALSE	High	Sequest HT (A8)	Unambiguous	[K].DIASGLIGPLIIck.[K]	C13(Carbamidomethyl); K14(TMT6plex)	1	2	P00450	E9PFZ2; P00450	0	2	0.7066	0	1	1	850.005	1699	1699	0.64	0.00054	HCD (High Energy Collision Dissociation)	MS2	31.0165	15.3	18.648	105.259	62380	11082018_Man_TMT_Rxn2_Fr6.raw	F2.6	44398.4	24077.5	114520	71010.1	6819.11	11025.4			FALSE				2.59	0	5.794e-05
FALSE	High	Sequest HT (A8)	Unambiguous	[K].ITPNLAEFAFSLYR.[Q]		2	7	A0A024R6I7; P01009	G3V387; G3V544; A0A024R6I7; A0A0G2JRN3; P01009; G3V5R8; A0A0B4J278	0	2	0.5821	0	1	1	821.436	1641.86	1641.86	0.37	0.0003	HCD (High Energy Collision Dissociation)	MS2	1.81248	6.4	21.822	105.349	62440	11082018_Man_TMT_Rxn2_Fr6.raw	F2.6	9369.17	21434.6	32193.7	18370	9160.44	8428.5	No Quan Labels		FALSE				2.68	0	2.345e-06
FALSE	High	Sequest HT (A8)	Unambiguous	[R].TTIEkPVWLGFLGPIIk.[A]	K5(TMT6plex); K17(TMT6plex)	1	3	P00450	E9PFZ2; P00450; D6RE86	0	3	0.0239	0	1	1	790.824	2370.46	2370.46	0.19	0.00015	HCD (High Energy Collision Dissociation)	MS2	0	28.5	55.5	105.363	62449	11082018_Man_TMT_Rxn2_Fr6.raw	F2.6	26967	18698	66357.1	19395.5	18163.1	18763.2			FALSE				3.77	0	1.371e-06
FALSE	High	Sequest HT (A8)	Unambiguous	[R].tTIEKPVWLGFLGPIIk.[A]	N-Term(TMT6plex); K17(TMT6plex)	1	3	P00450	E9PFZ2; P00450; D6RE86	0	3		0.0239	2	2	790.824	2370.46	2370.46	0.19	0.00015	HCD (High Energy Collision Dissociation)	MS2	0	28.5	55.5	105.363	62449	11082018_Man_TMT_Rxn2_Fr6.raw	F2.6	26967	18698	66357.1	19395.5	18163.1	18763.2			FALSE				3.68	0	1.216e-06
FALSE	High	Sequest HT (A8)	Unambiguous	[K].vSFLSALEEYTk.[K]	N-Term(TMT6plex); K12(TMT6plex)	1	2	P02647	P02647; F8W696	0	3	0.6727	0	1	1	615.685	1845.04	1845.04	-0.83	-0.00051	HCD (High Energy Collision Dissociation)	MS2	0	14.8	26.391	105.371	62455	11082018_Man_TMT_Rxn2_Fr6.raw	F2.6	20823.2	39050.1	62670	32117.9	15956.5	15031.5			FALSE				2.75	0	8.145e-05
FALSE	High	Sequest HT (A8)	Selected	[R].gWVTDGFSSLkDYWSTVk.[D]	N-Term(TMT6plex); K11(TMT6plex); K18(TMT6plex)	1	2	B0YIW2	P02656; B0YIW2	1	4	0.6444	0	1	1	691.629	2763.5	2763.5	-0.01	-1e-05	HCD (High Energy Collision Dissociation)	MS2	0	18.4	55.5	105.381	62462	11082018_Man_TMT_Rxn2_Fr6.raw	F2.6	13223.5	28473.7	27089.8	11545.2	13360.9	11496.7			FALSE				3.6	0	9.971e-07
FALSE	High	Sequest HT (A8)	Selected	[K].gFPIkEDFLEQSEQLFGAkPVSLTGk.[Q]	N-Term(TMT6plex); K5(TMT6plex); K19(TMT6plex); K26(TMT6plex)	1	4	P08697	P08697; A0A0G2JPA8; A0A0J9YY65; C9JMH6	1	4	0.7459	0	1	1	946.295	3782.16	3782.16	0.42	0.00039	HCD (High Energy Collision Dissociation)	MS2	0	25.1	54	105.388	62467	11082018_Man_TMT_Rxn2_Fr6.raw	F2.6	21687.8	6502.21	105390	23395.2	1751.76				FALSE				4.29	0	8.982e-09
FALSE	High	Sequest HT (A8)	Unambiguous	[R].gPEEEHLGILGPVIWAEVGDTIR.[V]	N-Term(TMT6plex)	1	3	P00450	E9PFZ2; H7C5R1; P00450	0	3	0.7351	0	1	1	906.159	2716.46	2716.45	4.57	0.00414	HCD (High Energy Collision Dissociation)	MS2	17.4298	9.2	55.5	105.392	62469	11082018_Man_TMT_Rxn2_Fr6.raw	F2.6	6526.07	3144.54	21756.8	10511.6	3305.23	8803.35			FALSE				3.7	0	1.411e-07
FALSE	High	Sequest HT (A8)	Unambiguous	[K].ITPNLAEFAFSLYR.[Q]		2	7	A0A024R6I7; P01009	G3V387; G3V544; A0A024R6I7; A0A0G2JRN3; P01009; G3V5R8; A0A0B4J278	0	3	0.5941	0	1	1	547.958	1641.86	1641.86	-1.91	-0.00105	HCD (High Energy Collision Dissociation)	MS2	46.2873	5.5	55.5	105.43	62497	11082018_Man_TMT_Rxn2_Fr6.raw	F2.6	3281.5	2991.17	12885.6	8384.16	3316.1	1776.51	No Quan Labels		FALSE				2.39	0	9.251e-05
FALSE	High	Sequest HT (A8)	Selected	[K].mYYSAVDPTkDIFTGLIGPMk.[I]	N-Term(TMT6plex); K10(TMT6plex); K21(TMT6plex)	1	1	P00450	P00450	1	3	0.6786	0	1	1	1012.23	3034.66	3034.66	1.28	0.00129	HCD (High Energy Collision Dissociation)	MS2	0	9.7	55.5	105.441	62504	11082018_Man_TMT_Rxn2_Fr6.raw	F2.6	2972.04	2653.42	23299.2	2701.74	15575.2	7986.21			FALSE				2.24	0.0002692	0.001624
FALSE	High	Sequest HT (A8)	Unambiguous	[K].vSFLSALEEYTk.[K]	N-Term(TMT6plex); K12(TMT6plex)	1	2	P02647	P02647; F8W696	0	3	0.6809	0	1	1	615.685	1845.04	1845.04	-0.04	-2e-05	HCD (High Energy Collision Dissociation)	MS2	3.21369	12.4	0.809	106.051	62922	11082018_Man_TMT_Rxn2_Fr6.raw	F2.6	134232	1.74261e+06	1.73162e+06	853402	203628	436302			FALSE				2.82	0	9.98e-05
FALSE	High	Sequest HT (A8)	Unambiguous	[R].tTIEkPVWLGFLGPIIk.[A]	N-Term(TMT6plex); K5(TMT6plex); K17(TMT6plex)	1	3	P00450	E9PFZ2; P00450; D6RE86	0	4	0.5899	0	1	1	650.662	2599.62	2599.62	2.05	0.00133	HCD (High Energy Collision Dissociation)	MS2	23.3445	8.8	18.962	109.062	64957	11082018_Man_TMT_Rxn2_Fr6.raw	F2.6	25845	18939.4	62188.6	8292.93	10282.2	28334.6			FALSE				3.17	0	8.929e-05
FALSE	High	Sequest HT (A8)	Unambiguous	[K].eQLGEFYEALDcLcIPR.[S]	N-Term(TMT6plex); C12(Carbamidomethyl); C14(Carbamidomethyl)	1	1	P19652	P19652	0	3	0.6769	0	1	1	781.382	2342.13	2342.14	-1.4	-0.00109	HCD (High Energy Collision Dissociation)	MS2	10.0393	7.3	46.385	109.07	64962	11082018_Man_TMT_Rxn2_Fr6.raw	F2.6	13917.6	6343.18	16370.8	4368.11	4326.19	8016.16			FALSE				3.59	0	3.01e-07
FALSE	High	Sequest HT (A8)	Unambiguous	[K].gFGGLTGQIVAALSTAk.[Y]	N-Term(TMT6plex); K17(TMT6plex)	1	2	Q92954	Q92954; A0A0U1RR20	0	3	0.7155	0	1	1	683.74	2049.21	2049.21	-2.72	-0.00186	HCD (High Energy Collision Dissociation)	MS2	50.8095	20.3	55.5	109.081	64969	11082018_Man_TMT_Rxn2_Fr6.raw	F2.6	17995.6	18833.9	30340.7	23441.7	11562.5	14920			FALSE				3.41	0	1.746e-07
FALSE	High	Sequest HT (A8)	Unambiguous	[R].GGSTSYGTGSETESPR.[N]		1	1	P02671	P02671	0	2	0.8082	0	1	1	786.843	1572.68	1572.68	0.58	0.00046	HCD (High Energy Collision Dissociation)	MS2	1.60219		54	21.5896	7295	13082018_Man_TMT_Rxn3_Fr1.raw	F3.1							No Quan Labels		FALSE				2.45	0	6.988e-06
FALSE	High	Sequest HT (A8)	Unambiguous	[R].LEDSVTYHcSR.[G]	C9(Carbamidomethyl)	1	4	B4E1Z4	E7ETN3; P00751; B4E1Z4; A0A0G2JH38	0	3	0.6525	0	1	1	456.207	1366.61	1366.61	-0.07	-3e-05	HCD (High Energy Collision Dissociation)	MS2	5.48427	0.2	54	23.2392	8074	13082018_Man_TMT_Rxn3_Fr1.raw	F3.1				1363.96			No Quan Labels		FALSE				2.59	0	0.0001959
FALSE	High	Sequest HT (A8)	Unambiguous	[K].hQTVPQNTGGk.[N]	N-Term(TMT6plex); K11(TMT6plex)	1	1	P02787	P02787	0	3	0.6651	0	1	1	542.31	1624.92	1624.92	-0.5	-0.00027	HCD (High Energy Collision Dissociation)	MS2	12.11	1.9	54	23.7829	8336	13082018_Man_TMT_Rxn3_Fr1.raw	F3.1		1216.72		6416.62	3355.09				FALSE				2.18	0	0.0001679
FALSE	High	Sequest HT (A8)	Unambiguous	[R].QDVDNASLAR.[L]		1	3	P08670	P08670; B0YJC5; B0YJC4	0	2	0.5743	0	1	1	544.77	1088.53	1088.53	0.47	0.00026	HCD (High Energy Collision Dissociation)	MS2	64.3346	13.9	29.166	24.1597	8514	13082018_Man_TMT_Rxn3_Fr1.raw	F3.1	17439.2	33165.1	32576.1	24520.1	50362.8		No Quan Labels		FALSE				2.02	0.000308	0.002161
FALSE	High	Sequest HT (A8)	Unambiguous	[K].AGFAGDDAPR.[A]		2	26	P60709; P68032	E7EVS6; G5E9R0; J3KT65; A5A3E0; P63267; C9JUM1; F8WCH0; P0CG39; A6NL76; P60709; F6QUT6; Q6S8J3; P62736; P68133; I3L1U9; C9JTX5; K7EM38; I3L4N8; C9JFL5; F8WB63; C9JZR7; P0CG38; P68032; I3L3R2; P63261; B8ZZJ2	0	2	0.6144	0	1	1	488.728	976.449	976.448	0.31	0.00015	HCD (High Energy Collision Dissociation)	MS2	6.23217	1.5	54	26.0175	9382	13082018_Man_TMT_Rxn3_Fr1.raw	F3.1		1464.05	1636.28	1662.3	1478.43	2743.9	No Quan Labels		FALSE				2.36	0	0.0001008
FALSE	High	Sequest HT (A8)	Unambiguous	[K].VASYGVkPR.[Y]	K7(TMT6plex)	1	4	B4E1Z4	E7ETN3; P00751; B4E1Z4; A0A0G2JH38	0	2	0.495	0	1	1	603.364	1205.72	1205.72	0.02	1e-05	HCD (High Energy Collision Dissociation)	MS2	9.63196	12.3	54	26.1715	9461	13082018_Man_TMT_Rxn3_Fr1.raw	F3.1	7670.93	15084.1	13313.6	11046.9	14237.7	12676			FALSE				2.02	0.0009921	0.004102
FALSE	High	Sequest HT (A8)	Unambiguous	[K].SGSDEVQVGQQR.[T]		1	2	P01024	M0QXZ3; P01024	0	2	0.6022	0	1	1	645.308	1289.61	1289.61	0.76	0.00049	HCD (High Energy Collision Dissociation)	MS2	0		54	20.0798	6602	13082018_Man_TMT_Rxn3_Fr1.raw	F3.1							No Quan Labels		FALSE				2.79	0	1.108e-05
FALSE	High	Sequest HT (A8)	Unambiguous	[K].VASYGVkPR.[Y]	K7(TMT6plex)	1	4	B4E1Z4	E7ETN3; P00751; B4E1Z4; A0A0G2JH38	0	3	0.4833	0	1	1	402.579	1205.72	1205.72	0.52	0.00021	HCD (High Energy Collision Dissociation)	MS2	5.63689	54.4	54	26.6707	9708	13082018_Man_TMT_Rxn3_Fr1.raw	F3.1	30944.2	71941	77724.4	42102	61774.8	54145.6			FALSE				2.09	0.0009921	0.00406
FALSE	High	Sequest HT (A8)	Unambiguous	[R].LEALkENGGAR.[L]	K5(TMT6plex)	1	2	P02647	P02647; F8W696	1	3	0.3734	0	1	1	462.935	1386.79	1386.79	-0.03	-1e-05	HCD (High Energy Collision Dissociation)	MS2	11.8082	35.9	21.12	27.1948	9988	13082018_Man_TMT_Rxn3_Fr1.raw	F3.1	26043.9	62839.6	160362	101603	86157.7	142937			FALSE				2.41	0.001269	0.004983
FALSE	High	Sequest HT (A8)	Unambiguous	[R].mELERPGGNEITR.[G]	M1(Oxidation)	1	1	P02671	P02671	0	3	0.5701	0	1	1	506.584	1517.74	1517.74	0.21	0.00011	HCD (High Energy Collision Dissociation)	MS2	5.29628	2.1	28.93	27.2703	10033	13082018_Man_TMT_Rxn3_Fr1.raw	F3.1		2770.37	4518.37		5138.1	11757.3	No Quan Labels		FALSE				3.28	0	1.185e-05
FALSE	High	Sequest HT (A8)	Selected	[K].TYTcNVDHkPSNTk.[V]	C4(Carbamidomethyl); K9(TMT6plex); K14(TMT6plex)	1	2	A0A286YFJ8	A0A286YFJ8; P01861	0	4	0.4068	0	1	1	531.529	2123.1	2123.1	-0.1	-5e-05	HCD (High Energy Collision Dissociation)	MS2	6.48805	9.1	37.401	27.8633	10341	13082018_Man_TMT_Rxn3_Fr1.raw	F3.1		2412.26	11505.5	41352.1	20550.9	2693.23			FALSE				2.36	0	6.015e-05
FALSE	High	Sequest HT (A8)	Unambiguous	[R].VVEESELAR.[T]		1	1	P02748	P02748	0	2	0.7217	0	1	1	516.272	1031.54	1031.54	0.39	0.0002	HCD (High Energy Collision Dissociation)	MS2	3.4605	2.9	54	28.0413	10429	13082018_Man_TMT_Rxn3_Fr1.raw	F3.1	2705.28	1945.92	6583.13	2197.92	1436.42	2377.7	No Quan Labels		FALSE				2.3	0	0.000323
FALSE	High	Sequest HT (A8)	Unambiguous	[K].kQELSEAEQATR.[T]	N-Term(TMT6plex)	1	1	P01024	P01024	1	3	0.5892	0	1	1	540.292	1618.86	1618.86	0.2	0.00011	HCD (High Energy Collision Dissociation)	MS2	5.9628	2.9	28.137	28.0713	10445	13082018_Man_TMT_Rxn3_Fr1.raw	F3.1	7118.71	2999.73	6336.1	12521.8		4211.08			FALSE				2.97	0	1.216e-06
FALSE	High	Sequest HT (A8)	Unambiguous	[K].kQELSEAEQATR.[T]	K1(TMT6plex)	1	1	P01024	P01024	1	3	0.5892	0	1	2	540.292	1618.86	1618.86	0.2	0.00011	HCD (High Energy Collision Dissociation)	MS2	5.9628	2.9	28.137	28.0713	10445	13082018_Man_TMT_Rxn3_Fr1.raw	F3.1	7118.71	2999.73	6336.1	12521.8		4211.08			FALSE				2.97	0	1.216e-06
FALSE	High	Sequest HT (A8)	Unambiguous	[K].VGPEADkYR.[L]	K7(TMT6plex)	1	3	P02679	C9JEU5; P02679; C9JC84	1	3	0.4817	0	1	1	421.901	1263.69	1263.69	-0.34	-0.00014	HCD (High Energy Collision Dissociation)	MS2	14.4259	56.7	54	26.7193	9731	13082018_Man_TMT_Rxn3_Fr1.raw	F3.1	59114.9	22718.2	80864.4	91784.8	65122.5	20235.3			FALSE				2.18	0.0002898	0.001859
FALSE	High	Sequest HT (A8)	Unambiguous	[R].TINPAVDHcck.[T]	C9(Carbamidomethyl); C10(Carbamidomethyl); K11(TMT6plex)	1	1	P43652	P43652	0	3	0.7374	0	1	1	515.257	1543.76	1543.76	0.32	0.00016	HCD (High Energy Collision Dissociation)	MS2	33.3816	13.6	54	28.2177	10518	13082018_Man_TMT_Rxn3_Fr1.raw	F3.1	12991.5	11605.5	15677.1	12446.6	19061.2	11414.3			FALSE				2.97	0	7.156e-06
FALSE	High	Sequest HT (A8)	Unambiguous	[R].GDFSSANNRDNTYNR.[V]		1	2	P02671	P02671; A0A087WUA0	1	3	0.6955	0	1	1	577.588	1730.75	1730.75	0.75	0.00043	HCD (High Energy Collision Dissociation)	MS2	36.9094		53.408	20.0198	6566	13082018_Man_TMT_Rxn3_Fr1.raw	F3.1							No Quan Labels		FALSE				2.2	0	0.0001311
FALSE	High	Sequest HT (A8)	Unambiguous	[R].dKGQAGLQR.[A]	N-Term(TMT6plex)	4	9	A0A140TA32; A0A0G2JPR0; A0A140TA29; P0C0L5	F5GXS0; A0A0G2JL54; A0A140TA32; A0A0G2JPR0; P0C0L4; A0A140TA29; P0C0L5; A0A140TA44; A0A140TA49	1	3		0.0276	2	2	401.233	1201.68	1201.69	-0.43	-0.00017	HCD (High Energy Collision Dissociation)	MS2	1.49182	25.4	48.789	19.1719	6198	13082018_Man_TMT_Rxn3_Fr1.raw	F3.1	2920.47	3537.13	93745.4	7253.46	21977.1	41437.8			FALSE				2.11	0.002144	0.01076
FALSE	High	Sequest HT (A8)	Selected	[K].gTEAAGAMFLEAIPMSIPPEVk.[F]	N-Term(TMT6plex); K22(TMT6plex)	2	2	A0A024R6I7; P01009	A0A024R6I7; P01009	0	4	0.6413	0	1	1	680.122	2717.47	2717.47	0.62	0.00042	HCD (High Energy Collision Dissociation)	MS2	8.64737	3.1	55.5	114.321	68573	11082018_Man_TMT_Rxn2_Fr6.raw	F2.6	4024.8	3432.59	8016.16	1731.46	1308.01				FALSE				3.29	0	1.368e-06
FALSE	High	Sequest HT (A8)	Unambiguous	[K].fIcPLTGLWPINTLk.[C]	N-Term(TMT6plex); C3(Carbamidomethyl); K15(TMT6plex)	1	3	P02749	J3QRN2; P02749; J3QLI0	0	3	0.7587	0	1	1	744.44	2231.31	2231.3	1.25	0.00093	HCD (High Energy Collision Dissociation)	MS2	0	6.8	15.491	114.331	68581	11082018_Man_TMT_Rxn2_Fr6.raw	F2.6	12738.2	43056	37744.6	9608.14	29698.9	14238.4			FALSE				3.73	0	3.135e-07
FALSE	High	Sequest HT (A8)	Unambiguous	[K].sLPAPWLSMAPVSWITPGLk.[T]	N-Term(TMT6plex); K20(TMT6plex)	1	2	P04217	P04217; M0R009	0	3	0.7634	0	1	1	870.505	2609.5	2609.49	2.82	0.00245	HCD (High Energy Collision Dissociation)	MS2	0	12.8	49.525	114.367	68607	11082018_Man_TMT_Rxn2_Fr6.raw	F2.6	6835.62	13095.8	26452.6	8597.94	17178.8	13497.4			FALSE				4.65	0	3.273e-09
FALSE	High	Sequest HT (A8)	Unambiguous	[K].LAQkVPTADLEDVLPLAEDITNILSk.[C]	K4(TMT6plex); K26(TMT6plex)	2	3	D6RF35; P02774	D6RF35; D6RBJ7; P02774	1	4	0.0116	0	1	1	816.973	3264.87	3264.87	0.43	0.00035	HCD (High Energy Collision Dissociation)	MS2	0	8.3	55.5	114.391	68624	11082018_Man_TMT_Rxn2_Fr6.raw	F2.6	6255.81	8378.55	10926.3	2231.98	12328.4	10422.5			FALSE				2.59	0	2.506e-05
FALSE	High	Sequest HT (A8)	Unambiguous	[K].lAQKVPTADLEDVLPLAEDITNILSk.[C]	N-Term(TMT6plex); K26(TMT6plex)	2	3	D6RF35; P02774	D6RF35; D6RBJ7; P02774	1	4		0.0116	2	2	816.973	3264.87	3264.87	0.43	0.00035	HCD (High Energy Collision Dissociation)	MS2	0	8.3	55.5	114.391	68624	11082018_Man_TMT_Rxn2_Fr6.raw	F2.6	6255.81	8378.55	10926.3	2231.98	12328.4	10422.5			FALSE				2.56	0	3.077e-05
FALSE	High	Sequest HT (A8)	Selected	[K].gTEAAGAMFLEAIPMSIPPEVk.[F]	N-Term(TMT6plex); K22(TMT6plex)	2	2	A0A024R6I7; P01009	A0A024R6I7; P01009	0	3	0.7579	0	1	1	906.499	2717.48	2717.47	6.62	0.00599	HCD (High Energy Collision Dissociation)	MS2	0	3.2	55.5	114.44	68658	11082018_Man_TMT_Rxn2_Fr6.raw	F2.6	2420.77	3219.79	9162.65	1553.23		1537.72			FALSE				3.47	0	1.813e-06
FALSE	High	Sequest HT (A8)	Unambiguous	[K].TPLGDTTHTcPR.[C]	C10(Carbamidomethyl)	1	2	A0A286YES1	A0A286YES1; P01860	0	3	0.5671	0	1	1	452.551	1355.64	1355.64	-0.15	-7e-05	HCD (High Energy Collision Dissociation)	MS2	3.75667	0.3	54	19.181	6204	13082018_Man_TMT_Rxn3_Fr1.raw	F3.1						1800.86	No Quan Labels		FALSE				3.65	0	1.254e-07
FALSE	High	Sequest HT (A8)	Selected	[K].fIcPLTGLWPINTLk.[C]	N-Term(TMT6plex); C3(Carbamidomethyl); K15(TMT6plex)	1	3	P02749	J3QRN2; P02749; J3QLI0	0	3	0.5959	0	1	1	744.441	2231.31	2231.3	2.81	0.00209	HCD (High Energy Collision Dissociation)	MS2	0	2.9	54	114.777	68868	11082018_Man_TMT_Rxn2_Fr6.raw	F2.6	2664.9	3798.36	5542.46		2683.78	2872.92			FALSE				2.45	0	0.0003213
FALSE	High	Sequest HT (A8)	Unambiguous	[K].gTEAAGAMFLEAIPMSIPPEVk.[F]	N-Term(TMT6plex); K22(TMT6plex)	2	2	A0A024R6I7; P01009	A0A024R6I7; P01009	0	3	0.7328	0	1	1	906.49	2717.46	2717.47	-3.56	-0.00322	HCD (High Energy Collision Dissociation)	MS2	0	0.8	54	114.881	68919	11082018_Man_TMT_Rxn2_Fr6.raw	F2.6		1095.32	3365.6						FALSE				2.32	0	2.981e-05
FALSE	High	Sequest HT (A8)	Selected	[K].fIcPLTGLWPINTLk.[C]	N-Term(TMT6plex); C3(Carbamidomethyl); K15(TMT6plex)	1	3	P02749	J3QRN2; P02749; J3QLI0	0	3	0.6124	0	1	1	744.439	2231.3	2231.3	0.43	0.00032	HCD (High Energy Collision Dissociation)	MS2	16.1281	1.9	54	115.008	68991	11082018_Man_TMT_Rxn2_Fr6.raw	F2.6	1779.46	2155.7	2683.04		2878.99	2368.4			FALSE				2.09	0	0.0002229
FALSE	High	Sequest HT (A8)	Unambiguous	[K].QVHPDTGISSK.[A]		1	16	U3KQK0	Q16778; Q5QNW6; Q99879; P33778; P58876; Q96A08; Q93079; O60814; Q99880; P62807; P57053; Q8N257; P06899; P23527; U3KQK0; Q99877	0	3	0.5419	0	1	1	390.204	1168.6	1168.6	0.53	0.00021	HCD (High Energy Collision Dissociation)	MS2	1.21507		54	14.3386	3697	13082018_Man_TMT_Rxn3_Fr1.raw	F3.1							No Quan Labels		FALSE				2.27	0.0002692	0.001479
FALSE	High	Sequest HT (A8)	Unambiguous	[R].RQVDQLTNDK.[A]		1	2	P08670	P08670; B0YJC4	1	2	0.5994	0	1	1	608.818	1216.63	1216.63	0.35	0.00022	HCD (High Energy Collision Dissociation)	MS2	10.7765		54	14.4897	3793	13082018_Man_TMT_Rxn3_Fr1.raw	F3.1							No Quan Labels		FALSE				3.22	0	0.000145
FALSE	High	Sequest HT (A8)	Unambiguous	[R].aPNHAVVTR.[K]	N-Term(TMT6plex)	1	1	P02787	P02787	0	3	0.5521	0	1	1	398.57	1193.7	1193.7	0.28	0.00011	HCD (High Energy Collision Dissociation)	MS2	15.1552	23	54	19.113	6160	13082018_Man_TMT_Rxn3_Fr1.raw	F3.1	2860.01	22602.3	16974.4	36330.2	53702.1	8818.24			FALSE				2.88	0	0.0002198
FALSE	High	Sequest HT (A8)	Unambiguous	[R].DkGQAGLQR.[A]	K2(TMT6plex)	4	9	A0A140TA32; A0A0G2JPR0; A0A140TA29; P0C0L5	F5GXS0; A0A0G2JL54; A0A140TA32; A0A0G2JPR0; P0C0L4; A0A140TA29; P0C0L5; A0A140TA44; A0A140TA49	1	3	0.0276	0	1	1	401.233	1201.68	1201.69	-0.43	-0.00017	HCD (High Energy Collision Dissociation)	MS2	1.49182	25.4	48.789	19.1719	6198	13082018_Man_TMT_Rxn3_Fr1.raw	F3.1	2920.47	3537.13	93745.4	7253.46	21977.1	41437.8			FALSE				2.17	0.002004	0.008845
FALSE	High	Sequest HT (A8)	Unambiguous	[K].ePcVESLVSQYFQTVTDYGk.[D]	N-Term(TMT6plex); C3(Carbamidomethyl); K20(TMT6plex)	1	5	V9GYM3	V9GYS1; V9GYC1; V9GYM3; V9GYG9; P02652	0	3	0.7435	0	1	1	936.811	2808.42	2808.42	0.61	0.00057	HCD (High Energy Collision Dissociation)	MS2	0	6.9	54	114.872	68915	11082018_Man_TMT_Rxn2_Fr6.raw	F2.6	3754.18	4019.81	23713.5	9252.7		2353.32			FALSE				4.99	0	1.703e-11
FALSE	High	Sequest HT (A8)	Unambiguous	[R].LAVYQAGAR.[E]		1	4	P02649	E7ERP7; H0Y7L5; E9PEV4; P02649	0	2	0.3559	0	1	1	474.767	948.526	948.526	0.04	2e-05	HCD (High Energy Collision Dissociation)	MS2	55.1491	6.8	55.5	29.757	11334	13082018_Man_TMT_Rxn3_Fr1.raw	F3.1	8768.62	2220.64	3495.81	9540.95	9049.69	6817.75	No Quan Labels		FALSE				2.22	0.0002692	0.001601
FALSE	High	Sequest HT (A8)	Selected	[K].HVVPNEVVVQR.[L]		1	5	P06396	A0A0A0MT01; A0A0U1RQL8; P06396; A0A0A0MS51; Q5T0I0	0	3	0.4253	0	1	1	425.911	1275.72	1275.72	0.41	0.00017	HCD (High Energy Collision Dissociation)	MS2	3.62777	3	55.5	29.8308	11379	13082018_Man_TMT_Rxn3_Fr1.raw	F3.1	1342.06	3162.57	3960.09	3740.97	3638.35	2221.41	No Quan Labels		FALSE				2.21	0.0007816	0.003449
FALSE	High	Sequest HT (A8)	Unambiguous	[R].TNQELQEINR.[V]		1	14	P07355	H0YNP5; A6NMY6; H0YMD0; H0YLE2; H0YM50; H0YN28; H0YMM1; P07355; H0YKS4; H0YNA0; H0YN52; H0YN42; H0YL33; H0YMU9	0	2	0.6347	0	1	1	622.815	1244.62	1244.62	0.3	0.00019	HCD (High Energy Collision Dissociation)	MS2	38.3239	0.5	54	29.9354	11434	13082018_Man_TMT_Rxn3_Fr1.raw	F3.1			1376.08			1834.18	No Quan Labels		FALSE				2.71	0	4.202e-05
FALSE	High	Sequest HT (A8)	Unambiguous	[RK].SYScQVTHEGSTVEk.[T]	C4(Carbamidomethyl); K15(TMT6plex)	2	6	A0A0B4J231; P0DOY2	A0A0B4J231; B9A064; P0DOY2; P0CF74; P0DOY3; P0CG04	0	3	0.6942	0	1	1	647.646	1940.92	1940.92	0.26	0.00017	HCD (High Energy Collision Dissociation)	MS2	4.09605	7.3	54	32.4879	12815	13082018_Man_TMT_Rxn3_Fr1.raw	F3.1	8836.69	2276.06	3457.83	3577.16	12123.8	12860.1			FALSE				2.42	0	8.189e-06
FALSE	High	Sequest HT (A8)	Unambiguous	[K].TDASDVkPc.[-]	K7(TMT6plex); C9(Carbamidomethyl)	1	2	P02749	J3KS17; P02749	0	2	0.5421	0	1	1	611.303	1221.6	1221.6	0.24	0.00015	HCD (High Energy Collision Dissociation)	MS2	31.2034	11.3	54	32.6732	12912	13082018_Man_TMT_Rxn3_Fr1.raw	F3.1	13071.7	7956.67	14303.9	13078.6	8912.47	12633.1			FALSE				2.14	0.000188	0.001014
FALSE	High	Sequest HT (A8)	Unambiguous	[K].ATEHLSTLSEk.[A]	K11(TMT6plex)	1	2	P02647	P02647; F8W696	0	3	0.5636	0	1	1	482.266	1444.78	1444.78	-0.23	-0.00011	HCD (High Energy Collision Dissociation)	MS2	4.27547	43.7	9.729	32.7931	12978	13082018_Man_TMT_Rxn3_Fr1.raw	F3.1	110327	142401	456408	358893	248871	203086			FALSE				2.36	0.004333	0.03086
FALSE	High	Sequest HT (A8)	Selected	[K].SDDkVTLEER.[L]	K4(TMT6plex)	1	2	P01024	M0QXZ3; P01024	1	3	0.2659	0	1	1	474.254	1420.75	1420.75	-0.01	0	HCD (High Energy Collision Dissociation)	MS2	26.4563	25.5	54	33.2423	13221	13082018_Man_TMT_Rxn3_Fr1.raw	F3.1	18985.7	23691.5	39557.1	21723.3	28660.9	27277.2			FALSE				2.67	0	0.0001269
FALSE	High	Sequest HT (A8)	Unambiguous	[R].RVDTVDPPYPR.[S]		1	1	P04004	P04004	1	3	0.5614	0	1	1	438.898	1314.68	1314.68	-1.57	-0.00069	HCD (High Energy Collision Dissociation)	MS2	45.8349	24.1	55.5	33.2761	13240	13082018_Man_TMT_Rxn3_Fr1.raw	F3.1	6394.52	9958.72	53166.5	28551.1	16507.3	30671.9	No Quan Labels		FALSE				2.85	0.000188	0.001204
FALSE	High	Sequest HT (A8)	Unambiguous	[K].DTLmISR.[T]	M4(Oxidation)	4	9	A0A286YFJ8; A0A286YEY4; A0A0A0MS08; A0A286YES1	A0A286YFJ8; A0A286YEY4; P01857; P01861; A0A0A0MS08; P01859; A0A286YES1; A0A0A0MS07; P01860	0	2	0.4657	0	1	1	426.218	851.429	851.429	-0.2	-9e-05	HCD (High Energy Collision Dissociation)	MS2	1.47893	1.2	15.675	33.3038	13253	13082018_Man_TMT_Rxn3_Fr1.raw	F3.1		6438.02	10752		8561.17		No Quan Labels		FALSE				2.04	0.05925	0.4379
FALSE	High	Sequest HT (A8)	Unambiguous	[K].kATEDEGSEQkIPEATNR.[R]	K1(TMT6plex); K11(TMT6plex)	1	2	P01008	P01008; Q8TCE1	2	4	0.528	0	1	2	616.079	2461.29	2461.29	-0.25	-0.00015	HCD (High Energy Collision Dissociation)	MS2	8.91651	7.4	40.454	32.4281	12785	13082018_Man_TMT_Rxn3_Fr1.raw	F3.1	9666.21	8860.2	15558.8	8603.74	5447.75	11660.7			FALSE				2.86	0	0.000293
FALSE	High	Sequest HT (A8)	Unambiguous	[R].AGEVQEPELR.[G]		1	1	P25311	P25311	0	2	0.4822	0	1	1	564.288	1127.57	1127.57	-0.04	-2e-05	HCD (High Energy Collision Dissociation)	MS2	20.1251	6.2	54	33.3918	13297	13082018_Man_TMT_Rxn3_Fr1.raw	F3.1	1408.88	7319.17	8705.99	3779.78	6275.64	10499.9	No Quan Labels		FALSE				1.97	0.000353	0.002494
FALSE	High	Sequest HT (A8)	Unambiguous	[R].kPVEEYANcHLAR.[A]	K1(TMT6plex); C9(Carbamidomethyl)	1	1	P02787	P02787	0	4	0.5802	0	1	1	454.74	1815.94	1815.94	-0.25	-0.00011	HCD (High Energy Collision Dissociation)	MS2	4.61151	10.5	54	33.4062	13304	13082018_Man_TMT_Rxn3_Fr1.raw	F3.1	10334	11455.5	9005.46	14711.6	14226.3	4013.32			FALSE				2.43	0	0.0002067
FALSE	High	Sequest HT (A8)	Unambiguous	[R].kPVEEYANcHLAR.[A]	N-Term(TMT6plex); C9(Carbamidomethyl)	1	1	P02787	P02787	0	4	0.5802	0	1	2	454.74	1815.94	1815.94	-0.25	-0.00011	HCD (High Energy Collision Dissociation)	MS2	4.61151	10.5	54	33.4062	13304	13082018_Man_TMT_Rxn3_Fr1.raw	F3.1	10334	11455.5	9005.46	14711.6	14226.3	4013.32			FALSE				2.43	0	0.0002067
FALSE	High	Sequest HT (A8)	Unambiguous	[R].SLAPTAAAk.[R]	K9(TMT6plex)	1	2	P19823	P19823; Q5T985	0	2	0.4523	0	1	1	529.824	1058.64	1058.64	-0.29	-0.00015	HCD (High Energy Collision Dissociation)	MS2	29.6016	9.9	18.698	33.4167	13310	13082018_Man_TMT_Rxn3_Fr1.raw	F3.1	20972	33116.4	37868	33002.7	36632.6	7536.95			FALSE				1.99	0.0008034	0.003492
FALSE	High	Sequest HT (A8)	Unambiguous	[K].VGAHAGEYGAEALER.[M]		1	1	P69905	P69905	0	3	0.5629	0	1	1	510.582	1529.73	1529.73	-1.18	-0.0006	HCD (High Energy Collision Dissociation)	MS2	19.9452	6.3	55.5	33.4907	13352	13082018_Man_TMT_Rxn3_Fr1.raw	F3.1	3713.57	2208.83	12241	2852.5	8893.33	7180.88	No Quan Labels		FALSE				3.34	0	0.0001465
FALSE	High	Sequest HT (A8)	Unambiguous	[R].WcAVSEHEATk.[C]	C2(Carbamidomethyl); K11(TMT6plex)	1	4	P02787	F8WCI6; P02787; F8WC57; F8WEK9	0	3	0.7516	0	1	1	516.255	1546.75	1546.75	-0.13	-7e-05	HCD (High Energy Collision Dissociation)	MS2	7.09428	38.2	43.954	33.589	13406	13082018_Man_TMT_Rxn3_Fr1.raw	F3.1	22740.5	66495.7	31858.5	55478.4	94320.5	22267.8			FALSE				3.06	0	2.321e-05
FALSE	High	Sequest HT (A8)	Selected	[R].RVDTVDPPYPR.[S]		1	1	P04004	P04004	1	2	0.5692	0	1	1	657.844	1314.68	1314.68	0.62	0.00041	HCD (High Energy Collision Dissociation)	MS2	0		54	33.7347	13487	13082018_Man_TMT_Rxn3_Fr1.raw	F3.1							No Quan Labels		FALSE				2.53	0.000353	0.002223
FALSE	High	Sequest HT (A8)	Unambiguous	[K].VGAHAGEYGAEALER.[M]		1	1	P69905	P69905	0	3	0.5455	0	1	1	510.584	1529.74	1529.73	1.57	0.0008	HCD (High Energy Collision Dissociation)	MS2	12.8278	6	55.5	33.3981	13300	13082018_Man_TMT_Rxn3_Fr1.raw	F3.1	2118.41	3655.5	8492.15	3314.22	10263.8	8152.17	No Quan Labels		FALSE				3.08	0	8.218e-05
FALSE	High	Sequest HT (A8)	Unambiguous	[K].kATEDEGSEQkIPEATNR.[R]	N-Term(TMT6plex); K11(TMT6plex)	1	2	P01008	P01008; Q8TCE1	2	4	0.528	0	1	1	616.079	2461.29	2461.29	-0.25	-0.00015	HCD (High Energy Collision Dissociation)	MS2	8.91651	7.4	40.454	32.4281	12785	13082018_Man_TMT_Rxn3_Fr1.raw	F3.1	9666.21	8860.2	15558.8	8603.74	5447.75	11660.7			FALSE				2.86	0	0.000293
FALSE	High	Sequest HT (A8)	Unambiguous	[R].aKLEEQAQQIR.[L]	N-Term(TMT6plex)	1	1	P02649	P02649	1	3		0.0033	2	2	514.965	1542.88	1542.88	-0.55	-0.00028	HCD (High Energy Collision Dissociation)	MS2	19.5192	9.3	55.5	32.2429	12692	13082018_Man_TMT_Rxn3_Fr1.raw	F3.1	3110.36	2715.64	16116.3	8559.68	7173.29	17340.3			FALSE				2.99	0	0.0002056
FALSE	High	Sequest HT (A8)	Unambiguous	[R].AkLEEQAQQIR.[L]	K2(TMT6plex)	1	1	P02649	P02649	1	3	0.0033	0	1	1	514.965	1542.88	1542.88	-0.55	-0.00028	HCD (High Energy Collision Dissociation)	MS2	19.5192	9.3	55.5	32.2429	12692	13082018_Man_TMT_Rxn3_Fr1.raw	F3.1	3110.36	2715.64	16116.3	8559.68	7173.29	17340.3			FALSE				3	0	0.0002051
FALSE	High	Sequest HT (A8)	Selected	[K].IDQTVEELRR.[S]		1	1	P06727	P06727	1	3	0.4148	0	1	1	420.23	1258.67	1258.67	-0.16	-7e-05	HCD (High Energy Collision Dissociation)	MS2	24.8861	18.3	54	30.111	11528	13082018_Man_TMT_Rxn3_Fr1.raw	F3.1	11290.1	13104.9	24954.5	9453.14	24319	28998.7	No Quan Labels		FALSE				2.7	0.000188	0.0008847
FALSE	High	Sequest HT (A8)	Unambiguous	[K].kDSGFQmNQLR.[G]	K1(TMT6plex); M7(Oxidation)	1	1	P02787	P02787	1	3	0.5064	0	1	1	523.607	1568.8	1568.81	-0.17	-9e-05	HCD (High Energy Collision Dissociation)	MS2	27.1825	13.8	54	30.2881	11614	13082018_Man_TMT_Rxn3_Fr1.raw	F3.1	5740.18	18774.6	12965.9	18097.5	24374.7	6838.27			FALSE				2.35	0.001327	0.005362
FALSE	High	Sequest HT (A8)	Unambiguous	[K].kDSGFQmNQLR.[G]	N-Term(TMT6plex); M7(Oxidation)	1	1	P02787	P02787	1	3	0.5064	0	1	2	523.607	1568.8	1568.81	-0.17	-9e-05	HCD (High Energy Collision Dissociation)	MS2	27.1825	13.8	54	30.2881	11614	13082018_Man_TMT_Rxn3_Fr1.raw	F3.1	5740.18	18774.6	12965.9	18097.5	24374.7	6838.27			FALSE				2.35	0.001327	0.005362
FALSE	High	Sequest HT (A8)	Selected	[K].dkHADPDFTR.[K]	N-Term(TMT6plex); K2(TMT6plex)	1	2	P19823	P19823; Q5T985	1	4	0.5035	0	1	1	415.727	1659.89	1659.89	-0.17	-7e-05	HCD (High Energy Collision Dissociation)	MS2	25.2756	19.9	54	30.6893	11838	13082018_Man_TMT_Rxn3_Fr1.raw	F3.1	15196.1	35921.1	20722.6	25715.9	17495.3	2836.9			FALSE				2.82	7.754e-05	0.0004922
FALSE	High	Sequest HT (A8)	Selected	[R].gDFSSANNRDNTYNR.[V]	N-Term(TMT6plex)	1	2	P02671	P02671; A0A087WUA0	1	3	0.5598	0	1	1	653.975	1959.91	1959.91	0.47	0.00031	HCD (High Energy Collision Dissociation)	MS2	2.07422	12.4	54	30.9409	11960	13082018_Man_TMT_Rxn3_Fr1.raw	F3.1	6746.77	8769.36	29785	18189.6	13882.9				FALSE				2.09	0.0005486	0.002966
FALSE	High	Sequest HT (A8)	Unambiguous	[R].kGNVATEISTER.[D]	K1(TMT6plex)	1	2	P04114	A8MUN2; P04114	1	3	0.4252	0	1	1	511.953	1533.84	1533.84	0.53	0.00027	HCD (High Energy Collision Dissociation)	MS2	19.8782	12.9	54	30.948	11964	13082018_Man_TMT_Rxn3_Fr1.raw	F3.1	12552.3	9960.16	25853.3	12231	10143.8	8479.43			FALSE				2.54	0.0002898	0.001766
FALSE	High	Sequest HT (A8)	Unambiguous	[R].kGNVATEISTER.[D]	N-Term(TMT6plex)	1	2	P04114	A8MUN2; P04114	1	3	0.4252	0	1	2	511.953	1533.84	1533.84	0.53	0.00027	HCD (High Energy Collision Dissociation)	MS2	19.8782	12.9	54	30.948	11964	13082018_Man_TMT_Rxn3_Fr1.raw	F3.1	12552.3	9960.16	25853.3	12231	10143.8	8479.43			FALSE				2.54	0.0002898	0.001766
FALSE	High	Sequest HT (A8)	Selected	[R].QTHQPPAPNSLIR.[F]		1	1	P02747	P02747	0	3	0.598	0	1	1	486.933	1458.78	1458.78	1.38	0.00067	HCD (High Energy Collision Dissociation)	MS2	38.339	4.1	54	30.9554	11968	13082018_Man_TMT_Rxn3_Fr1.raw	F3.1	2313.54	3432.66	7072.19	2784.17	2620.42	6595.69	No Quan Labels		FALSE				3.06	0	0.000231
FALSE	High	Sequest HT (A8)	Unambiguous	[R].THLAPYSDELRQR.[L]		1	2	P02647	P02647; F8W696	1	3	0.4105	0	1	1	529.275	1585.81	1585.81	0.58	0.00031	HCD (High Energy Collision Dissociation)	MS2	17.4168	1	24.316	31.0076	11996	13082018_Man_TMT_Rxn3_Fr1.raw	F3.1			5624.42	3747.84	3832.71		No Quan Labels		FALSE				2.85	0	6.377e-05
FALSE	High	Sequest HT (A8)	Unambiguous	[R].THLAPYSDELRQR.[L]		1	2	P02647	P02647; F8W696	1	3	0.4384	0	1	1	529.273	1585.8	1585.81	-2.31	-0.00122	HCD (High Energy Collision Dissociation)	MS2	42.8189	6.1	29.096	31.2144	12112	13082018_Man_TMT_Rxn3_Fr1.raw	F3.1	6229.8	17758.9	5836.54	20480.3	14064.2	5415.83	No Quan Labels		FALSE				2.19	0.001597	0.006387
FALSE	High	Sequest HT (A8)	Unambiguous	[R].HSIFTPETNPR.[A]		1	1	P00747	P00747	0	2	0.6164	0	1	1	649.828	1298.65	1298.65	-0.17	-0.00011	HCD (High Energy Collision Dissociation)	MS2	0	1.4	54	31.2448	12128	13082018_Man_TMT_Rxn3_Fr1.raw	F3.1	2209.65	1232.93	1050.1		1640.56	1641.31	No Quan Labels		FALSE				2.19	0	0.0004078
FALSE	High	Sequest HT (A8)	Selected	[R].HSIFTPETNPR.[A]		1	1	P00747	P00747	0	3	0.4397	0	1	1	433.555	1298.65	1298.65	0.43	0.00019	HCD (High Energy Collision Dissociation)	MS2	32.1668	13.3	54	31.4133	12226	13082018_Man_TMT_Rxn3_Fr1.raw	F3.1	14431.8	13012.9	17754.3	10843.2	17380.7	7343.83	No Quan Labels		FALSE				2.57	0.0002159	0.001415
FALSE	High	Sequest HT (A8)	Unambiguous	[K].VVAGVANALAHK.[Y]		2	2	P02042; P68871	P02042; P68871	0	2	0.805	0	1	1	575.341	1149.67	1149.67	0.16	9e-05	HCD (High Energy Collision Dissociation)	MS2	2.81457	3.1	54	31.4747	12261	13082018_Man_TMT_Rxn3_Fr1.raw	F3.1			2211.66	2182.63	1962.44	13173.4	No Quan Labels		FALSE				2.82	0	4.971e-06
FALSE	High	Sequest HT (A8)	Unambiguous	[RK].SYScQVTHEGSTVEk.[T]	C4(Carbamidomethyl); K15(TMT6plex)	2	6	A0A0B4J231; P0DOY2	A0A0B4J231; B9A064; P0DOY2; P0CF74; P0DOY3; P0CG04	0	3	0.7685	0	1	1	647.646	1940.92	1940.92	0.36	0.00023	HCD (High Energy Collision Dissociation)	MS2	2.92586	10.6	18.041	31.82	12455	13082018_Man_TMT_Rxn3_Fr1.raw	F3.1	24601.4	21528.4	9949.2	34945	57476.3	49884.2			FALSE				3.11	0	1.158e-06
FALSE	High	Sequest HT (A8)	Selected	[R].sTHTLDLSR.[E]	N-Term(TMT6plex)	1	5	Q08380	K7EKQ5; K7ESM3; K7EP36; K7EJY8; Q08380	0	3	0.55	0	1	1	420.238	1258.7	1258.7	4.45	0.00187	HCD (High Energy Collision Dissociation)	MS2	18.3505	26.7	54	32.0093	12553	13082018_Man_TMT_Rxn3_Fr1.raw	F3.1	9099.93	26649.4	53759.8	16651.4	30568.4	30511.3			FALSE				2.6	0.0005486	0.002962
FALSE	High	Sequest HT (A8)	Unambiguous	[K].lAQKVPTADLEDVLPLAEDITNILSk.[C]	N-Term(TMT6plex); K26(TMT6plex)	2	3	D6RF35; P02774	D6RF35; D6RBJ7; P02774	1	3		0.0064	2	2	1088.96	3264.88	3264.87	2.62	0.00285	HCD (High Energy Collision Dissociation)	MS2	0	6.1	54	114.276	68541	11082018_Man_TMT_Rxn2_Fr6.raw	F2.6	2021.52	8252.77	10409.7	2773.96	7307.64	7299.1			FALSE				3.1	0	3.279e-06
FALSE	High	Sequest HT (A8)	Unambiguous	[K].LAQkVPTADLEDVLPLAEDITNILSk.[C]	K4(TMT6plex); K26(TMT6plex)	2	3	D6RF35; P02774	D6RF35; D6RBJ7; P02774	1	3	0.0064	0	1	1	1088.96	3264.88	3264.87	2.62	0.00285	HCD (High Energy Collision Dissociation)	MS2	0	6.1	54	114.276	68541	11082018_Man_TMT_Rxn2_Fr6.raw	F2.6	2021.52	8252.77	10409.7	2773.96	7307.64	7299.1			FALSE				3.12	0	1.794e-06
FALSE	High	Sequest HT (A8)	Unambiguous	[K].ePcVESLVSQYFQTVTDYGk.[D]	N-Term(TMT6plex); C3(Carbamidomethyl); K20(TMT6plex)	1	5	V9GYM3	V9GYS1; V9GYC1; V9GYM3; V9GYG9; P02652	0	4	0.6697	0	1	1	702.86	2808.42	2808.42	0.19	0.00014	HCD (High Energy Collision Dissociation)	MS2	5.59762	19	55.5	114.25	68521	11082018_Man_TMT_Rxn2_Fr6.raw	F2.6	10862.8	12480.9	47851.8	24635	6835.75	10046			FALSE				4.45	0	6.903e-09
FALSE	High	Sequest HT (A8)	Unambiguous	[K].IADFELPTIIVPEQTIEIPSIk.[F]	K22(TMT6plex)	1	1	P04114	P04114	0	3	0.7148	0	1	1	899.183	2695.54	2695.54	-0.46	-0.00041	HCD (High Energy Collision Dissociation)	MS2	17.0117	19.3	55.5	114.24	68514	11082018_Man_TMT_Rxn2_Fr6.raw	F2.6	17234.7	15599.9	54786.1	16078.6	6054.33	3927.52			FALSE				2.98	0	7.053e-05
FALSE	High	Sequest HT (A8)	Unambiguous	[K].aLLAYAFALAGNQDk.[R]	N-Term(TMT6plex); K15(TMT6plex)	1	1	P01023	P01023	0	3	0.512	0	1	1	675.391	2024.16	2024.16	0.46	0.00031	HCD (High Energy Collision Dissociation)	MS2	6.78117	26.3	55.5	110.819	66163	11082018_Man_TMT_Rxn2_Fr6.raw	F2.6	18242.9	15606.9	71804.9	31935.7	12667	10090.8			FALSE				2.91	0	3.913e-08
FALSE	High	Sequest HT (A8)	Unambiguous	[R].aDLFYDVEALDLESPk.[N]	N-Term(TMT6plex); K16(TMT6plex)	1	1	P04196	P04196	0	3	0.6522	0	1	1	761.744	2283.22	2283.22	0.62	0.00047	HCD (High Energy Collision Dissociation)	MS2	0	13	5.205	110.882	66207	11082018_Man_TMT_Rxn2_Fr6.raw	F2.6	169648	245871	260669	104788	28435.1	32404.1			FALSE				3.45	0	2.007e-08
FALSE	High	Sequest HT (A8)	Unambiguous	[R].vPSYTLILPSLELPVLHVPR.[N]	N-Term(TMT6plex)	1	1	P04114	P04114	0	3	0.6574	0	1	1	824.832	2472.48	2472.48	0.64	0.00052	HCD (High Energy Collision Dissociation)	MS2	13.7562	2.9	55.5	111.051	66323	11082018_Man_TMT_Rxn2_Fr6.raw	F2.6	2158.44	2143.53	7041.53	2830.02	1445.91	1492.25			FALSE				2.51	0	4.735e-05
FALSE	High	Sequest HT (A8)	Unambiguous	[K].GTEAAGAMFLEAIPMSIPPEVk.[F]	K22(TMT6plex)	2	2	A0A024R6I7; P01009	A0A024R6I7; P01009	0	3	0.684	0	1	1	830.106	2488.3	2488.3	0.79	0.00066	HCD (High Energy Collision Dissociation)	MS2	2.24309	8.2	14.779	111.183	66412	11082018_Man_TMT_Rxn2_Fr6.raw	F2.6	26745.1	28824.1	71004.6	24173.1	24264.6	12217.6			FALSE				2.31	0	0.0003045
FALSE	High	Sequest HT (A8)	Unambiguous	[R].lLIYAVLPTGDVIGDSAk.[Y]	N-Term(TMT6plex); K18(TMT6plex)	1	1	P01023	P01023	0	3	0.587	0	1	1	768.462	2303.37	2303.36	4.08	0.00314	HCD (High Energy Collision Dissociation)	MS2	15.5206	11.5	55.5	111.306	66496	11082018_Man_TMT_Rxn2_Fr6.raw	F2.6	8597.44	8439.8	34364	11253.5	3811.57	2900.98			FALSE				2.47	0	4.724e-05
FALSE	High	Sequest HT (A8)	Selected	[K].FIcPLTGLWPINTLk.[C]	C3(Carbamidomethyl); K15(TMT6plex)	1	3	P02749	J3QRN2; P02749; J3QLI0	0	2	0.7684	0	1	1	1001.57	2002.14	2002.14	0.76	0.00076	HCD (High Energy Collision Dissociation)	MS2	0	27.2	41.67	111.445	66591	11082018_Man_TMT_Rxn2_Fr6.raw	F2.6	32212.2	38686.3	43860.2	15431.8	49241.6	36706.5			FALSE				3.67	0	2.159e-07
FALSE	High	Sequest HT (A8)	Unambiguous	[R].SFFSFLGEAFDGAR.[D]		3	6	P0DJI9; P0DJI8; A0A096LPE2	E9PR14; P0DJI9; E9PQD6; P0DJI8; A0A096LPE2; G3V1D9	0	2	0.7352	0	1	1	775.866	1550.73	1550.73	-1.17	-0.00091	HCD (High Energy Collision Dissociation)	MS2	30.2055	12.2	55.5	110.786	66140	11082018_Man_TMT_Rxn2_Fr6.raw	F2.6	9210.49	10622.8	25464.3	13371.6	6604.61	8054.11	No Quan Labels		FALSE				2.19	0	3.852e-05
FALSE	High	Sequest HT (A8)	Unambiguous	[K].DGTVLcELINALYPEGQAPVkk.[I]	C6(Carbamidomethyl); K21(TMT6plex); K22(TMT6plex)	1	2	P37802	X6RJP6; P37802	1	3	0.7299	0	1	1	958.535	2873.59	2873.58	1.7	0.00163	HCD (High Energy Collision Dissociation)	MS2	34.5679	7.5	55.5	111.447	66592	11082018_Man_TMT_Rxn2_Fr6.raw	F2.6	2767.01	2608.39	17345.3	6447.14	10715.2	6016.01			FALSE				2.11	0.0002692	0.001608
FALSE	High	Sequest HT (A8)	Unambiguous	[K].aLLAYAFALAGNQDk.[R]	N-Term(TMT6plex); K15(TMT6plex)	1	1	P01023	P01023	0	2	0.505	0	1	1	1012.58	2024.16	2024.16	-0.86	-0.00087	HCD (High Energy Collision Dissociation)	MS2	0	12.3	55.5	111.538	66654	11082018_Man_TMT_Rxn2_Fr6.raw	F2.6	7267.37	2360.11	42634.9	14618.5	2843.63	3105.36			FALSE				2	0	1.228e-07
FALSE	High	Sequest HT (A8)	Unambiguous	[R].aDLFYDVEALDLESPk.[N]	N-Term(TMT6plex); K16(TMT6plex)	1	1	P04196	P04196	0	3	0.658	0	1	1	761.741	2283.21	2283.22	-3.63	-0.00276	HCD (High Energy Collision Dissociation)	MS2	5.82228	13	41.644	111.561	66670	11082018_Man_TMT_Rxn2_Fr6.raw	F2.6	12930.4	32495.2	30646.2	9427.93	4529.56	12030.7			FALSE				3.07	0	7.869e-08
FALSE	High	Sequest HT (A8)	Unambiguous	[R].aFIQLWAFDAVk.[G]	N-Term(TMT6plex); K12(TMT6plex)	1	2	P02760	P02760; S4R471	0	2	0.6056	0	1	1	934.051	1867.09	1867.09	3.57	0.00333	HCD (High Energy Collision Dissociation)	MS2	33.1548	15.3	55.5	111.666	66742	11082018_Man_TMT_Rxn2_Fr6.raw	F2.6	9623.99	16085.5	27471.2	6584.76	15127	15417.1			FALSE				2.51	0	1.519e-07
FALSE	High	Sequest HT (A8)	Selected	[K].gTEAAGAMFLEAIPMSIPPEVk.[F]	N-Term(TMT6plex); K22(TMT6plex)	2	2	A0A024R6I7; P01009	A0A024R6I7; P01009	0	3	0.7306	0	1	1	906.499	2717.48	2717.47	6.21	0.00563	HCD (High Energy Collision Dissociation)	MS2	0	4.7	55.5	111.714	66774	11082018_Man_TMT_Rxn2_Fr6.raw	F2.6	6866.01	2324.01	8605	6862.67	1348.95	1540.07			FALSE				2.71	0	0.0002131
FALSE	High	Sequest HT (A8)	Selected	[R].vALIcLPPEWYVVPPGTk.[C]	N-Term(TMT6plex); C5(Carbamidomethyl); K18(TMT6plex)	1	4	G3XAK1	Q2TV78; P26927; G3XAK1; H7C0F8	0	3	0.5976	0	1	1	833.147	2497.43	2497.43	-0.78	-0.00065	HCD (High Energy Collision Dissociation)	MS2	18.6725	7.9	55.5	111.754	66802	11082018_Man_TMT_Rxn2_Fr6.raw	F2.6	8416.32	8247.76	20668.4	7692.02		2581.97			FALSE				2.46	0	6.583e-05
FALSE	High	Sequest HT (A8)	Unambiguous	[K].QFSFPLSSEPFQGSYk.[V]	K16(TMT6plex)	1	1	P01023	P01023	0	2	0.7404	0	1	1	1039.52	2078.04	2078.04	-1.26	-0.00131	HCD (High Energy Collision Dissociation)	MS2	16.3009	8.8	54	111.835	66857	11082018_Man_TMT_Rxn2_Fr6.raw	F2.6	2667.71	2098.63	42750.7	7961.97					FALSE				2.35	0	1.81e-05
FALSE	High	Sequest HT (A8)	Unambiguous	[K].aLLAYAFALAGNQDk.[R]	N-Term(TMT6plex); K15(TMT6plex)	1	1	P01023	P01023	0	3	0.5701	0	1	1	675.391	2024.16	2024.16	-0.17	-0.00011	HCD (High Energy Collision Dissociation)	MS2	6.63153	13	10.128	111.51	66635	11082018_Man_TMT_Rxn2_Fr6.raw	F2.6	46202.6	9579.38	274474	95179.3					FALSE				3.21	0	4.655e-08
FALSE	High	Sequest HT (A8)	Selected	[K].FIcPLTGLWPINTLk.[C]	C3(Carbamidomethyl); K15(TMT6plex)	1	3	P02749	J3QRN2; P02749; J3QLI0	0	2	0.7688	0	1	1	1001.57	2002.14	2002.14	-0.34	-0.00034	HCD (High Energy Collision Dissociation)	MS2	0	32.4	6.981	110.769	66128	11082018_Man_TMT_Rxn2_Fr6.raw	F2.6	220687	216899	366714	80828.2	372091	257472			FALSE				3.59	0	2.286e-06
FALSE	High	Sequest HT (A8)	Unambiguous	[K].GTEAAGAMFLEAIPMSIPPEVk.[F]	K22(TMT6plex)	2	2	A0A024R6I7; P01009	A0A024R6I7; P01009	0	3	0.7134	0	1	1	830.107	2488.31	2488.3	0.94	0.00078	HCD (High Energy Collision Dissociation)	MS2	0.616022	9.9	6.896	110.512	65952	11082018_Man_TMT_Rxn2_Fr6.raw	F2.6	105016	95824.6	180955	29612.5	21079.9	53800.5			FALSE				3.28	0	5.354e-06
FALSE	High	Sequest HT (A8)	Unambiguous	[K].tLAESALQLLYTAk.[E]	N-Term(TMT6plex); K14(TMT6plex)	1	1	Q9Y490	Q9Y490	0	3	0.6279	0	1	1	660.731	1980.18	1980.18	0.67	0.00044	HCD (High Energy Collision Dissociation)	MS2	51.4748	11.5	55.5	110.496	65941	11082018_Man_TMT_Rxn2_Fr6.raw	F2.6	6546.2	6443.77	39663.1	8015.36	2714.01	3397.68			FALSE				2.58	0	4.502e-06
FALSE	High	Sequest HT (A8)	Unambiguous	[K].lQDEDLGFL.[-]	N-Term(TMT6plex)	1	4	B4E1Z4	E7ETN3; P00751; B4E1Z4; H7C5H1	0	2	0.7371	0	1	1	639.842	1278.68	1278.68	-0.43	-0.00027	HCD (High Energy Collision Dissociation)	MS2	5.96311	5.4	22.352	109.301	65123	11082018_Man_TMT_Rxn2_Fr6.raw	F2.6	7737.99	6637.56	27181	15994.2	5104.78	19587.2			FALSE				2.13	0.001765	0.0072
FALSE	High	Sequest HT (A8)	Unambiguous	[R].nIQEYLSILTDPDGk.[G]	N-Term(TMT6plex); K15(TMT6plex)	1	1	P04114	P04114	0	3	0.5401	0	1	1	722.068	2164.19	2164.19	-0.51	-0.00037	HCD (High Energy Collision Dissociation)	MS2	75.4944	16.4	55.5	109.364	65166	11082018_Man_TMT_Rxn2_Fr6.raw	F2.6	13698.5	12741	41623.6	13493.1	6694.21	9368.58			FALSE				2.37	0	1.068e-05
FALSE	High	Sequest HT (A8)	Unambiguous	[R].tTIEkPVWLGFLGPIIk.[A]	N-Term(TMT6plex); K5(TMT6plex); K17(TMT6plex)	1	3	P00450	E9PFZ2; P00450; D6RE86	0	3	0.6604	0	1	1	867.21	2599.62	2599.62	-1	-0.00086	HCD (High Energy Collision Dissociation)	MS2	10.7947	19.9	54	109.557	65296	11082018_Man_TMT_Rxn2_Fr6.raw	F2.6	16453.8	19285.7	41401.3	14898	13930.1	16506.8			FALSE				2.65	0	1.004e-05
FALSE	High	Sequest HT (A8)	Selected	[K].vGLSGMAIADVTLLSGFHALR.[A]	N-Term(TMT6plex)	2	3	A0A0G2JPR0; P0C0L5	A0A0G2JPR0; P0C0L4; P0C0L5	0	3	0.6063	0	1	1	786.447	2357.33	2357.32	2.83	0.00222	HCD (High Energy Collision Dissociation)	MS2	19.3474	10.5	55.5	109.62	65338	11082018_Man_TMT_Rxn2_Fr6.raw	F2.6	7713.51	9727.82	22815.7	12746.3	3909.46	6029.93			FALSE				2.54	0	1.953e-05
FALSE	High	Sequest HT (A8)	Unambiguous	[R].vTASDPLDTLGSEGALSPGGVASLLR.[L]	N-Term(TMT6plex)	4	9	A0A140TA32; A0A0G2JPR0; A0A140TA29; P0C0L5	F5GXS0; A0A0G2JL54; A0A140TA32; A0A0G2JPR0; P0C0L4; A0A140TA29; P0C0L5; A0A140TA44; A0A140TA49	0	3	0.7302	0	1	1	904.825	2712.46	2712.46	-0.18	-0.00016	HCD (High Energy Collision Dissociation)	MS2	0	5.1	55.5	109.696	65389	11082018_Man_TMT_Rxn2_Fr6.raw	F2.6	3515.91	6751.33	9814.2	7393.49		3131.8			FALSE				5.93	0	5.91e-14
FALSE	High	Sequest HT (A8)	Unambiguous	[R].SAGWNIPIGLLYcDLPEPR.[K]	C13(Carbamidomethyl)	1	2	P02787	C9JVG0; P02787	0	3	0.693	0	1	1	724.368	2171.09	2171.1	-2.17	-0.00157	HCD (High Energy Collision Dissociation)	MS2	58.157	7.9	55.5	109.702	65394	11082018_Man_TMT_Rxn2_Fr6.raw	F2.6	6713.46	7355.8	14499.7	7796.09	2255.45	7699.99	No Quan Labels		FALSE				2.15	0	0.0003035
FALSE	High	Sequest HT (A8)	Unambiguous	[K].aLVEGVDQLFTDYQIk.[D]	N-Term(TMT6plex); K16(TMT6plex)	1	1	P01031	P01031	0	3	0.7443	0	1	1	766.431	2297.28	2297.28	-0.36	-0.00027	HCD (High Energy Collision Dissociation)	MS2	0	14.2	55.5	109.751	65427	11082018_Man_TMT_Rxn2_Fr6.raw	F2.6	16856	7581.96	40633.4	14295.1	1956.19	3471.13			FALSE				3.52	0	1.27e-08
FALSE	High	Sequest HT (A8)	Selected	[K].GTEAAGAMFLEAIPMSIPPEVk.[F]	K22(TMT6plex)	2	2	A0A024R6I7; P01009	A0A024R6I7; P01009	0	2	0.6561	0	1	1	1244.66	2488.3	2488.3	0.31	0.00038	HCD (High Energy Collision Dissociation)	MS2	0	5.7	54	109.889	65521	11082018_Man_TMT_Rxn2_Fr6.raw	F2.6	3826.65	7035.07	17353.1	3644.67	1628.87	2047.69			FALSE				2.21	0	2.499e-05
FALSE	High	Sequest HT (A8)	Selected	[R].aDLFYDVEALDLESPk.[N]	N-Term(TMT6plex); K16(TMT6plex)	1	1	P04196	P04196	0	3	0.6216	0	1	1	761.743	2283.21	2283.22	-0.74	-0.00057	HCD (High Energy Collision Dissociation)	MS2	100	11	38.174	110.203	65735	11082018_Man_TMT_Rxn2_Fr6.raw	F2.6	14557.5	22937.1	32840.2	11454.9	3705	10565.3			FALSE				2.59	0	4.934e-06
FALSE	High	Sequest HT (A8)	Selected	[K].FIcPLTGLWPINTLk.[C]	C3(Carbamidomethyl); K15(TMT6plex)	1	3	P02749	J3QRN2; P02749; J3QLI0	0	3	0.5251	0	1	1	668.051	2002.14	2002.14	-0.01	-1e-05	HCD (High Energy Collision Dissociation)	MS2	22.0801	26.7	55.5	110.291	65796	11082018_Man_TMT_Rxn2_Fr6.raw	F2.6	22249	23676.5	41942.5	11935.5	31450	21723.1			FALSE				2.59	0.0001771	0.000743
FALSE	High	Sequest HT (A8)	Selected	[K].gTEAAGAMFLEAIPmSIPPEVk.[F]	N-Term(TMT6plex); M15(Oxidation); K22(TMT6plex)	2	2	A0A024R6I7; P01009	A0A024R6I7; P01009	0	3	0.1378	0	1	1	911.827	2733.47	2733.46	2.45	0.00223	HCD (High Energy Collision Dissociation)	MS2	14.9797	8.7	54	110.306	65807	11082018_Man_TMT_Rxn2_Fr6.raw	F2.6	7656.71	8547.2	14434.2	15438.4	2596.87	6355.64			FALSE				2.54	0	3.323e-05
FALSE	High	Sequest HT (A8)	Unambiguous	[R].SAGWNIPIGLLYcDLPEPR.[K]	C13(Carbamidomethyl)	1	2	P02787	C9JVG0; P02787	0	2	0.7808	0	1	1	1086.05	2171.1	2171.1	0.17	0.00018	HCD (High Energy Collision Dissociation)	MS2	0	0.2	54	110.346	65835	11082018_Man_TMT_Rxn2_Fr6.raw	F2.6			1427.63				No Quan Labels		FALSE				3.65	0	5.424e-07
FALSE	High	Sequest HT (A8)	Unambiguous	[R].SAGWNIPIGLLYcDLPEPR.[K]	C13(Carbamidomethyl)	1	2	P02787	C9JVG0; P02787	0	3	0.7293	0	1	1	724.369	2171.09	2171.1	-0.74	-0.00053	HCD (High Energy Collision Dissociation)	MS2	0	2.5	23.745	110.394	65869	11082018_Man_TMT_Rxn2_Fr6.raw	F2.6	3249.58	4690.54	14781.8	5345.58		5872.24	No Quan Labels		FALSE				3.14	0	1.676e-07
FALSE	High	Sequest HT (A8)	Unambiguous	[R].vTASDPLDTLGSEGALSPGGVASLLR.[L]	N-Term(TMT6plex)	4	9	A0A140TA32; A0A0G2JPR0; A0A140TA29; P0C0L5	F5GXS0; A0A0G2JL54; A0A140TA32; A0A0G2JPR0; P0C0L4; A0A140TA29; P0C0L5; A0A140TA44; A0A140TA49	0	3	0.5528	0	1	1	904.827	2712.47	2712.46	1.85	0.00167	HCD (High Energy Collision Dissociation)	MS2	0	2.4	55.5	110.399	65872	11082018_Man_TMT_Rxn2_Fr6.raw	F2.6	2095.71	3427.29	3630.08	2326.16	1941.24				FALSE				2.46	0	4.032e-05
FALSE	High	Sequest HT (A8)	Unambiguous	[K].aLVEGVDQLFTDYQIk.[D]	N-Term(TMT6plex); K16(TMT6plex)	1	1	P01031	P01031	0	3	0.6919	0	1	1	766.432	2297.28	2297.28	0.44	0.00034	HCD (High Energy Collision Dissociation)	MS2	6.17064	16.1	27.493	110.432	65896	11082018_Man_TMT_Rxn2_Fr6.raw	F2.6	32229	18632.1	99568.4	28839.9	3841.59	6351.32			FALSE				3.57	0	1.112e-07
FALSE	High	Sequest HT (A8)	Unambiguous	[K].gTEAAGAMFLEAIPMSIPPEVk.[F]	N-Term(TMT6plex); K22(TMT6plex)	2	2	A0A024R6I7; P01009	A0A024R6I7; P01009	0	4	0.6146	0	1	1	680.122	2717.47	2717.47	-0.01	-1e-05	HCD (High Energy Collision Dissociation)	MS2	10.4674	7.1	55.5	112.002	66972	11082018_Man_TMT_Rxn2_Fr6.raw	F2.6	7203.01	7166.62	15943.3	8189.66	2523.73				FALSE				3.84	0	2.462e-08
FALSE	High	Sequest HT (A8)	Unambiguous	[K].EQLQDMGLVDLFSPEk.[S]	K16(TMT6plex)	1	1	P01008	P01008	0	2	0.7004	0	1	1	1039.54	2078.08	2078.07	3.63	0.00378	HCD (High Energy Collision Dissociation)	MS2	0	7.4	55.5	103.772	61357	11082018_Man_TMT_Rxn2_Fr6.raw	F2.6	6539.38	7393.15	25976.5	2139.74	1730.57				FALSE				2.27	7.754e-05	0.0004658
FALSE	High	Sequest HT (A8)	Selected	[R].lPYTIITTPPLkDFSLWEk.[T]	N-Term(TMT6plex); K12(TMT6plex); K19(TMT6plex)	1	1	P04114	P04114	1	4	0.6046	0	1	1	738.188	2949.73	2949.73	-0.33	-0.00024	HCD (High Energy Collision Dissociation)	MS2	0	15.7	29.319	112.094	67035	11082018_Man_TMT_Rxn2_Fr6.raw	F2.6	27953.9	20055.2	99691.4	20549.8	5912.72	3015.15			FALSE				3.49	0	1.93e-07
FALSE	High	Sequest HT (A8)	Unambiguous	[K].iTPNLAEFAFSLYR.[Q]	N-Term(TMT6plex)	2	7	A0A024R6I7; P01009	G3V387; G3V544; A0A024R6I7; A0A0G2JRN3; P01009; G3V5R8; A0A0B4J278	0	2	0.6263	0	1	1	936.018	1871.03	1871.03	0.82	0.00077	HCD (High Energy Collision Dissociation)	MS2	8.7096	32.2	54	112.213	67116	11082018_Man_TMT_Rxn2_Fr6.raw	F2.6	47119.1	36653.7	64960.5	33683	8369.94	12432.2			FALSE				3.8	0	1.097e-08
FALSE	High	Sequest HT (A8)	Unambiguous	[R].lDLQEINNWVQAQMk.[G]	N-Term(TMT6plex); K15(TMT6plex)	1	1	P36955	P36955	0	3	0.5985	0	1	1	763.419	2288.24	2288.25	-2.77	-0.00212	HCD (High Energy Collision Dissociation)	MS2	41.7168	10.4	31.737	113.449	67957	11082018_Man_TMT_Rxn2_Fr6.raw	F2.6	11004.4	22021.3	35496.2	10478.7	17736.5	11908.6			FALSE				2.59	0	2.53e-05
FALSE	High	Sequest HT (A8)	Unambiguous	[K].aVLDVFEEGTEASAATAVk.[I]	N-Term(TMT6plex); K19(TMT6plex)	1	2	P01011	G3V3A0; P01011	0	3	0.6898	0	1	1	789.437	2366.3	2366.29	4.68	0.00369	HCD (High Energy Collision Dissociation)	MS2	7.51274	8.2	54	113.532	68015	11082018_Man_TMT_Rxn2_Fr6.raw	F2.6	7490.77	7622.94	19881.5	8171.84	4051.24	2156.45			FALSE				3.03	0	1.072e-06
FALSE	High	Sequest HT (A8)	Unambiguous	[R].kYHISALYVVDLk.[K]	N-Term(TMT6plex); K13(TMT6plex)	1	2	Q9NYU2	Q9NYU1; Q9NYU2	1	3	0.5161	0	1	1	669.743	2007.21	2007.2	4.32	0.00289	HCD (High Energy Collision Dissociation)	MS2	29.3729	14.6	55.5	113.597	68061	11082018_Man_TMT_Rxn2_Fr6.raw	F2.6	10728.6	12712.2	38395.6	11834.5	5911.56	9275.16			FALSE				2.17	0.002916	0.0182
FALSE	High	Sequest HT (A8)	Unambiguous	[R].kYHISALYVVDLk.[K]	K1(TMT6plex); K13(TMT6plex)	1	2	Q9NYU2	Q9NYU1; Q9NYU2	1	3	0.5161	0	1	2	669.743	2007.21	2007.2	4.32	0.00289	HCD (High Energy Collision Dissociation)	MS2	29.3729	14.6	55.5	113.597	68061	11082018_Man_TMT_Rxn2_Fr6.raw	F2.6	10728.6	12712.2	38395.6	11834.5	5911.56	9275.16			FALSE				2.17	0.002916	0.0182
FALSE	High	Sequest HT (A8)	Unambiguous	[R].tTIEkPVWLGFLGPIIk.[A]	N-Term(TMT6plex); K5(TMT6plex); K17(TMT6plex)	1	3	P00450	E9PFZ2; P00450; D6RE86	0	3	0.7449	0	1	1	867.208	2599.61	2599.62	-3.89	-0.00337	HCD (High Energy Collision Dissociation)	MS2	18.7068	13.2	54	113.693	68129	11082018_Man_TMT_Rxn2_Fr6.raw	F2.6	11167.8	11622.9	27516.5	12434.7	7193.09	9848.76			FALSE				2.47	0	0.0001673
FALSE	High	Sequest HT (A8)	Unambiguous	[K].gTEAAGAMFLEAIPMSIPPEVk.[F]	N-Term(TMT6plex); K22(TMT6plex)	2	2	A0A024R6I7; P01009	A0A024R6I7; P01009	0	3	0.7821	0	1	1	906.495	2717.47	2717.47	1.23	0.00111	HCD (High Energy Collision Dissociation)	MS2	0.76452	10.4	10.04	113.75	68167	11082018_Man_TMT_Rxn2_Fr6.raw	F2.6	63257.5	64637.4	140088	37100.5	16445	18958.6			FALSE				4.59	0	5.994e-11
FALSE	High	Sequest HT (A8)	Unambiguous	[K].gTEAAGAMFLEAIPMSIPPEVk.[F]	N-Term(TMT6plex); K22(TMT6plex)	2	2	A0A024R6I7; P01009	A0A024R6I7; P01009	0	4	0.7854	0	1	1	680.123	2717.47	2717.47	1.42	0.00097	HCD (High Energy Collision Dissociation)	MS2	2.36856	8	9.477	113.398	67922	11082018_Man_TMT_Rxn2_Fr6.raw	F2.6	39669.6	73004	112488	20278.2	11928.4	22623.2			FALSE				5.08	0	7.385e-10
FALSE	High	Sequest HT (A8)	Selected	[R].dSSTWLTAFVLk.[V]	N-Term(TMT6plex); K12(TMT6plex)	2	5	A0A140TA32; A0A0G2JPR0	A0A140TA32; A0A0G2JPR0; P0C0L4; A0A140TA44; A0A140TA49	0	3	0.7153	0	1	1	609.356	1826.05	1826.05	3.75	0.00228	HCD (High Energy Collision Dissociation)	MS2	35.9633	15.6	55.5	114.005	68345	11082018_Man_TMT_Rxn2_Fr6.raw	F2.6	14145.2	7294.44	45777.4	17339.5	3410.49	3752.8			FALSE				2.88	0	1.78e-05
FALSE	High	Sequest HT (A8)	Unambiguous	[K].ePcVESLVSQYFQTVTDYGk.[D]	N-Term(TMT6plex); C3(Carbamidomethyl); K20(TMT6plex)	1	5	V9GYM3	V9GYS1; V9GYC1; V9GYM3; V9GYG9; P02652	0	3	0.6855	0	1	1	936.81	2808.42	2808.42	-0.56	-0.00053	HCD (High Energy Collision Dissociation)	MS2	2.20525	55	35.328	114.201	68484	11082018_Man_TMT_Rxn2_Fr6.raw	F2.6	63919.8	52161.8	231181	126727	20267.5	34748.3			FALSE				6.01	0	1.083e-11
FALSE	High	Sequest HT (A8)	Unambiguous	[R].VFAIPPSFASIFLTk.[S]	K15(TMT6plex)	1	2	A0A1B0GUU9	A0A1B0GUU9; P01871	0	2	0.7786	0	1	1	934.05	1867.09	1867.09	0.18	0.00017	HCD (High Energy Collision Dissociation)	MS2	9.30306	31.3	39.21	114.203	68486	11082018_Man_TMT_Rxn2_Fr6.raw	F2.6	47814.8	34101.3	57962.4	75980.5	20173.1	24234			FALSE				2.62	0	7.953e-06
FALSE	High	Sequest HT (A8)	Unambiguous	[K].fIcPLTGLWPINTLk.[C]	N-Term(TMT6plex); C3(Carbamidomethyl); K15(TMT6plex)	1	3	P02749	J3QRN2; P02749; J3QLI0	0	2	0.7363	0	1	1	1116.16	2231.3	2231.3	0.82	0.00092	HCD (High Energy Collision Dissociation)	MS2	0	36	55.5	114.204	68487	11082018_Man_TMT_Rxn2_Fr6.raw	F2.6	29124.7	38911.6	48778.9	16260.2	43022.5	34952.7			FALSE				3.83	0	4.343e-10
FALSE	High	Sequest HT (A8)	Unambiguous	[K].sLPAPWLSmAPVSWITPGLk.[T]	N-Term(TMT6plex); M9(Oxidation); K20(TMT6plex)	1	2	P04217	P04217; M0R009	0	3	0.7667	0	1	1	875.836	2625.49	2625.49	1.92	0.00168	HCD (High Energy Collision Dissociation)	MS2	0	9.2	8.119	114.22	68499	11082018_Man_TMT_Rxn2_Fr6.raw	F2.6	57089.9	70030.3	79660.2	76636	61443.3	23860.7			FALSE				4.2	0	1.071e-09
FALSE	High	Sequest HT (A8)	Selected	[K].SLPAPWLSMAPVSWITPGLk.[T]	K20(TMT6plex)	1	2	P04217	P04217; M0R009	0	3	0.3264	0	1	1	794.114	2380.33	2380.33	-0.94	-0.00075	HCD (High Energy Collision Dissociation)	MS2	4.33392	22.5	29.676	114.224	68502	11082018_Man_TMT_Rxn2_Fr6.raw	F2.6	28720.5	42021.3	76030.8	30841	38891.4	39955.2			FALSE				2.42	0	8.944e-05
FALSE	High	Sequest HT (A8)	Unambiguous	[K].ePcVESLVSQYFQTVTDYGk.[D]	N-Term(TMT6plex); C3(Carbamidomethyl); K20(TMT6plex)	1	5	V9GYM3	V9GYS1; V9GYC1; V9GYM3; V9GYG9; P02652	0	2	0.7524	0	1	1	1404.71	2808.41	2808.42	-0.88	-0.00124	HCD (High Energy Collision Dissociation)	MS2	0	5.7	55.5	114.226	68503	11082018_Man_TMT_Rxn2_Fr6.raw	F2.6	2784.99	3345.73	19259.4	7869.53					FALSE				2.1	0	0.00023
FALSE	High	Sequest HT (A8)	Unambiguous	[K].SLPAPWLSMAPVSWITPGLk.[T]	K20(TMT6plex)	1	2	P04217	P04217; M0R009	0	2	0.6764	0	1	1	1190.67	2380.33	2380.33	0.83	0.00099	HCD (High Energy Collision Dissociation)	MS2	0	29.8	55.5	114.195	68479	11082018_Man_TMT_Rxn2_Fr6.raw	F2.6	15124.4	30423.1	61218.5	18562.8	28088.4	20044.4			FALSE				3.09	0	1.252e-07
FALSE	High	Sequest HT (A8)	Unambiguous	[R].gLEEELQFSLGSk.[I]	N-Term(TMT6plex); K13(TMT6plex)	4	9	A0A140TA32; A0A0G2JPR0; A0A140TA29; P0C0L5	F5GXS0; A0A0G2JL54; A0A140TA32; A0A0G2JPR0; P0C0L4; A0A140TA29; P0C0L5; A0A140TA44; A0A140TA49	0	3	0.6562	0	1	1	632.355	1895.05	1895.05	-0.84	-0.00053	HCD (High Energy Collision Dissociation)	MS2	28.9483	14.2	54	113.335	67878	11082018_Man_TMT_Rxn2_Fr6.raw	F2.6	9291.83	10435.7	27143.4	9810.14	16377.2	13969.5			FALSE				2.24	0	5.946e-05
FALSE	High	Sequest HT (A8)	Unambiguous	[K].dSITTWEILAVSMSDk.[K]	N-Term(TMT6plex); K16(TMT6plex)	1	1	P01024	P01024	0	3	0.637	0	1	1	752.073	2254.21	2254.2	0.62	0.00047	HCD (High Energy Collision Dissociation)	MS2	7.63332	13.4	55.5	113.176	67773	11082018_Man_TMT_Rxn2_Fr6.raw	F2.6	11761.6	7605.7	41070.8	12161	2243.3	6654.09			FALSE				2.92	0	1.381e-06
FALSE	High	Sequest HT (A8)	Unambiguous	[K].gTEAAGAMFLEAIPMSIPPEVk.[F]	N-Term(TMT6plex); K22(TMT6plex)	2	2	A0A024R6I7; P01009	A0A024R6I7; P01009	0	3	0.7827	0	1	1	906.495	2717.47	2717.47	1.16	0.00105	HCD (High Energy Collision Dissociation)	MS2	1.65061	13.8	4.322	113.074	67709	11082018_Man_TMT_Rxn2_Fr6.raw	F2.6	143739	186093	407024	125922	82453.5	108403			FALSE				4.97	0	5.003e-11
FALSE	High	Sequest HT (A8)	Unambiguous	[K].iTPNLAEFAFSLYR.[Q]	N-Term(TMT6plex)	2	7	A0A024R6I7; P01009	G3V387; G3V544; A0A024R6I7; A0A0G2JRN3; P01009; G3V5R8; A0A0B4J278	0	3	0.6597	0	1	1	624.347	1871.03	1871.03	-0.27	-0.00017	HCD (High Energy Collision Dissociation)	MS2	0	2.5	9.073	112.247	67140	11082018_Man_TMT_Rxn2_Fr6.raw	F2.6	11687.9	17551.8	41110	8816.51		10136.5			FALSE				4.32	0	4.695e-08
FALSE	High	Sequest HT (A8)	Unambiguous	[K].gTEAAGAMFLEAIPMSIPPEVk.[F]	N-Term(TMT6plex); K22(TMT6plex)	2	2	A0A024R6I7; P01009	A0A024R6I7; P01009	0	3	0.7913	0	1	1	906.494	2717.47	2717.47	0.76	0.00068	HCD (High Energy Collision Dissociation)	MS2	0	10.1	5.27	112.397	67245	11082018_Man_TMT_Rxn2_Fr6.raw	F2.6	114215	114812	229309	34702.7	38950.4	88120.6			FALSE				5.08	0	1.178e-10
FALSE	High	Sequest HT (A8)	Unambiguous	[R].aDLFYDVEALDLESPk.[N]	N-Term(TMT6plex); K16(TMT6plex)	1	1	P04196	P04196	0	3	0.6879	0	1	1	761.742	2283.21	2283.22	-1.39	-0.00105	HCD (High Energy Collision Dissociation)	MS2	7.34271	14.6	55.5	112.412	67255	11082018_Man_TMT_Rxn2_Fr6.raw	F2.6	18705.5	12983.2	26069.9	10885.7	5943.36	13973			FALSE				3.3	0	6.924e-08
FALSE	High	Sequest HT (A8)	Unambiguous	[R].sAGWNIPIGLLYcDLPEPR.[K]	N-Term(TMT6plex); C13(Carbamidomethyl)	1	2	P02787	C9JVG0; P02787	0	3	0.6646	0	1	1	800.757	2400.26	2400.26	-0.56	-0.00045	HCD (High Energy Collision Dissociation)	MS2	7.49406	10.1	47.65	112.532	67339	11082018_Man_TMT_Rxn2_Fr6.raw	F2.6	13610.8	12187.1	25391.6	13963.8	4215.28	2682.26			FALSE				4.83	0	5.292e-10
FALSE	High	Sequest HT (A8)	Unambiguous	[K].fSVPAGIVIPSFQALTAR.[F]	N-Term(TMT6plex)	1	1	P04114	P04114	0	3	0.7193	0	1	1	701.743	2103.22	2103.22	-0.59	-0.00041	HCD (High Energy Collision Dissociation)	MS2	18.7796	3.6	24.757	112.567	67362	11082018_Man_TMT_Rxn2_Fr6.raw	F2.6	6808.96		20344.5	14236.1		5817.61			FALSE				3.74	0	3.36e-08
FALSE	High	Sequest HT (A8)	Selected	[K].aVVFLEPQWYSVLEk.[D]	N-Term(TMT6plex); K15(TMT6plex)	1	6	M9MML6	M9MML6; E9PNY5; O75015; A0A087WU90; A0A087WZR4; H0Y4U3	0	3	0.5033	0	1	1	756.102	2266.29	2266.29	0.67	0.00051	HCD (High Energy Collision Dissociation)	MS2	65.6856	11.4	55.5	112.62	67399	11082018_Man_TMT_Rxn2_Fr6.raw	F2.6	7058.56	8813.88	15920.8	10056.8	14482.8	12438.5			FALSE				3.02	0	0.0001228
FALSE	High	Sequest HT (A8)	Unambiguous	[R].gLEEELQFSLGSk.[I]	N-Term(TMT6plex); K13(TMT6plex)	4	9	A0A140TA32; A0A0G2JPR0; A0A140TA29; P0C0L5	F5GXS0; A0A0G2JL54; A0A140TA32; A0A0G2JPR0; P0C0L4; A0A140TA29; P0C0L5; A0A140TA44; A0A140TA49	0	3	0.5909	0	1	1	632.357	1895.06	1895.05	1.87	0.00118	HCD (High Energy Collision Dissociation)	MS2	7.5845	14.8	55.5	112.656	67424	11082018_Man_TMT_Rxn2_Fr6.raw	F2.6	9025.23	13242.8	27026.6	9783.16	12389.2	13503.5			FALSE				2.2	0	0.0002301
FALSE	High	Sequest HT (A8)	Unambiguous	[K].iTPNLAEFAFSLYR.[Q]	N-Term(TMT6plex)	2	7	A0A024R6I7; P01009	G3V387; G3V544; A0A024R6I7; A0A0G2JRN3; P01009; G3V5R8; A0A0B4J278	0	2	0.4515	0	1	1	936.017	1871.03	1871.03	0.1	9e-05	HCD (High Energy Collision Dissociation)	MS2	13.8012	27	15.243	112.663	67430	11082018_Man_TMT_Rxn2_Fr6.raw	F2.6	137981	116767	222982	88288	9468.23	24513.1			FALSE				2.06	0.01037	0.09179
FALSE	High	Sequest HT (A8)	Unambiguous	[K].gTEAAGAMFLEAIPMSIPPEVk.[F]	N-Term(TMT6plex); K22(TMT6plex)	2	2	A0A024R6I7; P01009	A0A024R6I7; P01009	0	4	0.6295	0	1	1	680.122	2717.47	2717.47	0.35	0.00024	HCD (High Energy Collision Dissociation)	MS2	1.55345	4.4	2.965	112.692	67450	11082018_Man_TMT_Rxn2_Fr6.raw	F2.6	110456	70898.7	193519	53775.4		59437.2			FALSE				4.4	0	1.114e-08
FALSE	High	Sequest HT (A8)	Selected	[K].lYHSEAFTVNFGDTEEAkk.[Q]	N-Term(TMT6plex); K18(TMT6plex); K19(TMT6plex)	2	4	A0A024R6I7; P01009	A0A024R6I7; A0A0G2JRN3; P01009; G3V2B9	1	4	0.5884	0	1	1	719.137	2873.53	2873.53	-0.3	-0.00021	HCD (High Energy Collision Dissociation)	MS2	15.9705	13.4	55.5	112.819	67534	11082018_Man_TMT_Rxn2_Fr6.raw	F2.6	12775	12342.7	36183.2	12843.7	3337.37	3909.04			FALSE				3.28	0	7.156e-07
FALSE	High	Sequest HT (A8)	Unambiguous	[K].iTPNLAEFAFSLYR.[Q]	N-Term(TMT6plex)	2	7	A0A024R6I7; P01009	G3V387; G3V544; A0A024R6I7; A0A0G2JRN3; P01009; G3V5R8; A0A0B4J278	0	2	0.6485	0	1	1	936.018	1871.03	1871.03	0.69	0.00064	HCD (High Energy Collision Dissociation)	MS2	4.15527	46	29.402	112.891	67585	11082018_Man_TMT_Rxn2_Fr6.raw	F2.6	122257	104261	171027	73577.8	15722.3	20852.1			FALSE				4.04	0	1.879e-08
FALSE	High	Sequest HT (A8)	Unambiguous	[K].cFEGFGIDGPAIAk.[C]	C1(Carbamidomethyl); K14(TMT6plex)	1	1	P08603	P08603	0	2	0.6367	0	1	1	855.94	1710.87	1710.87	0.72	0.00062	HCD (High Energy Collision Dissociation)	MS2	0	32.3	54	112.902	67592	11082018_Man_TMT_Rxn2_Fr6.raw	F2.6	34047.1	36800.2	60686.9	26755.5	17150.1	24172.8			FALSE				2.45	0.0001771	0.0007745
FALSE	High	Sequest HT (A8)	Selected	[K].lYHSEAFTVNFGDTEEAkk.[Q]	N-Term(TMT6plex); K18(TMT6plex); K19(TMT6plex)	2	4	A0A024R6I7; P01009	A0A024R6I7; A0A0G2JRN3; P01009; G3V2B9	1	4	0.6728	0	1	1	719.14	2873.54	2873.53	2.59	0.00186	HCD (High Energy Collision Dissociation)	MS2	24.8373	14.1	55.5	112.912	67598	11082018_Man_TMT_Rxn2_Fr6.raw	F2.6	12482.6	11616.8	41065.4	14239.2		2970.74			FALSE				3.82	0	2.753e-07
FALSE	High	Sequest HT (A8)	Unambiguous	[K].iTPNLAEFAFSLYR.[Q]	N-Term(TMT6plex)	2	7	A0A024R6I7; P01009	G3V387; G3V544; A0A024R6I7; A0A0G2JRN3; P01009; G3V5R8; A0A0B4J278	0	3	0.6178	0	1	1	624.347	1871.03	1871.03	0.42	0.00026	HCD (High Energy Collision Dissociation)	MS2	1.38592	3	11.509	112.935	67615	11082018_Man_TMT_Rxn2_Fr6.raw	F2.6	29650.6	15499.8	30596.4	10983.6					FALSE				4.37	0	1.558e-08
FALSE	High	Sequest HT (A8)	Unambiguous	[R].cPAPELLGGPSVFLFPPkPk.[D]	C1(Carbamidomethyl); K18(TMT6plex); K20(TMT6plex)	1	2	A0A286YES1	A0A286YES1; P01860	0	3	0.7603	0	1	1	870.506	2609.5	2609.49	3.94	0.00343	HCD (High Energy Collision Dissociation)	MS2	3.60615	13	55.5	112.96	67631	11082018_Man_TMT_Rxn2_Fr6.raw	F2.6	11503.3	2625.39	14334.7	34286.1	6012.21	8659.25			FALSE				3.17	0	1.794e-05
FALSE	High	Sequest HT (A8)	Selected	[R].lPYTIITTPPLkDFSLWEk.[T]	N-Term(TMT6plex); K12(TMT6plex); K19(TMT6plex)	1	1	P04114	P04114	1	3	0.5649	0	1	1	983.916	2949.73	2949.73	0.5	0.0005	HCD (High Energy Collision Dissociation)	MS2	0	26.6	54	112.122	67055	11082018_Man_TMT_Rxn2_Fr6.raw	F2.6	18358.6	16601.3	101648	14309.3	3587.88	2866.55			FALSE				2.85	0	1.285e-07
FALSE	High	Sequest HT (A8)	Unambiguous	[K].gTEAAGAMFLEAIPmSIPPEVk.[F]	N-Term(TMT6plex); M15(Oxidation); K22(TMT6plex)	2	2	A0A024R6I7; P01009	A0A024R6I7; P01009	0	3	0.4832	0	1	1	911.823	2733.45	2733.46	-2.71	-0.00246	HCD (High Energy Collision Dissociation)	MS2	0	17.7	37.426	103.755	61346	11082018_Man_TMT_Rxn2_Fr6.raw	F2.6	26993.8	26267.4	41108.6	34612.3	4901.56	16688.2			FALSE				4.76	0	2.446e-09
FALSE	High	Sequest HT (A8)	Unambiguous	[K].dIASGLIGPLIIck.[K]	N-Term(TMT6plex); C13(Carbamidomethyl); K14(TMT6plex)	1	2	P00450	E9PFZ2; P00450	0	2	0.6577	0	1	1	964.587	1928.17	1928.17	0.41	0.0004	HCD (High Energy Collision Dissociation)	MS2	0	50.2	54	103.739	61334	11082018_Man_TMT_Rxn2_Fr6.raw	F2.6	64918.2	24916.3	141705	42438.3	13296.5	29530.8			FALSE				4.82	0	7.073e-10
FALSE	High	Sequest HT (A8)	Unambiguous	[K].dIASGLIGPLIIck.[K]	N-Term(TMT6plex); C13(Carbamidomethyl); K14(TMT6plex)	1	2	P00450	E9PFZ2; P00450	0	3	0.6233	0	1	1	643.393	1928.17	1928.17	0.18	0.00012	HCD (High Energy Collision Dissociation)	MS2	4.58735	8.5	1.249	103.676	61291	11082018_Man_TMT_Rxn2_Fr6.raw	F2.6	425209	85845.5	1.25674e+06	371695	79507.9	94729.8			FALSE				2.92	0	2.654e-07
FALSE	High	Sequest HT (A8)	Unambiguous	[K].tTPPMLDSDGSFFLYSk.[L]	N-Term(TMT6plex); K17(TMT6plex)	1	2	A0A286YEY4	A0A286YEY4; P01859	0	3	0.6856	0	1	1	788.745	2364.22	2364.22	0.8	0.00063	HCD (High Energy Collision Dissociation)	MS2	21.1683	21.7	11.11	98.4818	57751	11082018_Man_TMT_Rxn2_Fr6.raw	F2.6	84057.5	57630	151119	215133	61782.8	61955.1			FALSE				3.53	0	6.794e-08
FALSE	High	Sequest HT (A8)	Unambiguous	[R].tVAAPSVFIFPPSDEQLk.[S]	N-Term(TMT6plex); K18(TMT6plex)	1	1	P01834	P01834	0	3	0.6599	0	1	1	802.123	2404.35	2404.35	0.25	0.0002	HCD (High Energy Collision Dissociation)	MS2	2.09869	41.1	55.5	98.4841	57752	11082018_Man_TMT_Rxn2_Fr6.raw	F2.6	33788.9	43467.4	54905.3	78910.1	9496.2	19876.6			FALSE				4.41	0	3.525e-09
FALSE	High	Sequest HT (A8)	Selected	[K].aSAGLLGAHAAAITAYALTLTk.[A]	N-Term(TMT6plex); K22(TMT6plex)	4	9	A0A140TA32; A0A0G2JPR0; A0A140TA29; P0C0L5	F5GXS0; A0A0G2JL54; A0A140TA32; A0A0G2JPR0; P0C0L4; A0A140TA29; P0C0L5; A0A140TA44; A0A140TA49	0	4	0.6658	0	1	1	636.63	2543.5	2543.5	1.43	0.00091	HCD (High Energy Collision Dissociation)	MS2	23.635	25.4	55.5	98.5139	57773	11082018_Man_TMT_Rxn2_Fr6.raw	F2.6	23079.5	24087.9	49011.8	26771	9161.99	19401.9			FALSE				4.07	0	4.731e-06
FALSE	High	Sequest HT (A8)	Unambiguous	[R].SEFPESWLWNVEDLkEPPk.[N]	K15(TMT6plex); K19(TMT6plex)	1	1	P01024	P01024	1	3	0.7169	0	1	1	930.159	2788.46	2788.46	0.61	0.00056	HCD (High Energy Collision Dissociation)	MS2	0	17	14.482	98.5797	57818	11082018_Man_TMT_Rxn2_Fr6.raw	F2.6	40043.9	33357.9	284441	26166.5		8052.08			FALSE				3.25	0	2.466e-07
FALSE	High	Sequest HT (A8)	Selected	[K].vTLTcVAPLSGVDFQLR.[R]	N-Term(TMT6plex); C5(Carbamidomethyl)	1	2	P04217	P04217; M0R009	0	2	0.6386	0	1	1	1053.09	2105.17	2105.16	1.3	0.00136	HCD (High Energy Collision Dissociation)	MS2	23.8667	27.8	55.5	98.582	57819	11082018_Man_TMT_Rxn2_Fr6.raw	F2.6	23908.5	32426.4	47772	19015.9	21937.5	19218.1			FALSE				2.49	0	7.267e-06
FALSE	High	Sequest HT (A8)	Selected	[K].dSITTWEILAVSmSDk.[K]	N-Term(TMT6plex); M13(Oxidation); K16(TMT6plex)	1	1	P01024	P01024	0	3	0.491	0	1	1	757.402	2270.19	2270.2	-3.38	-0.00256	HCD (High Energy Collision Dissociation)	MS2	39.4964	34.6	55.5	98.5835	57820	11082018_Man_TMT_Rxn2_Fr6.raw	F2.6	23394.3	29292.8	101020	24326	14752.4	13120.9			FALSE				2.79	0	2.118e-05
FALSE	High	Sequest HT (A8)	Unambiguous	[K].vTLTcVAPLSGVDFQLR.[R]	N-Term(TMT6plex); C5(Carbamidomethyl)	1	2	P04217	P04217; M0R009	0	2	0.6344	0	1	1	1053.09	2105.16	2105.16	0.48	0.00051	HCD (High Energy Collision Dissociation)	MS2	58.2166	9.2	55.5	98.474	57745	11082018_Man_TMT_Rxn2_Fr6.raw	F2.6	3778.73	7119.65	18117.4	7720.59	8992.65	8034.08			FALSE				2.79	0	2.854e-05
FALSE	High	Sequest HT (A8)	Unambiguous	[R].acPSHQPDISSGLELPFPPGVPTLDNIk.[N]	N-Term(TMT6plex); C2(Carbamidomethyl); K28(TMT6plex)	1	1	Q16610	Q16610	0	4	0.6614	0	1	1	861.963	3444.83	3444.82	1.97	0.00169	HCD (High Energy Collision Dissociation)	MS2	0	9.2	55.5	98.6428	57862	11082018_Man_TMT_Rxn2_Fr6.raw	F2.6	6656.8	3738.17	15874	9281.71	10455.5	11677.5			FALSE				3.78	0	3.891e-07
FALSE	High	Sequest HT (A8)	Unambiguous	[R].FGSYcPTTcGIADFLSTYQTk.[V]	C5(Carbamidomethyl); C9(Carbamidomethyl); K21(TMT6plex)	1	3	P02679	C9JEU5; P02679; C9JC84	0	3	0.7143	0	1	1	882.752	2646.24	2646.24	0.4	0.00035	HCD (High Energy Collision Dissociation)	MS2	1.7627	14.2	10.478	98.7138	57913	11082018_Man_TMT_Rxn2_Fr6.raw	F2.6	76780.6	117199	148963	48886.6	18059	43205.7			FALSE				2.38	0	9.799e-05
FALSE	High	Sequest HT (A8)	Unambiguous	[K].aSAGLLGAHAAAITAYALTLTk.[A]	N-Term(TMT6plex); K22(TMT6plex)	4	9	A0A140TA32; A0A0G2JPR0; A0A140TA29; P0C0L5	F5GXS0; A0A0G2JL54; A0A140TA32; A0A0G2JPR0; P0C0L4; A0A140TA29; P0C0L5; A0A140TA44; A0A140TA49	0	3	0.7335	0	1	1	848.503	2543.49	2543.5	-1.15	-0.00098	HCD (High Energy Collision Dissociation)	MS2	11.791	32.6	55.5	98.7161	57914	11082018_Man_TMT_Rxn2_Fr6.raw	F2.6	23678.5	28235.9	80182.6	35646	13271.9	17784			FALSE				5.59	0	3.381e-14
FALSE	High	Sequest HT (A8)	Selected	[K].eDFTSLSLVLYSR.[K]	N-Term(TMT6plex)	2	4	D6RF35; P02774	D6RF35; D6RBJ7; P02774; D6RF20	0	2	0.5846	0	1	1	879.978	1758.95	1758.95	0.93	0.00082	HCD (High Energy Collision Dissociation)	MS2	21.5	23	55.5	98.7214	57918	11082018_Man_TMT_Rxn2_Fr6.raw	F2.6	22445.4	18260.9	46099.5	16524.1	16621.7	19974.7			FALSE				1.95	0.001101	0.004331
FALSE	High	Sequest HT (A8)	Unambiguous	[K].gTEAAGAmFLEAIPmSIPPEVk.[F]	N-Term(TMT6plex); M8(Oxidation); M15(Oxidation); K22(TMT6plex)	2	2	A0A024R6I7; P01009	A0A024R6I7; P01009	0	3	0.7377	0	1	1	917.156	2749.45	2749.46	-0.8	-0.00073	HCD (High Energy Collision Dissociation)	MS2	39.9553	30.4	55.5	98.7446	57934	11082018_Man_TMT_Rxn2_Fr6.raw	F2.6	31331.6	34696.8	31030.5	51144	11033.9	20846.2			FALSE				3.85	0	2.667e-08
FALSE	High	Sequest HT (A8)	Unambiguous	[R].kFIcPLTGLWPINTLk.[C]	K1(TMT6plex); C4(Carbamidomethyl); K16(TMT6plex)	1	3	P02749	J3QRN2; P02749; J3QLI0	1	3	0.7127	0	1	1	787.143	2359.41	2359.4	6.73	0.00529	HCD (High Energy Collision Dissociation)	MS2	30.2455	28.7	55.5	98.7573	57943	11082018_Man_TMT_Rxn2_Fr6.raw	F2.6	20395.3	36496.9	34164.2	22599.7	27658	30481.7			FALSE				3.55	0	6.32e-06
FALSE	High	Sequest HT (A8)	Unambiguous	[R].kFIcPLTGLWPINTLk.[C]	N-Term(TMT6plex); C4(Carbamidomethyl); K16(TMT6plex)	1	3	P02749	J3QRN2; P02749; J3QLI0	1	3	0.7127	0	1	2	787.143	2359.41	2359.4	6.73	0.00529	HCD (High Energy Collision Dissociation)	MS2	30.2455	28.7	55.5	98.7573	57943	11082018_Man_TMT_Rxn2_Fr6.raw	F2.6	20395.3	36496.9	34164.2	22599.7	27658	30481.7			FALSE				3.55	0	6.32e-06
FALSE	High	Sequest HT (A8)	Unambiguous	[K].eDFTSLSLVLYSR.[K]	N-Term(TMT6plex)	2	4	D6RF35; P02774	D6RF35; D6RBJ7; P02774; D6RF20	0	3	0.7076	0	1	1	586.988	1758.95	1758.95	0.92	0.00054	HCD (High Energy Collision Dissociation)	MS2	30.4952	17.1	55.5	98.6892	57895	11082018_Man_TMT_Rxn2_Fr6.raw	F2.6	12215.2	11699.1	34845.1	18316.4	10666.4	13614.9			FALSE				3.83	0	8.298e-07
FALSE	High	Sequest HT (A8)	Unambiguous	[K].lFDSDPITVTVPVEVSR.[K]	N-Term(TMT6plex)	1	2	P10909	H0YAS8; P10909	0	3	0.554	0	1	1	701.723	2103.15	2103.15	-0.03	-2e-05	HCD (High Energy Collision Dissociation)	MS2	16.7888	9.8	13.463	98.7829	57961	11082018_Man_TMT_Rxn2_Fr6.raw	F2.6	27877.5	39866.8	66206	32540.2	30884.6	36741.9			FALSE				4.26	0	1.848e-10
FALSE	High	Sequest HT (A8)	Selected	[K].vTLTcVAPLSGVDFQLR.[R]	N-Term(TMT6plex); C5(Carbamidomethyl)	1	2	P04217	P04217; M0R009	0	3	0.4563	0	1	1	702.392	2105.16	2105.16	-1.2	-0.00085	HCD (High Energy Collision Dissociation)	MS2	35.2691	37.6	55.5	98.4251	57711	11082018_Man_TMT_Rxn2_Fr6.raw	F2.6	36220.1	25443.8	83637.5	39102.6	21892.1	19049.8			FALSE				2.52	0.000188	0.001225
FALSE	High	Sequest HT (A8)	Selected	[K].TLLELQLEGERQLHK.[Q]		1	1	O75420	O75420	1	3	0.3028	0	1	1	603.002	1806.99	1807.01	-9.25	-0.00557	HCD (High Energy Collision Dissociation)	MS2	14.5382	36.5	38.14	98.2442	57587	11082018_Man_TMT_Rxn2_Fr6.raw	F2.6	38476.2	37727.2	80334.9	94997.4	22197.1	42507	No Quan Labels		FALSE				2.18	0.3944	0.9669
FALSE	High	Sequest HT (A8)	Unambiguous	[K].iDDIWNLEVk.[E]	N-Term(TMT6plex); K10(TMT6plex)	1	1	P04114	P04114	0	2	0.5421	0	1	1	851.993	1702.98	1702.98	0	0	HCD (High Energy Collision Dissociation)	MS2	6.02997	46.2	16.372	97.9696	57399	11082018_Man_TMT_Rxn2_Fr6.raw	F2.6	156273	92495.1	481495	141458	28526	26913.6			FALSE				3.56	0	4.014e-07
FALSE	High	Sequest HT (A8)	Selected	[K].gTEAAGAmFLEAIPmSIPPEVk.[F]	N-Term(TMT6plex); M8(Oxidation); M15(Oxidation); K22(TMT6plex)	2	2	A0A024R6I7; P01009	A0A024R6I7; P01009	0	3	0.7077	0	1	1	917.155	2749.45	2749.46	-1.53	-0.0014	HCD (High Energy Collision Dissociation)	MS2	47.8348	34.4	16.585	98.0029	57421	11082018_Man_TMT_Rxn2_Fr6.raw	F2.6	120009	105156	113713	241087	49245.3	64382.9			FALSE				3.9	0	1.54e-07
FALSE	High	Sequest HT (A8)	Unambiguous	[R].dFALLSLQVPLkDAk.[S]	N-Term(TMT6plex); K12(TMT6plex); K15(TMT6plex)	4	9	A0A140TA32; A0A0G2JPR0; A0A140TA29; P0C0L5	F5GXS0; A0A0G2JL54; A0A140TA32; A0A0G2JPR0; P0C0L4; A0A140TA29; P0C0L5; A0A140TA44; A0A140TA49	1	3	0.5838	0	1	1	782.485	2345.44	2345.44	-0.1	-8e-05	HCD (High Energy Collision Dissociation)	MS2	11.7195	27.9	13.736	98.0119	57427	11082018_Man_TMT_Rxn2_Fr6.raw	F2.6	56602.2	38009.8	210559	88837.8	102436	170420			FALSE				3.58	0	8.08e-08
FALSE	High	Sequest HT (A8)	Selected	[K].iDDIWNLEVk.[E]	N-Term(TMT6plex); K10(TMT6plex)	1	1	P04114	P04114	0	3	0.5219	0	1	1	568.328	1702.97	1702.98	-4.49	-0.00255	HCD (High Energy Collision Dissociation)	MS2	69.8042	30.1	55.5	98.033	57440	11082018_Man_TMT_Rxn2_Fr6.raw	F2.6	24305.7	25638.4	84598.5	24061.2	12140.8	11839.7			FALSE				2.28	0.002732	0.01647
FALSE	High	Sequest HT (A8)	Selected	[K].wkETLFSVMPGLk.[M]	N-Term(TMT6plex); K2(TMT6plex); K13(TMT6plex)	1	3	Q14624	H7C0L5; B7ZKJ8; Q14624	1	3	0.5971	0	1	1	741.776	2223.31	2223.32	-2.15	-0.00159	HCD (High Energy Collision Dissociation)	MS2	43.1568	35.4	55.5	98.0421	57446	11082018_Man_TMT_Rxn2_Fr6.raw	F2.6	30404.9	20393.9	66374.2	44529.5	25368.6	24586.2			FALSE				2.78	0	2.815e-05
FALSE	High	Sequest HT (A8)	Unambiguous	[R].dFALLSLQVPLkDAk.[S]	N-Term(TMT6plex); K12(TMT6plex); K15(TMT6plex)	4	9	A0A140TA32; A0A0G2JPR0; A0A140TA29; P0C0L5	F5GXS0; A0A0G2JL54; A0A140TA32; A0A0G2JPR0; P0C0L4; A0A140TA29; P0C0L5; A0A140TA44; A0A140TA49	1	4	0.6635	0	1	1	587.117	2345.45	2345.44	1.92	0.00113	HCD (High Energy Collision Dissociation)	MS2	53.7027	13.1	12.595	98.0768	57470	11082018_Man_TMT_Rxn2_Fr6.raw	F2.6	27307.3	9961.9	126726	39646.4	51108.8	87494			FALSE				3.12	0	3.969e-06
FALSE	High	Sequest HT (A8)	Selected	[K].gTEAAGAmFLEAIPmSIPPEVk.[F]	N-Term(TMT6plex); M8(Oxidation); M15(Oxidation); K22(TMT6plex)	2	2	A0A024R6I7; P01009	A0A024R6I7; P01009	0	4	0.6738	0	1	1	688.12	2749.46	2749.46	0.31	0.00021	HCD (High Energy Collision Dissociation)	MS2	24.6825	4.1	8.49	98.401	57695	11082018_Man_TMT_Rxn2_Fr6.raw	F2.6	25195.4	25769.4	85613.5	21452.3		13017			FALSE				3.28	0	4.877e-07
FALSE	High	Sequest HT (A8)	Unambiguous	[K].VIPGPPALTLVPAELVR.[I]		1	2	P07333	E9PEK4; P07333	0	2	0.5771	0	1	1	871.532	1742.06	1742.06	-0.5	-0.00044	HCD (High Energy Collision Dissociation)	MS2	55.6241	12.4	55.5	98.1319	57508	11082018_Man_TMT_Rxn2_Fr6.raw	F2.6	10958.7	10197	24849.9	11909.3	9123.04	8537.25	No Quan Labels		FALSE				2.01	0	0.0001351
FALSE	High	Sequest HT (A8)	Selected	[R].SEFPESWLWNVEDLkEPPk.[N]	K15(TMT6plex); K19(TMT6plex)	1	1	P01024	P01024	1	4	0.5539	0	1	1	697.87	2788.46	2788.46	-1.02	-0.00071	HCD (High Energy Collision Dissociation)	MS2	11.7273	38.1	49.582	98.1754	57539	11082018_Man_TMT_Rxn2_Fr6.raw	F2.6	26170.8	23107.4	139273	42563.7	10192.1	11459.3			FALSE				2.69	0	5.143e-05
FALSE	High	Sequest HT (A8)	Unambiguous	[K].VDFTLSSERDFALLSLQVPLkDAk.[S]	K21(TMT6plex); K24(TMT6plex)	4	9	A0A140TA32; A0A0G2JPR0; A0A140TA29; P0C0L5	F5GXS0; A0A0G2JL54; A0A140TA32; A0A0G2JPR0; P0C0L4; A0A140TA29; P0C0L5; A0A140TA44; A0A140TA49	2	4	0.5622	0	1	1	788.451	3150.78	3150.78	0.41	0.00033	HCD (High Energy Collision Dissociation)	MS2	27.7117	13	5.709	98.178	57541	11082018_Man_TMT_Rxn2_Fr6.raw	F2.6	34539.7	137701	240312	16664.8	183896	125832			FALSE				2.49	0	0.0001218
FALSE	High	Sequest HT (A8)	Unambiguous	[R].iLLQGTPVAQMTEDAVDAER.[L]	N-Term(TMT6plex)	1	1	P01024	P01024	0	2	0.5969	0	1	1	1193.63	2386.25	2386.25	1.11	0.00133	HCD (High Energy Collision Dissociation)	MS2	0	3.8	55.5	98.2034	57558	11082018_Man_TMT_Rxn2_Fr6.raw	F2.6	2436.34	2463.31	10900	1459.13	2118.67	3085.2			FALSE				1.96	0	0.0001739
FALSE	High	Sequest HT (A8)	Unambiguous	[R].iLLQGTPVAQMTEDAVDAER.[L]	N-Term(TMT6plex)	1	1	P01024	P01024	0	3	0.8271	0	1	1	796.087	2386.25	2386.25	-0.32	-0.00026	HCD (High Energy Collision Dissociation)	MS2	13.5325	4.9	10.549	98.2163	57568	11082018_Man_TMT_Rxn2_Fr6.raw	F2.6	13249.9	8145.78	77921.2	16626.6	19107.3	20125.5			FALSE				4.8	0	3.664e-10
FALSE	High	Sequest HT (A8)	Unambiguous	[K].dIFTGLIGPMk.[I]	N-Term(TMT6plex); K11(TMT6plex)	1	3	P00450	E9PFZ2; H7C5R1; P00450	0	2	0.5057	0	1	1	825.489	1649.97	1649.97	0.96	0.00079	HCD (High Energy Collision Dissociation)	MS2	26.1007	111.9	40.875	98.2405	57584	11082018_Man_TMT_Rxn2_Fr6.raw	F2.6	111988	82707.3	387908	75687.1	122794	132697			FALSE				3.5	0	2.136e-07
FALSE	High	Sequest HT (A8)	Unambiguous	[K].dIFTGLIGPMk.[I]	N-Term(TMT6plex); K11(TMT6plex)	1	3	P00450	E9PFZ2; H7C5R1; P00450	0	3	0.3128	0	1	1	550.662	1649.97	1649.97	0.14	8e-05	HCD (High Energy Collision Dissociation)	MS2	2.29634	61.6	21.316	98.2419	57585	11082018_Man_TMT_Rxn2_Fr6.raw	F2.6	136948	84131.7	409161	99551.8	102171	126830			FALSE				3.58	0	2.757e-05
FALSE	High	Sequest HT (A8)	Unambiguous	[K].lLDNWDSVTSTFSk.[L]	N-Term(TMT6plex); K14(TMT6plex)	1	2	P02647	P02647; F8W696	0	3	0.68	0	1	1	691.042	2071.11	2071.11	0.13	9e-05	HCD (High Energy Collision Dissociation)	MS2	19.3991	45.9	55.5	98.1613	57529	11082018_Man_TMT_Rxn2_Fr6.raw	F2.6	32252.1	52343.6	77753.8	53441.2	19738	34839.8			FALSE				4	0	3.571e-07
FALSE	High	Sequest HT (A8)	Selected	[R].lEALPNSLLAPLGR.[L]	N-Term(TMT6plex)	1	1	P35858	P35858	0	3	0.5817	0	1	1	565.013	1693.02	1693.02	1.18	0.00066	HCD (High Energy Collision Dissociation)	MS2	41.4315	16.6	55.5	98.7869	57964	11082018_Man_TMT_Rxn2_Fr6.raw	F2.6	17458.1	19773.6	31114.2	15616	6525.12	7570.53			FALSE				2.51	0	0.0004034
FALSE	High	Sequest HT (A8)	Unambiguous	[K].fNKPFVFLMIEQNTkSPLFmGk.[V]	N-Term(TMT6plex); K15(TMT6plex); M20(Oxidation); K22(TMT6plex)	2	2	A0A024R6I7; P01009	A0A024R6I7; P01009	1	4	0.049	0	1	1	830.719	3319.85	3319.86	-0.64	-0.00053	HCD (High Energy Collision Dissociation)	MS2	0	15.8	55.5	98.7995	57973	11082018_Man_TMT_Rxn2_Fr6.raw	F2.6	12522.3	15145.6	44846.6	14046.3	3490.5	3831.76			FALSE				3.47	0	5.44e-06
FALSE	High	Sequest HT (A8)	Unambiguous	[K].FNkPFVFLMIEQNTkSPLFmGk.[V]	K3(TMT6plex); K15(TMT6plex); M20(Oxidation); K22(TMT6plex)	2	2	A0A024R6I7; P01009	A0A024R6I7; P01009	1	4		0.049	2	2	830.719	3319.85	3319.86	-0.64	-0.00053	HCD (High Energy Collision Dissociation)	MS2	0	15.8	55.5	98.7995	57973	11082018_Man_TMT_Rxn2_Fr6.raw	F2.6	12522.3	15145.6	44846.6	14046.3	3490.5	3831.76			FALSE				3.3	0	1.144e-05
FALSE	High	Sequest HT (A8)	Unambiguous	[R].TEcFITGWGETQGTFGAGLLk.[E]	C3(Carbamidomethyl); K21(TMT6plex)	1	1	P00747	P00747	0	3	0.6124	0	1	1	834.756	2502.25	2502.25	-0.36	-0.0003	HCD (High Energy Collision Dissociation)	MS2	37.5285	41	55.5	99.3329	58342	11082018_Man_TMT_Rxn2_Fr6.raw	F2.6	35725.9	32076.5	96640.1	50681.4	6914.94	14352.1			FALSE				2.58	0	2.769e-05
FALSE	High	Sequest HT (A8)	Unambiguous	[R].lAPITSDPTEATAVGAVEASFk.[C]	N-Term(TMT6plex); K22(TMT6plex)	1	2	P14618	B4DNK4; P14618	0	3	0.6866	0	1	1	878.489	2633.45	2633.44	2.89	0.00253	HCD (High Energy Collision Dissociation)	MS2	43.2462	36.9	55.5	99.3865	58380	11082018_Man_TMT_Rxn2_Fr6.raw	F2.6	20881.1	26347.3	44547.8	46400.4	32126.2	46942.8			FALSE				3.35	0	9.384e-07
FALSE	High	Sequest HT (A8)	Unambiguous	[R].tLDLGENQLETLPPDLLR.[G]	N-Term(TMT6plex)	1	1	P02750	P02750	0	3	0.6833	0	1	1	756.086	2266.24	2266.25	-2.31	-0.00174	HCD (High Energy Collision Dissociation)	MS2	32.5588	14.5	55.5	99.4454	58420	11082018_Man_TMT_Rxn2_Fr6.raw	F2.6	11281.1	12060.8	26614.5	17987.5	8698.21	11173.2			FALSE				4.01	0	2.1e-10
FALSE	High	Sequest HT (A8)	Unambiguous	[R].eQLGPVTQEFWDNLEk.[E]	N-Term(TMT6plex); K16(TMT6plex)	1	2	P02647	P02647; F8W696	0	3	0.6615	0	1	1	797.759	2391.26	2391.26	0.57	0.00045	HCD (High Energy Collision Dissociation)	MS2	0	9.2	12.382	99.4583	58428	11082018_Man_TMT_Rxn2_Fr6.raw	F2.6	44678.7	33593.4	105965	56747.9		9851.15			FALSE				2.6	0	4.881e-07
FALSE	High	Sequest HT (A8)	Unambiguous	[R].tVAAPSVFIFPPSDEQLk.[S]	N-Term(TMT6plex); K18(TMT6plex)	1	1	P01834	P01834	0	3	0.6511	0	1	1	802.121	2404.35	2404.35	-1.73	-0.00139	HCD (High Energy Collision Dissociation)	MS2	0	17	55.5	99.5025	58457	11082018_Man_TMT_Rxn2_Fr6.raw	F2.6	13931.9	14167.7	34663.9	21629.1	7384.61	11516.3			FALSE				3.21	0	1.363e-06
FALSE	High	Sequest HT (A8)	Unambiguous	[R].qGLLPVLESFk.[V]	N-Term(TMT6plex); K11(TMT6plex)	1	2	P02647	P02647; F8W696	0	3	0.5556	0	1	1	563.684	1689.04	1689.04	0.76	0.00043	HCD (High Energy Collision Dissociation)	MS2	50.1759	31.8	55.5	99.5469	58482	11082018_Man_TMT_Rxn2_Fr6.raw	F2.6	19073.2	49798.5	65259	27476	14610.2	15047.5			FALSE				2.43	0	0.0001663
FALSE	High	Sequest HT (A8)	Unambiguous	[K].lLDNWDSVTSTFSk.[L]	N-Term(TMT6plex); K14(TMT6plex)	1	2	P02647	P02647; F8W696	0	2	0.1897	0	1	1	1036.06	2071.11	2071.11	-0.37	-0.00038	HCD (High Energy Collision Dissociation)	MS2	51.233	184.8	54	99.3292	58340	11082018_Man_TMT_Rxn2_Fr6.raw	F2.6	106326	234176	453120	195235	62811.3	74659.2			FALSE				1.95	0	3.485e-05
FALSE	High	Sequest HT (A8)	Selected	[K].fNkPFVFLMIEQNTk.[S]	N-Term(TMT6plex); K3(TMT6plex); K15(TMT6plex)	2	2	A0A024R6I7; P01009	A0A024R6I7; P01009	0	3	0.2532	0	1	1	848.497	2543.48	2543.47	4.24	0.00359	HCD (High Energy Collision Dissociation)	MS2	44.6589	26.2	15.678	99.5701	58497	11082018_Man_TMT_Rxn2_Fr6.raw	F2.6	87248.9	104609	285034	49184.8	8960.75	9306.47			FALSE				3.16	0	3.241e-05
FALSE	High	Sequest HT (A8)	Unambiguous	[R].YTIAALLSPYSYSTTAVVTNPkE.[-]	K22(TMT6plex)	1	2	P02766	P02766; A0A087WT59	1	3	0.628	0	1	1	906.817	2718.44	2718.44	-2.94	-0.00266	HCD (High Energy Collision Dissociation)	MS2	5.60335	20.2	36.47	99.6579	58556	11082018_Man_TMT_Rxn2_Fr6.raw	F2.6	13499.3	42326.1	59498.4	18928.9	26324.4	17764.5			FALSE				3.36	0	6.276e-05
FALSE	High	Sequest HT (A8)	Selected	[K].lVPPMEEDYPQFGSPk.[-]	N-Term(TMT6plex); K16(TMT6plex)	1	2	P08697	P08697; A0A0G2JPA8	0	3	0.6837	0	1	1	764.739	2292.2	2292.2	2.31	0.00176	HCD (High Energy Collision Dissociation)	MS2	0	19.1	53.294	99.6893	58576	11082018_Man_TMT_Rxn2_Fr6.raw	F2.6	11055.9	20366.5	34536	16135.6	17515.3	20025.2			FALSE				2.94	0	1.742e-05
FALSE	High	Sequest HT (A8)	Unambiguous	[K].lLDNWDSVTSTFSk.[L]	N-Term(TMT6plex); K14(TMT6plex)	1	2	P02647	P02647; F8W696	0	3	0.713	0	1	1	691.042	2071.11	2071.11	0.04	3e-05	HCD (High Energy Collision Dissociation)	MS2	0	17.4	1.678	99.6996	58583	11082018_Man_TMT_Rxn2_Fr6.raw	F2.6	287541	861444	984293	584888	208768	383914			FALSE				3.45	0	5.803e-07
FALSE	High	Sequest HT (A8)	Unambiguous	[K].lLDNWDSVTSTFSk.[L]	N-Term(TMT6plex); K14(TMT6plex)	1	2	P02647	P02647; F8W696	0	2	0.5915	0	1	1	1036.06	2071.11	2071.11	-0.01	-1e-05	HCD (High Energy Collision Dissociation)	MS2	0	46.9	25.378	99.7172	58595	11082018_Man_TMT_Rxn2_Fr6.raw	F2.6	72085.8	158382	175015	110659	42554	45105.4			FALSE				3.06	0	1.088e-10
FALSE	High	Sequest HT (A8)	Unambiguous	[R].gDELADSALEIFk.[Q]	N-Term(TMT6plex); K13(TMT6plex)	1	3	Q15582	D6RBX4; H0YAH8; Q15582	0	3	0.6777	0	1	1	622.681	1866.03	1866.03	1.58	0.00098	HCD (High Energy Collision Dissociation)	MS2	0	36.2	55.5	99.7632	58625	11082018_Man_TMT_Rxn2_Fr6.raw	F2.6	35848.2	41576.5	54799	32566.2	19472	26870.1			FALSE				3.63	0	1.663e-06
FALSE	High	Sequest HT (A8)	Unambiguous	[R].eALIQFLEQVHQGIk.[G]	N-Term(TMT6plex); K15(TMT6plex)	1	2	P15169	P15169; B1AP58	0	3	0.7465	0	1	1	737.769	2211.29	2211.29	1.09	0.0008	HCD (High Energy Collision Dissociation)	MS2	25.9928	25.1	55.5	99.8545	58689	11082018_Man_TMT_Rxn2_Fr6.raw	F2.6	22990.4	15589	51663.3	30208.6	15099.5	13611.8			FALSE				3.59	0	1.923e-08
FALSE	High	Sequest HT (A8)	Unambiguous	[R].qGLLPVLESFk.[V]	N-Term(TMT6plex); K11(TMT6plex)	1	2	P02647	P02647; F8W696	0	2	0.6143	0	1	1	845.024	1689.04	1689.04	3.69	0.00312	HCD (High Energy Collision Dissociation)	MS2	0	49	41.447	99.5854	58507	11082018_Man_TMT_Rxn2_Fr6.raw	F2.6	39129.5	97926.7	129685	57577.3	34502.1	35861			FALSE				2.8	0	3.958e-05
FALSE	High	Sequest HT (A8)	Selected	[R].cEGPIPDVTFELLR.[E]	N-Term(TMT6plex); C1(Carbamidomethyl)	1	1	P04217	P04217	0	3	0.5916	0	1	1	625.672	1875	1874.99	6.84	0.00427	HCD (High Energy Collision Dissociation)	MS2	0	32	42.03	99.3238	58336	11082018_Man_TMT_Rxn2_Fr6.raw	F2.6	33511	32684.8	63745	83626.2	17019.6	24628.7			FALSE				3.11	0	0.0002339
FALSE	High	Sequest HT (A8)	Selected	[K].VSFLSALEEYTk.[K]	K12(TMT6plex)	1	2	P02647	P02647; F8W696	0	2	0.6124	0	1	1	808.445	1615.88	1615.88	2.33	0.00189	HCD (High Energy Collision Dissociation)	MS2	4.94432	31.9	36.096	99.3087	58326	11082018_Man_TMT_Rxn2_Fr6.raw	F2.6	27558.1	90716.5	92452	41895	17898.5	23087.7			FALSE				2.09	7.754e-05	0.0005274
FALSE	High	Sequest HT (A8)	Selected	[K].SNALDIIFQTDLTGQk.[K]	K16(TMT6plex)	1	5	P09871	P09871; F5H7T4; A0A087X232; F8WCZ6; H0Y5D1	0	3	0.5981	0	1	1	665.031	1993.08	1993.08	-0.27	-0.00018	HCD (High Energy Collision Dissociation)	MS2	26.2495	10.9	7.471	99.2984	58319	11082018_Man_TMT_Rxn2_Fr6.raw	F2.6	64719.1	85804.5	194855	52390.4	54778.9	33935.7			FALSE				2.14	0	0.0003501
FALSE	High	Sequest HT (A8)	Unambiguous	[R].SEFPESWLWNVEDLkEPPk.[N]	K15(TMT6plex); K19(TMT6plex)	1	1	P01024	P01024	1	4	0.5082	0	1	1	697.869	2788.46	2788.46	-1.45	-0.00101	HCD (High Energy Collision Dissociation)	MS2	15.2616	37.1	28.581	98.8586	58014	11082018_Man_TMT_Rxn2_Fr6.raw	F2.6	58459.1	40445.9	251547	51182.7	14205.5	14508.7			FALSE				3.66	0	1.642e-05
FALSE	High	Sequest HT (A8)	Unambiguous	[K].lLDNWDSVTSTFSk.[L]	N-Term(TMT6plex); K14(TMT6plex)	1	2	P02647	P02647; F8W696	0	3	0.6594	0	1	1	691.043	2071.11	2071.11	1.1	0.00076	HCD (High Energy Collision Dissociation)	MS2	16.5937	13.7	7.075	99.0245	58131	11082018_Man_TMT_Rxn2_Fr6.raw	F2.6	65450.1	160288	221348	92973.2	47628.7	53123.2			FALSE				2.76	0	0.0001549
FALSE	High	Sequest HT (A8)	Unambiguous	[K].sELTQQLNALFQDk.[L]	N-Term(TMT6plex); K14(TMT6plex)	1	1	P06727	P06727	0	3	0.6388	0	1	1	698.394	2093.17	2093.16	1.67	0.00117	HCD (High Energy Collision Dissociation)	MS2	27.0499	9.7	2.981	99.0435	58144	11082018_Man_TMT_Rxn2_Fr6.raw	F2.6	181947	176612	498982	149084	35539.3	43121.2			FALSE				2.99	0	4.62e-06
FALSE	High	Sequest HT (A8)	Unambiguous	[K].LNLVATPLFLkPGIPYPIk.[V]	K11(TMT6plex); K19(TMT6plex)	1	1	P01031	P01031	0	3	0.4981	0	1	1	851.537	2552.6	2552.6	-0.4	-0.00034	HCD (High Energy Collision Dissociation)	MS2	9.28541	26.9	55.5	99.0904	58175	11082018_Man_TMT_Rxn2_Fr6.raw	F2.6	21067.4	14869.2	87308	22533.5	8360.03	8320.49			FALSE				2.65	0	1.623e-05
FALSE	High	Sequest HT (A8)	Unambiguous	[R].gGGAGFISGLSYLELDNPAGNk.[R]	N-Term(TMT6plex); K22(TMT6plex)	1	1	P10643	P10643	0	3	0.7481	0	1	1	865.8	2595.39	2595.38	1.44	0.00125	HCD (High Energy Collision Dissociation)	MS2	33.5911	14.1	25.707	99.1049	58186	11082018_Man_TMT_Rxn2_Fr6.raw	F2.6	26821.7	22447.2	62606.2	41277.2	15501.4	13614.9			FALSE				3.97	0	1.413e-09
FALSE	High	Sequest HT (A8)	Unambiguous	[R].VAEGTQVLELPFkGDDITmVLILPkPEk.[S]	K13(TMT6plex); M19(Oxidation); K25(TMT6plex); K28(TMT6plex)	1	1	P01008	P01008	1	4	0.318	0	1	1	946.8	3784.18	3784.18	-0.61	-0.00057	HCD (High Energy Collision Dissociation)	MS2	18.9321	13.9	55.5	99.1071	58187	11082018_Man_TMT_Rxn2_Fr6.raw	F2.6	9070.08	18494.3	31153.2	11517.2	9690.9	3423.91			FALSE				3.05	0	0.0001015
FALSE	High	Sequest HT (A8)	Unambiguous	[K].sELTQQLNALFQDk.[L]	N-Term(TMT6plex); K14(TMT6plex)	1	1	P06727	P06727	0	2	0.6347	0	1	1	1047.09	2093.17	2093.16	5.06	0.00529	HCD (High Energy Collision Dissociation)	MS2	23.0788	23.8	55.5	99.1086	58188	11082018_Man_TMT_Rxn2_Fr6.raw	F2.6	28895.1	26951.4	44477	16355.9	12008.4	7234.3			FALSE				2.71	0	2.359e-06
FALSE	High	Sequest HT (A8)	Selected	[R].cEGPIPDVTFELLR.[E]	N-Term(TMT6plex); C1(Carbamidomethyl)	1	1	P04217	P04217	0	2	0.6184	0	1	1	938.002	1875	1874.99	4.92	0.00462	HCD (High Energy Collision Dissociation)	MS2	30.3175	21.5	55.5	99.1636	58226	11082018_Man_TMT_Rxn2_Fr6.raw	F2.6	22260.6	17723.6	31044.3	27404.6	15352.1	13906.4			FALSE				2.07	0.001287	0.005242
FALSE	High	Sequest HT (A8)	Unambiguous	[R].LLIYAVLPTGDVIGDSAk.[Y]	K18(TMT6plex)	1	1	P01023	P01023	0	2	0.5683	0	1	1	1037.61	2074.21	2074.2	4.62	0.00479	HCD (High Energy Collision Dissociation)	MS2	44.9685	88.2	55.5	99.1995	58251	11082018_Man_TMT_Rxn2_Fr6.raw	F2.6	49648.6	105473	211003	86830	32227.3	31289.7			FALSE				3.15	0	1.764e-07
FALSE	High	Sequest HT (A8)	Unambiguous	[K].SNALDIIFQTDLTGQk.[K]	K16(TMT6plex)	1	5	P09871	P09871; F5H7T4; A0A087X232; F8WCZ6; H0Y5D1	0	2	0.7587	0	1	1	997.042	1993.08	1993.08	-2.1	-0.00209	HCD (High Energy Collision Dissociation)	MS2	53.1649	7.4	55.5	99.2062	58256	11082018_Man_TMT_Rxn2_Fr6.raw	F2.6	7956.26	7469.4	14801.3	7167.24	3426.18	3125.98			FALSE				3.15	0	1.061e-08
FALSE	High	Sequest HT (A8)	Unambiguous	[K].aSAGLLGAHAAAITAYALTLTk.[A]	N-Term(TMT6plex); K22(TMT6plex)	4	9	A0A140TA32; A0A0G2JPR0; A0A140TA29; P0C0L5	F5GXS0; A0A0G2JL54; A0A140TA32; A0A0G2JPR0; P0C0L4; A0A140TA29; P0C0L5; A0A140TA44; A0A140TA49	0	4	0.7075	0	1	1	636.63	2543.5	2543.5	0.86	0.00055	HCD (High Energy Collision Dissociation)	MS2	5.48371	5.5	5.284	99.2101	58259	11082018_Man_TMT_Rxn2_Fr6.raw	F2.6	30223.8	27699	204304	68123.1					FALSE				2.94	0	1.226e-05
FALSE	High	Sequest HT (A8)	Unambiguous	[R].EVQGFESATFLGYFk.[S]	K15(TMT6plex)	1	5	P06396	A0A0A0MT01; A0A0U1RQL8; P06396; A0A0A0MS51; Q5T0I0	0	2	0.66	0	1	1	976.507	1952.01	1952	2.85	0.00278	HCD (High Energy Collision Dissociation)	MS2	21.7579	12.7	55.5	99.2124	58260	11082018_Man_TMT_Rxn2_Fr6.raw	F2.6	8772.84	10941.1	28190	9792.41	6804.18	11198.9			FALSE				2	0	9.546e-06
FALSE	High	Sequest HT (A8)	Unambiguous	[K].lSVEALNSLTGEFk.[G]	N-Term(TMT6plex); K14(TMT6plex)	1	1	P06732	P06732	0	3	0.534	0	1	1	656.046	1966.12	1966.13	-1.48	-0.00097	HCD (High Energy Collision Dissociation)	MS2	19.1917	26.1	37.217	99.2139	58261	11082018_Man_TMT_Rxn2_Fr6.raw	F2.6	21263.3	29437.9	53377.2	19928.9	53132.7	55684.4			FALSE				3.24	0	1.303e-06
FALSE	High	Sequest HT (A8)	Unambiguous	[R].SEFPESWLWNVEDLkEPPk.[N]	K15(TMT6plex); K19(TMT6plex)	1	1	P01024	P01024	1	3	0.7302	0	1	1	930.159	2788.46	2788.46	1.4	0.0013	HCD (High Energy Collision Dissociation)	MS2	0	32.4	29.7	99.2613	58294	11082018_Man_TMT_Rxn2_Fr6.raw	F2.6	40547	21525.6	262247	28832.9	4717.39	5178.1			FALSE				4.04	0	2.484e-08
FALSE	High	Sequest HT (A8)	Unambiguous	[K].nALALFVLPk.[E]	N-Term(TMT6plex); K10(TMT6plex)	1	1	P05543	P05543	0	3	0.6025	0	1	1	515.338	1544	1544	1.47	0.00076	HCD (High Energy Collision Dissociation)	MS2	51.6519	18.4	55.5	99.2702	58300	11082018_Man_TMT_Rxn2_Fr6.raw	F2.6	25012.8	12910.8	46939.3	18709.3	3905.29	3045.69			FALSE				2.44	0	8.559e-05
FALSE	High	Sequest HT (A8)	Unambiguous	[R].SEFPESWLWNVEDLkEPPk.[N]	K15(TMT6plex); K19(TMT6plex)	1	1	P01024	P01024	1	3	0.6641	0	1	1	930.153	2788.45	2788.46	-5.3	-0.00493	HCD (High Energy Collision Dissociation)	MS2	0	23.4	54	97.9058	57356	11082018_Man_TMT_Rxn2_Fr6.raw	F2.6	19332.1	15813.3	74438.7	23508	4082.31	7154.05			FALSE				2.56	0	2.459e-05
FALSE	High	Sequest HT (A8)	Selected	[R].iLLQGTPVAQMTEDAVDAERLk.[H]	N-Term(TMT6plex); K22(TMT6plex)	1	1	P01024	P01024	1	3	0.7089	0	1	1	952.868	2856.59	2856.59	-0.66	-0.00063	HCD (High Energy Collision Dissociation)	MS2	0	14.9	55.5	97.8716	57333	11082018_Man_TMT_Rxn2_Fr6.raw	F2.6	6015.79	9740.04	13828.4	7298.36	32990.1	21987.1			FALSE				2.92	0	5.712e-05
FALSE	High	Sequest HT (A8)	Unambiguous	[K].SSLSVPYVIVPLkTGLQEVEVk.[A]	K13(TMT6plex); K22(TMT6plex)	1	1	P01024	P01024	1	3	0.596	0	1	1	948.568	2843.69	2843.69	-0.02	-2e-05	HCD (High Energy Collision Dissociation)	MS2	0	20.1	23.586	97.8325	57309	11082018_Man_TMT_Rxn2_Fr6.raw	F2.6	17537.6	63191.9	91878.7	14829.4	60199.6	39120.5			FALSE				3.02	0	1.156e-06
FALSE	High	Sequest HT (A8)	Unambiguous	[R].tVAAPSVFIFPPSDEQLk.[S]	N-Term(TMT6plex); K18(TMT6plex)	1	1	P01834	P01834	0	3	0.6441	0	1	1	802.124	2404.36	2404.35	1.77	0.00142	HCD (High Energy Collision Dissociation)	MS2	0	44.6	20.873	97.7927	57283	11082018_Man_TMT_Rxn2_Fr6.raw	F2.6	117001	84449.2	166387	283716	27185	26975.8			FALSE				5.17	0	7.754e-10
FALSE	High	Sequest HT (A8)	Unambiguous	[R].aQPVQVAEGSEPDGFWEALGGk.[A]	N-Term(TMT6plex); K22(TMT6plex)	1	3	P06396	A0A0A0MT01; P06396; A0A0A0MS51	0	3	0.8062	0	1	1	910.809	2730.41	2730.41	-0.85	-0.00078	HCD (High Energy Collision Dissociation)	MS2	4.42911	10.6	8.632	96.2564	56245	11082018_Man_TMT_Rxn2_Fr6.raw	F2.6	13517.6	64243.4	93365.6	47998.9	82354.7	95293.8			FALSE				4.85	0	1.574e-09
FALSE	High	Sequest HT (A8)	Selected	[K].eQLQDmGLVDLFSPEk.[S]	N-Term(TMT6plex); M6(Oxidation); K16(TMT6plex)	1	1	P01008	P01008	0	3	0.6013	0	1	1	775.081	2323.23	2323.23	0.89	0.00069	HCD (High Energy Collision Dissociation)	MS2	77.1618	30.4	55.5	96.2742	56257	11082018_Man_TMT_Rxn2_Fr6.raw	F2.6	19018.7	25544	85977.7	23723.2	14973.1	13026.5			FALSE				3.01	0	1.972e-05
FALSE	High	Sequest HT (A8)	Selected	[K].gAGPESEPYIFQTPEGVPEQPTFLk.[V]	N-Term(TMT6plex); K25(TMT6plex)	1	3	O00533	O00533; H7C0J0; A0A087X0M8	0	4	0.4226	0	1	1	794.921	3176.66	3176.66	2.06	0.00164	HCD (High Energy Collision Dissociation)	MS2	20.2137	13	55.5	96.2884	56267	11082018_Man_TMT_Rxn2_Fr6.raw	F2.6	12016.5	9568.75	29497.7	12287.2	3664.86	9649.31			FALSE				2.39	0.0002692	0.001538
FALSE	High	Sequest HT (A8)	Unambiguous	[K].YNILPEkEEFPFALGVQTLPQTcDEPk.[A]	K7(TMT6plex); C23(Carbamidomethyl); K27(TMT6plex)	1	1	P01023	P01023	1	4	0.2379	0	1	1	906.231	3621.9	3621.89	2.63	0.00238	HCD (High Energy Collision Dissociation)	MS2	2.34505	9.8	12.71	96.3775	56328	11082018_Man_TMT_Rxn2_Fr6.raw	F2.6	30124.3	8253.47	149788	55699.1	7581.45	9496.65			FALSE				2.69	0	2.834e-05
FALSE	High	Sequest HT (A8)	Unambiguous	[R].ALEILQEEDLIDEDDIPVR.[S]		4	9	A0A140TA32; A0A0G2JPR0; A0A140TA29; P0C0L5	F5GXS0; A0A0G2JL54; A0A140TA32; A0A0G2JPR0; P0C0L4; A0A140TA29; P0C0L5; A0A140TA44; A0A140TA49	0	2	0.7435	0	1	1	1113.06	2225.11	2225.12	-3.25	-0.00362	HCD (High Energy Collision Dissociation)	MS2	0	0.9	55.5	96.3992	56342	11082018_Man_TMT_Rxn2_Fr6.raw	F2.6	1252.44		2503.53	1357.44			No Quan Labels		FALSE				2.3	0	1.504e-05
FALSE	High	Sequest HT (A8)	Unambiguous	[R].FLDLLEPLGR.[R]		1	2	P11277	P11277; H0YJE6	0	2	0.5404	0	1	1	586.837	1172.67	1172.67	-0.63	-0.00037	HCD (High Energy Collision Dissociation)	MS2	12.9401	21.4	55.5	96.4005	56343	11082018_Man_TMT_Rxn2_Fr6.raw	F2.6	18977.4	14736.4	41431.4	26162.7	11296.4	15306.7	No Quan Labels		FALSE				2.35	0.0001771	0.0007577
FALSE	High	Sequest HT (A8)	Unambiguous	[K].lLQDEFPGIPSPLDAAVEcHR.[G]	N-Term(TMT6plex); C19(Carbamidomethyl)	1	2	P02790	Q9BS19; P02790	0	3	0.757	0	1	1	865.11	2593.31	2593.33	-5.41	-0.00468	HCD (High Energy Collision Dissociation)	MS2	37.6308	22	55.5	96.2524	56242	11082018_Man_TMT_Rxn2_Fr6.raw	F2.6	19595.6	17750.8	33666.8	31435	8260.98	15660			FALSE				4.61	0	8.925e-10
FALSE	High	Sequest HT (A8)	Unambiguous	[R].tVAAPSVFIFPPSDEQLk.[S]	N-Term(TMT6plex); K18(TMT6plex)	1	1	P01834	P01834	0	3	0.6867	0	1	1	802.126	2404.36	2404.35	4.89	0.00392	HCD (High Energy Collision Dissociation)	MS2	0	28.7	55.5	96.416	56353	11082018_Man_TMT_Rxn2_Fr6.raw	F2.6	25511.5	24103.6	43207	50714.2	12392.1	13758.5			FALSE				3.99	0	5.233e-07
FALSE	High	Sequest HT (A8)	Unambiguous	[K].lLQDEFPGIPSPLDAAVEcHR.[G]	N-Term(TMT6plex); C19(Carbamidomethyl)	1	2	P02790	Q9BS19; P02790	0	4	0.7102	0	1	1	649.089	2593.33	2593.33	1.58	0.00102	HCD (High Energy Collision Dissociation)	MS2	35.5958	14.3	25.976	96.5629	56452	11082018_Man_TMT_Rxn2_Fr6.raw	F2.6	38224.1	22760.5	65338.8	35509.9	6567.68	11577			FALSE				4.52	0	4.622e-10
FALSE	High	Sequest HT (A8)	Unambiguous	[R].gIISALLVPPETEEAk.[Q]	N-Term(TMT6plex); K16(TMT6plex)	1	2	P04114	A8MUN2; P04114	0	2	0.8095	0	1	1	1063.13	2125.25	2125.25	-1.16	-0.00123	HCD (High Energy Collision Dissociation)	MS2	38.6795	36.4	48.097	96.6458	56508	11082018_Man_TMT_Rxn2_Fr6.raw	F2.6	42880.3	18734.7	127297	34718.8	9874.01	12062.6			FALSE				3.57	0	8.186e-07
FALSE	High	Sequest HT (A8)	Unambiguous	[K].vSFLSALEEYTkk.[L]	N-Term(TMT6plex); K12(TMT6plex); K13(TMT6plex)	1	2	P02647	P02647; F8W696	1	3	0.6388	0	1	1	734.772	2202.3	2202.3	1.37	0.00101	HCD (High Energy Collision Dissociation)	MS2	0	55.4	55.5	96.6663	56522	11082018_Man_TMT_Rxn2_Fr6.raw	F2.6	27590.8	94127.8	96796.5	47647.7	32796	37817.8			FALSE				2.99	0	1.005e-07
FALSE	High	Sequest HT (A8)	Unambiguous	[K].aVLDVFEEGTEASAATAVk.[I]	N-Term(TMT6plex); K19(TMT6plex)	1	2	P01011	G3V3A0; P01011	0	3	0.7799	0	1	1	789.432	2366.28	2366.29	-2.05	-0.00162	HCD (High Energy Collision Dissociation)	MS2	45.8168	25.3	55.5	96.6802	56531	11082018_Man_TMT_Rxn2_Fr6.raw	F2.6	19487.5	24114.6	46314.2	23017.9	13658	18361.4			FALSE				4.27	0	3.38e-10
FALSE	High	Sequest HT (A8)	Selected	[R].tSSFALNLPTLPEVk.[F]	N-Term(TMT6plex); K15(TMT6plex)	1	1	P04114	P04114	0	3	0.6977	0	1	1	692.412	2075.22	2075.22	2.27	0.00157	HCD (High Energy Collision Dissociation)	MS2	45.0165	26.8	55.5	96.78	56599	11082018_Man_TMT_Rxn2_Fr6.raw	F2.6	23662.8	23990	50467.9	29712.6	16892.6	20060.7			FALSE				3.11	0	1.619e-05
FALSE	High	Sequest HT (A8)	Unambiguous	[R].TAGWNIPMGLLYNk.[I]	K14(TMT6plex)	1	2	P02787	H7C5E8; P02787	0	2	0.6818	0	1	1	903.997	1806.99	1806.98	4.7	0.00425	HCD (High Energy Collision Dissociation)	MS2	22.0904	29.8	55.5	96.7917	56607	11082018_Man_TMT_Rxn2_Fr6.raw	F2.6	24305.6	33224.3	45956.9	39027.2	12022.3	20708.9			FALSE				1.98	0.0005486	0.00297
FALSE	High	Sequest HT (A8)	Unambiguous	[K].DSDWPFcSDEDWNYk.[C]	C7(Carbamidomethyl); K15(TMT6plex)	1	2	P02671	P02671; A0A087WUA0	0	2	0.9238	0	1	1	1096.96	2192.91	2192.91	-0.15	-0.00017	HCD (High Energy Collision Dissociation)	MS2	26.3	27.3	54	96.4199	56356	11082018_Man_TMT_Rxn2_Fr6.raw	F2.6	33446.2	20572.6	78702.3	11962.1	8288.24	10640.9			FALSE				3.28	0	1.28e-06
FALSE	High	Sequest HT (A8)	Unambiguous	[K].lGQSLDcNAEVYVVPWEk.[K]	N-Term(TMT6plex); C7(Carbamidomethyl); K18(TMT6plex)	1	1	P01042	P01042	0	3	0.5235	0	1	1	855.785	2565.34	2565.34	-0.46	-0.00039	HCD (High Energy Collision Dissociation)	MS2	12.715	38.1	52.147	96.232	56227	11082018_Man_TMT_Rxn2_Fr6.raw	F2.6	30561.6	53529	55131.9	34276.1	36815.6	37800.6			FALSE				4.26	0	7.684e-09
FALSE	High	Sequest HT (A8)	Unambiguous	[R].gIISALLVPPETEEAk.[Q]	N-Term(TMT6plex); K16(TMT6plex)	1	2	P04114	A8MUN2; P04114	0	3	0.7025	0	1	1	709.09	2125.25	2125.25	1.39	0.00098	HCD (High Energy Collision Dissociation)	MS2	31.4364	55.9	33.966	96.1886	56195	11082018_Man_TMT_Rxn2_Fr6.raw	F2.6	80496.7	59789.6	276445	77217	33585.7	28266.9			FALSE				4	0	2.567e-07
FALSE	High	Sequest HT (A8)	Selected	[K].VAEYMDWILEk.[T]	K11(TMT6plex)	1	2	H0YAC1	P03952; H0YAC1	0	2	0.7277	0	1	1	813.426	1625.85	1625.84	0.27	0.00022	HCD (High Energy Collision Dissociation)	MS2	47.0578	20.3	11.697	96.1838	56193	11082018_Man_TMT_Rxn2_Fr6.raw	F2.6	61194.2	94671.8	183257	59520.7	98492.9	79990			FALSE				2.13	0	0.0001031
FALSE	High	Sequest HT (A8)	Unambiguous	[R].cEGPIPDVTFELLR.[E]	C1(Carbamidomethyl)	1	1	P04217	P04217	0	2	0.5853	0	1	1	823.416	1645.83	1645.83	-0.22	-0.00018	HCD (High Energy Collision Dissociation)	MS2	16.3779	28.1	55.5	95.9056	56002	11082018_Man_TMT_Rxn2_Fr6.raw	F2.6	23501.2	28381.5	33296.7	43056.4	12872.7	22524.2	No Quan Labels		FALSE				2.99	0	1.635e-07
FALSE	High	Sequest HT (A8)	Unambiguous	[K].TFVNITPAEVGVLVGk.[D]	K16(TMT6plex)	1	2	P07737	I3L3D5; P07737	0	2	0.7567	0	1	1	937.054	1873.1	1873.1	0.79	0.00074	HCD (High Energy Collision Dissociation)	MS2	29.3912	15	55.5	95.9271	56017	11082018_Man_TMT_Rxn2_Fr6.raw	F2.6	14037.1	10942.2	29192.9	23716	2605.06	8130.08			FALSE				2.63	0	1.285e-06
FALSE	High	Sequest HT (A8)	Unambiguous	[K].TLLELQLEGERQLHK.[Q]		1	1	O75420	O75420	1	3	0.5378	0	1	1	603.007	1807	1807.01	-1.24	-0.00075	HCD (High Energy Collision Dissociation)	MS2	6.52745	19.1	4.015	95.9493	56033	11082018_Man_TMT_Rxn2_Fr6.raw	F2.6	252727	226731	273452	481896	91347.7	301622	No Quan Labels		FALSE				2.51	0.004103	0.02921
FALSE	High	Sequest HT (A8)	Selected	[R].TVAAPSVFIFPPSDEQLk.[S]	K18(TMT6plex)	1	1	P01834	P01834	0	3	0.4492	0	1	1	725.734	2175.19	2175.19	-0.77	-0.00056	HCD (High Energy Collision Dissociation)	MS2	14.6094	28.4	55.5	95.973	56049	11082018_Man_TMT_Rxn2_Fr6.raw	F2.6	20690.5	26465.4	57731.1	24228.6	20436.5	16391.5			FALSE				2.36	7.754e-05	0.0004511
FALSE	High	Sequest HT (A8)	Unambiguous	[K].aVLDVFEEGTEASAATAVk.[I]	N-Term(TMT6plex); K19(TMT6plex)	1	2	P01011	G3V3A0; P01011	0	3	0.7239	0	1	1	789.434	2366.29	2366.29	1.43	0.00113	HCD (High Energy Collision Dissociation)	MS2	0	12.2	13.546	95.9976	56067	11082018_Man_TMT_Rxn2_Fr6.raw	F2.6	53949.5	41894.4	105871	35428.5	28133.7	29077.7			FALSE				4.02	0	1.012e-09
FALSE	High	Sequest HT (A8)	Unambiguous	[R].ySAWAESVTNLPQVIk.[Q]	N-Term(TMT6plex); K16(TMT6plex)	1	1	P10643	P10643	0	3	0.7122	0	1	1	755.429	2264.27	2264.27	1.65	0.00125	HCD (High Energy Collision Dissociation)	MS2	0	30.9	55.5	95.9998	56068	11082018_Man_TMT_Rxn2_Fr6.raw	F2.6	28830.5	23222	60528.7	30577.6	18646.7	23656.7			FALSE				3.37	0	1.968e-07
FALSE	High	Sequest HT (A8)	Selected	[K].TFVNITPAEVGVLVGk.[D]	K16(TMT6plex)	1	2	P07737	I3L3D5; P07737	0	3	0.7688	0	1	1	625.038	1873.1	1873.1	0.59	0.00037	HCD (High Energy Collision Dissociation)	MS2	18.3613	38	55.5	96.0082	56073	11082018_Man_TMT_Rxn2_Fr6.raw	F2.6	21982.1	24042.8	99069	46267.6	17939.3	25661			FALSE				3.59	0	8.029e-06
FALSE	High	Sequest HT (A8)	Unambiguous	[K].lLDNWDSVTSTFSk.[L]	N-Term(TMT6plex); K14(TMT6plex)	1	2	P02647	P02647; F8W696	0	2	0.6654	0	1	1	1036.06	2071.11	2071.11	-2.49	-0.00258	HCD (High Energy Collision Dissociation)	MS2	0	19.1	55.5	96.0214	56082	11082018_Man_TMT_Rxn2_Fr6.raw	F2.6	15424.3	25731.3	29474.1	21271.7	10272.7	11233.5			FALSE				2.54	0	1.508e-05
FALSE	High	Sequest HT (A8)	Unambiguous	[K].dkDQEVLLQTFLDDASPGDk.[R]	N-Term(TMT6plex); K2(TMT6plex); K20(TMT6plex)	1	2	P04114	A8MUN2; P04114	1	3	0.7033	0	1	1	974.526	2921.56	2921.57	-2.33	-0.00227	HCD (High Energy Collision Dissociation)	MS2	58.3308	8.4	55.5	96.0397	56095	11082018_Man_TMT_Rxn2_Fr6.raw	F2.6	7481.59	5835.33	23493.5	7041.77	3219.88	3362.58			FALSE				2.09	0	0.0001781
FALSE	High	Sequest HT (A8)	Unambiguous	[K].IEGNLIFDPNNYLPk.[E]	K15(TMT6plex)	1	2	P04114	A8MUN2; P04114	0	2	0.5478	0	1	1	988.539	1976.07	1976.07	0.76	0.00075	HCD (High Energy Collision Dissociation)	MS2	1.36368	24.3	36.564	96.058	56108	11082018_Man_TMT_Rxn2_Fr6.raw	F2.6	30662.8	25520.3	126939	17434.7	11173.7	6014.33			FALSE				3.45	0	1.366e-06
FALSE	High	Sequest HT (A8)	Unambiguous	[R].TLDLGENQLETLPPDLLR.[G]		1	1	P02750	P02750	0	2	0.6506	0	1	1	1019.05	2037.08	2037.09	-0.77	-0.00079	HCD (High Energy Collision Dissociation)	MS2	0	5.1	55.5	96.0619	56110	11082018_Man_TMT_Rxn2_Fr6.raw	F2.6	6364.23	2532.19	11824.4	5863.19	2308.67	1370.03	No Quan Labels		FALSE				2.49	0	2.124e-07
FALSE	High	Sequest HT (A8)	Unambiguous	[K].lGQSLDcNAEVYVVPWEk.[K]	N-Term(TMT6plex); C7(Carbamidomethyl); K18(TMT6plex)	1	1	P01042	P01042	0	3	0.4659	0	1	1	855.784	2565.34	2565.34	-2.17	-0.00186	HCD (High Energy Collision Dissociation)	MS2	21.608	14.5	14.173	96.0723	56118	11082018_Man_TMT_Rxn2_Fr6.raw	F2.6	48682.1	62407.2	74291.8	46172.9	56688.5	50382.7			FALSE				3.37	0	1.934e-06
FALSE	High	Sequest HT (A8)	Unambiguous	[K].lLDNWDSVTSTFSk.[L]	N-Term(TMT6plex); K14(TMT6plex)	1	2	P02647	P02647; F8W696	0	3	0.5419	0	1	1	691.042	2071.11	2071.11	0.48	0.00033	HCD (High Energy Collision Dissociation)	MS2	26.6056	43.5	55.5	96.0839	56125	11082018_Man_TMT_Rxn2_Fr6.raw	F2.6	35679.7	49708.2	70534.7	52791.1	23440.1	25613.3			FALSE				3.1	0	7.237e-05
FALSE	High	Sequest HT (A8)	Unambiguous	[RK].QLLQANPILEAFGNAk.[T]	K16(TMT6plex)	1	4	P35579	M0QY43; P35749; P35579; Q7Z406	0	3	0.4025	0	1	1	652.709	1956.11	1956.11	0.65	0.00042	HCD (High Energy Collision Dissociation)	MS2	56.2366	33	55.5	96.0943	56132	11082018_Man_TMT_Rxn2_Fr6.raw	F2.6	20228.1	28797.4	91116.1	26643.6	10627.6	17800.2			FALSE				2.41	0	4.41e-07
FALSE	High	Sequest HT (A8)	Selected	[R].LFLEPTQADIALLk.[L]	K14(TMT6plex)	1	1	P08519	P08519	0	2	0.5492	0	1	1	901.038	1801.07	1801.07	1.05	0.00095	HCD (High Energy Collision Dissociation)	MS2	50.4213	20	55.5	96.1208	56150	11082018_Man_TMT_Rxn2_Fr6.raw	F2.6	12943.2	15486.4	44288.7	24206.7	7490.06	14199.7			FALSE				2.64	0	1.474e-05
FALSE	High	Sequest HT (A8)	Unambiguous	[R].lEDMEQALSPSVFk.[A]	N-Term(TMT6plex); K14(TMT6plex)	1	2	P05155	E9PGN7; P05155	0	3	0.7366	0	1	1	684.708	2052.11	2052.11	0.1	7e-05	HCD (High Energy Collision Dissociation)	MS2	0	24.2	30.746	96.7983	56611	11082018_Man_TMT_Rxn2_Fr6.raw	F2.6	46304.4	31295.1	86770.1	43627.6	17678.9	25514.3			FALSE				4.1	0	2.149e-08
FALSE	High	Sequest HT (A8)	Unambiguous	[K].ENQLEVLEVSWLHGLk.[A]	K16(TMT6plex)	1	1	P02750	P02750	0	3	0.6951	0	1	1	708.394	2123.17	2123.17	-1.74	-0.00123	HCD (High Energy Collision Dissociation)	MS2	48.7811	34.7	42.705	99.8659	58697	11082018_Man_TMT_Rxn2_Fr6.raw	F2.6	52143.1	25099.4	107386	59512.4	15492.8	12444.7			FALSE				4.46	0	3.076e-09
FALSE	High	Sequest HT (A8)	Unambiguous	[R].gIISALLVPPETEEAk.[Q]	N-Term(TMT6plex); K16(TMT6plex)	1	2	P04114	A8MUN2; P04114	0	3	0.6776	0	1	1	709.089	2125.25	2125.25	0.7	0.0005	HCD (High Energy Collision Dissociation)	MS2	2.12824	14	3.985	96.8779	56667	11082018_Man_TMT_Rxn2_Fr6.raw	F2.6	182274	51470	590904	195346	37863.6	41224.3			FALSE				3.66	0	3.975e-07
FALSE	High	Sequest HT (A8)	Unambiguous	[R].lGFTDLFSk.[W]	N-Term(TMT6plex); K9(TMT6plex)	1	1	P29622	P29622	0	2	0.6135	0	1	1	743.44	1485.87	1485.87	1.07	0.00079	HCD (High Energy Collision Dissociation)	MS2	18.7245	35.1	20.676	96.915	56693	11082018_Man_TMT_Rxn2_Fr6.raw	F2.6	78872.7	99914	244302	75376.8	36567.5	32605.2			FALSE				2.07	0.000188	0.001346
FALSE	High	Sequest HT (A8)	Unambiguous	[K].SSLSVPYVIVPLkTGLQEVEVk.[A]	K13(TMT6plex); K22(TMT6plex)	1	1	P01024	P01024	1	4	0.4343	0	1	1	711.678	2843.69	2843.69	0.79	0.00056	HCD (High Energy Collision Dissociation)	MS2	5.20915	15.5	4.023	97.3847	57017	11082018_Man_TMT_Rxn2_Fr6.raw	F2.6	90679.4	258640	495762	84434.5	227815	99436.4			FALSE				2.51	0.000188	0.0008032
FALSE	High	Sequest HT (A8)	Unambiguous	[R].TAGWNIPMGLLYNk.[I]	K14(TMT6plex)	1	2	P02787	H7C5E8; P02787	0	2	0.5973	0	1	1	903.993	1806.98	1806.98	0.51	0.00046	HCD (High Energy Collision Dissociation)	MS2	2.5528	16.2	4.623	97.4706	57076	11082018_Man_TMT_Rxn2_Fr6.raw	F2.6	91775.7	187222	428839	367666	44561.1	38838.6			FALSE				2.21	0	7.182e-05
FALSE	High	Sequest HT (A8)	Unambiguous	[K].iEIPLPFGGk.[S]	N-Term(TMT6plex); K10(TMT6plex)	1	1	P04114	P04114	0	3	0.554	0	1	1	510.32	1528.95	1528.95	-2.25	-0.00115	HCD (High Energy Collision Dissociation)	MS2	0	20.2	55.5	97.4846	57085	11082018_Man_TMT_Rxn2_Fr6.raw	F2.6	23167.2	12393.7	52403.1	17111.7	8454.9	7582.48			FALSE				2.78	0.0002898	0.001744
FALSE	High	Sequest HT (A8)	Selected	[R].TAGWNIPMGLLYNk.[I]	K14(TMT6plex)	1	2	P02787	H7C5E8; P02787	0	3	0.6316	0	1	1	602.997	1806.98	1806.98	-0.14	-8e-05	HCD (High Energy Collision Dissociation)	MS2	1.00696	13.7	2.209	97.51	57102	11082018_Man_TMT_Rxn2_Fr6.raw	F2.6	215927	243828	803246	635254	63515.1	96015.1			FALSE				2.47	0.000188	0.000818
FALSE	High	Sequest HT (A8)	Unambiguous	[K].EYVLPSFEVIVEPTEk.[F]	K16(TMT6plex)	1	1	P01024	P01024	0	2	0.7286	0	1	1	1054.57	2108.13	2108.14	-1.93	-0.00203	HCD (High Energy Collision Dissociation)	MS2	0	9.9	55.5	97.6026	57161	11082018_Man_TMT_Rxn2_Fr6.raw	F2.6	7983.89	1685.14	37502.4	6923.43	1739.88	1348.4			FALSE				2.8	0	7.461e-05
FALSE	High	Sequest HT (A8)	Unambiguous	[K].vLNYVDWIk.[K]	N-Term(TMT6plex); K9(TMT6plex)	1	3	B4DPQ0	B4DPQ0; F5H2D0; P00736	0	2	0.4706	0	1	1	804.478	1607.95	1607.96	-4.31	-0.00346	HCD (High Energy Collision Dissociation)	MS2	0	64.2	55.5	97.6392	57184	11082018_Man_TMT_Rxn2_Fr6.raw	F2.6	65195.1	43688.3	111564	55100.9	54627.4	62979			FALSE				3.57	0	8.026e-06
FALSE	High	Sequest HT (A8)	Unambiguous	[K].iEIPLPFGGk.[S]	N-Term(TMT6plex); K10(TMT6plex)	1	1	P04114	P04114	0	2	0.3884	0	1	1	764.979	1528.95	1528.95	0.49	0.00037	HCD (High Energy Collision Dissociation)	MS2	10.151	53.8	55.5	97.3756	57010	11082018_Man_TMT_Rxn2_Fr6.raw	F2.6	53949.6	45112.4	127652	48198.2	26054.2	24334.7			FALSE				2.42	0	1.249e-05
FALSE	High	Sequest HT (A8)	Selected	[K].EYVLPSFEVIVEPTEk.[F]	K16(TMT6plex)	1	1	P01024	P01024	0	3	0.4525	0	1	1	703.384	2108.14	2108.14	0.27	0.00019	HCD (High Energy Collision Dissociation)	MS2	0	31.9	43.53	97.6596	57197	11082018_Man_TMT_Rxn2_Fr6.raw	F2.6	40523.4	20404.2	107353	42316.3	12500.6	19377.2			FALSE				2.63	0.0002692	0.001475
FALSE	High	Sequest HT (A8)	Selected	[R].vSVQLEASPAFLAVPVEk.[E]	N-Term(TMT6plex); K18(TMT6plex)	1	1	P01023	P01023	0	3	0.5507	0	1	1	781.463	2342.37	2342.37	-0.1	-7e-05	HCD (High Energy Collision Dissociation)	MS2	62.624	29.8	55.5	97.6913	57219	11082018_Man_TMT_Rxn2_Fr6.raw	F2.6	20791.4	21652.6	84455.7	21261.9	14945.7	15829			FALSE				3.45	0	3.285e-08
FALSE	High	Sequest HT (A8)	Selected	[K].gTEAAGAmFLEAIPmSIPPEVk.[F]	N-Term(TMT6plex); M8(Oxidation); M15(Oxidation); K22(TMT6plex)	2	2	A0A024R6I7; P01009	A0A024R6I7; P01009	0	4	0.6504	0	1	1	688.117	2749.45	2749.46	-3.16	-0.00217	HCD (High Energy Collision Dissociation)	MS2	28.958	26.9	14.106	97.7026	57226	11082018_Man_TMT_Rxn2_Fr6.raw	F2.6	123835	116890	155623	160548	31557.1	50180.2			FALSE				4.09	0	4.445e-07
FALSE	High	Sequest HT (A8)	Unambiguous	[K].YGPPcPScPAPEFLGGPSVFLFPPkPk.[D]	C5(Carbamidomethyl); C8(Carbamidomethyl); K25(TMT6plex); K27(TMT6plex)	1	2	A0A286YFJ8	A0A286YFJ8; P01861	0	4	0.7541	0	1	1	851.206	3401.8	3401.78	5.2	0.00442	HCD (High Energy Collision Dissociation)	MS2	18.3386	8.4	21.366	97.7307	57244	11082018_Man_TMT_Rxn2_Fr6.raw	F2.6	18170.3	24139.7	21704.1	62665.3		4462.22			FALSE				3.7	0	2.265e-07
FALSE	High	Sequest HT (A8)	Unambiguous	[R].NQGNTWLTAFVLk.[T]	K13(TMT6plex)	2	2	P01023; P20742	P01023; P20742	0	2	0.7722	0	1	1	860.982	1720.96	1720.96	-0.38	-0.00033	HCD (High Energy Collision Dissociation)	MS2	0	22.7	36.507	97.7701	57269	11082018_Man_TMT_Rxn2_Fr6.raw	F2.6	24223.2	13688.3	93462.8	47439.6	10275.4	16714.7			FALSE				2.59	0	5.064e-05
FALSE	High	Sequest HT (A8)	Unambiguous	[R].kFIcPLTGLWPINTLk.[C]	K1(TMT6plex); C4(Carbamidomethyl); K16(TMT6plex)	1	3	P02749	J3QRN2; P02749; J3QLI0	1	3	0.686	0	1	1	787.138	2359.4	2359.4	0.68	0.00053	HCD (High Energy Collision Dissociation)	MS2	0	21.5	4.597	97.7904	57282	11082018_Man_TMT_Rxn2_Fr6.raw	F2.6	120747	259576	370292	118964	329200	295705			FALSE				4.3	0	4.458e-08
FALSE	High	Sequest HT (A8)	Unambiguous	[R].kFIcPLTGLWPINTLk.[C]	N-Term(TMT6plex); C4(Carbamidomethyl); K16(TMT6plex)	1	3	P02749	J3QRN2; P02749; J3QLI0	1	3	0.686	0	1	2	787.138	2359.4	2359.4	0.68	0.00053	HCD (High Energy Collision Dissociation)	MS2	0	21.5	4.597	97.7904	57282	11082018_Man_TMT_Rxn2_Fr6.raw	F2.6	120747	259576	370292	118964	329200	295705			FALSE				4.3	0	4.458e-08
FALSE	High	Sequest HT (A8)	Unambiguous	[R].IFSPFADLSELSATGR.[N]		1	2	G3V2W1	G3V2W1; Q9UK55	0	2	0.612	0	1	1	855.941	1710.87	1710.87	3.06	0.00262	HCD (High Energy Collision Dissociation)	MS2	0	27.7	55.5	97.6696	57204	11082018_Man_TMT_Rxn2_Fr6.raw	F2.6	24490.7	22656.8	33654.2	52722.2	14985.4	16464.8	No Quan Labels		FALSE				2.5	0	2.356e-05
FALSE	High	Sequest HT (A8)	Selected	[K].VDLLNQEIEFLk.[V]	K12(TMT6plex)	1	1	P35908	P35908	0	2	0.6391	0	1	1	845.487	1689.97	1689.96	2.98	0.00252	HCD (High Energy Collision Dissociation)	MS2	0	38.5	55.5	97.3551	56995	11082018_Man_TMT_Rxn2_Fr6.raw	F2.6	43823.4	24370.4	95051.5	30165.7	16842.4	17641.2			FALSE				2.66	0	2.427e-05
FALSE	High	Sequest HT (A8)	Unambiguous	[R].tVAAPSVFIFPPSDEQLk.[S]	N-Term(TMT6plex); K18(TMT6plex)	1	1	P01834	P01834	0	2	0.7833	0	1	1	1202.68	2404.35	2404.35	-0.64	-0.00077	HCD (High Energy Collision Dissociation)	MS2	0	18	55.5	97.3535	56994	11082018_Man_TMT_Rxn2_Fr6.raw	F2.6	19420.3	16835.7	20999.7	47659.7	2390.01	3731.63			FALSE				3.6	0	2.297e-10
FALSE	High	Sequest HT (A8)	Selected	[R].NQGNTWLTAFVLk.[T]	K13(TMT6plex)	2	2	P01023; P20742	P01023; P20742	0	2	0.6132	0	1	1	860.982	1720.96	1720.96	-1.16	-0.001	HCD (High Energy Collision Dissociation)	MS2	60.5657	58.2	55.5	97.333	56979	11082018_Man_TMT_Rxn2_Fr6.raw	F2.6	50438.1	37609.2	126471	90490.4	21101.9	29337.9			FALSE				2.43	0	3.395e-05
FALSE	High	Sequest HT (A8)	Unambiguous	[K].lLQDEFPGIPSPLDAAVEcHR.[G]	N-Term(TMT6plex); C19(Carbamidomethyl)	1	2	P02790	Q9BS19; P02790	0	3	0.762	0	1	1	865.115	2593.33	2593.33	0.52	0.00045	HCD (High Energy Collision Dissociation)	MS2	18.215	24.3	55.5	96.9419	56711	11082018_Man_TMT_Rxn2_Fr6.raw	F2.6	25991.4	20601.9	35094	41592	7347.75	13280.2			FALSE				4.37	0	4.311e-10
FALSE	High	Sequest HT (A8)	Unambiguous	[K].eTTFNSLLcPSGGEVSEELSLk.[L]	N-Term(TMT6plex); C9(Carbamidomethyl); K22(TMT6plex)	1	1	P01023	P01023	0	3	0.6761	0	1	1	952.496	2855.47	2855.47	-0.86	-0.00082	HCD (High Energy Collision Dissociation)	MS2	13.784	15.5	55.5	96.9458	56714	11082018_Man_TMT_Rxn2_Fr6.raw	F2.6	10555.2	9259	45918.7	19379.9	3258.6	5963.5			FALSE				3.55	0	1.227e-07
FALSE	High	Sequest HT (A8)	Unambiguous	[K].aKPALEDLRQGLLPVLESFk.[V]	N-Term(TMT6plex); K20(TMT6plex)	1	2	P02647	P02647; F8W696	1	4	0.5479	0	1	1	671.406	2682.6	2682.6	2.39	0.00161	HCD (High Energy Collision Dissociation)	MS2	43.3122	25.3	55.5	96.9522	56719	11082018_Man_TMT_Rxn2_Fr6.raw	F2.6	15774.5	24643.8	47040.9	17906.1	22589.4	16780.9			FALSE				2.92	0.000308	0.002013
FALSE	High	Sequest HT (A8)	Unambiguous	[K].AkPALEDLRQGLLPVLESFk.[V]	K2(TMT6plex); K20(TMT6plex)	1	2	P02647	P02647; F8W696	1	4	0.5479	0	1	2	671.406	2682.6	2682.6	2.39	0.00161	HCD (High Energy Collision Dissociation)	MS2	43.3122	25.3	55.5	96.9522	56719	11082018_Man_TMT_Rxn2_Fr6.raw	F2.6	15774.5	24643.8	47040.9	17906.1	22589.4	16780.9			FALSE				2.92	0.000308	0.002013
FALSE	High	Sequest HT (A8)	Selected	[K].YGPPcPScPAPEFLGGPSVFLFPPkPk.[D]	C5(Carbamidomethyl); C8(Carbamidomethyl); K25(TMT6plex); K27(TMT6plex)	1	2	A0A286YFJ8	A0A286YFJ8; P01861	0	4	0.7261	0	1	1	851.202	3401.78	3401.78	0.53	0.00045	HCD (High Energy Collision Dissociation)	MS2	25.4354	18.8	55.5	96.9805	56738	11082018_Man_TMT_Rxn2_Fr6.raw	F2.6	13784	18195.9	25205	39441.7	8255.37	7375.14			FALSE				4.49	0	3.027e-08
FALSE	High	Sequest HT (A8)	Unambiguous	[K].tTPPVLDSDGSFFLYSk.[L]	N-Term(TMT6plex); K17(TMT6plex)	1	3	A0A0A0MS08	P01857; A0A0A0MS08; A0A0A0MS07	0	3	0.7081	0	1	1	778.089	2332.25	2332.25	2.4	0.00186	HCD (High Energy Collision Dissociation)	MS2	45.9331	32	43.903	96.9997	56751	11082018_Man_TMT_Rxn2_Fr6.raw	F2.6	26799.4	46904.5	56396.3	89294.1	10202.8	14916			FALSE				4.18	0	1.181e-09
FALSE	High	Sequest HT (A8)	Unambiguous	[R].kFIcPLTGLWPINTLk.[C]	N-Term(TMT6plex); C4(Carbamidomethyl); K16(TMT6plex)	1	3	P02749	J3QRN2; P02749; J3QLI0	1	3	0.6923	0	1	1	787.138	2359.4	2359.4	1.07	0.00084	HCD (High Energy Collision Dissociation)	MS2	13.3864	15.9	1.436	97.1148	56830	11082018_Man_TMT_Rxn2_Fr6.raw	F2.6	477550	643000	544757	383688	768536	801432			FALSE				3.51	0	2.212e-05
FALSE	High	Sequest HT (A8)	Unambiguous	[R].kFIcPLTGLWPINTLk.[C]	K1(TMT6plex); C4(Carbamidomethyl); K16(TMT6plex)	1	3	P02749	J3QRN2; P02749; J3QLI0	1	3	0.6923	0	1	2	787.138	2359.4	2359.4	1.07	0.00084	HCD (High Energy Collision Dissociation)	MS2	13.3864	15.9	1.436	97.1148	56830	11082018_Man_TMT_Rxn2_Fr6.raw	F2.6	477550	643000	544757	383688	768536	801432			FALSE				3.51	0	2.212e-05
FALSE	High	Sequest HT (A8)	Unambiguous	[R].tVAAPSVFIFPPSDEQLk.[S]	N-Term(TMT6plex); K18(TMT6plex)	1	1	P01834	P01834	0	3	0.6439	0	1	1	802.123	2404.35	2404.35	0.32	0.00026	HCD (High Energy Collision Dissociation)	MS2	0.46292	48.4	11.302	97.1171	56831	11082018_Man_TMT_Rxn2_Fr6.raw	F2.6	206703	184080	283962	612778	57516.5	47057.5			FALSE				5.28	0	8.943e-11
FALSE	High	Sequest HT (A8)	Selected	[K].SSLSVPYVIVPLkTGLQEVEVk.[A]	K13(TMT6plex); K22(TMT6plex)	1	1	P01024	P01024	1	3	0.589	0	1	1	948.567	2843.68	2843.69	-1.69	-0.0016	HCD (High Energy Collision Dissociation)	MS2	0	15.6	55.5	97.1568	56855	11082018_Man_TMT_Rxn2_Fr6.raw	F2.6	9159.81	19058.3	33839.8	8517.25	14805.8	8234.19			FALSE				2.19	0.0001454	0.0006786
FALSE	High	Sequest HT (A8)	Unambiguous	[K].mYYSAVDPTkDIFTGLIGPMk.[I]	M1(Oxidation); K10(TMT6plex); K21(TMT6plex)	1	1	P00450	P00450	1	3	0.6656	0	1	1	941.168	2821.49	2821.49	-0.77	-0.00072	HCD (High Energy Collision Dissociation)	MS2	1.75519	23	19.618	97.1634	56860	11082018_Man_TMT_Rxn2_Fr6.raw	F2.6	39323.1	37938.7	114976	40476.5	113397	43936.2			FALSE				3.08	0	5.371e-06
FALSE	High	Sequest HT (A8)	Unambiguous	[K].gTEAAGAmFLEAIPmSIPPEVk.[F]	N-Term(TMT6plex); M8(Oxidation); M15(Oxidation); K22(TMT6plex)	2	2	A0A024R6I7; P01009	A0A024R6I7; P01009	0	3	0.7561	0	1	1	917.155	2749.45	2749.46	-2.06	-0.00189	HCD (High Energy Collision Dissociation)	MS2	42.5688	35.7	21.354	97.1904	56879	11082018_Man_TMT_Rxn2_Fr6.raw	F2.6	96654	84405.8	93408.7	215054	17016.9	59620.7			FALSE				4.51	0	3.71e-09
FALSE	High	Sequest HT (A8)	Unambiguous	[R].QGLLPVLESFk.[V]	K11(TMT6plex)	1	2	P02647	P02647; F8W696	0	2	0.6296	0	1	1	730.444	1459.88	1459.87	5.31	0.00387	HCD (High Energy Collision Dissociation)	MS2	36.8589	46.1	55.5	97.2032	56887	11082018_Man_TMT_Rxn2_Fr6.raw	F2.6	31083.7	53042	89060.1	44044.9	26151.1	27735.5			FALSE				2.16	0.0002692	0.001646
FALSE	High	Sequest HT (A8)	Unambiguous	[R].AQLVPLPPSTYVEFTVSGTDcVAk.[E]	C21(Carbamidomethyl); K24(TMT6plex)	1	2	C9JV77	C9JV77; P02765	0	3	0.6246	0	1	1	936.83	2808.48	2808.47	2.33	0.00218	HCD (High Energy Collision Dissociation)	MS2	6.62387	17.9	54	97.292	56950	11082018_Man_TMT_Rxn2_Fr6.raw	F2.6	16317.3	17966.8	26988.4	17144	13508.3	14889.2			FALSE				3.17	0	2.045e-05
FALSE	High	Sequest HT (A8)	Unambiguous	[R].aFPALTSLDLSDNPGLGER.[G]	N-Term(TMT6plex)	1	2	P08571	D6RFL4; P08571	0	3	0.6583	0	1	1	734.726	2202.16	2202.16	1.41	0.00103	HCD (High Energy Collision Dissociation)	MS2	0	24.1	55.5	97.2971	56953	11082018_Man_TMT_Rxn2_Fr6.raw	F2.6	12272.6	42972.9	37674.9	19150	16399.5	15110.1			FALSE				4.8	0	3.42e-09
FALSE	High	Sequest HT (A8)	Unambiguous	[R].tLNQPDSQLQLTTGNGLFLSEGLk.[L]	N-Term(TMT6plex); K24(TMT6plex)	2	5	A0A024R6I7; P01009	G3V544; A0A024R6I7; A0A0G2JRN3; P01009; G3V2B9	0	3	0.8023	0	1	1	1011.56	3032.67	3032.67	1.2	0.00121	HCD (High Energy Collision Dissociation)	MS2	0	16	55.5	96.8943	56678	11082018_Man_TMT_Rxn2_Fr6.raw	F2.6	23285.8	18055.8	44133.1	10349.9		1807.57			FALSE				5.31	0	3.031e-13
FALSE	High	Sequest HT (A8)	Selected	[K].SDDkVTLEER.[L]	K4(TMT6plex)	1	2	P01024	M0QXZ3; P01024	1	3	0.2632	0	1	1	474.254	1420.75	1420.75	0.38	0.00018	HCD (High Energy Collision Dissociation)	MS2	12.017	19.3	44.924	33.9108	13577	13082018_Man_TMT_Rxn3_Fr1.raw	F3.1	24125.2	20590.9	37389.9	26993.2	25738.7	8605.42			FALSE				2.85	7.754e-05	0.0004829
FALSE	High	Sequest HT (A8)	Selected	[K].SNALDIIFQTDLTGQk.[K]	K16(TMT6plex)	1	5	P09871	P09871; F5H7T4; A0A087X232; F8WCZ6; H0Y5D1	0	2	0.7308	0	1	1	997.047	1993.09	1993.08	2.86	0.00285	HCD (High Energy Collision Dissociation)	MS2	0	4.6	54	99.8892	58713	11082018_Man_TMT_Rxn2_Fr6.raw	F2.6	3885.15	3557.27	11649.9	3739.55	1803.32	3046.79			FALSE				2.34	0	1.331e-05
FALSE	High	Sequest HT (A8)	Unambiguous	[R].SEFPESWLWNVEDLkEPPk.[N]	K15(TMT6plex); K19(TMT6plex)	1	1	P01024	P01024	1	3	0.7016	0	1	1	930.16	2788.46	2788.46	1.86	0.00172	HCD (High Energy Collision Dissociation)	MS2	0	19.3	55.5	99.9469	58752	11082018_Man_TMT_Rxn2_Fr6.raw	F2.6	15255.3	11818.4	69955.5	14170.1	2311.68	2714.48			FALSE				3.15	0	2.306e-06
FALSE	High	Sequest HT (A8)	Selected	[R].SLDLDSIIAEVk.[A]	K12(TMT6plex)	1	1	P04264	P04264	0	2	0.4907	0	1	1	766.445	1531.88	1531.88	2.88	0.00221	HCD (High Energy Collision Dissociation)	MS2	46.8391	13	17.263	102.28	60338	11082018_Man_TMT_Rxn2_Fr6.raw	F2.6	30253.2	33075.2	114913	42388	8623.6	19261.8			FALSE				2.16	7.754e-05	0.0004441
FALSE	High	Sequest HT (A8)	Selected	[R].SLDLDSIIAEVk.[A]	K12(TMT6plex)	1	1	P04264	P04264	0	3	0.4649	0	1	1	511.297	1531.88	1531.88	-1.21	-0.00062	HCD (High Energy Collision Dissociation)	MS2	47.3197	26.4	48.487	102.309	60358	11082018_Man_TMT_Rxn2_Fr6.raw	F2.6	42590.7	12864.9	106136	15951.1	2464.36	3755.53			FALSE				2.28	0	0.0003186
FALSE	High	Sequest HT (A8)	Unambiguous	[R].aQLVPLPPSTYVEFTVSGTDcVAkEATEAAk.[C]	N-Term(TMT6plex); C21(Carbamidomethyl); K24(TMT6plex); K31(TMT6plex)	1	2	C9JV77	C9JV77; P02765	1	4	0.7139	0	1	1	992.54	3967.14	3967.13	1.03	0.00102	HCD (High Energy Collision Dissociation)	MS2	0	7.3	55.5	102.323	60367	11082018_Man_TMT_Rxn2_Fr6.raw	F2.6		3119.29	1623.97		22199.1	15975			FALSE				3.32	0	1.52e-07
FALSE	High	Sequest HT (A8)	Unambiguous	[K].eAGIPEFYDYDVALIk.[L]	N-Term(TMT6plex); K16(TMT6plex)	1	5	B4E1Z4	E7ETN3; P00751; B4E1Z4; A0A0G2JH38; H7C5H1	0	3	0.6537	0	1	1	767.751	2301.24	2301.24	-0.98	-0.00075	HCD (High Energy Collision Dissociation)	MS2	9.42021	53.5	55.5	102.364	60393	11082018_Man_TMT_Rxn2_Fr6.raw	F2.6	42667.9	52936.6	104013	31890.5	32734.6	49751.2			FALSE				3.61	0	2.369e-07
FALSE	High	Sequest HT (A8)	Unambiguous	[R].lLQEGQALEYVcPSGFYPYPVQTR.[T]	N-Term(TMT6plex); C12(Carbamidomethyl)	1	4	B4E1Z4	P00751; B4E1Z4; C9JRT3; A0A0G2JH38	0	3	0.7588	0	1	1	1015.52	3044.54	3044.54	-0.88	-0.00089	HCD (High Energy Collision Dissociation)	MS2	0	1.1	55.5	102.367	60395	11082018_Man_TMT_Rxn2_Fr6.raw	F2.6	1626.96		1981.59	1306.81	1316.79				FALSE				3.11	0	7.168e-06
FALSE	High	Sequest HT (A8)	Unambiguous	[R].aQLVPLPPSTYVEFTVSGTDcVAk.[E]	N-Term(TMT6plex); C21(Carbamidomethyl); K24(TMT6plex)	1	2	C9JV77	C9JV77; P02765	0	3	0.7448	0	1	1	1013.21	3037.63	3037.63	-1.37	-0.00139	HCD (High Energy Collision Dissociation)	MS2	0	13.4	54	102.377	60402	11082018_Man_TMT_Rxn2_Fr6.raw	F2.6	9584.04	16588.1	18086.6	12213.9	9222.71	15369.6			FALSE				3.84	0	3.073e-10
FALSE	High	Sequest HT (A8)	Unambiguous	[K].DIASGLIGPLIIck.[K]	C13(Carbamidomethyl); K14(TMT6plex)	1	2	P00450	E9PFZ2; P00450	0	2	0.6982	0	1	1	850.006	1699	1699	0.85	0.00072	HCD (High Energy Collision Dissociation)	MS2	0	21.8	55.5	102.133	60254	11082018_Man_TMT_Rxn2_Fr6.raw	F2.6	18663.6	23208.8	42516	21531.3	9894.78	16089.9			FALSE				2.22	0.0002692	0.001529
FALSE	High	Sequest HT (A8)	Unambiguous	[K].VNWEEEAASGLLTSLkDNVPk.[A]	K16(TMT6plex); K21(TMT6plex)	1	1	P04114	P04114	1	3	0.7923	0	1	1	920.174	2758.51	2758.5	1.25	0.00115	HCD (High Energy Collision Dissociation)	MS2	0	21	21.958	102.442	60443	11082018_Man_TMT_Rxn2_Fr6.raw	F2.6	39441.8	31297.6	180153	40809.5	6046.32	8639.61			FALSE				4.43	0	1.644e-08
FALSE	High	Sequest HT (A8)	Selected	[K].VNWEEEAASGLLTSLkDNVPk.[A]	K16(TMT6plex); K21(TMT6plex)	1	1	P04114	P04114	1	4	0.6471	0	1	1	690.381	2758.5	2758.5	0.41	0.00028	HCD (High Energy Collision Dissociation)	MS2	0	9.5	6.561	102.461	60456	11082018_Man_TMT_Rxn2_Fr6.raw	F2.6	58854.6	69618.6	267673	63501.5	15909.3				FALSE				2.89	0	0.0001448
FALSE	High	Sequest HT (A8)	Unambiguous	[R].gSSTWLTAFVLk.[V]	N-Term(TMT6plex); K12(TMT6plex)	2	4	A0A140TA29; P0C0L5	F5GXS0; A0A0G2JL54; A0A140TA29; P0C0L5	0	2	0.6838	0	1	1	884.529	1768.05	1768.04	5.88	0.0052	HCD (High Energy Collision Dissociation)	MS2	0	27.9	54	102.55	60516	11082018_Man_TMT_Rxn2_Fr6.raw	F2.6	26286.1	34718.4	46087.1	20210.6	20999.3	17147.5			FALSE				2.34	0	3.362e-05
FALSE	High	Sequest HT (A8)	Unambiguous	[R].eVQGFESATFLGYFk.[S]	N-Term(TMT6plex); K15(TMT6plex)	1	5	P06396	A0A0A0MT01; A0A0U1RQL8; P06396; A0A0A0MS51; Q5T0I0	0	3	0.6886	0	1	1	727.73	2181.17	2181.16	5.15	0.00375	HCD (High Energy Collision Dissociation)	MS2	44.9691	23.6	55.5	102.562	60524	11082018_Man_TMT_Rxn2_Fr6.raw	F2.6	20707.7	15199.5	39698.8	32998.2	15990.2	17778.7			FALSE				2.89	0	2.619e-06
FALSE	High	Sequest HT (A8)	Unambiguous	[R].gSSTWLTAFVLk.[V]	N-Term(TMT6plex); K12(TMT6plex)	2	4	A0A140TA29; P0C0L5	F5GXS0; A0A0G2JL54; A0A140TA29; P0C0L5	0	3	0.6855	0	1	1	590.019	1768.04	1768.04	0.91	0.00053	HCD (High Energy Collision Dissociation)	MS2	25.3473	33.6	55.5	102.574	60532	11082018_Man_TMT_Rxn2_Fr6.raw	F2.6	32455.9	39645.5	60773.4	30739.7	14576.3	20251.9			FALSE				3.18	0	1.182e-05
FALSE	High	Sequest HT (A8)	Unambiguous	[R].DVWGIEGPIDAAFTR.[I]		1	1	P04004	P04004	0	2	0.6585	0	1	1	823.913	1646.82	1646.82	0.93	0.00077	HCD (High Energy Collision Dissociation)	MS2	13.3367	11.8	38.14	102.608	60556	11082018_Man_TMT_Rxn2_Fr6.raw	F2.6	14527	12876.1	25482.8	20211.5	12728.1	12742.5	No Quan Labels		FALSE				2.84	0	5.107e-06
FALSE	High	Sequest HT (A8)	Unambiguous	[R].eVQGFESATFLGYFk.[S]	N-Term(TMT6plex); K15(TMT6plex)	1	5	P06396	A0A0A0MT01; A0A0U1RQL8; P06396; A0A0A0MS51; Q5T0I0	0	3	0.7118	0	1	1	727.724	2181.16	2181.16	-3.32	-0.00242	HCD (High Energy Collision Dissociation)	MS2	11.0868	34.3	55.5	102.629	60570	11082018_Man_TMT_Rxn2_Fr6.raw	F2.6	29530.1	19900.2	59369.9	41295	24509.9	28619.7			FALSE				4.06	0	9.457e-08
FALSE	High	Sequest HT (A8)	Unambiguous	[K].DSITTWEILAVSMSDkk.[G]	K16(TMT6plex); K17(TMT6plex)	1	1	P01024	P01024	1	3	0.6454	0	1	1	794.772	2382.3	2382.3	0.93	0.00074	HCD (High Energy Collision Dissociation)	MS2	0	11.5	14.958	102.452	60450	11082018_Man_TMT_Rxn2_Fr6.raw	F2.6	34228.1	10892.8	139961	22463	25326.1	20737.5			FALSE				2.51	0	3.369e-05
FALSE	High	Sequest HT (A8)	Selected	[K].sNALDIIFQTDLTGQk.[K]	N-Term(TMT6plex); K16(TMT6plex)	1	5	P09871	P09871; F5H7T4; A0A087X232; F8WCZ6; H0Y5D1	0	3	0.5884	0	1	1	741.419	2222.24	2222.24	0.29	0.00022	HCD (High Energy Collision Dissociation)	MS2	20.8774	24.8	34.481	102.681	60606	11082018_Man_TMT_Rxn2_Fr6.raw	F2.6	37549.1	43705.5	59340	27373	20647.2	40762.4			FALSE				3.11	0	2.46e-05
FALSE	High	Sequest HT (A8)	Unambiguous	[K].dSITTWEILAVSMSDkk.[G]	N-Term(TMT6plex); K16(TMT6plex); K17(TMT6plex)	1	1	P01024	P01024	1	3	0.7306	0	1	1	871.159	2611.46	2611.46	-0.17	-0.00015	HCD (High Energy Collision Dissociation)	MS2	0	34.6	18.617	102.107	60238	11082018_Man_TMT_Rxn2_Fr6.raw	F2.6	80994.2	20847.8	471384	52231.5	7388.37	6797.74			FALSE				5.42	0	9.631e-15
FALSE	High	Sequest HT (A8)	Selected	[R].sEFPESWLWNVEDLkEPPk.[N]	N-Term(TMT6plex); K15(TMT6plex); K19(TMT6plex)	1	1	P01024	P01024	1	3	0.7054	0	1	1	1006.55	3017.64	3017.62	4.77	0.0048	HCD (High Energy Collision Dissociation)	MS2	53.1856	13	55.5	102.08	60222	11082018_Man_TMT_Rxn2_Fr6.raw	F2.6	12035.9	2289.51	53862.6	7132.29	2101.94	2001.22			FALSE				2.24	0	0.0001707
FALSE	High	Sequest HT (A8)	Unambiguous	[R].qGLLPVLESFk.[V]	N-Term(TMT6plex); K11(TMT6plex)	1	2	P02647	P02647; F8W696	0	3	0.5252	0	1	1	563.683	1689.03	1689.04	-0.33	-0.00018	HCD (High Energy Collision Dissociation)	MS2	0	33.6	55.5	101.608	59908	11082018_Man_TMT_Rxn2_Fr6.raw	F2.6	15485.7	105191	41074.5	19462.6	11755.2	12298.4			FALSE				2.38	0	0.0001019
FALSE	High	Sequest HT (A8)	Selected	[K].dSITTWEILAVSMSDkk.[G]	N-Term(TMT6plex); K16(TMT6plex); K17(TMT6plex)	1	1	P01024	P01024	1	4	0.5846	0	1	1	653.622	2611.47	2611.46	1.93	0.00126	HCD (High Energy Collision Dissociation)	MS2	0	28.6	55.5	101.609	59909	11082018_Man_TMT_Rxn2_Fr6.raw	F2.6	21631.4	14839.2	95745.9	19097.7	9123.83	12101.4			FALSE				3.9	0	7.524e-07
FALSE	High	Sequest HT (A8)	Selected	[K].dLATVYVDVLk.[D]	N-Term(TMT6plex); K11(TMT6plex)	1	1	P02647	P02647	0	2	0.634	0	1	1	847.511	1694.01	1694.01	0.41	0.00035	HCD (High Energy Collision Dissociation)	MS2	21.3826	38.5	55.5	101.628	59922	11082018_Man_TMT_Rxn2_Fr6.raw	F2.6	26423.1	48264.3	53226.2	46564.9	25700.3	25679.4			FALSE				2.35	0	0.0002008
FALSE	High	Sequest HT (A8)	Unambiguous	[R].qGLLPVLESFk.[V]	N-Term(TMT6plex); K11(TMT6plex)	1	2	P02647	P02647; F8W696	0	3	0.563	0	1	1	563.683	1689.04	1689.04	0.21	0.00012	HCD (High Energy Collision Dissociation)	MS2	0	37.4	55.5	101.638	59929	11082018_Man_TMT_Rxn2_Fr6.raw	F2.6	15789.4	121380	42398.4	23626.6	7712.96	10933.5			FALSE				2.38	0	0.0001547
FALSE	High	Sequest HT (A8)	Unambiguous	[R].aQLVPLPPSTYVEFTVSGTDcVAk.[E]	N-Term(TMT6plex); C21(Carbamidomethyl); K24(TMT6plex)	1	2	C9JV77	C9JV77; P02765	0	3	0.662	0	1	1	1013.22	3037.63	3037.63	0.19	0.0002	HCD (High Energy Collision Dissociation)	MS2	11.7754	5.3	55.5	101.708	59978	11082018_Man_TMT_Rxn2_Fr6.raw	F2.6	6066.15	3167.74	13049.8	2610.82	2969.59	3865			FALSE				2.84	0	6.03e-08
FALSE	High	Sequest HT (A8)	Unambiguous	[K].ccVEcPPcPAPPVAGPSVFLFPPkPk.[D]	C1(Carbamidomethyl); C2(Carbamidomethyl); C5(Carbamidomethyl); C8(Carbamidomethyl); K24(TMT6plex); K26(TMT6plex)	1	2	A0A286YEY4	A0A286YEY4; P01859	0	3	0.6958	0	1	1	1122.91	3366.72	3366.73	-0.96	-0.00108	HCD (High Energy Collision Dissociation)	MS2	0	3.4	55.5	101.748	60006	11082018_Man_TMT_Rxn2_Fr6.raw	F2.6	1839.09	2234.86	3085.34	11222.8		1565.92			FALSE				2.4	0	0.0002937
FALSE	High	Sequest HT (A8)	Unambiguous	[R].vVSVLTVLHQDWLNGk.[E]	N-Term(TMT6plex); K16(TMT6plex)	3	6	A0A286YFJ8; A0A0A0MS08; A0A286YES1	A0A286YFJ8; P01857; P01861; A0A0A0MS08; A0A286YES1; P01860	0	3	0.7521	0	1	1	756.119	2266.34	2266.33	4.62	0.00349	HCD (High Energy Collision Dissociation)	MS2	67.6579	27.7	55.5	102.099	60234	11082018_Man_TMT_Rxn2_Fr6.raw	F2.6	26172.1	16279.6	49443.7	54636.8	8322.6	13849.3			FALSE				4.68	0	1.246e-08
FALSE	High	Sequest HT (A8)	Unambiguous	[K].VNWEEEAASGLLTSLkDNVPk.[A]	K16(TMT6plex); K21(TMT6plex)	1	1	P04114	P04114	1	3	0.674	0	1	1	920.172	2758.5	2758.5	-0.54	-0.0005	HCD (High Energy Collision Dissociation)	MS2	0	17.3	55.5	101.774	60024	11082018_Man_TMT_Rxn2_Fr6.raw	F2.6	17650.2	13423.2	42870.5	17517.3	3384.33	7953.12			FALSE				2.27	0	0.0002593
FALSE	High	Sequest HT (A8)	Unambiguous	[R].tAGWNIPMGLLYNk.[I]	N-Term(TMT6plex); K14(TMT6plex)	1	2	P02787	H7C5E8; P02787	0	3	0.5711	0	1	1	679.385	2036.14	2036.14	0.37	0.00025	HCD (High Energy Collision Dissociation)	MS2	18.2617	33.8	49.856	101.808	60048	11082018_Man_TMT_Rxn2_Fr6.raw	F2.6	20878.8	29457.2	72562.2	63324.3	16561.5	21025.5			FALSE				3.8	0	1.202e-07
FALSE	High	Sequest HT (A8)	Unambiguous	[R].TDcPGDALFDLLR.[T]	C3(Carbamidomethyl)	1	1	Q96PD5	Q96PD5	0	2	0.7149	0	1	1	746.859	1492.71	1492.71	-0.2	-0.00015	HCD (High Energy Collision Dissociation)	MS2	43.0376	12	23.52	101.814	60052	11082018_Man_TMT_Rxn2_Fr6.raw	F2.6	21604.6	26508	63307.5	31937.4	8764.86	16531	No Quan Labels		FALSE				2.35	0	8.534e-05
FALSE	High	Sequest HT (A8)	Selected	[R].ILGEELGFASLHDLQLLGk.[L]	K19(TMT6plex)	1	2	P04114	A8MUN2; P04114	0	3	0.6954	0	1	1	761.441	2282.31	2282.3	5.6	0.00426	HCD (High Energy Collision Dissociation)	MS2	0	17.3	28.398	101.834	60065	11082018_Man_TMT_Rxn2_Fr6.raw	F2.6	23964.2	18123.3	105744	24141.4	11419.8	18545.8			FALSE				3.25	0	1.239e-06
FALSE	High	Sequest HT (A8)	Unambiguous	[R].sEFPESWLWNVEDLkEPPk.[N]	N-Term(TMT6plex); K15(TMT6plex); K19(TMT6plex)	1	1	P01024	P01024	1	4	0.733	0	1	1	755.161	3017.62	3017.62	0.22	0.00016	HCD (High Energy Collision Dissociation)	MS2	11.1748	32.8	55.5	101.849	60074	11082018_Man_TMT_Rxn2_Fr6.raw	F2.6	25304.9	12307.7	121902	21801	6641.06	8090.9			FALSE				5.28	0	9.869e-09
FALSE	High	Sequest HT (A8)	Selected	[R].mVETTAYALLTSLNLk.[D]	M1(Oxidation); K16(TMT6plex)	1	1	P01031	P01031	0	3	0.5893	0	1	1	671.709	2013.11	2013.11	-0.1	-7e-05	HCD (High Energy Collision Dissociation)	MS2	0	21.6	55.5	101.955	60144	11082018_Man_TMT_Rxn2_Fr6.raw	F2.6	21185	12497.3	51101.7	23216.8	9458.32	14954.4			FALSE				2.24	0	0.0001125
FALSE	High	Sequest HT (A8)	Selected	[R].ADLFYDVEALDLESPk.[N]	K16(TMT6plex)	1	1	P04196	P04196	0	2	0.7297	0	1	1	1027.53	2054.05	2054.05	0.09	0.0001	HCD (High Energy Collision Dissociation)	MS2	0	19.6	54	102.038	60197	11082018_Man_TMT_Rxn2_Fr6.raw	F2.6	21227.8	29609.3	39479.7	14516	5556.78	8421.15			FALSE				3.44	0	1.729e-08
FALSE	High	Sequest HT (A8)	Selected	[K].VNWEEEAASGLLTSLkDNVPk.[A]	K16(TMT6plex); K21(TMT6plex)	1	1	P04114	P04114	1	4	0.4556	0	1	1	690.378	2758.49	2758.5	-4.99	-0.00344	HCD (High Energy Collision Dissociation)	MS2	0	24.7	55.5	101.785	60032	11082018_Man_TMT_Rxn2_Fr6.raw	F2.6	19907.9	22238.2	67622.9	22064.7	9773.16	6896.35			FALSE				2.59	0	0.0003796
FALSE	High	Sequest HT (A8)	Unambiguous	[K].dLYSGLIGPLIVcR.[R]	N-Term(TMT6plex); C13(Carbamidomethyl)	1	4	P00450	E9PFZ2; H7C5R1; P00450; H7C5N5	0	2	0.5923	0	1	1	903.014	1805.02	1805.02	1.06	0.00096	HCD (High Energy Collision Dissociation)	MS2	11.7602	23.4	4.196	102.758	60660	11082018_Man_TMT_Rxn2_Fr6.raw	F2.6	330787	187811	779386	298104	44742.3	175195			FALSE				3.36	0	8.241e-08
FALSE	High	Sequest HT (A8)	Unambiguous	[K].dLYSGLIGPLIVcR.[R]	N-Term(TMT6plex); C13(Carbamidomethyl)	1	4	P00450	E9PFZ2; H7C5R1; P00450; H7C5N5	0	3	0.7139	0	1	1	602.345	1805.02	1805.02	1.29	0.00077	HCD (High Energy Collision Dissociation)	MS2	8.08077	2.8	1.698	102.861	60731	11082018_Man_TMT_Rxn2_Fr6.raw	F2.6	92193.9	57648.7	222796	88375.2		63475.9			FALSE				3.81	0	4.58e-07
FALSE	High	Sequest HT (A8)	Unambiguous	[R].DVWGIEGPIDAAFTR.[I]		1	1	P04004	P04004	0	3	0.6309	0	1	1	549.61	1646.82	1646.82	-0.38	-0.00021	HCD (High Energy Collision Dissociation)	MS2	75.0732	6.2	55.5	102.91	60765	11082018_Man_TMT_Rxn2_Fr6.raw	F2.6	3485.61	6536.6	15258.3	3016.47	6245.03	3204.97	No Quan Labels		FALSE				3.17	0	6.173e-06
FALSE	High	Sequest HT (A8)	Unambiguous	[R].eVQGFESATFLGYFk.[S]	N-Term(TMT6plex); K15(TMT6plex)	1	5	P06396	A0A0A0MT01; A0A0U1RQL8; P06396; A0A0A0MS51; Q5T0I0	0	3	0.7067	0	1	1	727.727	2181.17	2181.16	1.29	0.00094	HCD (High Energy Collision Dissociation)	MS2	0	26.5	55.5	103.273	61014	11082018_Man_TMT_Rxn2_Fr6.raw	F2.6	19835.8	18594.7	46434.2	34397.4	15444.7	21645.3			FALSE				3.41	0	2.977e-07
FALSE	High	Sequest HT (A8)	Unambiguous	[R].gSSTWLTAFVLk.[V]	N-Term(TMT6plex); K12(TMT6plex)	2	4	A0A140TA29; P0C0L5	F5GXS0; A0A0G2JL54; A0A140TA29; P0C0L5	0	3	0.583	0	1	1	590.018	1768.04	1768.04	-0.85	-0.0005	HCD (High Energy Collision Dissociation)	MS2	34.5602	16.7	55.5	103.278	61018	11082018_Man_TMT_Rxn2_Fr6.raw	F2.6	13443	21314.9	29695.6	15063.9	10999.6	8939.47			FALSE				2.47	0	6.163e-05
FALSE	High	Sequest HT (A8)	Unambiguous	[R].DVWGIEGPIDAAFTR.[I]		1	1	P04004	P04004	0	2	0.6145	0	1	1	823.913	1646.82	1646.82	0.26	0.00022	HCD (High Energy Collision Dissociation)	MS2	2.43606	0.5	6.745	103.29	61027	11082018_Man_TMT_Rxn2_Fr6.raw	F2.6		12832.3			10378.6		No Quan Labels		FALSE				2.49	0	1.478e-05
FALSE	High	Sequest HT (A8)	Unambiguous	[R].tDcPGDALFDLLR.[T]	N-Term(TMT6plex); C3(Carbamidomethyl)	1	1	Q96PD5	Q96PD5	0	2	0.6174	0	1	1	861.441	1721.88	1721.87	1.21	0.00105	HCD (High Energy Collision Dissociation)	MS2	6.17899	39.8	55.5	103.303	61035	11082018_Man_TMT_Rxn2_Fr6.raw	F2.6	26259.9	53946.8	64721.3	26339.3	31392.7	30335.6			FALSE				3.45	0	2.159e-08
FALSE	High	Sequest HT (A8)	Unambiguous	[R].WFLLEQPEIQVAHFPFk.[N]	K17(TMT6plex)	1	4	P08697	P08697; A0A0J9YWQ3; C9JPV4; A0A0G2JPA8	0	3	0.556	0	1	1	786.766	2358.28	2358.28	-0.3	-0.00023	HCD (High Energy Collision Dissociation)	MS2	18.9064	20.8	55.5	103.344	61063	11082018_Man_TMT_Rxn2_Fr6.raw	F2.6	14780.8	17913.2	53217.9	21431.7	5829.94	8245.77			FALSE				2.77	0	7.957e-06
FALSE	High	Sequest HT (A8)	Unambiguous	[R].tDcPGDALFDLLR.[T]	N-Term(TMT6plex); C3(Carbamidomethyl)	1	1	Q96PD5	Q96PD5	0	3	0.625	0	1	1	574.628	1721.87	1721.87	-1.45	-0.00083	HCD (High Energy Collision Dissociation)	MS2	0	11.2	55.5	103.359	61074	11082018_Man_TMT_Rxn2_Fr6.raw	F2.6	9370.01	11211.2	18243.6	9019.99	8520.9	11291.4			FALSE				3.2	0	2.657e-07
FALSE	High	Sequest HT (A8)	Unambiguous	[K].vKVEPLYELVTATDFAYSSTVR.[Q]	N-Term(TMT6plex)	1	3	P07358	P07358; F5GY80; F5H7G1	1	3	0.7536	0	1	2	906.497	2717.48	2717.46	5.96	0.0054	HCD (High Energy Collision Dissociation)	MS2	0	8	55.5	103.266	61009	11082018_Man_TMT_Rxn2_Fr6.raw	F2.6	3540.81	7061.57	14737.3	6988.29	7377.2	9741.31			FALSE				2.8	0	2.21e-05
FALSE	High	Sequest HT (A8)	Selected	[R].vVSVLTVLHQDWLNGk.[E]	N-Term(TMT6plex); K16(TMT6plex)	3	6	A0A286YFJ8; A0A0A0MS08; A0A286YES1	A0A286YFJ8; P01857; P01861; A0A0A0MS08; A0A286YES1; P01860	0	3	0.117	0	1	1	756.115	2266.33	2266.33	-0.22	-0.00017	HCD (High Energy Collision Dissociation)	MS2	0	29.7	55.5	103.422	61117	11082018_Man_TMT_Rxn2_Fr6.raw	F2.6	19511.1	14935	49054.4	69972.3	11335	13027.4			FALSE				2.65	0	0.0002118
FALSE	High	Sequest HT (A8)	Unambiguous	[K].VkVEPLYELVTATDFAYSSTVR.[Q]	K2(TMT6plex)	1	3	P07358	P07358; F5GY80; F5H7G1	1	3	0.7312	0	1	1	906.486	2717.44	2717.46	-6.44	-0.00583	HCD (High Energy Collision Dissociation)	MS2	100	8.9	55.5	103.462	61144	11082018_Man_TMT_Rxn2_Fr6.raw	F2.6	7773.99	3524.83	18554	6823.69	7294.36	7994.49			FALSE				4.13	0	1.097e-07
FALSE	High	Sequest HT (A8)	Unambiguous	[K].vKVEPLYELVTATDFAYSSTVR.[Q]	N-Term(TMT6plex)	1	3	P07358	P07358; F5GY80; F5H7G1	1	3	0.7312	0	1	2	906.486	2717.44	2717.46	-6.44	-0.00583	HCD (High Energy Collision Dissociation)	MS2	100	8.9	55.5	103.462	61144	11082018_Man_TMT_Rxn2_Fr6.raw	F2.6	7773.99	3524.83	18554	6823.69	7294.36	7994.49			FALSE				4.13	0	1.098e-07
FALSE	High	Sequest HT (A8)	Selected	[K].lSSWVLLMk.[Y]	N-Term(TMT6plex); K9(TMT6plex)	2	3	A0A024R6I7; P01009	A0A024R6I7; A0A0G2JRN3; P01009	0	3	0.6132	0	1	1	512.319	1534.94	1534.94	0.35	0.00018	HCD (High Energy Collision Dissociation)	MS2	38.6407	13.6	55.5	103.511	61177	11082018_Man_TMT_Rxn2_Fr6.raw	F2.6	12358	12008.7	26750.1	12369.9	6364.53	9429.92			FALSE				2.12	0.0006432	0.003124
FALSE	High	Sequest HT (A8)	Unambiguous	[K].SDVGFLPPFPTLDPEEk.[C]	K17(TMT6plex)	1	1	P43652	P43652	0	3	0.6119	0	1	1	706.372	2117.1	2117.1	0.52	0.00036	HCD (High Energy Collision Dissociation)	MS2	4.03544	8.7	3.336	103.551	61204	11082018_Man_TMT_Rxn2_Fr6.raw	F2.6	124640	128457	401640	99201.9	56491.2	65725.6			FALSE				2.86	0	2.257e-05
FALSE	High	Sequest HT (A8)	Selected	[K].sLWDFLk.[L]	N-Term(TMT6plex); K7(TMT6plex)	1	1	P04114	P04114	0	2	0.3801	0	1	1	683.91	1366.81	1366.81	0.04	3e-05	HCD (High Energy Collision Dissociation)	MS2	27.7149	37	17.769	103.645	61269	11082018_Man_TMT_Rxn2_Fr6.raw	F2.6	90311.4	59158.6	360014	139454	18828.8	26609.8			FALSE				2.21	0.001865	0.007894
FALSE	High	Sequest HT (A8)	Selected	[K].aDGLAVIGVLMk.[VG]	N-Term(TMT6plex); K12(TMT6plex)	1	8	P00915	E5RHP7; E5RJF6; H0YBE2; P00915; E5RG81; E5RFE7; E5RJI8; E5RH81	0	3	0.6484	0	1	1	549.01	1645.01	1645.01	1.5	0.00082	HCD (High Energy Collision Dissociation)	MS2	65.914	14.7	55.5	103.67	61287	11082018_Man_TMT_Rxn2_Fr6.raw	F2.6	11286.2	8317.68	42991.4	16003.3	7165.51	3345.51			FALSE				2.19	0.0001123	0.0005539
FALSE	High	Sequest HT (A8)	Selected	[K].lSSWVLLMk.[Y]	N-Term(TMT6plex); K9(TMT6plex)	2	3	A0A024R6I7; P01009	A0A024R6I7; A0A0G2JRN3; P01009	0	2	0.5396	0	1	1	767.976	1534.94	1534.94	0.8	0.00061	HCD (High Energy Collision Dissociation)	MS2	47.8694	70.3	55.5	103.458	61141	11082018_Man_TMT_Rxn2_Fr6.raw	F2.6	65701.4	69196.3	126933	49511.4	46966.3	49617.1			FALSE				2.65	0	3.364e-05
FALSE	High	Sequest HT (A8)	Unambiguous	[K].VkVEPLYELVTATDFAYSSTVR.[Q]	K2(TMT6plex)	1	3	P07358	P07358; F5GY80; F5H7G1	1	3	0.7536	0	1	1	906.497	2717.48	2717.46	5.96	0.0054	HCD (High Energy Collision Dissociation)	MS2	0	8	55.5	103.266	61009	11082018_Man_TMT_Rxn2_Fr6.raw	F2.6	3540.81	7061.57	14737.3	6988.29	7377.2	9741.31			FALSE				2.8	0	2.21e-05
FALSE	High	Sequest HT (A8)	Selected	[K].qFPILLDFk.[T]	N-Term(TMT6plex); K9(TMT6plex)	1	1	P05546	P05546	0	3	0.619	0	1	1	526.992	1578.96	1578.97	-2.5	-0.00132	HCD (High Energy Collision Dissociation)	MS2	0	21.8	55.5	103.243	60994	11082018_Man_TMT_Rxn2_Fr6.raw	F2.6	13040.5	9265.82	79389.2	18075	2332.9	2465.94			FALSE				2.73	0	0.0002061
FALSE	High	Sequest HT (A8)	Unambiguous	[K].qFPILLDFk.[T]	N-Term(TMT6plex); K9(TMT6plex)	1	1	P05546	P05546	0	2	0.6	0	1	1	789.987	1578.97	1578.97	0.45	0.00035	HCD (High Energy Collision Dissociation)	MS2	14.0341	82.7	55.5	103.236	60988	11082018_Man_TMT_Rxn2_Fr6.raw	F2.6	49005.7	39310.7	305792	72474.2	9688.4	10224.8			FALSE				2.85	0	1.015e-05
FALSE	High	Sequest HT (A8)	Selected	[K].TLAESALQLLYTAk.[E]	K14(TMT6plex)	1	1	Q9Y490	Q9Y490	0	3	0.5324	0	1	1	584.346	1751.02	1751.02	5.32	0.0031	HCD (High Energy Collision Dissociation)	MS2	53.7726	17.2	55.5	102.928	60778	11082018_Man_TMT_Rxn2_Fr6.raw	F2.6	10380.1	8086.07	55944.8	11079.2	7679.39	9458.36			FALSE				2.78	0	0.0001176
FALSE	High	Sequest HT (A8)	Selected	[K].sLWDFLk.[L]	N-Term(TMT6plex); K7(TMT6plex)	1	1	P04114	P04114	0	2	0.3399	0	1	1	683.913	1366.82	1366.81	4.42	0.00302	HCD (High Energy Collision Dissociation)	MS2	61.7561	77.3	55.5	102.954	60795	11082018_Man_TMT_Rxn2_Fr6.raw	F2.6	91850.4	46202.7	214085	65047.8	20247.5	19499.8			FALSE				2.03	0.004145	0.02951
FALSE	High	Sequest HT (A8)	Selected	[R].aLPLALVLHELGAGR.[S]	N-Term(TMT6plex)	1	3	P19971	P19971; C9JGI3; A0A1W2PQK0	0	3	0.7554	0	1	1	587.031	1759.08	1759.08	-0.52	-0.00031	HCD (High Energy Collision Dissociation)	MS2	45.672	9.8	55.5	102.956	60797	11082018_Man_TMT_Rxn2_Fr6.raw	F2.6	7597.04	7308.56	17116.8	9809.46	8566.58	8509.37			FALSE				2.33	0	5.043e-06
FALSE	High	Sequest HT (A8)	Unambiguous	[K].dIASGLIGPLIIck.[K]	N-Term(TMT6plex); C13(Carbamidomethyl); K14(TMT6plex)	1	2	P00450	E9PFZ2; P00450	0	3	0.6604	0	1	1	643.392	1928.16	1928.17	-1.53	-0.00098	HCD (High Energy Collision Dissociation)	MS2	66.9015	22.8	55.5	102.989	60819	11082018_Man_TMT_Rxn2_Fr6.raw	F2.6	23356.1	15455	50792.2	19299.7	11697.4	13669.7			FALSE				2.65	0	2.357e-05
FALSE	High	Sequest HT (A8)	Unambiguous	[K].eAGIPEFYDYDVALIk.[L]	N-Term(TMT6plex); K16(TMT6plex)	1	5	B4E1Z4	E7ETN3; P00751; B4E1Z4; A0A0G2JH38; H7C5H1	0	3	0.6844	0	1	1	767.753	2301.24	2301.24	0.53	0.00041	HCD (High Energy Collision Dissociation)	MS2	1.22588	21.2	6.651	103.046	60857	11082018_Man_TMT_Rxn2_Fr6.raw	F2.6	148228	142936	374157	128929	137808	139978			FALSE				3.2	0	3.175e-07
FALSE	High	Sequest HT (A8)	Unambiguous	[K].eAGIPEFYDYDVALIk.[L]	N-Term(TMT6plex); K16(TMT6plex)	1	5	B4E1Z4	E7ETN3; P00751; B4E1Z4; A0A0G2JH38; H7C5H1	0	2	0.6114	0	1	1	1151.13	2301.24	2301.24	0.56	0.00065	HCD (High Energy Collision Dissociation)	MS2	0	43.1	55.5	103.048	60858	11082018_Man_TMT_Rxn2_Fr6.raw	F2.6	34116.1	40888.5	90557.7	27704	30303.7	34596.9			FALSE				4.04	0	2.449e-09
FALSE	High	Sequest HT (A8)	Unambiguous	[K].dIASGLIGPLIIck.[K]	N-Term(TMT6plex); C13(Carbamidomethyl); K14(TMT6plex)	1	2	P00450	E9PFZ2; P00450	0	2	0.6429	0	1	1	964.588	1928.17	1928.17	2.18	0.0021	HCD (High Energy Collision Dissociation)	MS2	0	18.1	55.5	103.053	60862	11082018_Man_TMT_Rxn2_Fr6.raw	F2.6	19241.7	11156.7	43381.7	16278.2	3719.73	9931.58			FALSE				2.94	0	2.116e-07
FALSE	High	Sequest HT (A8)	Unambiguous	[R].aQLVPLPPSTYVEFTVSGTDcVAk.[E]	N-Term(TMT6plex); C21(Carbamidomethyl); K24(TMT6plex)	1	2	C9JV77	C9JV77; P02765	0	3	0.63	0	1	1	1013.21	3037.62	3037.63	-5.17	-0.00524	HCD (High Energy Collision Dissociation)	MS2	59.8837	5.6	55.5	103.066	60871	11082018_Man_TMT_Rxn2_Fr6.raw	F2.6	7082.19	6834.48	7830.1	3087.21	3407.76	3952.59			FALSE				2.27	0	3.38e-06
FALSE	High	Sequest HT (A8)	Unambiguous	[K].iEGNLIFDPNNYLPk.[E]	N-Term(TMT6plex); K15(TMT6plex)	1	2	P04114	A8MUN2; P04114	0	3	0.6379	0	1	1	735.749	2205.23	2205.23	0.49	0.00036	HCD (High Energy Collision Dissociation)	MS2	2.49609	23	21.511	103.07	60874	11082018_Man_TMT_Rxn2_Fr6.raw	F2.6	47458.3	51680.5	181511	34973.5	19810.6	24515.4			FALSE				2.9	0	2.076e-06
FALSE	High	Sequest HT (A8)	Unambiguous	[K].EQLQDMGLVDLFSPEk.[S]	K16(TMT6plex)	1	1	P01008	P01008	0	2	0.7313	0	1	1	1039.54	2078.08	2078.07	7.04	0.00732	HCD (High Energy Collision Dissociation)	MS2	27.2489	4.3	55.5	103.079	60880	11082018_Man_TMT_Rxn2_Fr6.raw	F2.6	2976.74	3756.38	15513.6	2407.13					FALSE				2.01	0.001597	0.00642
FALSE	High	Sequest HT (A8)	Selected	[K].TLAESALQLLYTAk.[E]	K14(TMT6plex)	1	1	Q9Y490	Q9Y490	0	3	0.564	0	1	1	584.34	1751.01	1751.02	-5.56	-0.00324	HCD (High Energy Collision Dissociation)	MS2	19.3013	25	55.5	103.105	60898	11082018_Man_TMT_Rxn2_Fr6.raw	F2.6	9446.8	8398.05	96437.9	12813	8702.28	13175.3			FALSE				3.28	0	9.968e-05
FALSE	High	Sequest HT (A8)	Unambiguous	[K].DSITTWEILAVSMSDkk.[G]	K16(TMT6plex); K17(TMT6plex)	1	1	P01024	P01024	1	3	0.7545	0	1	1	794.772	2382.3	2382.3	1.16	0.00093	HCD (High Energy Collision Dissociation)	MS2	0	19.8	18.082	103.132	60917	11082018_Man_TMT_Rxn2_Fr6.raw	F2.6	43413.2	18687.9	267226	26283.3	4628.5	10271.2			FALSE				4.4	0	4.881e-09
FALSE	High	Sequest HT (A8)	Unambiguous	[K].EQLQDMGLVDLFSPEk.[S]	K16(TMT6plex)	1	1	P01008	P01008	0	3	0.5642	0	1	1	693.36	2078.07	2078.07	-0.66	-0.00046	HCD (High Energy Collision Dissociation)	MS2	9.4489	36.8	55.5	103.134	60918	11082018_Man_TMT_Rxn2_Fr6.raw	F2.6	28721.7	34895.4	111310	24950.4	9868.78	14765.9			FALSE				3.58	0	8.258e-06
FALSE	High	Sequest HT (A8)	Unambiguous	[K].GTEAAGAmFLEAIPMSIPPEVk.[F]	M8(Oxidation); K22(TMT6plex)	2	2	A0A024R6I7; P01009	A0A024R6I7; P01009	0	3	0.4038	0	1	1	835.438	2504.3	2504.3	0.82	0.00068	HCD (High Energy Collision Dissociation)	MS2	17.1096	30.5	29.968	103.161	60936	11082018_Man_TMT_Rxn2_Fr6.raw	F2.6	61411.9	56511.1	96288.4	76808.5	23657.6	29319.4			FALSE				3.69	0	1.476e-06
FALSE	High	Sequest HT (A8)	Selected	[K].EQLQDmGLVDLFSPEk.[S]	M6(Oxidation); K16(TMT6plex)	1	1	P01008	P01008	0	3	0.3774	0	1	1	698.693	2094.06	2094.06	0.25	0.00018	HCD (High Energy Collision Dissociation)	MS2	41.992	33.7	55.5	103.211	60971	11082018_Man_TMT_Rxn2_Fr6.raw	F2.6	30962.3	27639	78265.7	34522.8	12592.3	14569.9			FALSE				2.12	0.0006432	0.003119
FALSE	High	Sequest HT (A8)	Unambiguous	[K].ATFQTPDFIVPLTDLR.[I]		1	1	P04114	P04114	0	2	0.6732	0	1	1	917.489	1833.97	1833.97	-1.86	-0.00171	HCD (High Energy Collision Dissociation)	MS2	16.9935	24.2	32.451	101.564	59879	11082018_Man_TMT_Rxn2_Fr6.raw	F2.6	35426.1	36628.2	36186	69368.4	28423	39898.8	No Quan Labels		FALSE				2.05	0	0.0002392
FALSE	High	Sequest HT (A8)	Unambiguous	[K].eYVLPSFEVIVEPTEk.[F]	N-Term(TMT6plex); K16(TMT6plex)	1	1	P01024	P01024	0	3	0.6778	0	1	1	779.771	2337.3	2337.3	-0.67	-0.00052	HCD (High Energy Collision Dissociation)	MS2	5.37267	12.9	11.573	101.536	59859	11082018_Man_TMT_Rxn2_Fr6.raw	F2.6	64416.6	14313	218494	40091	7532.67	15758.4			FALSE				3.29	0	1.093e-06
FALSE	High	Sequest HT (A8)	Unambiguous	[R].MGPTELLIEMEDWkGDk.[V]	K14(TMT6plex); K17(TMT6plex)	1	2	P02675	P02675; D6REL8	1	3	0.7636	0	1	1	817.427	2450.27	2450.27	-1.5	-0.00123	HCD (High Energy Collision Dissociation)	MS2	46.4131	24.1	55.5	101.497	59832	11082018_Man_TMT_Rxn2_Fr6.raw	F2.6	15413.7	23139.7	53054.8	20289.1	14046.2	19201.4			FALSE				2.75	0	1.202e-05
FALSE	High	Sequest HT (A8)	Unambiguous	[R].lLGNVLVcVLAHHFGk.[E]	N-Term(TMT6plex); C8(Carbamidomethyl); K16(TMT6plex)	1	1	P68871	P68871	0	4	0.6491	0	1	1	559.586	2235.32	2235.32	0.84	0.00047	HCD (High Energy Collision Dissociation)	MS2	12.325	21	42.57	101.484	59823	11082018_Man_TMT_Rxn2_Fr6.raw	F2.6	12619.8	24701.2	37430.9	15955.3	32031.7	41033.9			FALSE				4.36	0	2.621e-08
FALSE	High	Sequest HT (A8)	Selected	[K].sSLSVPYVIVPLkTGLQEVEVk.[A]	N-Term(TMT6plex); K13(TMT6plex); K22(TMT6plex)	1	1	P01024	P01024	1	4	0.6178	0	1	1	768.965	3072.84	3072.85	-4.88	-0.00375	HCD (High Energy Collision Dissociation)	MS2	31.5078	15.8	18.103	100.373	59047	11082018_Man_TMT_Rxn2_Fr6.raw	F2.6	31319.8	63727.2	95215	21804	44459.7	32474.9			FALSE				3.48	0	1.529e-05
FALSE	High	Sequest HT (A8)	Unambiguous	[K].MYYSAVDPTkDIFTGLIGPMk.[I]	K10(TMT6plex); K21(TMT6plex)	1	1	P00450	P00450	1	3	0.4381	0	1	1	935.838	2805.5	2805.5	0.77	0.00072	HCD (High Energy Collision Dissociation)	MS2	50.2474	24.3	4.382	100.381	59052	11082018_Man_TMT_Rxn2_Fr6.raw	F2.6	205952	218122	456014	415180	287014	213328			FALSE				2.26	0.000188	0.001254
FALSE	High	Sequest HT (A8)	Unambiguous	[K].iTLLSALVETR.[T]	N-Term(TMT6plex)	1	2	P01011	G3V3A0; P01011	0	2	0.5618	0	1	1	722.951	1444.89	1444.89	0.65	0.00047	HCD (High Energy Collision Dissociation)	MS2	28.5383	16.3	3.108	100.42	59080	11082018_Man_TMT_Rxn2_Fr6.raw	F2.6	303557	267389	626393	278026	31075.9	221531			FALSE				2.67	0	9.525e-05
FALSE	High	Sequest HT (A8)	Unambiguous	[K].GTEAAGAMFLEAIPmSIPPEVk.[F]	M15(Oxidation); K22(TMT6plex)	2	2	A0A024R6I7; P01009	A0A024R6I7; P01009	0	3	0.2165	0	1	1	835.436	2504.29	2504.3	-1.3	-0.00109	HCD (High Energy Collision Dissociation)	MS2	34.5959	29.5	34.534	100.422	59081	11082018_Man_TMT_Rxn2_Fr6.raw	F2.6	54465.1	36861.4	78395.8	78341.2	13085.8	23808.5			FALSE				2.54	7.754e-05	0.0005141
FALSE	High	Sequest HT (A8)	Unambiguous	[K].gWVDLFVPk.[F]	N-Term(TMT6plex); K9(TMT6plex)	1	1	P05543	P05543	0	2	0.6783	0	1	1	759.958	1518.91	1518.91	-0.39	-0.0003	HCD (High Energy Collision Dissociation)	MS2	22.5292	26.6	3.765	100.435	59091	11082018_Man_TMT_Rxn2_Fr6.raw	F2.6	334757	557274	1130512	277360	30099.5				FALSE				2.3	0.0002898	0.001791
FALSE	High	Sequest HT (A8)	Unambiguous	[R].aSSIIDELFQDR.[F]	N-Term(TMT6plex)	1	4	P10909	E7ERK6; H0YLK8; H0YC35; P10909	0	3	0.6714	0	1	1	541.624	1622.86	1622.86	-0.06	-3e-05	HCD (High Energy Collision Dissociation)	MS2	10.5445	12.5	55.5	100.443	59096	11082018_Man_TMT_Rxn2_Fr6.raw	F2.6	10996.9	14958.9	21114.9	7987.54	10182.2	9421.57			FALSE				3.5	0	7.816e-06
FALSE	High	Sequest HT (A8)	Selected	[K].VNWEEEAASGLLTSLk.[D]	K16(TMT6plex)	1	1	P04114	P04114	0	2	0.7409	0	1	1	988.533	1976.06	1976.05	2.61	0.00258	HCD (High Energy Collision Dissociation)	MS2	0	8.4	55.5	100.331	59018	11082018_Man_TMT_Rxn2_Fr6.raw	F2.6	6067.51	7451.59	23392.5	6927.81	2939.69	2962.99			FALSE				2.2	0	3.8e-07
FALSE	High	Sequest HT (A8)	Selected	[K].VNWEEEAASGLLTSLk.[D]	K16(TMT6plex)	1	1	P04114	P04114	0	3	0.572	0	1	1	659.356	1976.05	1976.05	-0.85	-0.00056	HCD (High Energy Collision Dissociation)	MS2	9.43683	48.1	34.574	100.506	59140	11082018_Man_TMT_Rxn2_Fr6.raw	F2.6	53689.2	38731.6	199718	76827.6	43527.3	49699.8			FALSE				2.64	0	0.0001304
FALSE	High	Sequest HT (A8)	Unambiguous	[R].dVWGIEGPIDAAFTR.[I]	N-Term(TMT6plex)	1	1	P04004	P04004	0	2	0.6779	0	1	1	938.493	1875.98	1875.98	-0.7	-0.00066	HCD (High Energy Collision Dissociation)	MS2	0	56.7	55.5	100.531	59158	11082018_Man_TMT_Rxn2_Fr6.raw	F2.6	54180.8	54840.6	91597.9	45078.7	45782.2	43937.1			FALSE				4.47	0	3.095e-11
FALSE	High	Sequest HT (A8)	Selected	[K].ENQLEVLEVSWLHGLk.[A]	K16(TMT6plex)	1	1	P02750	P02750	0	3	0.5054	0	1	1	708.401	2123.19	2123.17	8.35	0.00591	HCD (High Energy Collision Dissociation)	MS2	6.38993	27.7	43.439	100.537	59162	11082018_Man_TMT_Rxn2_Fr6.raw	F2.6	29182.5	22006.7	68915.2	48751.5	22838.7	18230.2			FALSE				2.77	0	1.537e-05
FALSE	High	Sequest HT (A8)	Unambiguous	[K].vSVLcQENYLIQEGEEITck.[D]	N-Term(TMT6plex); C5(Carbamidomethyl); C19(Carbamidomethyl); K20(TMT6plex)	1	1	P08603	P08603	0	3	0.6565	0	1	1	957.49	2870.46	2870.47	-4.08	-0.00391	HCD (High Energy Collision Dissociation)	MS2	58.3692	9.6	55.5	100.553	59174	11082018_Man_TMT_Rxn2_Fr6.raw	F2.6	10613	8402.67	19014.4	14696	1317.62	3073			FALSE				2.62	0	3.004e-07
FALSE	High	Sequest HT (A8)	Unambiguous	[R].dVWGIEGPIDAAFTR.[I]	N-Term(TMT6plex)	1	1	P04004	P04004	0	3	0.6373	0	1	1	625.998	1875.98	1875.98	0.2	0.00012	HCD (High Energy Collision Dissociation)	MS2	20.2978	4.7	5.055	100.56	59179	11082018_Man_TMT_Rxn2_Fr6.raw	F2.6	30814.4	72377.5	105028	37722.6	34176.7	30482.8			FALSE				3.75	0	2.563e-07
FALSE	High	Sequest HT (A8)	Selected	[K].akPALEDLRQGLLPVLESFk.[V]	N-Term(TMT6plex); K2(TMT6plex); K20(TMT6plex)	1	2	P02647	P02647; F8W696	1	4	0.6972	0	1	1	728.694	2911.75	2911.76	-1.37	-0.001	HCD (High Energy Collision Dissociation)	MS2	21.367	32.4	55.5	100.563	59181	11082018_Man_TMT_Rxn2_Fr6.raw	F2.6	26601.3	43672.9	54489.4	14002.2	31201.6	21202.6			FALSE				5.02	0	5.6e-08
FALSE	High	Sequest HT (A8)	Unambiguous	[R].lGVYELLLk.[V]	N-Term(TMT6plex); K9(TMT6plex)	1	3	Q14624	H7C0L5; B7ZKJ8; Q14624	0	2	0.6148	0	1	1	753.49	1505.97	1505.97	0.82	0.00061	HCD (High Energy Collision Dissociation)	MS2	37.9188	33.4	12.009	100.58	59193	11082018_Man_TMT_Rxn2_Fr6.raw	F2.6	140769	157708	379705	163348	35795.1	51774.8			FALSE				2.57	0	0.0001093
FALSE	High	Sequest HT (A8)	Unambiguous	[K].gWVDLFVPk.[F]	N-Term(TMT6plex); K9(TMT6plex)	1	1	P05543	P05543	0	3	0.5472	0	1	1	506.974	1518.91	1518.91	-0.52	-0.00026	HCD (High Energy Collision Dissociation)	MS2	3.81545	95.9	55.5	100.52	59150	11082018_Man_TMT_Rxn2_Fr6.raw	F2.6	111754	134730	266753	64954.3	3571.71	3206.3			FALSE				2.65	0.000188	0.0009387
FALSE	High	Sequest HT (A8)	Unambiguous	[R].aSSIIDELFQDR.[F]	N-Term(TMT6plex)	1	4	P10909	E7ERK6; H0YLK8; H0YC35; P10909	0	2	0.5692	0	1	1	811.933	1622.86	1622.86	0.1	8e-05	HCD (High Energy Collision Dissociation)	MS2	23.9355	16.7	15.941	100.327	59016	11082018_Man_TMT_Rxn2_Fr6.raw	F2.6	45004.9	69411.2	109108	42565.4	36960.9	38842.6			FALSE				2.53	0.0001123	0.0005384
FALSE	High	Sequest HT (A8)	Unambiguous	[R].LLEPHcFPLSLVPTEFcPSPPALk.[D]	C6(Carbamidomethyl); C17(Carbamidomethyl); K24(TMT6plex)	1	1	P10643	P10643	0	4	0.5275	0	1	1	745.401	2978.58	2978.57	2.96	0.0022	HCD (High Energy Collision Dissociation)	MS2	23.2035	14.9	55.5	100.317	59009	11082018_Man_TMT_Rxn2_Fr6.raw	F2.6	12056.8	7770.22	33378.3	16558.3	7312	8046.78			FALSE				2.73	0	0.0001609
FALSE	High	Sequest HT (A8)	Unambiguous	[K].sGTASVVcLLNNFYPR.[E]	N-Term(TMT6plex); C8(Carbamidomethyl)	1	1	P01834	P01834	0	3	0.6456	0	1	1	676.358	2027.06	2027.06	0.44	0.00029	HCD (High Energy Collision Dissociation)	MS2	0	18.8	55.5	100.313	59006	11082018_Man_TMT_Rxn2_Fr6.raw	F2.6	16349.6	19079.6	29385.6	20690.6	9712.73	11824.2			FALSE				3.33	0	1.271e-06
FALSE	High	Sequest HT (A8)	Selected	[K].DIFTGLIGPMk.[I]	K11(TMT6plex)	1	3	P00450	E9PFZ2; H7C5R1; P00450	0	2	0.6407	0	1	1	710.907	1420.81	1420.81	-0.65	-0.00046	HCD (High Energy Collision Dissociation)	MS2	0	40	55.5	99.9673	58767	11082018_Man_TMT_Rxn2_Fr6.raw	F2.6	28276.1	37142.9	87528.4	36060.4	22244	23918.5			FALSE				2.31	0	8.151e-05
FALSE	High	Sequest HT (A8)	Selected	[K].yNILPEkEEFPFALGVQTLPQTcDEPk.[A]	N-Term(TMT6plex); K7(TMT6plex); C23(Carbamidomethyl); K27(TMT6plex)	1	1	P01023	P01023	1	4	0.6388	0	1	1	963.519	3851.05	3851.05	-0.55	-0.00053	HCD (High Energy Collision Dissociation)	MS2	22.2681	11	55.5	99.998	58789	11082018_Man_TMT_Rxn2_Fr6.raw	F2.6	10824.1	8139.31	26700.1	12063	3505.8	3381.76			FALSE				3.35	0	8.745e-06
FALSE	High	Sequest HT (A8)	Selected	[K].EIPAWVPFDPAAQITk.[Q]	K16(TMT6plex)	1	2	P25311	P25311; C9JEV0	0	3	0.3673	0	1	1	671.375	2012.11	2012.11	2.07	0.00139	HCD (High Energy Collision Dissociation)	MS2	23.1	29	55.5	99.9995	58790	11082018_Man_TMT_Rxn2_Fr6.raw	F2.6	18378.8	38129.4	73059.2	20935	11486.8	12159.5			FALSE				2.26	0	0.0002893
FALSE	High	Sequest HT (A8)	Unambiguous	[K].eQLGEFYEALDcLR.[I]	N-Term(TMT6plex); C12(Carbamidomethyl)	1	1	P02763	P02763	0	2	0.7544	0	1	1	986.487	1971.97	1971.97	-1.04	-0.00102	HCD (High Energy Collision Dissociation)	MS2	23.4885	53.7	55.5	100.055	58829	11082018_Man_TMT_Rxn2_Fr6.raw	F2.6	78361.1	44751	101398	56263.6	13493.9	31116			FALSE				4.52	0	8.702e-09
FALSE	High	Sequest HT (A8)	Unambiguous	[K].fNkPFVFLMIEQNTk.[S]	N-Term(TMT6plex); K3(TMT6plex); K15(TMT6plex)	2	2	A0A024R6I7; P01009	A0A024R6I7; P01009	0	3	0.61	0	1	1	848.494	2543.47	2543.47	0.64	0.00054	HCD (High Energy Collision Dissociation)	MS2	0	30.2	13.68	100.104	58864	11082018_Man_TMT_Rxn2_Fr6.raw	F2.6	129796	139587	396696	42406.7	11069.5				FALSE				3.59	0	1.05e-08
FALSE	High	Sequest HT (A8)	Unambiguous	[R].tLDLGENQLETLPPDLLR.[G]	N-Term(TMT6plex)	1	1	P02750	P02750	0	3	0.6466	0	1	1	756.088	2266.25	2266.25	0.36	0.00027	HCD (High Energy Collision Dissociation)	MS2	13.7739	5	19.222	100.127	58880	11082018_Man_TMT_Rxn2_Fr6.raw	F2.6	9850.46	11436.5	24458.4	25748.4	8048.99	7362.5			FALSE				3.99	0	1.156e-09
FALSE	High	Sequest HT (A8)	Selected	[K].fNkPFVFLMIEQNTk.[S]	N-Term(TMT6plex); K3(TMT6plex); K15(TMT6plex)	2	2	A0A024R6I7; P01009	A0A024R6I7; P01009	0	4	0.5992	0	1	1	636.623	2543.47	2543.47	1.26	0.0008	HCD (High Energy Collision Dissociation)	MS2	7.84188	11.1	9.337	100.145	58892	11082018_Man_TMT_Rxn2_Fr6.raw	F2.6	54298.8	65634	202507	40548.8		12973.7			FALSE				2.52	0.002392	0.01294
FALSE	High	Sequest HT (A8)	Unambiguous	[R].eQLGPVTQEFWDNLEk.[E]	N-Term(TMT6plex); K16(TMT6plex)	1	2	P02647	P02647; F8W696	0	3	0.7421	0	1	1	797.763	2391.27	2391.26	6.01	0.00479	HCD (High Energy Collision Dissociation)	MS2	6.48685	13.7	11.999	100.199	58927	11082018_Man_TMT_Rxn2_Fr6.raw	F2.6	63656.8	53457.9	148951	82750.3	10851.3	17098.4			FALSE				3.18	0	1.261e-06
FALSE	High	Sequest HT (A8)	Unambiguous	[R].tLDLGENQLETLPPDLLR.[G]	N-Term(TMT6plex)	1	1	P02750	P02750	0	2	0.6415	0	1	1	1133.63	2266.25	2266.25	0.58	0.00066	HCD (High Energy Collision Dissociation)	MS2	0	8	54	100.217	58940	11082018_Man_TMT_Rxn2_Fr6.raw	F2.6	8329.63	12810.7	16240.3	2433.62	7288.71	3731.18			FALSE				2.65	0	5.615e-06
FALSE	High	Sequest HT (A8)	Unambiguous	[R].qGLLPVLESFk.[V]	N-Term(TMT6plex); K11(TMT6plex)	1	2	P02647	P02647; F8W696	0	3	0.6322	0	1	1	563.683	1689.04	1689.04	0	0	HCD (High Energy Collision Dissociation)	MS2	4.89796	15	0.997	100.231	58950	11082018_Man_TMT_Rxn2_Fr6.raw	F2.6	196277	1.81838e+06	1810100	627513	344330	209182			FALSE				2.42	0	1.569e-05
FALSE	High	Sequest HT (A8)	Unambiguous	[K].EAGIPEFYDYDVALIk.[L]	K16(TMT6plex)	1	5	B4E1Z4	E7ETN3; P00751; B4E1Z4; A0A0G2JH38; H7C5H1	0	2	0.7812	0	1	1	1036.55	2072.09	2072.08	4.01	0.00415	HCD (High Energy Collision Dissociation)	MS2	0	29.7	55.5	100.233	58951	11082018_Man_TMT_Rxn2_Fr6.raw	F2.6	18939	30374.7	62691.3	22881.1	15516.3	20659.4			FALSE				2.88	0	5.776e-06
FALSE	High	Sequest HT (A8)	Unambiguous	[K].iTLLSALVETR.[T]	N-Term(TMT6plex)	1	2	P01011	G3V3A0; P01011	0	3	0.7198	0	1	1	482.303	1444.89	1444.89	-0.46	-0.00022	HCD (High Energy Collision Dissociation)	MS2	17.9346	6	55.5	100.258	58968	11082018_Man_TMT_Rxn2_Fr6.raw	F2.6	6510.54	5941.67	12286.3	5660.19	2181.5	2551.71			FALSE				3.64	0	8.295e-06
FALSE	High	Sequest HT (A8)	Unambiguous	[R].qGLLPVLESFk.[V]	N-Term(TMT6plex); K11(TMT6plex)	1	2	P02647	P02647; F8W696	0	2	0.6885	0	1	1	845.021	1689.04	1689.04	0.08	7e-05	HCD (High Energy Collision Dissociation)	MS2	5.00167	30.8	3.043	100.263	58972	11082018_Man_TMT_Rxn2_Fr6.raw	F2.6	331101	1.05655e+06	1.17728e+06	421604	198368	245088			FALSE				2.44	0	1.662e-05
FALSE	High	Sequest HT (A8)	Selected	[K].yNILPEkEEFPFALGVQTLPQTcDEPk.[A]	N-Term(TMT6plex); K7(TMT6plex); C23(Carbamidomethyl); K27(TMT6plex)	1	1	P01023	P01023	1	5	0.5707	0	1	1	771.02	3851.07	3851.05	3.97	0.00305	HCD (High Energy Collision Dissociation)	MS2	42.7266	18.4	55.5	100.289	58989	11082018_Man_TMT_Rxn2_Fr6.raw	F2.6	14028.4	14347.6	44549.5	21551.6	3667.38	7000.63			FALSE				3.75	0	1.171e-06
FALSE	High	Sequest HT (A8)	Unambiguous	[K].sSLSVPYVIVPLkTGLQEVEVk.[A]	N-Term(TMT6plex); K13(TMT6plex); K22(TMT6plex)	1	1	P01024	P01024	1	3	0.7579	0	1	1	1024.95	3072.85	3072.85	-1.72	-0.00176	HCD (High Energy Collision Dissociation)	MS2	0	13.5	55.5	100.293	58992	11082018_Man_TMT_Rxn2_Fr6.raw	F2.6	6660.45	18754.5	21213.7	7964.76	14155.7	10963.7			FALSE				2.85	0	3.148e-05
FALSE	High	Sequest HT (A8)	Unambiguous	[R].aAcAQLNDFLQEYGTQGcQV.[-]	N-Term(TMT6plex); C3(Carbamidomethyl); C18(Carbamidomethyl)	4	9	A0A140TA32; A0A0G2JPR0; A0A140TA29; P0C0L5	F5GXS0; A0A0G2JL54; A0A140TA32; A0A0G2JPR0; P0C0L4; A0A140TA29; P0C0L5; A0A140TA44; A0A140TA49	0	3	0.4831	0	1	1	834.725	2502.16	2502.16	0.11	9e-05	HCD (High Energy Collision Dissociation)	MS2	37.6629	3.3	4.166	100.591	59200	11082018_Man_TMT_Rxn2_Fr6.raw	F2.6	18337.7	35702.3	49412.1	108615	25044.5	25619.4			FALSE				2.36	0	0.0003641
FALSE	High	Sequest HT (A8)	Unambiguous	[R].gDELADSALEIFk.[Q]	N-Term(TMT6plex); K13(TMT6plex)	1	3	Q15582	D6RBX4; H0YAH8; Q15582	0	3	0.6913	0	1	1	622.681	1866.03	1866.03	0.79	0.00049	HCD (High Energy Collision Dissociation)	MS2	34.8715	37.4	55.5	99.9303	58741	11082018_Man_TMT_Rxn2_Fr6.raw	F2.6	43194.3	43996.4	57381.1	40498.7	14998.6	21454.6			FALSE				3.66	0	4.861e-06
FALSE	High	Sequest HT (A8)	Unambiguous	[R].lLGNVLVcVLAHHFGk.[E]	N-Term(TMT6plex); C8(Carbamidomethyl); K16(TMT6plex)	1	1	P68871	P68871	0	4	0.6658	0	1	1	559.585	2235.32	2235.32	-0.47	-0.00026	HCD (High Energy Collision Dissociation)	MS2	8.07503	11.6	55.5	100.618	59218	11082018_Man_TMT_Rxn2_Fr6.raw	F2.6	6345.5	3536.77	16611.8	12140.6	13348.5	18553			FALSE				3.74	0	3.417e-07
FALSE	High	Sequest HT (A8)	Unambiguous	[R].LLEPHcFPLSLVPTEFcPSPPALk.[D]	C6(Carbamidomethyl); C17(Carbamidomethyl); K24(TMT6plex)	1	1	P10643	P10643	0	3	0.6997	0	1	1	993.531	2978.58	2978.57	2.16	0.00215	HCD (High Energy Collision Dissociation)	MS2	20.3927	14.3	54	100.656	59246	11082018_Man_TMT_Rxn2_Fr6.raw	F2.6	14905.8	12036.6	31565.9	26910.4	4156.78	3436.85			FALSE				3.53	0	6.035e-08
FALSE	High	Sequest HT (A8)	Selected	[R].ILGEELGFASLHDLQLLGk.[L]	K19(TMT6plex)	1	2	P04114	A8MUN2; P04114	0	3	0.7245	0	1	1	761.437	2282.3	2282.3	0.79	0.0006	HCD (High Energy Collision Dissociation)	MS2	6.57401	26.1	42.178	101.159	59601	11082018_Man_TMT_Rxn2_Fr6.raw	F2.6	21171.1	21921.1	104914	18546.1	13342.5	16224.5			FALSE				3.63	0	3.949e-08
FALSE	High	Sequest HT (A8)	Unambiguous	[K].TLDEFTIIQNLQPQYQFR.[D]		1	3	B4DPQ0	B4DPQ0; F5H2D0; P00736	0	2	0.5758	0	1	1	1127.58	2254.15	2254.15	1.37	0.00154	HCD (High Energy Collision Dissociation)	MS2	23.775	0.6	55.5	101.162	59602	11082018_Man_TMT_Rxn2_Fr6.raw	F2.6			1454.43		1924.28		No Quan Labels		FALSE				1.98	0.0001771	0.0007083
FALSE	High	Sequest HT (A8)	Unambiguous	[R].tAGWNIPMGLLYNk.[I]	N-Term(TMT6plex); K14(TMT6plex)	1	2	P02787	H7C5E8; P02787	0	2	0.6126	0	1	1	1018.57	2036.14	2036.14	-0.53	-0.00053	HCD (High Energy Collision Dissociation)	MS2	0	23.5	55.5	101.205	59633	11082018_Man_TMT_Rxn2_Fr6.raw	F2.6	18444.3	21510	45252.6	35360.7	9294.83	11833.2			FALSE				2.22	0	0.0001041
FALSE	High	Sequest HT (A8)	Unambiguous	[R].dVWGIEGPIDAAFTR.[I]	N-Term(TMT6plex)	1	1	P04004	P04004	0	2	0.6722	0	1	1	938.495	1875.98	1875.98	0.86	0.0008	HCD (High Energy Collision Dissociation)	MS2	0	38.1	24.772	101.212	59638	11082018_Man_TMT_Rxn2_Fr6.raw	F2.6	87780.9	86140.7	124311	59091.6	69534.5	71328.1			FALSE				4.24	0	1.857e-09
FALSE	High	Sequest HT (A8)	Unambiguous	[K].TLLELQLEGERQLHK.[Q]		1	1	O75420	O75420	1	3	0.4922	0	1	1	603.006	1807	1807.01	-1.85	-0.00111	HCD (High Energy Collision Dissociation)	MS2	0	31.5	55.5	101.22	59643	11082018_Man_TMT_Rxn2_Fr6.raw	F2.6	27629.5	28919.8	43437.2	49241.9	13219.8	34249.6	No Quan Labels		FALSE				2.58	0.01316	0.1167
FALSE	High	Sequest HT (A8)	Unambiguous	[R].dVWGIEGPIDAAFTR.[I]	N-Term(TMT6plex)	1	1	P04004	P04004	0	3	0.6105	0	1	1	625.998	1875.98	1875.98	-0.87	-0.00055	HCD (High Energy Collision Dissociation)	MS2	6.43575	19.8	33.444	101.236	59654	11082018_Man_TMT_Rxn2_Fr6.raw	F2.6	31668	28275.4	60371	30608.9	19143.1	25509.8			FALSE				4.75	0	4.227e-08
FALSE	High	Sequest HT (A8)	Unambiguous	[K].EAGIPEFYDYDVALIk.[L]	K16(TMT6plex)	1	5	B4E1Z4	E7ETN3; P00751; B4E1Z4; A0A0G2JH38; H7C5H1	0	2	0.7489	0	1	1	1036.55	2072.09	2072.08	4.95	0.00513	HCD (High Energy Collision Dissociation)	MS2	0	13.4	55.5	101.148	59592	11082018_Man_TMT_Rxn2_Fr6.raw	F2.6	9671.93	17055.4	25252.5	10342.7	9195.92	6779.11			FALSE				2.31	0	9.732e-06
FALSE	High	Sequest HT (A8)	Selected	[K].akPALEDLRQGLLPVLESFk.[V]	N-Term(TMT6plex); K2(TMT6plex); K20(TMT6plex)	1	2	P02647	P02647; F8W696	1	4	0.6953	0	1	1	728.693	2911.75	2911.76	-3.13	-0.00228	HCD (High Energy Collision Dissociation)	MS2	24.7413	34.2	53.39	101.239	59656	11082018_Man_TMT_Rxn2_Fr6.raw	F2.6	21060.9	49657.6	64656.7	20163	38033.8	22710.7			FALSE				5.12	0	7.253e-09
FALSE	High	Sequest HT (A8)	Selected	[R].sEFPESWLWNVEDLkEPPk.[N]	N-Term(TMT6plex); K15(TMT6plex); K19(TMT6plex)	1	1	P01024	P01024	1	3	0.6948	0	1	1	1006.55	3017.63	3017.62	1.13	0.00114	HCD (High Energy Collision Dissociation)	MS2	0	23.6	54	101.359	59739	11082018_Man_TMT_Rxn2_Fr6.raw	F2.6	16896.3	7459.67	109179	11220.5	2053.94				FALSE				3.08	0	2.599e-06
FALSE	High	Sequest HT (A8)	Unambiguous	[K].LLDNWDSVTSTFSk.[L]	K14(TMT6plex)	1	2	P02647	P02647; F8W696	0	2	0.7208	0	1	1	921.48	1841.95	1841.95	2.86	0.00263	HCD (High Energy Collision Dissociation)	MS2	0	13.4	55.5	101.374	59749	11082018_Man_TMT_Rxn2_Fr6.raw	F2.6	7868.19	14938.8	26151.2	12397.7	7072.28	10488.1			FALSE				2.4	0	2.973e-05
FALSE	High	Sequest HT (A8)	Unambiguous	[K].GTEAAGAmFLEAIPMSIPPEVk.[F]	M8(Oxidation); K22(TMT6plex)	2	2	A0A024R6I7; P01009	A0A024R6I7; P01009	0	4	0.0423	0	1	1	626.831	2504.3	2504.3	1.59	0.001	HCD (High Energy Collision Dissociation)	MS2	19.7357	18.3	55.5	101.425	59784	11082018_Man_TMT_Rxn2_Fr6.raw	F2.6	19765.3	15657.4	35211.5	18967.2	9298.42	12729.8			FALSE				2.6	0.002717	0.01638
FALSE	High	Sequest HT (A8)	Unambiguous	[K].GTEAAGAMFLEAIPmSIPPEVk.[F]	M15(Oxidation); K22(TMT6plex)	2	2	A0A024R6I7; P01009	A0A024R6I7; P01009	0	4		0.0423	2	2	626.831	2504.3	2504.3	1.59	0.001	HCD (High Energy Collision Dissociation)	MS2	19.7357	18.3	55.5	101.425	59784	11082018_Man_TMT_Rxn2_Fr6.raw	F2.6	19765.3	15657.4	35211.5	18967.2	9298.42	12729.8			FALSE				2.49	0.002228	0.01113
FALSE	High	Sequest HT (A8)	Unambiguous	[K].dSITTWEILAVSMSDkk.[G]	N-Term(TMT6plex); K16(TMT6plex); K17(TMT6plex)	1	1	P01024	P01024	1	3	0.7798	0	1	1	871.159	2611.46	2611.46	-0.1	-9e-05	HCD (High Energy Collision Dissociation)	MS2	56.3243	22.1	55.5	101.439	59793	11082018_Man_TMT_Rxn2_Fr6.raw	F2.6	16137.3	8922.9	77343.4	17089.8	3976.73	6987.67			FALSE				3.86	0	6.171e-08
FALSE	High	Sequest HT (A8)	Selected	[R].NIQEYLSILTDPDGk.[G]	K15(TMT6plex)	1	1	P04114	P04114	0	3	0.5872	0	1	1	645.68	1935.03	1935.03	-0.9	-0.00058	HCD (High Energy Collision Dissociation)	MS2	8.69176	22.6	55.5	101.449	59800	11082018_Man_TMT_Rxn2_Fr6.raw	F2.6	20044.5	11299.6	68717.3	19570.2	7471.81	7256.54			FALSE				2.35	0	0.0003002
FALSE	High	Sequest HT (A8)	Selected	[KR].VTIAQGGVLPNIQAVLLPk.[K]	K19(TMT6plex)	1	13	A0A0U1RRH7	Q16777; Q7L7L0; P04908; A0A0U1RR32; Q93077; Q99878; A0A0U1RRH7; Q96KK5; H0YFX9; Q9BTM1; P20671; P0C0S8; Q6FI13	0	3	0.5803	0	1	1	720.784	2160.34	2160.33	2.05	0.00147	HCD (High Energy Collision Dissociation)	MS2	6.77046	20.2	55.5	101.321	59713	11082018_Man_TMT_Rxn2_Fr6.raw	F2.6	18858.4	21128.7	30456.5	29545.4	8922.99	15394.9			FALSE				2.74	0	0.0001235
FALSE	High	Sequest HT (A8)	Selected	[R].sEFPESWLWNVEDLkEPPk.[N]	N-Term(TMT6plex); K15(TMT6plex); K19(TMT6plex)	1	1	P01024	P01024	1	4	0.6667	0	1	1	755.161	3017.62	3017.62	0.38	0.00029	HCD (High Energy Collision Dissociation)	MS2	36.8254	29.3	42.049	101.147	59591	11082018_Man_TMT_Rxn2_Fr6.raw	F2.6	30363.1	13083.9	144777	20545.4	9914.88	9467.13			FALSE				4.68	0	1.551e-07
FALSE	High	Sequest HT (A8)	Unambiguous	[R].TDcPGDALFDLLR.[T]	C3(Carbamidomethyl)	1	1	Q96PD5	Q96PD5	0	2	0.6923	0	1	1	746.859	1492.71	1492.71	0.7	0.00052	HCD (High Energy Collision Dissociation)	MS2	38.9176	7.4	9.81	101.143	59589	11082018_Man_TMT_Rxn2_Fr6.raw	F2.6	21913.4	36531.3	76048.1	38590	39607.6	45474.8	No Quan Labels		FALSE				2.34	0	5.276e-06
FALSE	High	Sequest HT (A8)	Selected	[R].tAGWNIPMGLLYNk.[I]	N-Term(TMT6plex); K14(TMT6plex)	1	2	P02787	H7C5E8; P02787	0	3	0.5876	0	1	1	679.385	2036.14	2036.14	-0.08	-6e-05	HCD (High Energy Collision Dissociation)	MS2	8.42168	10.4	13.122	101.106	59563	11082018_Man_TMT_Rxn2_Fr6.raw	F2.6	37167.2	33973.9	75878	54325.7	29075.9	33277.2			FALSE				2.74	0	0.0001993
FALSE	High	Sequest HT (A8)	Unambiguous	[R].MGPTELLIEMEDWkGDk.[V]	K14(TMT6plex); K17(TMT6plex)	1	2	P02675	P02675; D6REL8	1	3	0.6133	0	1	1	817.426	2450.26	2450.27	-3.3	-0.00269	HCD (High Energy Collision Dissociation)	MS2	15.843	31.2	55.5	100.692	59271	11082018_Man_TMT_Rxn2_Fr6.raw	F2.6	15866.8	21379.5	69694.2	19228.8	37047.2	23628.7			FALSE				2.56	0	0.0001655
FALSE	High	Sequest HT (A8)	Unambiguous	[K].LLDNWDSVTSTFSk.[L]	K14(TMT6plex)	1	2	P02647	P02647; F8W696	0	2	0.6495	0	1	1	921.477	1841.95	1841.95	-0.59	-0.00054	HCD (High Energy Collision Dissociation)	MS2	58.36	14.1	55.5	100.693	59272	11082018_Man_TMT_Rxn2_Fr6.raw	F2.6	9753.2	14618.8	21262.7	14783.8	9209.7	12312			FALSE				2.14	0	1.197e-05
FALSE	High	Sequest HT (A8)	Selected	[K].sSLSVPYVIVPLkTGLQEVEVk.[A]	N-Term(TMT6plex); K13(TMT6plex); K22(TMT6plex)	1	1	P01024	P01024	1	4	0.6037	0	1	1	768.969	3072.85	3072.85	0.12	9e-05	HCD (High Energy Collision Dissociation)	MS2	40.8499	11.5	3.061	100.705	59281	11082018_Man_TMT_Rxn2_Fr6.raw	F2.6	101887	242480	445841	117315	208888	140629			FALSE				2.7	0	9.86e-05
FALSE	High	Sequest HT (A8)	Unambiguous	[R].MGPTELLIEMEDWkGDk.[V]	K14(TMT6plex); K17(TMT6plex)	1	2	P02675	P02675; D6REL8	1	3	0.7264	0	1	1	817.435	2450.29	2450.27	7.54	0.00616	HCD (High Energy Collision Dissociation)	MS2	0	37.1	55.5	100.787	59339	11082018_Man_TMT_Rxn2_Fr6.raw	F2.6	23422.7	21576.4	83000.1	31050.4	28356.1	33483.6			FALSE				3.29	0	2.359e-05
FALSE	High	Sequest HT (A8)	Unambiguous	[K].vVLAYEPVWAIGTGk.[T]	N-Term(TMT6plex); K15(TMT6plex)	1	3	P60174	U3KPZ0; U3KQF3; P60174	0	3	0.5844	0	1	1	687.743	2061.21	2061.21	-0.13	-9e-05	HCD (High Energy Collision Dissociation)	MS2	61.9932	26.4	55.5	100.802	59350	11082018_Man_TMT_Rxn2_Fr6.raw	F2.6	19185.2	19442.6	45889.9	26813.7	23938.1	19797			FALSE				3.2	0	2.944e-08
FALSE	High	Sequest HT (A8)	Selected	[K].fNkPFVFLMIEQNTk.[S]	N-Term(TMT6plex); K3(TMT6plex); K15(TMT6plex)	2	2	A0A024R6I7; P01009	A0A024R6I7; P01009	0	3	0.5642	0	1	1	848.496	2543.47	2543.47	2.3	0.00195	HCD (High Energy Collision Dissociation)	MS2	0	29.7	55.5	100.815	59359	11082018_Man_TMT_Rxn2_Fr6.raw	F2.6	20164.6	45687.4	62817.8	19054.1	13199.1	13644.2			FALSE				2.57	0	0.0003397
FALSE	High	Sequest HT (A8)	Unambiguous	[K].lLDNWDSVTSTFSk.[L]	N-Term(TMT6plex); K14(TMT6plex)	1	2	P02647	P02647; F8W696	0	3	0.5714	0	1	1	691.042	2071.11	2071.11	0.75	0.00052	HCD (High Energy Collision Dissociation)	MS2	40.2518	51.7	27.754	100.835	59373	11082018_Man_TMT_Rxn2_Fr6.raw	F2.6	43907	256128	165124	42030.7	46111.2	50136			FALSE				2.94	0	1.826e-05
FALSE	High	Sequest HT (A8)	Unambiguous	[K].lQVELDNVTGLLSQSDSk.[S]	N-Term(TMT6plex); K18(TMT6plex)	1	1	P35579	P35579	0	3	0.5792	0	1	1	802.114	2404.33	2404.33	-2.17	-0.00174	HCD (High Energy Collision Dissociation)	MS2	7.93689	25.2	55.5	100.865	59393	11082018_Man_TMT_Rxn2_Fr6.raw	F2.6	19992.8	19766.7	56403.1	29282.1	10293.2	19177.5			FALSE				3.85	0	7.195e-08
FALSE	High	Sequest HT (A8)	Unambiguous	[K].EAGIPEFYDYDVALIk.[L]	K16(TMT6plex)	1	5	B4E1Z4	E7ETN3; P00751; B4E1Z4; A0A0G2JH38; H7C5H1	0	2	0.8098	0	1	1	1036.55	2072.08	2072.08	2.71	0.00281	HCD (High Energy Collision Dissociation)	MS2	0	32.6	54	100.905	59422	11082018_Man_TMT_Rxn2_Fr6.raw	F2.6	25292.2	53194	61768.7	21880	18383.6	20996.7			FALSE				3.26	0	1.889e-06
FALSE	High	Sequest HT (A8)	Unambiguous	[R].tLADLTLLDSPIk.[V]	N-Term(TMT6plex); K13(TMT6plex)	1	1	P04114	P04114	0	3	0.6696	0	1	1	620.046	1858.12	1858.13	-2.92	-0.00181	HCD (High Energy Collision Dissociation)	MS2	42.2138	44.3	55.5	100.907	59423	11082018_Man_TMT_Rxn2_Fr6.raw	F2.6	41888.5	28209.7	106349	55316.6	12240.1	22167.6			FALSE				3.39	0	3.971e-05
FALSE	High	Sequest HT (A8)	Unambiguous	[R].qGLLPVLESFk.[V]	N-Term(TMT6plex); K11(TMT6plex)	1	2	P02647	P02647; F8W696	0	3	0.5368	0	1	1	563.683	1689.03	1689.04	-0.76	-0.00043	HCD (High Energy Collision Dissociation)	MS2	22.8472	37.1	55.5	100.933	59442	11082018_Man_TMT_Rxn2_Fr6.raw	F2.6	25940.7	58565.2	81949.5	29513.3	11985.6	17818.9			FALSE				2.85	0	6.625e-05
FALSE	High	Sequest HT (A8)	Unambiguous	[K].eNQLEVLEVSWLHGLk.[A]	N-Term(TMT6plex); K16(TMT6plex)	1	1	P02750	P02750	0	3	0.781	0	1	1	784.782	2352.33	2352.33	0.02	2e-05	HCD (High Energy Collision Dissociation)	MS2	9.64221	24.5	55.5	100.98	59475	11082018_Man_TMT_Rxn2_Fr6.raw	F2.6	24550.8	18517.4	57830.1	14218.1	13606.4	15191.3			FALSE				4.52	0	1.307e-09
FALSE	High	Sequest HT (A8)	Unambiguous	[K].sSLSVPYVIVPLkTGLQEVEVk.[A]	N-Term(TMT6plex); K13(TMT6plex); K22(TMT6plex)	1	1	P01024	P01024	1	3	0.7368	0	1	1	1024.96	3072.85	3072.85	-0.41	-0.00042	HCD (High Energy Collision Dissociation)	MS2	0	20.3	54	100.994	59485	11082018_Man_TMT_Rxn2_Fr6.raw	F2.6	3644.89	30671.2	42238.2	2460.01	32165.9	12182.2			FALSE				4.18	0	6.818e-11
FALSE	High	Sequest HT (A8)	Unambiguous	[K].VNWEEEAASGLLTSLk.[D]	K16(TMT6plex)	1	1	P04114	P04114	0	2	0.6341	0	1	1	988.531	1976.06	1976.05	0.88	0.00087	HCD (High Energy Collision Dissociation)	MS2	0	13.9	55.5	101.018	59501	11082018_Man_TMT_Rxn2_Fr6.raw	F2.6	10352.2	7823.1	45383.4	13434.7	4405.32	2729.11			FALSE				2.46	0	1.302e-06
FALSE	High	Sequest HT (A8)	Unambiguous	[R].tLADLTLLDSPIk.[V]	N-Term(TMT6plex); K13(TMT6plex)	1	1	P04114	P04114	0	2	0.6624	0	1	1	929.569	1858.13	1858.13	0.08	7e-05	HCD (High Energy Collision Dissociation)	MS2	33.1441	43	55.5	101.019	59502	11082018_Man_TMT_Rxn2_Fr6.raw	F2.6	37591.6	19555	133745	40436.3	12785.8	9899.07			FALSE				3.11	0	2.11e-09
FALSE	High	Sequest HT (A8)	Unambiguous	[R].lLGNVLVcVLAHHFGk.[E]	N-Term(TMT6plex); C8(Carbamidomethyl); K16(TMT6plex)	1	1	P68871	P68871	0	4	0.6841	0	1	1	559.584	2235.31	2235.32	-2.54	-0.00142	HCD (High Energy Collision Dissociation)	MS2	22.2496	14.2	55.5	100.648	59240	11082018_Man_TMT_Rxn2_Fr6.raw	F2.6	8867.08	8186.91	17042.1	10172.3	16331.5	23426			FALSE				3.83	0	4.361e-08
FALSE	High	Sequest HT (A8)	Selected	[K].yEVQGEVFTkPQLWP.[-]	N-Term(TMT6plex); K10(TMT6plex)	1	3	P02741	C9JRE9; Q5VVP7; P02741	0	3	0.3975	0	1	1	760.423	2279.26	2279.25	3.26	0.00248	HCD (High Energy Collision Dissociation)	MS2	0	37.5	55.5	95.8872	55990	11082018_Man_TMT_Rxn2_Fr6.raw	F2.6	50455.5	28778.9	70171.4	26026.7	18040.7	25787.4			FALSE				2.39	0.0007123	0.003277
FALSE	High	Sequest HT (A8)	Selected	[R].RVDTVDPPYPR.[S]		1	1	P04004	P04004	1	3	0.5739	0	1	1	438.898	1314.68	1314.68	0.03	1e-05	HCD (High Energy Collision Dissociation)	MS2	13.1137	15.6	54	33.9447	13594	13082018_Man_TMT_Rxn3_Fr1.raw	F3.1	7640.74	8360.72	24101.1	14444.2	26536.9	14987.6	No Quan Labels		FALSE				3.45	0.000188	0.0008704
FALSE	High	Sequest HT (A8)	Unambiguous	[K].eSSSHHPGIAEFPSR.[G]	N-Term(TMT6plex)	1	1	P02671	P02671	0	4	0.5608	0	1	1	467.488	1866.93	1866.93	-0.18	-8e-05	HCD (High Energy Collision Dissociation)	MS2	6.30288	12	45.602	33.9901	13619	13082018_Man_TMT_Rxn3_Fr1.raw	F3.1	8700.57	3202.36	28501.2	21610.7	14367.3	11752.1			FALSE				4.69	0	1.448e-07
FALSE	High	Sequest HT (A8)	Unambiguous	[K].VSEADSSNADWVTk.[Q]	K14(TMT6plex)	1	4	B4E1Z4	E7ETN3; P00751; B4E1Z4; A0A0G2JH38	0	2	0.6079	0	1	1	869.428	1737.85	1737.85	-0.13	-0.00011	HCD (High Energy Collision Dissociation)	MS2	0	46.6	21.081	53.6727	25085	13082018_Man_TMT_Rxn3_Fr1.raw	F3.1	132327	263369	78665.1	109014	135562	17944.8			FALSE				2.78	0	2.189e-05
FALSE	High	Sequest HT (A8)	Unambiguous	[K].SDVVYTDWkkDk.[C]	K9(TMT6plex); K10(TMT6plex); K12(TMT6plex)	1	1	P02763	P02763	2	4	0.3704	0	1	1	543.563	2171.23	2171.23	-0.45	-0.00024	HCD (High Energy Collision Dissociation)	MS2	7.35414	68.1	37.401	53.7413	25126	13082018_Man_TMT_Rxn3_Fr1.raw	F3.1	14864.2	13499.6	37699.5	10664.8	29419.9	498416			FALSE				2.43	0	0.000113
FALSE	High	Sequest HT (A8)	Unambiguous	[K].SIDVAcHPGYALPk.[A]	C6(Carbamidomethyl); K14(TMT6plex)	1	3	P08603	Q5TFM2; A0A0D9SG88; P08603	0	3	0.6311	0	1	1	586.312	1756.92	1756.93	-1.76	-0.00103	HCD (High Energy Collision Dissociation)	MS2	34.2312	22.2	55.5	53.7432	25127	13082018_Man_TMT_Rxn3_Fr1.raw	F3.1	18158.6	26395.9	21008	21284.5	22048.5	20028.1			FALSE				2.44	0	0.0001453
FALSE	High	Sequest HT (A8)	Unambiguous	[K].aVGDkLPEcEAVcGkPk.[N]	N-Term(TMT6plex); K5(TMT6plex); C9(Carbamidomethyl); C13(Carbamidomethyl); K15(TMT6plex); K17(TMT6plex)	2	6	P00739; P00738	J3QR68; J3KTC3; P00739; P00738; H0Y300; A0A0C4DGL8	1	4	0.5564	0	1	1	694.398	2774.57	2774.57	-0.09	-6e-05	HCD (High Energy Collision Dissociation)	MS2	24.8436	31.4	8.145	53.7484	25131	13082018_Man_TMT_Rxn3_Fr1.raw	F3.1	192941	225647	22439.8	206558	471157	181098			FALSE				2.66	7.754e-05	0.0004696
FALSE	High	Sequest HT (A8)	Unambiguous	[R].IHWESASLLR.[S]		1	2	P01024	P01024; M0QYC8	0	3	0.5209	0	1	1	404.556	1211.65	1211.65	-0.59	-0.00024	HCD (High Energy Collision Dissociation)	MS2	2.10454	6.8	46.694	53.7692	25143	13082018_Man_TMT_Rxn3_Fr1.raw	F3.1		4727.48	28586.9	3188.53	7992.46	3552.56	No Quan Labels		FALSE				2.63	0.0007123	0.003241
FALSE	High	Sequest HT (A8)	Unambiguous	[K].SVIPSDGPSVAcVkk.[A]	C12(Carbamidomethyl); K14(TMT6plex); K15(TMT6plex)	1	4	P02787	F8WCI6; P02787; C9JB55; F8WEK9	1	3	0.7137	0	1	1	668.052	2002.14	2002.14	-0.33	-0.00022	HCD (High Energy Collision Dissociation)	MS2	15.3709	12	13.473	53.7785	25149	13082018_Man_TMT_Rxn3_Fr1.raw	F3.1	13856.7	65256.5	29802.7	41467.8	113527	35030.8			FALSE				2.55	0	7.642e-06
FALSE	High	Sequest HT (A8)	Unambiguous	[R].vcSQYAAYGEk.[K]	N-Term(TMT6plex); C2(Carbamidomethyl); K11(TMT6plex)	2	3	D6RF35; P02774	D6RF35; D6RBJ7; P02774	0	3	0.4725	0	1	1	578.636	1733.89	1733.89	-0.52	-0.0003	HCD (High Energy Collision Dissociation)	MS2	42.2767	11.9	17.155	53.6497	25070	13082018_Man_TMT_Rxn3_Fr1.raw	F3.1	48790.7	49879.2	40316.1	33334	47686.6	12721.8			FALSE				2.18	4.049e-05	0.0004195
FALSE	High	Sequest HT (A8)	Unambiguous	[K].AGkEPGLQIWR.[V]	K3(TMT6plex)	1	5	P06396	A0A0A0MT01; A0A0U1RQL8; P06396; A0A0A0MS51; Q5T0I0	1	3	0.0254	0	1	1	495.292	1483.86	1483.86	3.04	0.0015	HCD (High Energy Collision Dissociation)	MS2	7.96994	20.3	55.5	53.8187	25171	13082018_Man_TMT_Rxn3_Fr1.raw	F3.1	19624.2	29505.4	20410.4	19951.1	23106.3	7258.99			FALSE				3.15	0.0001454	0.0006896
FALSE	High	Sequest HT (A8)	Selected	[K].qLNEINYEDHkLk.[S]	N-Term(TMT6plex); K11(TMT6plex); K13(TMT6plex)	1	4	B4E1Z4	E7ETN3; P00751; B4E1Z4; A0A0G2JH38	1	4	0.4743	0	1	1	583.587	2331.32	2331.33	-1.44	-0.00084	HCD (High Energy Collision Dissociation)	MS2	22.6071	16.6	55.5	53.8237	25174	13082018_Man_TMT_Rxn3_Fr1.raw	F3.1	10156.3	19496.4	20235.9	11717.4	18457.7	18966.4			FALSE				2.53	0	3.6e-05
FALSE	High	Sequest HT (A8)	Unambiguous	[K].TkGLcVATPVQLR.[V]	K2(TMT6plex); C5(Carbamidomethyl)	4	9	A0A140TA32; A0A0G2JPR0; A0A140TA29; P0C0L5	F5GXS0; A0A0G2JL54; A0A140TA32; A0A0G2JPR0; P0C0L4; A0A140TA29; P0C0L5; A0A140TA44; A0A140TA49	1	3	0.0341	0	1	1	557.998	1671.98	1671.98	1.07	0.0006	HCD (High Energy Collision Dissociation)	MS2	18.6165	15.4	55.5	53.8856	25211	13082018_Man_TMT_Rxn3_Fr1.raw	F3.1	19753.2	19341.9	15364.6	17060.4	14664	8367.55			FALSE				3.81	0	1.413e-05
FALSE	High	Sequest HT (A8)	Unambiguous	[K].tKGLcVATPVQLR.[V]	N-Term(TMT6plex); C5(Carbamidomethyl)	4	9	A0A140TA32; A0A0G2JPR0; A0A140TA29; P0C0L5	F5GXS0; A0A0G2JL54; A0A140TA32; A0A0G2JPR0; P0C0L4; A0A140TA29; P0C0L5; A0A140TA44; A0A140TA49	1	3		0.0341	2	2	557.998	1671.98	1671.98	1.07	0.0006	HCD (High Energy Collision Dissociation)	MS2	18.6165	15.4	55.5	53.8856	25211	13082018_Man_TMT_Rxn3_Fr1.raw	F3.1	19753.2	19341.9	15364.6	17060.4	14664	8367.55			FALSE				3.68	0	1.745e-05
FALSE	High	Sequest HT (A8)	Unambiguous	[R].dDTVcLAk.[L]	N-Term(TMT6plex); C5(Carbamidomethyl); K8(TMT6plex)	1	1	P02787	P02787	0	2	0.6091	0	1	1	690.385	1379.76	1379.76	1.12	0.00078	HCD (High Energy Collision Dissociation)	MS2	24.4307	32.1	54	53.9538	25248	13082018_Man_TMT_Rxn3_Fr1.raw	F3.1	35613.5	41097.7	20449.5	45391.6	42087.3	16716			FALSE				1.97	0.0002692	0.00151
FALSE	High	Sequest HT (A8)	Unambiguous	[K].SkEQLTPLIk.[K]	K2(TMT6plex); K10(TMT6plex)	1	4	V9GYM3	V9GYM3; V9GYE3; V9GYG9; P02652	1	3	0.4437	0	1	1	539.011	1615.02	1615.02	0.23	0.00013	HCD (High Energy Collision Dissociation)	MS2	20.6562	19	22.466	54.0079	25278	13082018_Man_TMT_Rxn3_Fr1.raw	F3.1	37992.6	52998	44522.1	51904.2	51268.6	29417.1			FALSE				2.84	0	0.0001395
FALSE	High	Sequest HT (A8)	Unambiguous	[K].sKEQLTPLIk.[K]	N-Term(TMT6plex); K10(TMT6plex)	1	4	V9GYM3	V9GYM3; V9GYE3; V9GYG9; P02652	1	3	0.4437	0	1	2	539.011	1615.02	1615.02	0.23	0.00013	HCD (High Energy Collision Dissociation)	MS2	20.6562	19	22.466	54.0079	25278	13082018_Man_TMT_Rxn3_Fr1.raw	F3.1	37992.6	52998	44522.1	51904.2	51268.6	29417.1			FALSE				2.84	0	0.00014
FALSE	High	Sequest HT (A8)	Unambiguous	[K].aGKEPGLQIWR.[V]	N-Term(TMT6plex)	1	5	P06396	A0A0A0MT01; A0A0U1RQL8; P06396; A0A0A0MS51; Q5T0I0	1	3		0.0254	2	2	495.292	1483.86	1483.86	3.04	0.0015	HCD (High Energy Collision Dissociation)	MS2	7.96994	20.3	55.5	53.8187	25171	13082018_Man_TMT_Rxn3_Fr1.raw	F3.1	19624.2	29505.4	20410.4	19951.1	23106.3	7258.99			FALSE				3.07	0.000188	0.001045
FALSE	High	Sequest HT (A8)	Unambiguous	[K].TEDTIFLR.[E]		2	2	P02763; P19652	P02763; P19652	0	2	0.614	0	1	1	497.764	994.521	994.52	0.21	0.0001	HCD (High Energy Collision Dissociation)	MS2	5.02328	13.1	44.073	54.0355	25294	13082018_Man_TMT_Rxn3_Fr1.raw	F3.1	10641.3	17791.2	23986.4	13789.8	22171.2	12117.6	No Quan Labels		FALSE				2.72	0.0001771	0.0007561
FALSE	High	Sequest HT (A8)	Unambiguous	[R].LGDLYEEEMR.[E]		1	2	P08670	P08670; B0YJC4	0	2	0.5966	0	1	1	627.787	1254.57	1254.57	0.26	0.00017	HCD (High Energy Collision Dissociation)	MS2	14.4926	13.9	55.5	53.6429	25065	13082018_Man_TMT_Rxn3_Fr1.raw	F3.1	12253	15858.4	14766.4	14674.1	15694.7	8874.57	No Quan Labels		FALSE				2.95	0	3.89e-05
FALSE	High	Sequest HT (A8)	Unambiguous	[R].iLGGHLDAk.[G]	N-Term(TMT6plex); K9(TMT6plex)	2	7	P00739; P00738	J3QR68; A0A0A0MRD9; P00739; P00738; H0Y300; A0A0C4DGL8; A0A087WU08	0	3	0.2766	0	1	1	461.29	1381.86	1381.86	-0.24	-0.00011	HCD (High Energy Collision Dissociation)	MS2	14.163	53.9	15.807	53.5918	25034	13082018_Man_TMT_Rxn3_Fr1.raw	F3.1	131752	190211	31209.4	274159	354740	181798			FALSE				2.35	0.00213	0.009776
FALSE	High	Sequest HT (A8)	Unambiguous	[R].sEETkENEGFTVTAEGk.[G]	N-Term(TMT6plex); K5(TMT6plex); K17(TMT6plex)	1	2	P01024	P01024; M0QYC8	1	3	0.6721	0	1	1	848.454	2543.35	2543.34	1.2	0.00102	HCD (High Energy Collision Dissociation)	MS2	0	31.1	54	53.1711	24777	13082018_Man_TMT_Rxn3_Fr1.raw	F3.1	43270.3	46590.7	18003.3	54517.8	15556.7	10230			FALSE				3.05	0	9.993e-08
FALSE	High	Sequest HT (A8)	Selected	[K].dFTcVHQALk.[G]	N-Term(TMT6plex); C4(Carbamidomethyl); K10(TMT6plex)	1	3	P05155	E9PGN7; H9KV48; P05155	0	3	0.4894	0	1	1	559.645	1676.92	1676.92	0.05	3e-05	HCD (High Energy Collision Dissociation)	MS2	45.1982	70.1	55.5	53.1798	24782	13082018_Man_TMT_Rxn3_Fr1.raw	F3.1	99623.1	91820.7	52006.2	62068.6	80075.9	23421.5			FALSE				2.82	0.000188	0.0008272
FALSE	High	Sequest HT (A8)	Unambiguous	[R].TWRNDLISATk.[T]	K11(TMT6plex)	1	2	P19823	P19823; Q5T985	1	3	0.5695	0	1	1	511.96	1533.86	1533.86	3.77	0.00193	HCD (High Energy Collision Dissociation)	MS2	30.1	69.7	23.588	53.2043	24796	13082018_Man_TMT_Rxn3_Fr1.raw	F3.1	92834.7	231364	190960	153196	267716	51603.2			FALSE				2.23	0.002929	0.01845
FALSE	High	Sequest HT (A8)	Selected	[R].qIDDIDVR.[F]	N-Term(TMT6plex)	1	1	P04114	P04114	0	2	0.3088	0	1	1	601.832	1202.66	1202.66	-0.35	-0.00021	HCD (High Energy Collision Dissociation)	MS2	29.517	23.5	51.305	53.2185	24805	13082018_Man_TMT_Rxn3_Fr1.raw	F3.1	17319	31553.1	34725.5	22365.8	25554.2	16529.7			FALSE				2.04	0.001372	0.005689
FALSE	High	Sequest HT (A8)	Selected	[R].RPYFPVAVGk.[Y]	K10(TMT6plex)	1	6	P08603	Q02985; Q5TFM2; A0A0D9SG88; Q6NSD3; P08603; A0A087WYK9	0	3	0.4405	0	1	1	454.941	1362.81	1362.81	-0.79	-0.00036	HCD (High Energy Collision Dissociation)	MS2	19.0902	46.5	54	53.2517	24826	13082018_Man_TMT_Rxn3_Fr1.raw	F3.1	43724.8	38166.6	57244.9	56649.7	39142.3	56020.7			FALSE				2.27	0.002193	0.01097
FALSE	High	Sequest HT (A8)	Unambiguous	[R].QVVAGLNFR.[I]		1	1	P01042	P01042	0	2	0.467	0	1	1	502.289	1003.57	1003.57	1.56	0.00078	HCD (High Energy Collision Dissociation)	MS2	48.3293	28.2	33.584	53.2813	24843	13082018_Man_TMT_Rxn3_Fr1.raw	F3.1	58433.7	67010.1	28400.9	80234.2	34690.9	17545.1	No Quan Labels		FALSE				1.97	0.0002692	0.001574
FALSE	High	Sequest HT (A8)	Selected	[K].RQAVDTAVDGVFIR.[S]		1	2	P19827	P19827; F8WAS2	1	3	0.4523	0	1	1	516.284	1546.84	1546.83	1.65	0.00085	HCD (High Energy Collision Dissociation)	MS2	61.0177	20.6	55.5	53.6287	25056	13082018_Man_TMT_Rxn3_Fr1.raw	F3.1	24143.9	23043.7	23595.3	25071.4	19583.7	7477.54	No Quan Labels		FALSE				2.41	0.008159	0.07142
FALSE	High	Sequest HT (A8)	Unambiguous	[R].kcSTSSLLEAcTFR.[R]	N-Term(TMT6plex); C2(Carbamidomethyl); C11(Carbamidomethyl)	1	1	P02787	P02787	1	3	0.6216	0	1	1	630.321	1888.95	1888.95	0.76	0.00048	HCD (High Energy Collision Dissociation)	MS2	26.1384	28.2	52.449	53.2939	24851	13082018_Man_TMT_Rxn3_Fr1.raw	F3.1	17466.3	35525.4	23908.4	28116.5	36033.1	34301.8			FALSE				3.7	0	7.021e-07
FALSE	High	Sequest HT (A8)	Selected	[R].vTAAPQSVcALR.[A]	N-Term(TMT6plex); C9(Carbamidomethyl)	1	1	P01023	P01023	0	2	0.561	0	1	1	751.419	1501.83	1501.84	-3.84	-0.00288	HCD (High Energy Collision Dissociation)	MS2	0	27.1	43.148	53.372	24900	13082018_Man_TMT_Rxn3_Fr1.raw	F3.1	40196.4	30623.4	25931.6	55763.2	27975.4	17611.8			FALSE				2.05	0.002004	0.008794
FALSE	High	Sequest HT (A8)	Selected	[K].rQGALELIk.[K]	N-Term(TMT6plex); K9(TMT6plex)	1	1	P01024	P01024	1	3	0.1455	0	1	1	495.989	1485.95	1485.95	1.42	0.0007	HCD (High Energy Collision Dissociation)	MS2	0	32.9	55.5	53.3871	24908	13082018_Man_TMT_Rxn3_Fr1.raw	F3.1	28557.8	43561	32036.6	48361.2	27081.5	17148.9			FALSE				2.68	0.0002898	0.001796
FALSE	High	Sequest HT (A8)	Selected	[K].YGmVAQVTQTLk.[L]	M3(Oxidation); K12(TMT6plex)	1	2	P04114	A8MUN2; P04114	0	2	0.6502	0	1	1	792.439	1583.87	1583.87	2.65	0.0021	HCD (High Energy Collision Dissociation)	MS2	0	8.5	54	53.4619	24956	13082018_Man_TMT_Rxn3_Fr1.raw	F3.1	8143.99	13603.8	7025.13	13134.9	8302.73	2347.18			FALSE				2.23	0	7.988e-05
FALSE	High	Sequest HT (A8)	Unambiguous	[R].fDPVRGEVPPRYPR.[D]	N-Term(TMT6plex)	1	2	P02790	Q9BS19; P02790	2	4	0.3668	0	1	1	479.269	1914.05	1914.05	-0.01	0	HCD (High Energy Collision Dissociation)	MS2	21.2414	15.7	55.5	53.4642	24957	13082018_Man_TMT_Rxn3_Fr1.raw	F3.1	13675.9	18600.7	20929.1	12801.4	18111.7	7511.61			FALSE				2.59	0.001009	0.004262
FALSE	High	Sequest HT (A8)	Unambiguous	[R].kGGETSEmYLIQPDSSVkPYR.[V]	K1(TMT6plex); M8(Oxidation); K18(TMT6plex)	1	2	P02675	P02675; D6REL8	1	4	0.5764	0	1	1	715.629	2859.49	2859.5	-0.88	-0.00063	HCD (High Energy Collision Dissociation)	MS2	19.9993	9.5	38.919	53.5657	25020	13082018_Man_TMT_Rxn3_Fr1.raw	F3.1	4598.47	16767.2	21927.2	15803.4	20879.6	2628.22			FALSE				2.88	0	4.752e-05
FALSE	High	Sequest HT (A8)	Unambiguous	[R].kGGETSEmYLIQPDSSVkPYR.[V]	N-Term(TMT6plex); M8(Oxidation); K18(TMT6plex)	1	2	P02675	P02675; D6REL8	1	4	0.5764	0	1	2	715.629	2859.49	2859.5	-0.88	-0.00063	HCD (High Energy Collision Dissociation)	MS2	19.9993	9.5	38.919	53.5657	25020	13082018_Man_TMT_Rxn3_Fr1.raw	F3.1	4598.47	16767.2	21927.2	15803.4	20879.6	2628.22			FALSE				2.88	0	4.752e-05
FALSE	High	Sequest HT (A8)	Unambiguous	[R].kcSTSSLLEAcTFR.[R]	K1(TMT6plex); C2(Carbamidomethyl); C11(Carbamidomethyl)	1	1	P02787	P02787	1	3	0.6216	0	1	2	630.321	1888.95	1888.95	0.76	0.00048	HCD (High Energy Collision Dissociation)	MS2	26.1384	28.2	52.449	53.2939	24851	13082018_Man_TMT_Rxn3_Fr1.raw	F3.1	17466.3	35525.4	23908.4	28116.5	36033.1	34301.8			FALSE				3.7	0	7.021e-07
FALSE	High	Sequest HT (A8)	Selected	[K].aVGDkLPEcEAVcGkPk.[N]	N-Term(TMT6plex); K5(TMT6plex); C9(Carbamidomethyl); C13(Carbamidomethyl); K15(TMT6plex); K17(TMT6plex)	2	6	P00739; P00738	J3QR68; J3KTC3; P00739; P00738; H0Y300; A0A0C4DGL8	1	5	0.5214	0	1	1	555.721	2774.58	2774.57	1.36	0.00075	HCD (High Energy Collision Dissociation)	MS2	22.7028	52.1	47.348	54.0378	25295	13082018_Man_TMT_Rxn3_Fr1.raw	F3.1	45600.8	62725.9	30042	77467.2	106031	43345.6			FALSE				3.51	0	2.872e-05
FALSE	High	Sequest HT (A8)	Unambiguous	[K].lRTEGDGVYTLNNEk.[Q]	N-Term(TMT6plex); K15(TMT6plex)	2	7	P00738; J3KSV1	P00738; H3BS21; J3QQI8; H3BMJ7; J3KSV1; J3QLC9; J3KRH2	1	3	0.4711	0	1	1	723.065	2167.18	2167.18	2.49	0.0018	HCD (High Energy Collision Dissociation)	MS2	35.2981	19.6	55.5	54.0823	25318	13082018_Man_TMT_Rxn3_Fr1.raw	F3.1	11262.7	28192.9	10487.2	19911	28292.5	18327.2			FALSE				2.42	0	5.325e-05
FALSE	High	Sequest HT (A8)	Unambiguous	[K].NPLVWVHASPEHVVVTR.[N]		1	3	Q14624	H7C0L5; B7ZKJ8; Q14624	0	3	0.588	0	1	1	647.355	1940.05	1940.05	0.02	1e-05	HCD (High Energy Collision Dissociation)	MS2	50.7853	10.6	22.604	54.1019	25330	13082018_Man_TMT_Rxn3_Fr1.raw	F3.1	22223.7	22458.5	16911.5	37222.5	31749.8	21654.5	No Quan Labels		FALSE				2.67	0	2.547e-06
FALSE	High	Sequest HT (A8)	Selected	[K].lPYQcPk.[N]	N-Term(TMT6plex); C5(Carbamidomethyl); K7(TMT6plex)	1	5	E7ETH0	P05156; A0A087X0I2; E7ETH0; G3XAM2; D6R9Z8	0	2	0.3788	0	1	1	682.395	1363.78	1363.78	1	0.00068	HCD (High Energy Collision Dissociation)	MS2	18.7386	34	38.077	54.635	25658	13082018_Man_TMT_Rxn3_Fr1.raw	F3.1	42633.3	66131.3	43933	41921.9	55348.7	38590.5			FALSE				1.98	0.0008911	0.003697
FALSE	High	Sequest HT (A8)	Unambiguous	[K].sKEQLTPLIk.[K]	N-Term(TMT6plex); K10(TMT6plex)	1	4	V9GYM3	V9GYM3; V9GYE3; V9GYG9; P02652	1	3	0.0335	0	1	1	539.011	1615.02	1615.02	-0.67	-0.00036	HCD (High Energy Collision Dissociation)	MS2	34.7629	13.5	4.42	54.6771	25684	13082018_Man_TMT_Rxn3_Fr1.raw	F3.1	107726	160951	193555	185966	126283	225761			FALSE				2.69	0.000188	0.001072
FALSE	High	Sequest HT (A8)	Unambiguous	[K].SkEQLTPLIk.[K]	K2(TMT6plex); K10(TMT6plex)	1	4	V9GYM3	V9GYM3; V9GYE3; V9GYG9; P02652	1	3		0.0335	2	2	539.011	1615.02	1615.02	-0.67	-0.00036	HCD (High Energy Collision Dissociation)	MS2	34.7629	13.5	4.42	54.6771	25684	13082018_Man_TMT_Rxn3_Fr1.raw	F3.1	107726	160951	193555	185966	126283	225761			FALSE				2.6	0.0004728	0.00281
FALSE	High	Sequest HT (A8)	Unambiguous	[K].lRTEGDGVYTLNNEk.[Q]	N-Term(TMT6plex); K15(TMT6plex)	2	7	P00738; J3KSV1	P00738; H3BS21; J3QQI8; H3BMJ7; J3KSV1; J3QLC9; J3KRH2	1	3	0.5916	0	1	1	723.063	2167.17	2167.18	-1.22	-0.00088	HCD (High Energy Collision Dissociation)	MS2	8.42997	20.6	31.861	54.7605	25735	13082018_Man_TMT_Rxn3_Fr1.raw	F3.1	22334.8	57493	17212.3	42038.4	55201.3	26258.5			FALSE				4.04	0	2.002e-08
FALSE	High	Sequest HT (A8)	Unambiguous	[K].lGHPDTLNQGEFk.[E]	N-Term(TMT6plex); K13(TMT6plex)	1	1	P06702	P06702	0	3	0.6689	0	1	1	638.688	1914.05	1914.05	0.24	0.00015	HCD (High Energy Collision Dissociation)	MS2	5.14745	16.6	40.238	54.7683	25740	13082018_Man_TMT_Rxn3_Fr1.raw	F3.1	17855.2	37191.6	37194.9	16248.6	17121.2	9768.69			FALSE				2.99	0	1.982e-06
FALSE	High	Sequest HT (A8)	Unambiguous	[K].NILTSNNIDVkk.[M]	K11(TMT6plex); K12(TMT6plex)	1	2	C9JF17	C9JF17; P05090	1	3	0.6432	0	1	1	606.367	1817.09	1817.09	-1.15	-0.0007	HCD (High Energy Collision Dissociation)	MS2	52.7397	20	43.346	54.7902	25753	13082018_Man_TMT_Rxn3_Fr1.raw	F3.1	18282.8	20949.7	25251.6	35071.3	17544.9	28622			FALSE				2.13	0.0001123	0.0005858
FALSE	High	Sequest HT (A8)	Unambiguous	[R].lKcDEWSVNSVGk.[I]	N-Term(TMT6plex); C3(Carbamidomethyl); K13(TMT6plex)	1	1	P02787	P02787	1	3	0.6345	0	1	2	660.691	1980.06	1980.06	-1.47	-0.00097	HCD (High Energy Collision Dissociation)	MS2	16.5018	31.6	55.5	54.6282	25653	13082018_Man_TMT_Rxn3_Fr1.raw	F3.1	26064.4	35916.3	23963.1	52642	30266.8	17859.3			FALSE				2.9	0	3.38e-05
FALSE	High	Sequest HT (A8)	Unambiguous	[K].LLSGGNTLHLVSTTk.[T]	K15(TMT6plex)	1	1	P04114	P04114	0	3	0.6286	0	1	1	590.682	1770.03	1770.03	0.2	0.00012	HCD (High Energy Collision Dissociation)	MS2	0	16	44.587	54.8389	25781	13082018_Man_TMT_Rxn3_Fr1.raw	F3.1	15930.4	28988.9	18442.1	19500.7	19864.5	16179.4			FALSE				2.1	0	0.000167
FALSE	High	Sequest HT (A8)	Unambiguous	[R].YIYGkPVQGVAYVR.[F]	K5(TMT6plex)	4	9	A0A140TA32; A0A0G2JPR0; A0A140TA29; P0C0L5	F5GXS0; A0A0G2JL54; A0A140TA32; A0A0G2JPR0; P0C0L4; A0A140TA29; P0C0L5; A0A140TA44; A0A140TA49	0	3	0.3	0	1	1	614.687	1842.05	1842.05	-0.07	-4e-05	HCD (High Energy Collision Dissociation)	MS2	7.21567	11.1	13.646	54.8774	25805	13082018_Man_TMT_Rxn3_Fr1.raw	F3.1	51246.2	13755.1	81908.5	86661.1	8849.7	26712.2			FALSE				2.4	0	5.969e-05
FALSE	High	Sequest HT (A8)	Unambiguous	[R].TTPSYVAFTDTER.[L]		1	17	P11142	E9PLF4; P48741; E9PKE3; A0A0G2JIW1; E9PI65; P17066; E9PQQ4; E9PNE6; P54652; P11142; E9PK54; P0DMV8; E9PN25; E9PPY6; P34931; E9PQK7; Q53FA3	0	2	0.6996	0	1	1	744.352	1487.7	1487.7	-2.53	-0.00188	HCD (High Energy Collision Dissociation)	MS2	61.5824	20.2	55.5	54.9038	25821	13082018_Man_TMT_Rxn3_Fr1.raw	F3.1	3320.79	20602	21205	8800.28	35563.3	29492.6	No Quan Labels		FALSE				2.43	0	0.0004038
FALSE	High	Sequest HT (A8)	Selected	[R].FmQAVTGWk.[T]	M2(Oxidation); K9(TMT6plex)	1	1	P01019	P01019	0	2	0.4874	0	1	1	656.85	1312.69	1312.69	1.13	0.00074	HCD (High Energy Collision Dissociation)	MS2	30.2849	34.3	55.5	54.9103	25825	13082018_Man_TMT_Rxn3_Fr1.raw	F3.1	45043.6	39537.7	29662.1	49779.3	26593.4	18934.6			FALSE				1.99	0.0002159	0.001436
FALSE	High	Sequest HT (A8)	Unambiguous	[K].GDkVWVYPPEkk.[E]	K3(TMT6plex); K11(TMT6plex); K12(TMT6plex)	1	2	P02790	Q9BS19; P02790	2	4	0.0031	0	1	1	534.072	2133.27	2133.27	-0.03	-2e-05	HCD (High Energy Collision Dissociation)	MS2	7.71874	18.3	4.342	54.9144	25828	13082018_Man_TMT_Rxn3_Fr1.raw	F3.1	269386	215606	365116	224359	241524	103694			FALSE				3.18	0	6.955e-05
FALSE	High	Sequest HT (A8)	Unambiguous	[K].gDKVWVYPPEkk.[E]	N-Term(TMT6plex); K11(TMT6plex); K12(TMT6plex)	1	2	P02790	Q9BS19; P02790	2	4		0.0031	2	2	534.072	2133.27	2133.27	-0.03	-2e-05	HCD (High Energy Collision Dissociation)	MS2	7.71874	18.3	4.342	54.9144	25828	13082018_Man_TMT_Rxn3_Fr1.raw	F3.1	269386	215606	365116	224359	241524	103694			FALSE				3.17	0	7.112e-05
FALSE	High	Sequest HT (A8)	Unambiguous	[K].aKDQLTcNkFDLk.[V]	N-Term(TMT6plex); C7(Carbamidomethyl); K9(TMT6plex); K13(TMT6plex)	1	2	P01024	P01024; M0QYC8	2	4	0.023	0	1	1	567.832	2268.31	2268.3	3.32	0.00188	HCD (High Energy Collision Dissociation)	MS2	24.6084	16	11	54.9477	25847	13082018_Man_TMT_Rxn3_Fr1.raw	F3.1	96618.1	117325	47719.9	124670	73391.5	14891.1			FALSE				2.61	0.001144	0.004365
FALSE	High	Sequest HT (A8)	Unambiguous	[R].AGLQFPVGR.[VI]		1	18	A0A0U1RRH7	Q16777; Q7L7L0; Q71UI9; Q96QV6; Q8IUE6; P04908; P0C0S5; A0A0U1RR32; Q93077; Q99878; A0A0U1RRH7; Q96KK5; Q9BTM1; P16104; P20671; C9J0D1; P0C0S8; Q6FI13	0	2	0.3632	0	1	1	472.769	944.532	944.531	0.41	0.00019	HCD (High Energy Collision Dissociation)	MS2	10.6136	9.6	54	54.8531	25790	13082018_Man_TMT_Rxn3_Fr1.raw	F3.1	10783.3	13114	9342.3	10006.5	10257.8	5767.75	No Quan Labels		FALSE				2.34	0.0001123	0.0005945
FALSE	High	Sequest HT (A8)	Unambiguous	[R].LkcDEWSVNSVGk.[I]	K2(TMT6plex); C3(Carbamidomethyl); K13(TMT6plex)	1	1	P02787	P02787	1	3	0.6345	0	1	1	660.691	1980.06	1980.06	-1.47	-0.00097	HCD (High Energy Collision Dissociation)	MS2	16.5018	31.6	55.5	54.6282	25653	13082018_Man_TMT_Rxn3_Fr1.raw	F3.1	26064.4	35916.3	23963.1	52642	30266.8	17859.3			FALSE				2.9	0	3.377e-05
FALSE	High	Sequest HT (A8)	Selected	[R].cTLkPcDYPDIk.[H]	C1(Carbamidomethyl); K4(TMT6plex); C6(Carbamidomethyl); K12(TMT6plex)	1	3	P08603	Q5TFM2; A0A0D9SG88; P08603	0	3	0.1667	0	1	1	656.683	1968.03	1968.03	-0.04	-3e-05	HCD (High Energy Collision Dissociation)	MS2	15.6132	24.3	55.5	54.6153	25645	13082018_Man_TMT_Rxn3_Fr1.raw	F3.1	23293.5	21857.6	23816.2	45482.1	18796.6	9710.35			FALSE				2.52	0	0.0002346
FALSE	High	Sequest HT (A8)	Unambiguous	[K].aDLSGITGAR.[N]	N-Term(TMT6plex)	1	2	P01011	G3V3A0; P01011	0	2	0.4622	0	1	1	595.341	1189.67	1189.67	0.07	4e-05	HCD (High Energy Collision Dissociation)	MS2	19.1375	30.7	8.568	54.5939	25632	13082018_Man_TMT_Rxn3_Fr1.raw	F3.1	488525	170026	164593	242916	83255.1	13544.6			FALSE				2.25	7.754e-05	0.000481
FALSE	High	Sequest HT (A8)	Unambiguous	[R].rGHLFLQTDQPIYNPGQR.[V]	N-Term(TMT6plex)	4	9	A0A140TA32; A0A0G2JPR0; A0A140TA29; P0C0L5	F5GXS0; A0A0G2JL54; A0A140TA32; A0A0G2JPR0; P0C0L4; A0A140TA29; P0C0L5; A0A140TA44; A0A140TA49	1	4	0.6138	0	1	1	593.073	2369.27	2369.27	0.29	0.00017	HCD (High Energy Collision Dissociation)	MS2	22.0458	1.1	5.689	54.1484	25359	13082018_Man_TMT_Rxn3_Fr1.raw	F3.1	17261.7		27045.4	18040.6					FALSE				2.9	0	0.0002881
FALSE	High	Sequest HT (A8)	Unambiguous	[K].NPLVWVHASPEHVVVTR.[N]		1	3	Q14624	H7C0L5; B7ZKJ8; Q14624	0	4	0.5734	0	1	1	485.767	1940.05	1940.05	-1.46	-0.00071	HCD (High Energy Collision Dissociation)	MS2	11.9998	9.6	54	54.1602	25367	13082018_Man_TMT_Rxn3_Fr1.raw	F3.1	8511.75	10887.5	11353	7256.61	16353	4075.87	No Quan Labels		FALSE				3.68	0	7.592e-06
FALSE	High	Sequest HT (A8)	Unambiguous	[K].EQLTPLIkk.[A]	K8(TMT6plex); K9(TMT6plex)	1	4	V9GYM3	V9GYM3; V9GYE3; V9GYG9; P02652	1	3	0.6681	0	1	1	510	1527.99	1527.99	-0.32	-0.00016	HCD (High Energy Collision Dissociation)	MS2	25.4312	55.4	17.008	54.1682	25372	13082018_Man_TMT_Rxn3_Fr1.raw	F3.1	79610.2	155762	213554	173282	200807	253095			FALSE				2.38	0.0007581	0.003378
FALSE	High	Sequest HT (A8)	Unambiguous	[K].iNHGILYDEEk.[Y]	N-Term(TMT6plex); K11(TMT6plex)	2	4	P36980; Q03591	P36980; V9GYE7; B1AKG0; Q03591	0	3	0.5938	0	1	1	597.002	1788.99	1788.99	0.96	0.00057	HCD (High Energy Collision Dissociation)	MS2	28.5451	27.1	55.5	54.1721	25374	13082018_Man_TMT_Rxn3_Fr1.raw	F3.1	36980.6	21000.8	20773	44919	22041.6	11605.6			FALSE				2.88	0	4.378e-06
FALSE	High	Sequest HT (A8)	Unambiguous	[R].rGHLFLQTDQPIYNPGQR.[V]	N-Term(TMT6plex)	4	9	A0A140TA32; A0A0G2JPR0; A0A140TA29; P0C0L5	F5GXS0; A0A0G2JL54; A0A140TA32; A0A0G2JPR0; P0C0L4; A0A140TA29; P0C0L5; A0A140TA44; A0A140TA49	1	3	0.5964	0	1	1	790.429	2369.27	2369.27	2.61	0.00206	HCD (High Energy Collision Dissociation)	MS2	0	3.1	55.5	54.1888	25385	13082018_Man_TMT_Rxn3_Fr1.raw	F3.1	3438.82	3295.29	3278.95	3833.59	2764.93	1544.48			FALSE				2.8	0	5.345e-05
FALSE	High	Sequest HT (A8)	Unambiguous	[R].YIYGkPVQGVAYVR.[F]	K5(TMT6plex)	4	9	A0A140TA32; A0A0G2JPR0; A0A140TA29; P0C0L5	F5GXS0; A0A0G2JL54; A0A140TA32; A0A0G2JPR0; P0C0L4; A0A140TA29; P0C0L5; A0A140TA44; A0A140TA49	0	3	0.3029	0	1	1	614.688	1842.05	1842.05	1.82	0.00112	HCD (High Energy Collision Dissociation)	MS2	17.9433	24.3	55.5	54.2076	25397	13082018_Man_TMT_Rxn3_Fr1.raw	F3.1	23448.9	16786.5	38844.1	29807.6	20464.3	14841.1			FALSE				2.41	0.0001771	0.0007598
FALSE	High	Sequest HT (A8)	Unambiguous	[R].kGGETSEmYLIQPDSSVkPYR.[V]	K1(TMT6plex); M8(Oxidation); K18(TMT6plex)	1	2	P02675	P02675; D6REL8	1	4	0.5765	0	1	1	715.63	2859.5	2859.5	0.74	0.00053	HCD (High Energy Collision Dissociation)	MS2	7.58289	8.8	22.501	54.2355	25414	13082018_Man_TMT_Rxn3_Fr1.raw	F3.1	19939.9	25711.4	29076.8	26465.1	27213.1				FALSE				2.81	0	0.0002024
FALSE	High	Sequest HT (A8)	Unambiguous	[R].kGGETSEmYLIQPDSSVkPYR.[V]	N-Term(TMT6plex); M8(Oxidation); K18(TMT6plex)	1	2	P02675	P02675; D6REL8	1	4	0.5765	0	1	2	715.63	2859.5	2859.5	0.74	0.00053	HCD (High Energy Collision Dissociation)	MS2	7.58289	8.8	22.501	54.2355	25414	13082018_Man_TMT_Rxn3_Fr1.raw	F3.1	19939.9	25711.4	29076.8	26465.1	27213.1				FALSE				2.81	0	0.0002024
FALSE	High	Sequest HT (A8)	Unambiguous	[K].GDkVWVYPPEkk.[E]	K3(TMT6plex); K11(TMT6plex); K12(TMT6plex)	1	2	P02790	Q9BS19; P02790	2	4	0.0303	0	1	1	534.073	2133.27	2133.27	0.65	0.00035	HCD (High Energy Collision Dissociation)	MS2	9.55835	20.9	7.513	54.2449	25420	13082018_Man_TMT_Rxn3_Fr1.raw	F3.1	136833	150378	225656	124075	186536	76699.4			FALSE				2.64	0	0.0001358
FALSE	High	Sequest HT (A8)	Unambiguous	[K].gDKVWVYPPEkk.[E]	N-Term(TMT6plex); K11(TMT6plex); K12(TMT6plex)	1	2	P02790	Q9BS19; P02790	2	4		0.0303	2	2	534.073	2133.27	2133.27	0.65	0.00035	HCD (High Energy Collision Dissociation)	MS2	9.55835	20.9	7.513	54.2449	25420	13082018_Man_TMT_Rxn3_Fr1.raw	F3.1	136833	150378	225656	124075	186536	76699.4			FALSE				2.56	0	0.0002182
FALSE	High	Sequest HT (A8)	Unambiguous	[K].VDLSFSPSQSLPASHAHLR.[V]		1	1	P01023	P01023	0	4	0.4644	0	1	1	513.018	2049.05	2049.05	0.35	0.00018	HCD (High Energy Collision Dissociation)	MS2	31.0685	12.7	55.5	54.281	25442	13082018_Man_TMT_Rxn3_Fr1.raw	F3.1	10784.5	14646.7	16104	13182.9	15136.4	3856.79	No Quan Labels		FALSE				2.67	0	2.034e-05
FALSE	High	Sequest HT (A8)	Selected	[K].aVGDkLPEcEAVcGkPk.[N]	N-Term(TMT6plex); K5(TMT6plex); C9(Carbamidomethyl); C13(Carbamidomethyl); K15(TMT6plex); K17(TMT6plex)	2	6	P00739; P00738	J3QR68; J3KTC3; P00739; P00738; H0Y300; A0A0C4DGL8	1	4	0.6093	0	1	1	694.399	2774.57	2774.57	0.26	0.00018	HCD (High Energy Collision Dissociation)	MS2	4.70078	35.2	11.074	54.4457	25541	13082018_Man_TMT_Rxn3_Fr1.raw	F3.1	122011	170097	7414.75	195416	383731	148065			FALSE				2.79	7.754e-05	0.0005102
FALSE	High	Sequest HT (A8)	Selected	[K].lRTEGDGVYTLNNEk.[Q]	N-Term(TMT6plex); K15(TMT6plex)	2	7	P00738; J3KSV1	P00738; H3BS21; J3QQI8; H3BMJ7; J3KSV1; J3QLC9; J3KRH2	1	4	0.5379	0	1	1	542.548	2167.17	2167.18	-2.5	-0.00135	HCD (High Energy Collision Dissociation)	MS2	0	14.5	45.867	54.4522	25545	13082018_Man_TMT_Rxn3_Fr1.raw	F3.1	9509.27	19910.3	9096.08	22668	27898.1	13126			FALSE				2.64	0.000308	0.001987
FALSE	High	Sequest HT (A8)	Unambiguous	[K].LELSVDGAk.[Q]	K9(TMT6plex)	4	9	A0A140TA32; A0A0G2JPR0; A0A140TA29; P0C0L5	F5GXS0; A0A0G2JL54; A0A140TA32; A0A0G2JPR0; P0C0L4; A0A140TA29; P0C0L5; A0A140TA44; A0A140TA49	0	2	0.5455	0	1	1	580.838	1160.67	1160.67	-2.91	-0.00169	HCD (High Energy Collision Dissociation)	MS2	0	38.1	55.5	54.5076	25579	13082018_Man_TMT_Rxn3_Fr1.raw	F3.1	55269.1	47129.4	25915.8	59864.4	30517.4	12133.2			FALSE				1.98	0.0009272	0.004
FALSE	High	Sequest HT (A8)	Selected	[R].eEAPSLRPAPPPISGGGYR.[A]	N-Term(TMT6plex)	1	1	P02675	P02675	0	3	0.4706	0	1	1	727.394	2180.17	2180.17	0.3	0.00022	HCD (High Energy Collision Dissociation)	MS2	10.2008	16.7	42.057	54.5323	25593	13082018_Man_TMT_Rxn3_Fr1.raw	F3.1	21275	21179.7	34399.6	29092	15503.5	8680.38			FALSE				2.89	0	3.891e-06
FALSE	High	Sequest HT (A8)	Unambiguous	[K].sKEFQLFSSPHGk.[D]	N-Term(TMT6plex); K13(TMT6plex)	1	1	P02787	P02787	1	4		0.0031	2	2	488.277	1950.09	1950.08	1.34	0.00065	HCD (High Energy Collision Dissociation)	MS2	59.696	17.6	55.5	53.0751	24718	13082018_Man_TMT_Rxn3_Fr1.raw	F3.1	11159.1	21497.6	15504.9	21499	32657.7	3772.85			FALSE				3.22	0	2.131e-05
FALSE	High	Sequest HT (A8)	Unambiguous	[K].AkDQLTcNkFDLk.[V]	K2(TMT6plex); C7(Carbamidomethyl); K9(TMT6plex); K13(TMT6plex)	1	2	P01024	P01024; M0QYC8	2	4		0.023	2	2	567.832	2268.31	2268.3	3.32	0.00188	HCD (High Energy Collision Dissociation)	MS2	24.6084	16	11	54.9477	25847	13082018_Man_TMT_Rxn3_Fr1.raw	F3.1	96618.1	117325	47719.9	124670	73391.5	14891.1			FALSE				2.55	0.002423	0.01387
FALSE	High	Sequest HT (A8)	Unambiguous	[K].SkEFQLFSSPHGk.[D]	K2(TMT6plex); K13(TMT6plex)	1	1	P02787	P02787	1	4	0.0031	0	1	1	488.277	1950.09	1950.08	1.34	0.00065	HCD (High Energy Collision Dissociation)	MS2	59.696	17.6	55.5	53.0751	24718	13082018_Man_TMT_Rxn3_Fr1.raw	F3.1	11159.1	21497.6	15504.9	21499	32657.7	3772.85			FALSE				3.23	0	2.107e-05
FALSE	High	Sequest HT (A8)	Unambiguous	[K].SPDVINGSPISQk.[I]	K13(TMT6plex)	1	3	P08603	Q5TFM2; A0A0D9SG88; P08603	0	2	0.7704	0	1	1	785.936	1570.86	1570.86	0.63	0.0005	HCD (High Energy Collision Dissociation)	MS2	0	7.5	54	53.0182	24683	13082018_Man_TMT_Rxn3_Fr1.raw	F3.1	2141.75	6243.9	10352.1	7611.14	9949.05	9211.46			FALSE				1.96	0	0.0001065
FALSE	High	Sequest HT (A8)	Unambiguous	[R].ATLYALSHAVNNYHk.[T]	K15(TMT6plex)	1	2	P04114	A8MUN2; P04114	0	4	0.6598	0	1	1	483.514	1931.03	1931.03	-0.1	-5e-05	HCD (High Energy Collision Dissociation)	MS2	5.78413	18.6	46.003	51.192	23552	13082018_Man_TMT_Rxn3_Fr1.raw	F3.1	16968.4	28715.6	28484	29908.9	21271.3	7917.48			FALSE				3.88	0	8.398e-08
FALSE	High	Sequest HT (A8)	Selected	[R].sKFTcAcPDQFk.[G]	N-Term(TMT6plex); C5(Carbamidomethyl); C7(Carbamidomethyl); K12(TMT6plex)	1	1	Q14520	Q14520	1	3	0.1185	0	1	1	649.666	1946.98	1946.99	-1.67	-0.00109	HCD (High Energy Collision Dissociation)	MS2	39.3407	12.3	55.5	51.2074	23562	13082018_Man_TMT_Rxn3_Fr1.raw	F3.1	9833.1	12135.2	18371.7	11486.6	10215.8	11966.5			FALSE				2.11	0.0004728	0.002833
FALSE	High	Sequest HT (A8)	Unambiguous	[K].scESNSPFPVHPGTAEccTk.[E]	N-Term(TMT6plex); C2(Carbamidomethyl); C17(Carbamidomethyl); C18(Carbamidomethyl); K20(TMT6plex)	2	4	D6RF35; P02774	D6RF35; D6RBJ7; P02774; D6RF20	0	3	0.6761	0	1	1	908.422	2723.25	2723.26	-3.85	-0.0035	HCD (High Energy Collision Dissociation)	MS2	0	5.2	54	51.2395	23583	13082018_Man_TMT_Rxn3_Fr1.raw	F3.1	4094.44	7235.03	8730.02	2385.28	7059.77	2546.08			FALSE				2.13	0.0002692	0.001545
FALSE	High	Sequest HT (A8)	Selected	[R].fDPVRGEVPPRYPR.[D]	N-Term(TMT6plex)	1	2	P02790	Q9BS19; P02790	2	4	0.368	0	1	1	479.269	1914.05	1914.05	-0.58	-0.00028	HCD (High Energy Collision Dissociation)	MS2	11.5487	27.6	54	51.2636	23598	13082018_Man_TMT_Rxn3_Fr1.raw	F3.1	19979.6	46305.2	34049.4	22481.3	31606.4	14114.7			FALSE				3.37	0	5.984e-06
FALSE	High	Sequest HT (A8)	Unambiguous	[R].ATLYALSHAVNNYHk.[T]	K15(TMT6plex)	1	2	P04114	A8MUN2; P04114	0	4	0.5822	0	1	1	483.514	1931.04	1931.03	0.85	0.00041	HCD (High Energy Collision Dissociation)	MS2	24.215	23.3	55.5	51.2709	23602	13082018_Man_TMT_Rxn3_Fr1.raw	F3.1	16207.1	33116.9	28067.8	27038.7	23763.9	10504.1			FALSE				3.59	0	5.057e-08
FALSE	High	Sequest HT (A8)	Unambiguous	[R].TVAAcNLPIVR.[G]	C5(Carbamidomethyl)	1	1	P02760	P02760	0	2	0.6364	0	1	1	607.341	1213.68	1213.67	2.53	0.00154	HCD (High Energy Collision Dissociation)	MS2	0	13.5	55.5	51.2823	23609	13082018_Man_TMT_Rxn3_Fr1.raw	F3.1	13675.4	12360.2	10982	14468.8	14729.9	13932.7	No Quan Labels		FALSE				2.75	0	5.345e-05
FALSE	High	Sequest HT (A8)	Selected	[R].qHLPLIk.[M]	N-Term(TMT6plex); K7(TMT6plex)	1	1	P02671	P02671	0	3	0.4067	0	1	1	436.292	1306.86	1306.86	0.03	1e-05	HCD (High Energy Collision Dissociation)	MS2	28.0818	48.8	28.037	51.0734	23484	13082018_Man_TMT_Rxn3_Fr1.raw	F3.1	74664.5	82737.2	147615	123647	131801	15515.6			FALSE				2.09	0.005693	0.0438
FALSE	High	Sequest HT (A8)	Unambiguous	[K].TSETkHDTSLkPISVSYNPATAk.[E]	K5(TMT6plex); K11(TMT6plex); K23(TMT6plex)	1	8	P00915	E5RG43; E5RHP7; E5RGU8; E5RFL2; E5RII2; P00915; E5RH81; E5RIF9	1	5	0.0817	0	1	1	633.357	3162.76	3162.76	-1.95	-0.00123	HCD (High Energy Collision Dissociation)	MS2	73.8774	18.3	55.5	51.4103	23688	13082018_Man_TMT_Rxn3_Fr1.raw	F3.1	11781.4	21421.9	14372.1	20647	31949.9	10071.7			FALSE				3.06	0	0.0001861
FALSE	High	Sequest HT (A8)	Selected	[R].ATWSGAVLAGR.[D]		1	1	P04217	P04217	0	2	0.5735	0	1	1	544.796	1088.58	1088.58	0.02	1e-05	HCD (High Energy Collision Dissociation)	MS2	49.6205	13	5.948	51.4681	23722	13082018_Man_TMT_Rxn3_Fr1.raw	F3.1	124402	90280.5	20161.8	193971	194334	109769	No Quan Labels		FALSE				2.04	4.049e-05	0.000439
FALSE	High	Sequest HT (A8)	Unambiguous	[R].HTFMGVVSLGSPSGEVSHPR.[K]		1	2	C9JV77	C9JV77; P02765	0	3	0.6828	0	1	1	694.342	2081.01	2081.02	-5.36	-0.00372	HCD (High Energy Collision Dissociation)	MS2	0	7.9	55.5	51.5038	23745	13082018_Man_TMT_Rxn3_Fr1.raw	F3.1	10758.3	7185.15	7444.11	11297.2	3296.86	6140.97	No Quan Labels		FALSE				3.72	0	1.892e-07
FALSE	High	Sequest HT (A8)	Unambiguous	[K].sKEQLTPLIkk.[A]	N-Term(TMT6plex); K10(TMT6plex); K11(TMT6plex)	1	4	V9GYM3	V9GYM3; V9GYE3; V9GYG9; P02652	2	4	0.0701	0	1	1	493.825	1972.28	1972.28	0.11	5e-05	HCD (High Energy Collision Dissociation)	MS2	32.1879	31.2	13.092	51.5157	23753	13082018_Man_TMT_Rxn3_Fr1.raw	F3.1	45658.8	125431	175269	109503	163729	163086			FALSE				3.14	0.0001123	0.0005442
FALSE	High	Sequest HT (A8)	Selected	[K].vQAAVGTSAAPVPSDNH.[-]	N-Term(TMT6plex)	1	1	P02649	P02649	0	3	0.6912	0	1	1	617.327	1849.97	1849.96	2.73	0.00168	HCD (High Energy Collision Dissociation)	MS2	0	9	55.5	51.603	23806	13082018_Man_TMT_Rxn3_Fr1.raw	F3.1	7114.18	10398.3	10084.9	8253.65	10099.7	7089.75			FALSE				2.72	0	6.851e-05
FALSE	High	Sequest HT (A8)	Selected	[K].aETGDkVYVHLk.[N]	N-Term(TMT6plex); K6(TMT6plex); K12(TMT6plex)	1	3	P00450	E9PFZ2; P00450; D6RE86	1	4	0.5498	0	1	1	512.559	2047.21	2047.22	-0.82	-0.00042	HCD (High Energy Collision Dissociation)	MS2	14.4814	39.2	32.826	51.6197	23817	13082018_Man_TMT_Rxn3_Fr1.raw	F3.1	48252.4	102143	64073.3	57514.7	84079.3	12586.1			FALSE				3.11	0	8.716e-05
FALSE	High	Sequest HT (A8)	Selected	[R].tPALHFk.[S]	N-Term(TMT6plex); K7(TMT6plex)	1	1	P04114	P04114	0	3	0.3756	0	1	1	424.601	1271.79	1271.79	1.36	0.00057	HCD (High Energy Collision Dissociation)	MS2	54.8846	35.7	55.5	51.6375	23828	13082018_Man_TMT_Rxn3_Fr1.raw	F3.1	19934.5	52472.7	39452.4	44226.6	47814.3	8588.48			FALSE				2.13	0.01849	0.1583
FALSE	High	Sequest HT (A8)	Unambiguous	[R].dWHGVPGQVDAAmAGR.[I]	N-Term(TMT6plex); M13(Oxidation)	1	1	P04004	P04004	0	3	0.5346	0	1	1	637.983	1911.93	1911.93	-0.05	-3e-05	HCD (High Energy Collision Dissociation)	MS2	6.31564	4.4	12.443	51.4616	23718	13082018_Man_TMT_Rxn3_Fr1.raw	F3.1		13338.8	17041	34547.5	36458.2	12386.3			FALSE				2.17	0	1.892e-05
FALSE	High	Sequest HT (A8)	Selected	[K].gGNQLYcVk.[M]	N-Term(TMT6plex); C7(Carbamidomethyl); K9(TMT6plex)	1	1	P13671	P13671	0	2	0.5728	0	1	1	748.923	1496.84	1496.83	5.47	0.0041	HCD (High Energy Collision Dissociation)	MS2	19.7821	57.7	55.5	51.6554	23840	13082018_Man_TMT_Rxn3_Fr1.raw	F3.1	40857.9	69135.6	66539.9	33402.5	64125.4	69451.2			FALSE				2.06	0.00168	0.006834
FALSE	High	Sequest HT (A8)	Selected	[R].qGHNSVFLIkGDk.[V]	N-Term(TMT6plex); K10(TMT6plex); K13(TMT6plex)	1	2	P02790	Q9BS19; P02790	1	4	0.5732	0	1	1	533.321	2130.26	2130.26	0.1	5e-05	HCD (High Energy Collision Dissociation)	MS2	6.57209	51.6	55.5	51.028	23456	13082018_Man_TMT_Rxn3_Fr1.raw	F3.1	22212.1	55779.8	71366.5	50262.2	71634.2	29155.7			FALSE				3.96	0	1.468e-06
FALSE	High	Sequest HT (A8)	Unambiguous	[R].tPALHFk.[S]	N-Term(TMT6plex); K7(TMT6plex)	1	1	P04114	P04114	0	3	0.5182	0	1	1	424.601	1271.79	1271.79	0.06	3e-05	HCD (High Energy Collision Dissociation)	MS2	8.35155	80.7	14.377	50.9642	23415	13082018_Man_TMT_Rxn3_Fr1.raw	F3.1	151774	544214	351727	379408	352833	39493.3			FALSE				2.47	0.004461	0.03182
FALSE	High	Sequest HT (A8)	Unambiguous	[K].SkEQLTPLIkk.[A]	K2(TMT6plex); K10(TMT6plex); K11(TMT6plex)	1	4	V9GYM3	V9GYM3; V9GYE3; V9GYG9; P02652	2	4	0.6287	0	1	1	493.825	1972.28	1972.28	-0.01	-1e-05	HCD (High Energy Collision Dissociation)	MS2	20.4101	48.2	55.5	50.1364	22907	13082018_Man_TMT_Rxn3_Fr1.raw	F3.1	15673.6	41090	63932.9	45118.1	56544.2	61537.4			FALSE				3.07	0	0.0002658
FALSE	High	Sequest HT (A8)	Unambiguous	[K].sKEQLTPLIkk.[A]	N-Term(TMT6plex); K10(TMT6plex); K11(TMT6plex)	1	4	V9GYM3	V9GYM3; V9GYE3; V9GYG9; P02652	2	4	0.6287	0	1	2	493.825	1972.28	1972.28	-0.01	-1e-05	HCD (High Energy Collision Dissociation)	MS2	20.4101	48.2	55.5	50.1364	22907	13082018_Man_TMT_Rxn3_Fr1.raw	F3.1	15673.6	41090	63932.9	45118.1	56544.2	61537.4			FALSE				3.07	0	0.0002674
FALSE	High	Sequest HT (A8)	Unambiguous	[K].sVGFHLPSR.[E]	N-Term(TMT6plex)	1	1	P04114	P04114	0	3	0.4826	0	1	1	410.238	1228.7	1228.7	-0.89	-0.00036	HCD (High Energy Collision Dissociation)	MS2	0	10	54	50.1743	22931	13082018_Man_TMT_Rxn3_Fr1.raw	F3.1	9151.95	18762	12492.5	16973	3518.32				FALSE				2.3	0.0006432	0.003139
FALSE	High	Sequest HT (A8)	Unambiguous	[R].YLQEIYNSNNQk.[I]	K12(TMT6plex)	1	5	P02679	C9JEU5; C9JU00; P02679; C9JPQ9; C9JC84	0	2	0.6374	0	1	1	871.95	1742.89	1742.89	1.03	0.0009	HCD (High Energy Collision Dissociation)	MS2	0	12	54	50.232	22968	13082018_Man_TMT_Rxn3_Fr1.raw	F3.1	11924.4	7248.08	16641.8	25422.2	12646.2				FALSE				2.73	0	9.655e-06
FALSE	High	Sequest HT (A8)	Unambiguous	[K].AAQVTIQSSGTFSSk.[F]	K15(TMT6plex)	1	1	P01023	P01023	0	2	0.6152	0	1	1	870.972	1740.94	1740.93	1.95	0.00169	HCD (High Energy Collision Dissociation)	MS2	33.1623	12.3	54	50.2398	22973	13082018_Man_TMT_Rxn3_Fr1.raw	F3.1	20676.9	9400.25	8315.22	30090.5	8949.03				FALSE				3.43	0	9.378e-08
FALSE	High	Sequest HT (A8)	Unambiguous	[K].gSVFLR.[N]	N-Term(TMT6plex)	4	9	A0A140TA32; A0A0G2JPR0; A0A140TA29; P0C0L5	F5GXS0; A0A0G2JL54; A0A140TA32; A0A0G2JPR0; P0C0L4; A0A140TA29; P0C0L5; A0A140TA44; A0A140TA49	0	2	0.125	0	1	1	454.282	907.556	907.556	-0.5	-0.00023	HCD (High Energy Collision Dissociation)	MS2	17.0995	126.2	49.861	50.3548	23043	13082018_Man_TMT_Rxn3_Fr1.raw	F3.1	177088	203994	187252	129164	142195	27397			FALSE				2	0.2457	0.8872
FALSE	High	Sequest HT (A8)	Unambiguous	[R].aTTVTGTPcQDWAAQEPHR.[H]	N-Term(TMT6plex); C9(Carbamidomethyl)	1	1	P00747	P00747	0	3	0.3511	0	1	1	785.717	2355.14	2355.13	0.94	0.00074	HCD (High Energy Collision Dissociation)	MS2	0	3	55.5	51.009	23444	13082018_Man_TMT_Rxn3_Fr1.raw	F3.1	1671.71	5880.25	2273.55	2180.43	2866.83	2944.67			FALSE				2.25	0.0001771	0.0007723
FALSE	High	Sequest HT (A8)	Selected	[R].fDPVRGEVPPRYPR.[D]	N-Term(TMT6plex)	1	2	P02790	Q9BS19; P02790	2	4	0.3414	0	1	1	479.269	1914.05	1914.05	-0.01	0	HCD (High Energy Collision Dissociation)	MS2	0	29.8	55.5	50.5889	23184	13082018_Man_TMT_Rxn3_Fr1.raw	F3.1	18033	44483.3	39441.8	26354	34910	12249.5			FALSE				3.72	0	1.914e-05
FALSE	High	Sequest HT (A8)	Unambiguous	[R].TEGDGVYTLNNEk.[Q]	K13(TMT6plex)	2	7	P00738; J3KSV1	P00738; H3BS21; J3QQI8; H3BMJ7; J3KSV1; J3QLC9; J3KRH2	0	2	0.4444	0	1	1	834.917	1668.83	1668.83	-0.55	-0.00046	HCD (High Energy Collision Dissociation)	MS2	0	6.9	55.5	50.6544	23224	13082018_Man_TMT_Rxn3_Fr1.raw	F3.1	3911.08	8171.77		9009.24	10076	10650.9			FALSE				2.07	0	0.0001559
FALSE	High	Sequest HT (A8)	Unambiguous	[K].LADVYQAELR.[E]		1	8	A0A1W2PR46	B4DIR1; P14136; K7EJU1; K7ELP4; A0A1X7SBR3; A0A1W2PR46; K7EKH9; A0A1X7SCE1	0	2	0.5273	0	1	1	589.314	1177.62	1177.62	-0.92	-0.00054	HCD (High Energy Collision Dissociation)	MS2	5.47967	8.5	27.251	50.6982	23251	13082018_Man_TMT_Rxn3_Fr1.raw	F3.1	13188.6	20245.9	22323.1	16890	15732.2	15104.8	No Quan Labels		FALSE				2.2	0	0.0002177
FALSE	High	Sequest HT (A8)	Unambiguous	[K].SkEQLTPLIkk.[A]	K2(TMT6plex); K10(TMT6plex); K11(TMT6plex)	1	4	V9GYM3	V9GYM3; V9GYE3; V9GYG9; P02652	2	4	0.5745	0	1	1	493.825	1972.28	1972.28	-0.08	-4e-05	HCD (High Energy Collision Dissociation)	MS2	9.91824	49.5	9.273	50.8048	23316	13082018_Man_TMT_Rxn3_Fr1.raw	F3.1	60054.7	228697	384036	298339	386757	465673			FALSE				3.29	0	3.549e-05
FALSE	High	Sequest HT (A8)	Unambiguous	[K].sKEQLTPLIkk.[A]	N-Term(TMT6plex); K10(TMT6plex); K11(TMT6plex)	1	4	V9GYM3	V9GYM3; V9GYE3; V9GYG9; P02652	2	4	0.5745	0	1	2	493.825	1972.28	1972.28	-0.08	-4e-05	HCD (High Energy Collision Dissociation)	MS2	9.91824	49.5	9.273	50.8048	23316	13082018_Man_TMT_Rxn3_Fr1.raw	F3.1	60054.7	228697	384036	298339	386757	465673			FALSE				3.29	0	3.579e-05
FALSE	High	Sequest HT (A8)	Selected	[K].RIPIEDGSGEVVLSR.[K]		1	1	P01024	P01024	1	3	0.6862	0	1	1	542.965	1626.88	1626.88	-1.08	-0.00058	HCD (High Energy Collision Dissociation)	MS2	3.67316	23.2	55.5	50.8416	23339	13082018_Man_TMT_Rxn3_Fr1.raw	F3.1	15358.1	24530.7	26953.8	21776.6	23482.5	24616.1	No Quan Labels		FALSE				6.31	0	1.793e-09
FALSE	High	Sequest HT (A8)	Selected	[K].aETGDkVYVHLk.[N]	N-Term(TMT6plex); K6(TMT6plex); K12(TMT6plex)	1	3	P00450	E9PFZ2; P00450; D6RE86	1	4	0.4332	0	1	1	512.559	2047.22	2047.22	0.13	7e-05	HCD (High Energy Collision Dissociation)	MS2	39.6549	38.9	54	50.9127	23386	13082018_Man_TMT_Rxn3_Fr1.raw	F3.1	36325.5	69440.5	37574.4	37088.3	53517.2	10173.8			FALSE				3.07	0.0001454	0.0006739
FALSE	High	Sequest HT (A8)	Unambiguous	[R].ENADSLQASLRPHADELk.[A]	K18(TMT6plex)	1	1	P06727	P06727	0	4	0.5168	0	1	1	556.544	2223.16	2223.16	-0.61	-0.00034	HCD (High Energy Collision Dissociation)	MS2	5.49258	19.6	55.5	50.5917	23186	13082018_Man_TMT_Rxn3_Fr1.raw	F3.1	28543.3	24082.1	15490.9	17099.2	18913.8	8668.5			FALSE				2.38	0	0.0001313
FALSE	High	Sequest HT (A8)	Selected	[K].NTmILEIcTR.[Y]	M3(Oxidation); C8(Carbamidomethyl)	1	2	P01024	P01024; M0QYC8	0	2	0.4808	0	1	1	633.812	1266.62	1266.62	-1.45	-0.00092	HCD (High Energy Collision Dissociation)	MS2	30.9674	9.8	22.625	51.7164	23881	13082018_Man_TMT_Rxn3_Fr1.raw	F3.1	16307.7	24553.4	25019.6	29000.9	29581.3	17362.9	No Quan Labels		FALSE				2.08	0.0009125	0.003769
FALSE	High	Sequest HT (A8)	Unambiguous	[K].sKEFQLFSSPHGk.[D]	N-Term(TMT6plex); K13(TMT6plex)	1	1	P02787	P02787	1	4	0.0134	0	1	1	488.278	1950.09	1950.08	2.09	0.00102	HCD (High Energy Collision Dissociation)	MS2	16.8985	19.5	55.5	51.7292	23889	13082018_Man_TMT_Rxn3_Fr1.raw	F3.1	12332.7	23607.6	17288.4	22612.2	25593.3	14977.6			FALSE				2.98	0	0.0002162
FALSE	High	Sequest HT (A8)	Unambiguous	[K].SkEFQLFSSPHGk.[D]	K2(TMT6plex); K13(TMT6plex)	1	1	P02787	P02787	1	4		0.0134	2	2	488.278	1950.09	1950.08	2.09	0.00102	HCD (High Energy Collision Dissociation)	MS2	16.8985	19.5	55.5	51.7292	23889	13082018_Man_TMT_Rxn3_Fr1.raw	F3.1	12332.7	23607.6	17288.4	22612.2	25593.3	14977.6			FALSE				2.94	0	0.0002272
FALSE	High	Sequest HT (A8)	Unambiguous	[K].aQYEDIAQk.[S]	N-Term(TMT6plex); K9(TMT6plex)	1	1	P04264	P04264	0	2	0.5167	0	1	1	762.427	1523.85	1523.85	-0.54	-0.00041	HCD (High Energy Collision Dissociation)	MS2	38.3927	34.5	41.328	52.522	24381	13082018_Man_TMT_Rxn3_Fr1.raw	F3.1	61287.5	44961.9	24250.6	116107	23673.6	3136.37			FALSE				2.09	0	9.159e-05
FALSE	High	Sequest HT (A8)	Unambiguous	[K].sKEFQLFSSPHGk.[D]	N-Term(TMT6plex); K13(TMT6plex)	1	1	P02787	P02787	1	3	0.0294	0	1	1	650.7	1950.08	1950.08	-0.41	-0.00027	HCD (High Energy Collision Dissociation)	MS2	16.5682	13.7	55.5	52.6027	24431	13082018_Man_TMT_Rxn3_Fr1.raw	F3.1	9786.86	19579.3	8837.4	14814.3	20043.6	9085.15			FALSE				2.72	0	0.0001529
FALSE	High	Sequest HT (A8)	Unambiguous	[K].SkEFQLFSSPHGk.[D]	K2(TMT6plex); K13(TMT6plex)	1	1	P02787	P02787	1	3		0.0294	2	2	650.7	1950.08	1950.08	-0.41	-0.00027	HCD (High Energy Collision Dissociation)	MS2	16.5682	13.7	55.5	52.6027	24431	13082018_Man_TMT_Rxn3_Fr1.raw	F3.1	9786.86	19579.3	8837.4	14814.3	20043.6	9085.15			FALSE				2.64	0	0.0004138
FALSE	High	Sequest HT (A8)	Unambiguous	[R].EVDLkDYEDQQk.[Q]	K5(TMT6plex); K12(TMT6plex)	1	2	P02671	P02671; A0A087WUA0	1	3	0.3301	0	1	1	656.683	1968.04	1968.03	1.23	0.00081	HCD (High Energy Collision Dissociation)	MS2	15.7639	18	55.5	52.6418	24453	13082018_Man_TMT_Rxn3_Fr1.raw	F3.1	22215.7	15603	18785.6	26872.6	13334.1	7201.19			FALSE				2.09	0.0002898	0.001821
FALSE	High	Sequest HT (A8)	Unambiguous	[K].dALSSVQESQVAQQAR.[G]	N-Term(TMT6plex)	1	2	B0YIW2	P02656; B0YIW2	0	3	0.5855	0	1	1	649.343	1946.01	1946.01	0	0	HCD (High Energy Collision Dissociation)	MS2	10.3802	10.9	55.5	52.709	24492	13082018_Man_TMT_Rxn3_Fr1.raw	F3.1	9789.55	9832.72	10861.1	12155.5	10135.7	10391.2			FALSE				3.86	0	5.793e-08
FALSE	High	Sequest HT (A8)	Unambiguous	[K].HLSLLTTLSNR.[V]		2	3	D6RF35; P02774	D6RF35; D6RBJ7; P02774	0	2	0.5385	0	1	1	627.861	1254.71	1254.72	-1.66	-0.00104	HCD (High Energy Collision Dissociation)	MS2	47.0282	21.2	55.5	52.7293	24505	13082018_Man_TMT_Rxn3_Fr1.raw	F3.1	23440.5	20331.1	26558	23463.2	15253.2	13917.2	No Quan Labels		FALSE				1.95	0.0002692	0.001529
FALSE	High	Sequest HT (A8)	Unambiguous	[K].YGFYTHVFR.[L]		1	2	P00734	P00734; E9PIT3	0	3	0.4667	0	1	1	397.198	1189.58	1189.58	0.21	9e-05	HCD (High Energy Collision Dissociation)	MS2	25.6741	2.9	54	52.5027	24369	13082018_Man_TMT_Rxn3_Fr1.raw	F3.1		1860.29	2836.91	2233.66	3112.22	7660.8	No Quan Labels		FALSE				2.1	0.0009272	0.003918
FALSE	High	Sequest HT (A8)	Selected	[K].HLSLLTTLSNR.[V]		2	3	D6RF35; P02774	D6RF35; D6RBJ7; P02774	0	3	0.4597	0	1	1	418.911	1254.72	1254.72	0.62	0.00026	HCD (High Energy Collision Dissociation)	MS2	67.8981	2.3	54	52.7321	24507	13082018_Man_TMT_Rxn3_Fr1.raw	F3.1	2359.05	1327.07	3846.95	3054.12	3119.23		No Quan Labels		FALSE				2.11	0.0002692	0.001472
FALSE	High	Sequest HT (A8)	Unambiguous	[K].YNSQNQSNNQFVLYR.[I]		1	1	P01042	P01042	0	2	0.6615	0	1	1	937.942	1874.88	1874.88	-0.64	-0.0006	HCD (High Energy Collision Dissociation)	MS2	0	0.4	54	52.7834	24538	13082018_Man_TMT_Rxn3_Fr1.raw	F3.1		2184					No Quan Labels		FALSE				2.57	0	1.481e-07
FALSE	High	Sequest HT (A8)	Unambiguous	[K].QcSkEDGGGWWYNR.[C]	C2(Carbamidomethyl); K4(TMT6plex)	1	2	P02675	P02675; D6REL8	1	3	0.257	0	1	1	657.973	1971.9	1971.9	3.25	0.00214	HCD (High Energy Collision Dissociation)	MS2	12.9684	20.1	55.5	52.8077	24552	13082018_Man_TMT_Rxn3_Fr1.raw	F3.1	18397.8	15576.4	32173.8	24359.3	22389.5	10122.2			FALSE				2.49	0.0004978	0.002912
FALSE	High	Sequest HT (A8)	Unambiguous	[K].vSHSEDDcLAFk.[V]	N-Term(TMT6plex); C8(Carbamidomethyl); K12(TMT6plex)	1	2	P01024	P01024; M0QYC8	0	3	0.7116	0	1	1	622.654	1865.95	1865.95	-0.15	-9e-05	HCD (High Energy Collision Dissociation)	MS2	45.8104	15.5	28.374	52.8721	24592	13082018_Man_TMT_Rxn3_Fr1.raw	F3.1	71218	28223.4	16896.7	37508.2	14548.8	7444.62			FALSE				2.67	0	3.926e-05
FALSE	High	Sequest HT (A8)	Unambiguous	[K].SkEQLTPLIkk.[A]	K2(TMT6plex); K10(TMT6plex); K11(TMT6plex)	1	4	V9GYM3	V9GYM3; V9GYE3; V9GYG9; P02652	2	4	0.6964	0	1	1	493.825	1972.28	1972.28	-0.14	-7e-05	HCD (High Energy Collision Dissociation)	MS2	14.1805	34.1	48.158	52.8863	24601	13082018_Man_TMT_Rxn3_Fr1.raw	F3.1	14767.4	38205.8	51831	32308.6	44443.2	46973.7			FALSE				2.8	0	0.0002916
FALSE	High	Sequest HT (A8)	Unambiguous	[K].sKEQLTPLIkk.[A]	N-Term(TMT6plex); K10(TMT6plex); K11(TMT6plex)	1	4	V9GYM3	V9GYM3; V9GYE3; V9GYG9; P02652	2	4	0.6964	0	1	2	493.825	1972.28	1972.28	-0.14	-7e-05	HCD (High Energy Collision Dissociation)	MS2	14.1805	34.1	48.158	52.8863	24601	13082018_Man_TMT_Rxn3_Fr1.raw	F3.1	14767.4	38205.8	51831	32308.6	44443.2	46973.7			FALSE				2.8	0	0.000294
FALSE	High	Sequest HT (A8)	Unambiguous	[R].iLGGHLDAk.[G]	N-Term(TMT6plex); K9(TMT6plex)	2	7	P00739; P00738	J3QR68; A0A0A0MRD9; P00739; P00738; H0Y300; A0A0C4DGL8; A0A087WU08	0	3	0.3453	0	1	1	461.29	1381.86	1381.86	-0.43	-0.0002	HCD (High Energy Collision Dissociation)	MS2	16.4834	180.5	55.5	52.9245	24623	13082018_Man_TMT_Rxn3_Fr1.raw	F3.1	106173	192999	20504.1	216390	368159	173085			FALSE				2.78	0	4.249e-05
FALSE	High	Sequest HT (A8)	Unambiguous	[K].akWEmPFDPQDTHQSR.[F]	N-Term(TMT6plex); K2(TMT6plex); M5(Oxidation)	1	2	P01011	G3V595; P01011	1	4	0.5981	0	1	1	612.559	2447.22	2447.22	-0.75	-0.00046	HCD (High Energy Collision Dissociation)	MS2	9.69927	16.7	55.5	52.7488	24517	13082018_Man_TMT_Rxn3_Fr1.raw	F3.1	32118.8	17829	14276.6	19337.1	14499.2	3946.59			FALSE				3.16	0	8.361e-06
FALSE	High	Sequest HT (A8)	Unambiguous	[K].sKEFQLFSSPHGk.[D]	N-Term(TMT6plex); K13(TMT6plex)	1	1	P02787	P02787	1	4		0.0026	2	2	488.276	1950.08	1950.08	-0.41	-0.0002	HCD (High Energy Collision Dissociation)	MS2	7.16036	25.2	13.604	52.3974	24304	13082018_Man_TMT_Rxn3_Fr1.raw	F3.1	56366.3	121989	57146.4	169326	205816				FALSE				3.81	0	8.679e-06
FALSE	High	Sequest HT (A8)	Unambiguous	[K].SkEFQLFSSPHGk.[D]	K2(TMT6plex); K13(TMT6plex)	1	1	P02787	P02787	1	4	0.0026	0	1	1	488.276	1950.08	1950.08	-0.41	-0.0002	HCD (High Energy Collision Dissociation)	MS2	7.16036	25.2	13.604	52.3974	24304	13082018_Man_TMT_Rxn3_Fr1.raw	F3.1	56366.3	121989	57146.4	169326	205816				FALSE				3.82	0	8.559e-06
FALSE	High	Sequest HT (A8)	Unambiguous	[R].QSEDSTFYLGER.[T]		1	3	P00450	E9PFZ2; H7C5R1; P00450	0	2	0.7548	0	1	1	716.324	1431.64	1431.64	0.79	0.00057	HCD (High Energy Collision Dissociation)	MS2	9.37205	7.2	21.685	52.3266	24261	13082018_Man_TMT_Rxn3_Fr1.raw	F3.1	4986.71	40334.7	26212.1	9020.35	26762.3	5211.79	No Quan Labels		FALSE				3.14	0	4.682e-06
FALSE	High	Sequest HT (A8)	Unambiguous	[R].LGMFNIQHck.[K]	C9(Carbamidomethyl); K10(TMT6plex)	2	3	A0A024R6I7; P01009	A0A024R6I7; A0A0G2JRN3; P01009	0	3	0.5479	0	1	1	492.926	1476.76	1476.77	-0.53	-0.00026	HCD (High Energy Collision Dissociation)	MS2	3.43108	42.2	54	51.7462	23900	13082018_Man_TMT_Rxn3_Fr1.raw	F3.1	47078.6	49150.9	48887.4	42405.5	49641.9	19879.5			FALSE				3.03	0	3.86e-05
FALSE	High	Sequest HT (A8)	Unambiguous	[R].VVGGLVALR.[G]		1	1	P00748	P00748	0	2	0.5767	0	1	1	442.29	883.573	883.572	0.21	9e-05	HCD (High Energy Collision Dissociation)	MS2	14.8209	15.1	55.5	51.7499	23902	13082018_Man_TMT_Rxn3_Fr1.raw	F3.1	14614.3	17348.9	20623.9	9739.82	20556.2	3789.19	No Quan Labels		FALSE				2.15	0.000188	0.001108
FALSE	High	Sequest HT (A8)	Unambiguous	[K].AHLDIAGSLEGHLR.[F]		1	1	P04114	P04114	0	3	0.5	0	1	1	496.937	1488.8	1488.79	2.6	0.00129	HCD (High Energy Collision Dissociation)	MS2	74.6366	16.1	55.5	51.7693	23914	13082018_Man_TMT_Rxn3_Fr1.raw	F3.1	15238	12916.3	18347.9	14895.9	15880.2	18508.2	No Quan Labels		FALSE				2.12	0.000308	0.001957
FALSE	High	Sequest HT (A8)	Unambiguous	[R].RTHLPEVFLSk.[V]	K11(TMT6plex)	2	2	D6RF35; P02774	D6RF35; P02774	1	4	0.5538	0	1	1	389.734	1555.92	1555.92	0.02	1e-05	HCD (High Energy Collision Dissociation)	MS2	48.6873	71.3	54	51.8161	23943	13082018_Man_TMT_Rxn3_Fr1.raw	F3.1	58572.2	55742.4	94496.4	34843.1	66853.9	133849			FALSE				3.25	0	0.0002544
FALSE	High	Sequest HT (A8)	Unambiguous	[K].LLETEcPQYIR.[K]	C6(Carbamidomethyl)	1	1	P05109	P05109	0	2	0.549	0	1	1	711.359	1421.71	1421.71	0.73	0.00052	HCD (High Energy Collision Dissociation)	MS2	0	8	54	51.9706	24042	13082018_Man_TMT_Rxn3_Fr1.raw	F3.1	2328.54	9827.4	8334.22	9209.54	11465.4	9367.42	No Quan Labels		FALSE				2.04	0	0.000194
FALSE	High	Sequest HT (A8)	Unambiguous	[K].TPLTATLSk.[S]	K9(TMT6plex)	1	2	A0A286YEY1	P01876; A0A286YEY1	0	2	0.7136	0	1	1	580.858	1160.71	1160.71	-0.29	-0.00017	HCD (High Energy Collision Dissociation)	MS2	45.7519	15	3.823	52.0333	24080	13082018_Man_TMT_Rxn3_Fr1.raw	F3.1	171021	303113	92932.7	235200	412944	37092.3			FALSE				2.13	0	0.0002758
FALSE	High	Sequest HT (A8)	Unambiguous	[K].qYGFck.[A]	N-Term(TMT6plex); C5(Carbamidomethyl); K6(TMT6plex)	1	2	C9JV77	C9JV77; P02765	0	2	0.5524	0	1	1	630.844	1260.68	1260.68	-0.23	-0.00015	HCD (High Energy Collision Dissociation)	MS2	9.20723	80.3	27.468	52.0979	24121	13082018_Man_TMT_Rxn3_Fr1.raw	F3.1	115439	208108	185506	108627	212649	172659			FALSE				2.1	0.008665	0.07748
FALSE	High	Sequest HT (A8)	Unambiguous	[K].SkEFQLFSSPHGk.[D]	K2(TMT6plex); K13(TMT6plex)	1	1	P02787	P02787	1	3	0.556	0	1	1	650.7	1950.09	1950.08	0.34	0.00022	HCD (High Energy Collision Dissociation)	MS2	18.4908	11.5	25.373	52.1402	24148	13082018_Man_TMT_Rxn3_Fr1.raw	F3.1	15542.9	26256	17564.9	32909.9	37539.5	19888			FALSE				2.41	0	0.000177
FALSE	High	Sequest HT (A8)	Unambiguous	[K].sKEFQLFSSPHGk.[D]	N-Term(TMT6plex); K13(TMT6plex)	1	1	P02787	P02787	1	3	0.556	0	1	2	650.7	1950.09	1950.08	0.34	0.00022	HCD (High Energy Collision Dissociation)	MS2	18.4908	11.5	25.373	52.1402	24148	13082018_Man_TMT_Rxn3_Fr1.raw	F3.1	15542.9	26256	17564.9	32909.9	37539.5	19888			FALSE				2.41	0	0.0001771
FALSE	High	Sequest HT (A8)	Selected	[R].IGQDGISTSATTNLk.[C]	K15(TMT6plex)	1	1	P04114	P04114	0	2	0.7014	0	1	1	867.978	1734.95	1734.94	2.83	0.00246	HCD (High Energy Collision Dissociation)	MS2	37.828	11.6	54	52.1516	24155	13082018_Man_TMT_Rxn3_Fr1.raw	F3.1	12525	12973.5	14035.1	18192.1	9824.58	2297.29			FALSE				2.21	0	8.581e-07
FALSE	High	Sequest HT (A8)	Unambiguous	[K].sKEQLTPLIkk.[A]	N-Term(TMT6plex); K10(TMT6plex); K11(TMT6plex)	1	4	V9GYM3	V9GYM3; V9GYE3; V9GYG9; P02652	2	4	0.0285	0	1	1	493.825	1972.28	1972.28	-0.01	-1e-05	HCD (High Energy Collision Dissociation)	MS2	23.0676	42.7	55.5	52.2122	24190	13082018_Man_TMT_Rxn3_Fr1.raw	F3.1	12748.1	45408.7	58529.3	38809.3	49648.1	49946			FALSE				2.81	0	0.0002332
FALSE	High	Sequest HT (A8)	Unambiguous	[K].SkEQLTPLIkk.[A]	K2(TMT6plex); K10(TMT6plex); K11(TMT6plex)	1	4	V9GYM3	V9GYM3; V9GYE3; V9GYG9; P02652	2	4		0.0285	2	2	493.825	1972.28	1972.28	-0.01	-1e-05	HCD (High Energy Collision Dissociation)	MS2	23.0676	42.7	55.5	52.2122	24190	13082018_Man_TMT_Rxn3_Fr1.raw	F3.1	12748.1	45408.7	58529.3	38809.3	49648.1	49946			FALSE				2.73	0.0001454	0.0006672
FALSE	High	Sequest HT (A8)	Selected	[R].ePQVYTLPPSREEmTk.[N]	N-Term(TMT6plex); M14(Oxidation); K16(TMT6plex)	2	4	A0A286YEY4; A0A286YES1	A0A286YEY4; P01859; A0A286YES1; P01860	1	3	0.524	0	1	1	793.759	2379.26	2379.26	-0.67	-0.00053	HCD (High Energy Collision Dissociation)	MS2	3.28276	23.6	54	52.2368	24206	13082018_Man_TMT_Rxn3_Fr1.raw	F3.1	19115.3	29781.4	6446.67	49786.5	37744	3111.26			FALSE				2.29	0.000353	0.002392
FALSE	High	Sequest HT (A8)	Unambiguous	[K].aLQEYAAk.[F]	N-Term(TMT6plex); K8(TMT6plex)	1	1	P13671	P13671	0	2	0.4929	0	1	1	676.402	1351.8	1351.8	-0.65	-0.00044	HCD (High Energy Collision Dissociation)	MS2	23.3821	32.7	54	52.2767	24231	13082018_Man_TMT_Rxn3_Fr1.raw	F3.1	31858.6	34483.7	35700.4	30336.8	27736.2	34785.1			FALSE				2.8	0	5.965e-05
FALSE	High	Sequest HT (A8)	Unambiguous	[K].YNSQNQSNNQFVLYR.[I]		1	1	P01042	P01042	0	3	0.617	0	1	1	625.632	1874.88	1874.88	2.15	0.00134	HCD (High Energy Collision Dissociation)	MS2	0	7.7	55.5	52.2854	24236	13082018_Man_TMT_Rxn3_Fr1.raw	F3.1	7494.28	8546.55	6892.88	8419.25	10167.5	3333.81	No Quan Labels		FALSE				2.35	0.000188	0.0009531
FALSE	High	Sequest HT (A8)	Selected	[K].NGVAQEPVHLDSPAIk.[H]	K16(TMT6plex)	1	2	P04217	P04217; M0R009	0	3	0.7327	0	1	1	635.352	1904.04	1904.04	-0.75	-0.00047	HCD (High Energy Collision Dissociation)	MS2	6.4494	10.8	20.861	53.058	24709	13082018_Man_TMT_Rxn3_Fr1.raw	F3.1	21870.9	32855.5	42990	22134.4	23245.6	30567.2			FALSE				3.03	0	5.1e-06
FALSE	High	Sequest HT (A8)	Unambiguous	[K].eLLVPR.[S]	N-Term(TMT6plex)	1	2	P04217	P04217; M0R009	0	2	0.4155	0	1	1	478.31	955.613	955.614	-0.85	-0.00041	HCD (High Energy Collision Dissociation)	MS2	36.1799	57.1	40.086	55.072	25913	13082018_Man_TMT_Rxn3_Fr1.raw	F3.1	75670.8	79520.4	105389	29690.1	95996.3	94358.4			FALSE				2.07	0.0373	0.2996
FALSE	High	Sequest HT (A8)	Selected	[R].qGHNSVFLIk.[G]	N-Term(TMT6plex); K10(TMT6plex)	1	2	P02790	Q9BS19; P02790	0	3	0.6747	0	1	1	534.323	1600.95	1600.96	-1.71	-0.00091	HCD (High Energy Collision Dissociation)	MS2	40.1406	19.2	1.923	55.0975	25925	13082018_Man_TMT_Rxn3_Fr1.raw	F3.1	560318	517433	791880	687352	675144	112783			FALSE				2.49	0.0001454	0.0006322
FALSE	High	Sequest HT (A8)	Unambiguous	[K].LQDRGPDVLTATVSGk.[L]	K16(TMT6plex)	1	3	Q14624	H7C0L5; B7ZKJ8; Q14624	1	3	0.6788	0	1	1	629.358	1886.06	1886.05	1.9	0.0012	HCD (High Energy Collision Dissociation)	MS2	34.4535	13.4	18.79	55.1454	25949	13082018_Man_TMT_Rxn3_Fr1.raw	F3.1	53520	50543.1	36847.5	44072.2	18261.4	24406.1			FALSE				2.74	7.754e-05	0.0005241
FALSE	High	Sequest HT (A8)	Unambiguous	[R].gQYcYELDEk.[A]	N-Term(TMT6plex); C4(Carbamidomethyl); K10(TMT6plex)	1	1	P04004	P04004	0	2	0.5292	0	1	1	881.941	1762.87	1762.87	0.91	0.0008	HCD (High Energy Collision Dissociation)	MS2	7.59555	34.3	55.5	59.5247	28610	13082018_Man_TMT_Rxn3_Fr1.raw	F3.1	43411.8	32889.5	58506.9	23760.4	32286.2	10053.7			FALSE				2.74	0	4.643e-07
FALSE	High	Sequest HT (A8)	Unambiguous	[K].aNAGKPkDPTFIPAPIQAk.[T]	N-Term(TMT6plex); K7(TMT6plex); K19(TMT6plex)	1	1	P01019	P01019	1	4	0.0225	0	1	1	663.652	2651.58	2651.59	-0.35	-0.00023	HCD (High Energy Collision Dissociation)	MS2	31.6216	14.9	28.166	59.5966	28654	13082018_Man_TMT_Rxn3_Fr1.raw	F3.1	16764.2	34947.9	42854.3	22778.7	35734.2	21304.6			FALSE				3.55	0	1.607e-05
FALSE	High	Sequest HT (A8)	Unambiguous	[K].ANAGkPkDPTFIPAPIQAk.[T]	K5(TMT6plex); K7(TMT6plex); K19(TMT6plex)	1	1	P01019	P01019	1	4		0.0225	2	2	663.652	2651.58	2651.59	-0.35	-0.00023	HCD (High Energy Collision Dissociation)	MS2	31.6216	14.9	28.166	59.5966	28654	13082018_Man_TMT_Rxn3_Fr1.raw	F3.1	16764.2	34947.9	42854.3	22778.7	35734.2	21304.6			FALSE				3.47	0	4.708e-05
FALSE	High	Sequest HT (A8)	Unambiguous	[R].TVVQPSVGAAAGPVVPPcPGR.[I]	C18(Carbamidomethyl)	1	2	C9JV77	C9JV77; P02765	0	2	0.6977	0	1	1	1008.54	2016.07	2016.07	1.12	0.00113	HCD (High Energy Collision Dissociation)	MS2	0	0.4	54	59.6185	28669	13082018_Man_TMT_Rxn3_Fr1.raw	F3.1						2284.34	No Quan Labels		FALSE				3.11	0	5.049e-07
FALSE	High	Sequest HT (A8)	Unambiguous	[K].DGAGDVAFVk.[H]	K10(TMT6plex)	1	2	P02787	C9JVG0; P02787	0	2	0.6574	0	1	1	604.329	1207.65	1207.65	-0.49	-0.0003	HCD (High Energy Collision Dissociation)	MS2	30.1469	22.3	10.151	59.6893	28716	13082018_Man_TMT_Rxn3_Fr1.raw	F3.1	96311.4	181369	63699.8	150049	205857	16480.1			FALSE				2.16	0.000308	0.00198
FALSE	High	Sequest HT (A8)	Selected	[KR].STSGGTAALGcLVk.[D]	C11(Carbamidomethyl); K14(TMT6plex)	2	5	A0A0A0MS08; A0A286YES1	P01857; A0A0A0MS08; A0A286YES1; A0A0A0MS07; P01860	0	2	0.7615	0	1	1	775.924	1550.84	1550.84	-0.13	-0.0001	HCD (High Energy Collision Dissociation)	MS2	25.0155	20.6	43.562	59.719	28734	13082018_Man_TMT_Rxn3_Fr1.raw	F3.1	15143.7	19818.3	21465.9	61244.7	21308.5	18596.5			FALSE				2.39	0	6.082e-05
FALSE	High	Sequest HT (A8)	Selected	[K].lSINTHPSQkPLSITVR.[T]	N-Term(TMT6plex); K10(TMT6plex)	1	1	P01024	P01024	0	4	0.3757	0	1	1	588.106	2349.4	2349.4	-0.52	-0.00031	HCD (High Energy Collision Dissociation)	MS2	22.4176	41.1	52.192	59.4826	28583	13082018_Man_TMT_Rxn3_Fr1.raw	F3.1	42462.1	40041.2	60511.5	62722.8	32643.6	29225			FALSE				3.46	0	1.914e-05
FALSE	High	Sequest HT (A8)	Selected	[K].akLPDATPTELAk.[L]	N-Term(TMT6plex); K2(TMT6plex); K13(TMT6plex)	1	1	D6RF35	D6RF35	1	3	0.6586	0	1	1	681.419	2042.24	2042.25	-2.56	-0.00174	HCD (High Energy Collision Dissociation)	MS2	74.0309	27.4	55.5	59.7227	28736	13082018_Man_TMT_Rxn3_Fr1.raw	F3.1	20303	46890.5	36058	14231.8	26145.4	21359.5			FALSE				2.9	0	2.305e-05
FALSE	High	Sequest HT (A8)	Unambiguous	[R].kWDPYkQGFGNVATNTDGk.[N]	K1(TMT6plex); K6(TMT6plex); K19(TMT6plex)	1	2	P02675	P02675; D6REL8	2	4	0.6077	0	1	2	704.135	2813.52	2813.52	0.26	0.00018	HCD (High Energy Collision Dissociation)	MS2	5.69466	15	35.775	59.7458	28751	13082018_Man_TMT_Rxn3_Fr1.raw	F3.1	19481.8	18257.3	42055.6	32855.3	24328	3588.92			FALSE				2.6	0	6.85e-05
FALSE	High	Sequest HT (A8)	Unambiguous	[R].IPIEDGSGEVVLSR.[K]		1	1	P01024	P01024	0	2	0.7362	0	1	1	735.893	1470.78	1470.78	-1.04	-0.00077	HCD (High Energy Collision Dissociation)	MS2	50.8169	8	55.5	59.7531	28755	13082018_Man_TMT_Rxn3_Fr1.raw	F3.1	6399.25	11666.9	10464.3	6554.85	9866.31	3581.92	No Quan Labels		FALSE				2.35	0	0.0001603
FALSE	High	Sequest HT (A8)	Selected	[R].YVGGQEHFAHLLILR.[D]		1	1	P02763	P02763	0	4	0.5504	0	1	1	438.994	1752.95	1752.95	0.26	0.00011	HCD (High Energy Collision Dissociation)	MS2	5.73345	5.8	55.5	59.7763	28770	13082018_Man_TMT_Rxn3_Fr1.raw	F3.1	8469.11	7182.77	6757.29	2362.68	6460.8	2908.36	No Quan Labels		FALSE				2.38	0	0.0001031
FALSE	High	Sequest HT (A8)	Selected	[K].skEQLTPLIk.[K]	N-Term(TMT6plex); K2(TMT6plex); K10(TMT6plex)	1	4	V9GYM3	V9GYM3; V9GYE3; V9GYG9; P02652	1	3	0.4357	0	1	1	615.399	1844.18	1844.18	0	0	HCD (High Energy Collision Dissociation)	MS2	22.8358	36.8	15.247	59.8318	28804	13082018_Man_TMT_Rxn3_Fr1.raw	F3.1	82090.9	171619	130548	173810	138106	89837.1			FALSE				2.41	0	0.0003813
FALSE	High	Sequest HT (A8)	Selected	[R].sEGSSVNLSPPLEQcVPDRGQQYQGR.[L]	N-Term(TMT6plex); C15(Carbamidomethyl)	1	3	P00734	C9JV37; P00734; E9PIT3	1	4	0.5516	0	1	1	780.138	3117.53	3117.52	2.29	0.00178	HCD (High Energy Collision Dissociation)	MS2	0	2.7	55.5	59.8561	28820	13082018_Man_TMT_Rxn3_Fr1.raw	F3.1	2912.04	2072.87	3247.3	2836.89	3166.1	2199.72			FALSE				2.52	0.000188	0.001253
FALSE	High	Sequest HT (A8)	Unambiguous	[R].kTLLSNLEEAk.[K]	N-Term(TMT6plex); K11(TMT6plex)	1	8	P10909	E5RGB0; E7ETB4; E7ERK6; E5RG36; E5RJZ5; H0YLK8; E5RH61; P10909	1	3	0.5432	0	1	1	568.682	1704.03	1704.03	-0.17	-0.0001	HCD (High Energy Collision Dissociation)	MS2	22.9234	30	20.819	59.8589	28822	13082018_Man_TMT_Rxn3_Fr1.raw	F3.1	75080.5	97836.7	131131	71320.1	70269.2	27782.4			FALSE				2.78	0	0.0004168
FALSE	High	Sequest HT (A8)	Unambiguous	[R].kWDPYkQGFGNVATNTDGk.[N]	N-Term(TMT6plex); K6(TMT6plex); K19(TMT6plex)	1	2	P02675	P02675; D6REL8	2	4	0.6077	0	1	1	704.135	2813.52	2813.52	0.26	0.00018	HCD (High Energy Collision Dissociation)	MS2	5.69466	15	35.775	59.7458	28751	13082018_Man_TMT_Rxn3_Fr1.raw	F3.1	19481.8	18257.3	42055.6	32855.3	24328	3588.92			FALSE				2.6	0	6.85e-05
FALSE	High	Sequest HT (A8)	Unambiguous	[R].kTLLSNLEEAk.[K]	K1(TMT6plex); K11(TMT6plex)	1	8	P10909	E5RGB0; E7ETB4; E7ERK6; E5RG36; E5RJZ5; H0YLK8; E5RH61; P10909	1	3	0.5432	0	1	2	568.682	1704.03	1704.03	-0.17	-0.0001	HCD (High Energy Collision Dissociation)	MS2	22.9234	30	20.819	59.8589	28822	13082018_Man_TMT_Rxn3_Fr1.raw	F3.1	75080.5	97836.7	131131	71320.1	70269.2	27782.4			FALSE				2.78	0	0.0004168
FALSE	High	Sequest HT (A8)	Selected	[K].YVmLPVADQDQcIR.[H]	M3(Oxidation); C12(Carbamidomethyl)	1	7	P00738	J3QR68; P00738; H3BS21; H0Y300; A0A0C4DGL8; J3QLC9; A0A087WU08	0	2	0.7632	0	1	1	862.41	1723.81	1723.81	-0.31	-0.00027	HCD (High Energy Collision Dissociation)	MS2	0	0.7	54	59.4803	28582	13082018_Man_TMT_Rxn3_Fr1.raw	F3.1				1729.91	2482.7		No Quan Labels		FALSE				3.21	0	6.538e-07
FALSE	High	Sequest HT (A8)	Unambiguous	[R].VGEYSLYIGR.[H]		1	1	P02743	P02743	0	2	0.6862	0	1	1	578.803	1156.6	1156.6	-0.52	-0.0003	HCD (High Energy Collision Dissociation)	MS2	42.662	26.6	55.5	59.425	28545	13082018_Man_TMT_Rxn3_Fr1.raw	F3.1	21916.9	32736.2	28971.7	21935.5	31780.7	18689.1	No Quan Labels		FALSE				2.39	0	0.0001443
FALSE	High	Sequest HT (A8)	Unambiguous	[K].LLELTGPk.[S]	K8(TMT6plex)	1	2	P04217	P04217; M0R009	0	2	0.6049	0	1	1	550.35	1099.69	1099.69	-0.25	-0.00014	HCD (High Energy Collision Dissociation)	MS2	38.2431	73.2	23.945	58.6385	28066	13082018_Man_TMT_Rxn3_Fr1.raw	F3.1	136732	231024	175354	111193	278454	120078			FALSE				2.05	0.006459	0.05216
FALSE	High	Sequest HT (A8)	Selected	[K].TVQAVLTVPk.[L]	K10(TMT6plex)	1	2	P36955	I3L4N7; P36955	0	2	0.7156	0	1	1	642.908	1284.81	1284.81	0.09	6e-05	HCD (High Energy Collision Dissociation)	MS2	44.9883	9.5	12.295	58.7256	28119	13082018_Man_TMT_Rxn3_Fr1.raw	F3.1	37338.8	70713.6	44929.3	50718.8	42566.5	7069.22			FALSE				2.25	0	0.0003
FALSE	High	Sequest HT (A8)	Selected	[K].lSINTHPSQkPLSITVR.[T]	N-Term(TMT6plex); K10(TMT6plex)	1	1	P01024	P01024	0	4	0.5744	0	1	1	588.106	2349.4	2349.4	0.51	0.0003	HCD (High Energy Collision Dissociation)	MS2	27.7166	37.9	55.5	58.7893	28157	13082018_Man_TMT_Rxn3_Fr1.raw	F3.1	28264.5	44262.2	44932.7	55476.5	26785.2	22186.6			FALSE				3.36	0	2.719e-05
FALSE	High	Sequest HT (A8)	Unambiguous	[K].vYAcEVTHQGLSSPVTk.[S]	N-Term(TMT6plex); C4(Carbamidomethyl); K17(TMT6plex)	1	1	P01834	P01834	0	3	0.7362	0	1	1	778.757	2334.26	2334.25	1.21	0.00094	HCD (High Energy Collision Dissociation)	MS2	0	16.6	54	58.8254	28177	13082018_Man_TMT_Rxn3_Fr1.raw	F3.1	8459.05	8020.05	9246.53	41191.7	19400.3	17901.2			FALSE				3.45	0	8.901e-09
FALSE	High	Sequest HT (A8)	Unambiguous	[K].aNAGKPkDPTFIPAPIQAk.[T]	N-Term(TMT6plex); K7(TMT6plex); K19(TMT6plex)	1	1	P01019	P01019	1	4	0.0957	0	1	1	663.65	2651.58	2651.59	-2.56	-0.0017	HCD (High Energy Collision Dissociation)	MS2	8.25809	16.6	37.095	58.8821	28212	13082018_Man_TMT_Rxn3_Fr1.raw	F3.1	19755.9	20350.5	38825.5	19433.3	22706	29887.8			FALSE				3.45	0	4.928e-05
FALSE	High	Sequest HT (A8)	Selected	[K].iDVHLVPDR.[K]	N-Term(TMT6plex)	1	1	P08603	P08603	0	3	0.5947	0	1	1	431.589	1292.75	1292.75	-0.33	-0.00014	HCD (High Energy Collision Dissociation)	MS2	41.0544	32.7	39.476	58.8937	28220	13082018_Man_TMT_Rxn3_Fr1.raw	F3.1	60272.3	36299.1	63401.2	60572.5	34495.7	9774.61			FALSE				2.64	4.049e-05	0.0004247
FALSE	High	Sequest HT (A8)	Selected	[R].eVDLkDYEDQQk.[Q]	N-Term(TMT6plex); K5(TMT6plex); K12(TMT6plex)	1	2	P02671	P02671; A0A087WUA0	1	3	0.417	0	1	1	733.071	2197.2	2197.2	1.77	0.0013	HCD (High Energy Collision Dissociation)	MS2	0	49.5	55.5	59.4634	28570	13082018_Man_TMT_Rxn3_Fr1.raw	F3.1	90049.6	22165.9	66956.5	92444	26626.1	7994.28			FALSE				2.83	0	5.019e-05
FALSE	High	Sequest HT (A8)	Unambiguous	[K].VAQLEAQcQEPckDTVQIHDITGk.[VD]	C8(Carbamidomethyl); C12(Carbamidomethyl); K13(TMT6plex); K24(TMT6plex)	1	5	P02679	C9JEU5; C9JU00; P02679; C9JPQ9; C9JC84	1	4	0.3428	0	1	1	807.424	3226.67	3226.66	3.92	0.00316	HCD (High Energy Collision Dissociation)	MS2	0	4.8	55.5	58.9423	28251	13082018_Man_TMT_Rxn3_Fr1.raw	F3.1	9293.96	1752.11	3545.74	11946	2100.89				FALSE				2.83	7.754e-05	0.0005181
FALSE	High	Sequest HT (A8)	Selected	[K].sPAFTDLHLR.[Y]	N-Term(TMT6plex)	1	1	P04114	P04114	0	3	0.5265	0	1	1	462.596	1385.77	1385.77	0.08	3e-05	HCD (High Energy Collision Dissociation)	MS2	38.9505	18.9	19.127	59.0335	28307	13082018_Man_TMT_Rxn3_Fr1.raw	F3.1	159593	49472.1	47058.2	40237.1	21876.8	4443.23			FALSE				2.83	0	0.000151
FALSE	High	Sequest HT (A8)	Unambiguous	[R].IPIEDGSGEVVLSR.[K]		1	1	P01024	P01024	0	2	0.6959	0	1	1	735.894	1470.78	1470.78	0.87	0.00064	HCD (High Energy Collision Dissociation)	MS2	20.0885	8	55.5	59.0641	28326	13082018_Man_TMT_Rxn3_Fr1.raw	F3.1	13396.9	7763.93	6622.62	9129	3990.11	6719.3	No Quan Labels		FALSE				3.19	0	4.614e-08
FALSE	High	Sequest HT (A8)	Unambiguous	[K].rIPIEDGSGEVVLSR.[K]	N-Term(TMT6plex)	1	1	P01024	P01024	1	3	0.6617	0	1	1	619.351	1856.04	1856.04	-3.12	-0.00193	HCD (High Energy Collision Dissociation)	MS2	42.1361	22.1	55.5	59.2196	28419	13082018_Man_TMT_Rxn3_Fr1.raw	F3.1	20550	21987	18083.7	40210.3	26847.4	6599.01			FALSE				3.37	0	1.724e-07
FALSE	High	Sequest HT (A8)	Unambiguous	[K].eSDTSYVSLk.[A]	N-Term(TMT6plex); K10(TMT6plex)	1	2	P02741	Q5VVP7; P02741	0	2	0.4788	0	1	1	793.937	1586.87	1586.87	-0.35	-0.00027	HCD (High Energy Collision Dissociation)	MS2	0	29.1	55.5	59.2569	28442	13082018_Man_TMT_Rxn3_Fr1.raw	F3.1	79443.9	27689.6	8257.52	31608	20725.2	6287.54			FALSE				2.36	0	0.0001152
FALSE	High	Sequest HT (A8)	Unambiguous	[K].SVIPSDGPSVAcVk.[K]	C12(Carbamidomethyl); K14(TMT6plex)	1	4	P02787	F8WCI6; P02787; C9JB55; F8WEK9	0	2	0.7696	0	1	1	822.946	1644.88	1644.88	1.03	0.00085	HCD (High Energy Collision Dissociation)	MS2	0	7.2	55.5	59.2888	28463	13082018_Man_TMT_Rxn3_Fr1.raw	F3.1	8028.53	8837.16	2059.66	11318.2	10483.4	3253.59			FALSE				2.04	0	7.148e-05
FALSE	High	Sequest HT (A8)	Unambiguous	[K].TLNIcEVGTIR.[C]	C5(Carbamidomethyl)	1	1	P13671	P13671	0	2	0.6179	0	1	1	638.34	1275.67	1275.67	-0.52	-0.00033	HCD (High Energy Collision Dissociation)	MS2	0	9.9	25.344	59.3735	28512	13082018_Man_TMT_Rxn3_Fr1.raw	F3.1	6721.15	21555.5	28690.4	27862.2	30147.8	16352.2	No Quan Labels		FALSE				2.46	0.0001123	0.0005483
FALSE	High	Sequest HT (A8)	Unambiguous	[K].VQPYLDDFQkk.[W]	K10(TMT6plex); K11(TMT6plex)	1	2	P02647	P02647; F8W696	1	3	0.569	0	1	1	613.685	1839.04	1839.04	-0.56	-0.00035	HCD (High Energy Collision Dissociation)	MS2	24.7162	28.3	26.028	58.9976	28285	13082018_Man_TMT_Rxn3_Fr1.raw	F3.1	43537.6	62980.9	67905.9	71310	61054.6	39050.6			FALSE				2.32	0	0.000137
FALSE	High	Sequest HT (A8)	Unambiguous	[R].aYWDImISNHQNSNR.[Y]	N-Term(TMT6plex); M6(Oxidation)	1	2	A0A096LPE2	A0A096LPE2; P35542	0	3	0.6844	0	1	1	698.672	2094	2094	0.05	3e-05	HCD (High Energy Collision Dissociation)	MS2	39.0095	17.7	55.5	59.874	28832	13082018_Man_TMT_Rxn3_Fr1.raw	F3.1	11489.6	21311.8	8844.96	15839.1	29211	21433.3			FALSE				2.44	0	5.329e-05
FALSE	High	Sequest HT (A8)	Selected	[K].rIPIEDGSGEVVLSR.[K]	N-Term(TMT6plex)	1	1	P01024	P01024	1	3	0.625	0	1	1	619.354	1856.05	1856.04	1.13	0.0007	HCD (High Energy Collision Dissociation)	MS2	0	10.9	54	59.9064	28852	13082018_Man_TMT_Rxn3_Fr1.raw	F3.1	8238.23	12224.6	14368.5	15420.1	10778.1	3464.73			FALSE				2.48	0.000353	0.002369
FALSE	High	Sequest HT (A8)	Selected	[K].gDkVWVYPPEkk.[E]	N-Term(TMT6plex); K3(TMT6plex); K11(TMT6plex); K12(TMT6plex)	1	2	P02790	Q9BS19; P02790	2	4	0.5788	0	1	1	591.363	2362.43	2362.43	0.69	0.00041	HCD (High Energy Collision Dissociation)	MS2	7.26956	31.1	5.691	59.9438	28876	13082018_Man_TMT_Rxn3_Fr1.raw	F3.1	308722	352189	328502	260300	321340	181649			FALSE				2.73	0.0004506	0.002733
FALSE	High	Sequest HT (A8)	Unambiguous	[K].gQGTLSVVTMYHAk.[A]	N-Term(TMT6plex); K14(TMT6plex)	1	2	P01024	P01024; M0QYC8	0	3	0.638	0	1	1	650.7	1950.09	1950.09	-0.73	-0.00047	HCD (High Energy Collision Dissociation)	MS2	0	29.4	55.5	61.0318	29532	13082018_Man_TMT_Rxn3_Fr1.raw	F3.1	28060	35162.8	22753.6	43133.8	23470.7	16795.6			FALSE				4.42	0	2.269e-09
FALSE	High	Sequest HT (A8)	Unambiguous	[K].ScAVAEYGVYVk.[V]	C2(Carbamidomethyl); K12(TMT6plex)	2	8	P00739; P00738	J3QR68; A0A0A0MRD9; P00739; P00738; H0Y300; A0A0C4DGL8; J3QLC9; A0A087WU08	0	2	0.8211	0	1	1	787.907	1574.81	1574.81	-0.82	-0.00065	HCD (High Energy Collision Dissociation)	MS2	1.65489	35.8	16.229	61.045	29541	13082018_Man_TMT_Rxn3_Fr1.raw	F3.1	101085	121647	35304.9	143775	236326	72119.7			FALSE				2.85	0	1.428e-06
FALSE	High	Sequest HT (A8)	Selected	[K].sIDVAcHPGYALPk.[A]	N-Term(TMT6plex); C6(Carbamidomethyl); K14(TMT6plex)	1	3	P08603	Q5TFM2; A0A0D9SG88; P08603	0	3	0.704	0	1	1	662.698	1986.08	1986.09	-3.86	-0.00256	HCD (High Energy Collision Dissociation)	MS2	11.9682	23.4	55.5	61.0654	29553	13082018_Man_TMT_Rxn3_Fr1.raw	F3.1	16598.4	27125.6	19456.8	20945.2	27024	24358.4			FALSE				2.5	0	2.642e-05
FALSE	High	Sequest HT (A8)	Unambiguous	[R].eILSVDcSTNNPSQAk.[L]	N-Term(TMT6plex); C7(Carbamidomethyl); K16(TMT6plex)	1	2	P10909	H0YC35; P10909	0	3	0.7243	0	1	1	741.058	2221.16	2221.15	2.96	0.00219	HCD (High Energy Collision Dissociation)	MS2	25.3086	14.5	51.691	61.1015	29576	13082018_Man_TMT_Rxn3_Fr1.raw	F3.1	17618.4	18773.3	23047.5	14330.8	9192.42	10622			FALSE				3.01	0	4.435e-05
FALSE	High	Sequest HT (A8)	Selected	[R].YVGGQEHFAHLLILR.[D]		1	1	P02763	P02763	0	4	0.5415	0	1	1	438.994	1752.95	1752.95	0.33	0.00014	HCD (High Energy Collision Dissociation)	MS2	10.7298	1.1	27.843	61.1169	29585	13082018_Man_TMT_Rxn3_Fr1.raw	F3.1		6764.18			5578.04		No Quan Labels		FALSE				2.77	0	5.823e-05
FALSE	High	Sequest HT (A8)	Unambiguous	[K].dGWSAQPTcIk.[S]	N-Term(TMT6plex); C9(Carbamidomethyl); K11(TMT6plex)	1	1	P08603	P08603	0	3	0.583	0	1	1	574.306	1720.9	1720.91	-4.24	-0.00243	HCD (High Energy Collision Dissociation)	MS2	27.251	23.5	33.464	61.1337	29595	13082018_Man_TMT_Rxn3_Fr1.raw	F3.1	39458.5	53990.9	34418.2	42348.8	42539.1	26979.1			FALSE				2.71	0.0004003	0.002656
FALSE	High	Sequest HT (A8)	Unambiguous	[R].hPDEAAFFDTASTGk.[T]	N-Term(TMT6plex); K15(TMT6plex)	1	1	P02671	P02671	0	3	0.7201	0	1	1	684.689	2052.05	2052.04	3.62	0.00248	HCD (High Energy Collision Dissociation)	MS2	0	17.4	54	60.918	29463	13082018_Man_TMT_Rxn3_Fr1.raw	F3.1	15027.2	12247.3	25601.4	27332.6	17966	5868.38			FALSE				3.18	0	1.506e-06
FALSE	High	Sequest HT (A8)	Unambiguous	[R].fAHYVVTSQVVNTANEAR.[E]	N-Term(TMT6plex)	1	2	P19827	P19827; F8WAS2	0	3	0.6542	0	1	1	745.73	2235.17	2235.17	1.17	0.00087	HCD (High Energy Collision Dissociation)	MS2	70.6407	12.2	55.5	61.1689	29617	13082018_Man_TMT_Rxn3_Fr1.raw	F3.1	15085.6	8841.31	11540.7	17783.8	8612.03	9443.18			FALSE				3.73	0	1.594e-08
FALSE	High	Sequest HT (A8)	Unambiguous	[R].EGVQkEDIPPADLSDQVPDTESETR.[I]	K5(TMT6plex)	1	1	P01024	P01024	1	3	0.0041	0	1	1	995.489	2984.45	2984.45	-0.75	-0.00075	HCD (High Energy Collision Dissociation)	MS2	0	1.2	54	61.1895	29630	13082018_Man_TMT_Rxn3_Fr1.raw	F3.1		1709.64	2748.45	1356.68	1788.35				FALSE				2.44	0	0.0001035
FALSE	High	Sequest HT (A8)	Unambiguous	[R].eGVQKEDIPPADLSDQVPDTESETR.[I]	N-Term(TMT6plex)	1	1	P01024	P01024	1	3		0.0041	2	2	995.489	2984.45	2984.45	-0.75	-0.00075	HCD (High Energy Collision Dissociation)	MS2	0	1.2	54	61.1895	29630	13082018_Man_TMT_Rxn3_Fr1.raw	F3.1		1709.64	2748.45	1356.68	1788.35				FALSE				2.43	0	0.0001058
FALSE	High	Sequest HT (A8)	Unambiguous	[K].TYFPHFDLSHGSAQVk.[G]	K16(TMT6plex)	1	2	P69905	P69905; G3V1N2	0	4	0.6596	0	1	1	516.519	2063.05	2063.05	-0.32	-0.00017	HCD (High Energy Collision Dissociation)	MS2	26.1144	19.8	55.5	61.2097	29643	13082018_Man_TMT_Rxn3_Fr1.raw	F3.1	13044.6	13918.2	36699.1	19659.4	31364.8	4991.9			FALSE				2.85	0	7.578e-05
FALSE	High	Sequest HT (A8)	Selected	[K].gVALHRPDVYLLPPAR.[E]	N-Term(TMT6plex)	1	2	A0A1B0GUU9	A0A1B0GUU9; P01871	0	4	0.4088	0	1	1	501.549	2003.18	2003.18	-0.08	-4e-05	HCD (High Energy Collision Dissociation)	MS2	37.7235	22.6	24.636	61.3369	29718	13082018_Man_TMT_Rxn3_Fr1.raw	F3.1	70569.7	32905	40254.3	93146.5	50860.3	6519.28			FALSE				2.96	0	9.211e-06
FALSE	High	Sequest HT (A8)	Selected	[R].iSLPESLkR.[I]	N-Term(TMT6plex); K8(TMT6plex)	1	1	P01024	P01024	1	3	0.4026	0	1	1	500.989	1500.95	1500.95	0.22	0.00011	HCD (High Energy Collision Dissociation)	MS2	31.8237	52.1	32.01	61.4108	29760	13082018_Man_TMT_Rxn3_Fr1.raw	F3.1	138561	60484.7	83014.5	214344	39062.3	6888.75			FALSE				2.31	0.009714	0.08784
FALSE	High	Sequest HT (A8)	Unambiguous	[R].kGEWVALNPLRk.[C]	N-Term(TMT6plex); K12(TMT6plex)	1	3	P08603	Q5TFM2; A0A0D9SG88; P08603	2	4	0.4346	0	1	1	468.043	1869.15	1869.15	0.56	0.00026	HCD (High Energy Collision Dissociation)	MS2	41.9328	27.3	48.262	61.4809	29805	13082018_Man_TMT_Rxn3_Fr1.raw	F3.1	25216.4	33236.8	29572.4	33669.2	30451.3	42983.2			FALSE				2.37	0.001327	0.005366
FALSE	High	Sequest HT (A8)	Unambiguous	[R].SFQTGLFTAAR.[Q]		1	2	P07225	P07225; H7BXT0	0	2	0.4848	0	1	1	599.815	1198.62	1198.62	1.14	0.00069	HCD (High Energy Collision Dissociation)	MS2	46.9488	27.6	55.5	61.1703	29618	13082018_Man_TMT_Rxn3_Fr1.raw	F3.1	33428.8	29705	20948.9	35479.4	23686.5	19427.2	No Quan Labels		FALSE				1.98	0.0002692	0.001466
FALSE	High	Sequest HT (A8)	Selected	[K].aAWGkVGAHAGEYGAEALER.[M]	N-Term(TMT6plex); K5(TMT6plex)	1	1	P69905	P69905	1	4	0.5107	0	1	1	626.088	2501.33	2501.33	0.71	0.00044	HCD (High Energy Collision Dissociation)	MS2	61.9947	24.3	55.5	60.868	29432	13082018_Man_TMT_Rxn3_Fr1.raw	F3.1	21588.8	35406.8	16128.1	36800.9	32355	6882.57			FALSE				2.8	0	0.0002407
FALSE	High	Sequest HT (A8)	Unambiguous	[K].aGEQVTYTcATYYk.[M]	N-Term(TMT6plex); C9(Carbamidomethyl); K14(TMT6plex)	1	1	P08603	P08603	0	3	0.7323	0	1	1	705.028	2113.07	2113.07	0.71	0.0005	HCD (High Energy Collision Dissociation)	MS2	0	20.6	55.5	60.7836	29380	13082018_Man_TMT_Rxn3_Fr1.raw	F3.1	21698.6	25238.9	29114.1	24508.9	15152.2	9503.25			FALSE				3.25	0	1.004e-06
FALSE	High	Sequest HT (A8)	Unambiguous	[R].NPDGDVGGPWcYTTNPR.[K]	C11(Carbamidomethyl)	1	1	P00747	P00747	0	2	0.8396	0	1	1	953.413	1905.82	1905.82	0.25	0.00024	HCD (High Energy Collision Dissociation)	MS2	6.13322		54	60.6808	29316	13082018_Man_TMT_Rxn3_Fr1.raw	F3.1							No Quan Labels		FALSE				2.12	0.000188	0.001262
FALSE	High	Sequest HT (A8)	Unambiguous	[R].EANVAcLDLGFQQGADTQRR.[F]	C6(Carbamidomethyl)	1	4	E7ETH0	P05156; A0A087X0I2; E7ETH0; G3XAM2	1	3	0.6103	0	1	1	750.361	2249.07	2249.07	-1.93	-0.00145	HCD (High Energy Collision Dissociation)	MS2	23.183	6.5	55.5	59.9488	28879	13082018_Man_TMT_Rxn3_Fr1.raw	F3.1	3274.7	7831.41	7057.5	7240.06	8505.27	3693.74	No Quan Labels		FALSE				2.13	4.049e-05	0.0004203
FALSE	High	Sequest HT (A8)	Unambiguous	[R].YVGGQEHFAHLLILR.[D]		1	1	P02763	P02763	0	3	0.7359	0	1	1	584.99	1752.95	1752.95	-0.12	-7e-05	HCD (High Energy Collision Dissociation)	MS2	0	0.2	5.328	59.9604	28887	13082018_Man_TMT_Rxn3_Fr1.raw	F3.1		12476.8					No Quan Labels		FALSE				3.37	0	3.243e-07
FALSE	High	Sequest HT (A8)	Unambiguous	[K].NILTSNNIDVk.[K]	K11(TMT6plex)	1	2	C9JF17	C9JF17; P05090	0	2	0.6209	0	1	1	730.421	1459.83	1459.83	1.77	0.00129	HCD (High Energy Collision Dissociation)	MS2	71.3326	26.1	55.5	59.9667	28891	13082018_Man_TMT_Rxn3_Fr1.raw	F3.1	30297.5	28280.9	30689.3	27933.5	23906.5	13230.8			FALSE				2.11	0	0.0001029
FALSE	High	Sequest HT (A8)	Unambiguous	[K].hSTIFENLANk.[A]	N-Term(TMT6plex); K11(TMT6plex)	1	2	P02787	C9JVG0; P02787	0	3	0.6731	0	1	1	577.999	1731.98	1731.98	1	0.00058	HCD (High Energy Collision Dissociation)	MS2	26.1454	12.9	21.633	60.1437	29002	13082018_Man_TMT_Rxn3_Fr1.raw	F3.1	34945.3	32750.8	24947.8	71172.9	26291.4	6874.53			FALSE				2.6	0	3.675e-06
FALSE	High	Sequest HT (A8)	Unambiguous	[R].vAAGAFQGLR.[Q]	N-Term(TMT6plex)	1	1	P02750	P02750	0	2	0.5746	0	1	1	609.862	1218.72	1218.72	0.91	0.00055	HCD (High Energy Collision Dissociation)	MS2	20.8312	29.5	20.839	60.1577	29011	13082018_Man_TMT_Rxn3_Fr1.raw	F3.1	97576.5	99898.4	87082	60187.5	82817.6	60387.1			FALSE				2.28	0.0009272	0.003838
FALSE	High	Sequest HT (A8)	Unambiguous	[K].aIGYLNTGYQR.[Q]	N-Term(TMT6plex)	1	1	P01023	P01023	0	2	0.3689	0	1	1	742.906	1484.81	1484.81	-0.16	-0.00012	HCD (High Energy Collision Dissociation)	MS2	18.7164	28.6	8.834	60.2175	29048	13082018_Man_TMT_Rxn3_Fr1.raw	F3.1	154391	197694	111154	293049	233430	67748.3			FALSE				2.25	0.0008233	0.00358
FALSE	High	Sequest HT (A8)	Unambiguous	[K].qYYEGSEIVVAGR.[I]	N-Term(TMT6plex)	1	2	P19827	H7C0N0; P19827	0	2	0.4868	0	1	1	850.446	1699.88	1699.89	-0.68	-0.00058	HCD (High Energy Collision Dissociation)	MS2	0	19.1	54	60.274	29075	13082018_Man_TMT_Rxn3_Fr1.raw	F3.1	14835.4	26951.4	28343.2	22276.8	14717.6	10027.7			FALSE				2.65	0	6.307e-05
FALSE	High	Sequest HT (A8)	Unambiguous	[R].GDkLFGPDLk.[L]	K3(TMT6plex); K10(TMT6plex)	1	2	P08697	P08697; A0A0G2JPA8	1	3	0.3717	0	1	1	516.644	1547.92	1547.92	-1.39	-0.00072	HCD (High Energy Collision Dissociation)	MS2	27.2195	28.6	28.877	60.3187	29100	13082018_Man_TMT_Rxn3_Fr1.raw	F3.1	43763.3	46532.3	102094	44861.8	63000.8	24560.4			FALSE				2.69	0.0007581	0.003418
FALSE	High	Sequest HT (A8)	Unambiguous	[R].gDKLFGPDLk.[L]	N-Term(TMT6plex); K10(TMT6plex)	1	2	P08697	P08697; A0A0G2JPA8	1	3	0.3717	0	1	2	516.644	1547.92	1547.92	-1.39	-0.00072	HCD (High Energy Collision Dissociation)	MS2	27.2195	28.6	28.877	60.3187	29100	13082018_Man_TMT_Rxn3_Fr1.raw	F3.1	43763.3	46532.3	102094	44861.8	63000.8	24560.4			FALSE				2.69	0.001009	0.004254
FALSE	High	Sequest HT (A8)	Unambiguous	[K].ScAVAEYGVYVk.[V]	C2(Carbamidomethyl); K12(TMT6plex)	2	8	P00739; P00738	J3QR68; A0A0A0MRD9; P00739; P00738; H0Y300; A0A0C4DGL8; J3QLC9; A0A087WU08	0	2	0.6509	0	1	1	787.909	1574.81	1574.81	1.97	0.00155	HCD (High Energy Collision Dissociation)	MS2	22.7827	22.4	55.5	60.3735	29129	13082018_Man_TMT_Rxn3_Fr1.raw	F3.1	11594.6	23768.6	10073.7	22442.3	31625.9	30885.8			FALSE				2.32	0	0.0001129
FALSE	High	Sequest HT (A8)	Unambiguous	[K].aESPEVcFNEESPk.[I]	N-Term(TMT6plex); C7(Carbamidomethyl); K14(TMT6plex)	1	1	P43652	P43652	0	3	0.721	0	1	1	694.347	2081.03	2081.03	-0.22	-0.00015	HCD (High Energy Collision Dissociation)	MS2	28.7722	30.5	55.5	60.4395	29166	13082018_Man_TMT_Rxn3_Fr1.raw	F3.1	30407.5	31583.1	17756.4	38692.8	39479.9	19395			FALSE				2.76	0	3.041e-05
FALSE	High	Sequest HT (A8)	Selected	[R].YVGGQEHFAHLLILR.[D]		1	1	P02763	P02763	0	4	0.5871	0	1	1	438.994	1752.95	1752.95	-0.23	-0.0001	HCD (High Energy Collision Dissociation)	MS2	0.328573	0.2	4.152	60.4484	29172	13082018_Man_TMT_Rxn3_Fr1.raw	F3.1				17630.2			No Quan Labels		FALSE				2.64	0	0.000176
FALSE	High	Sequest HT (A8)	Unambiguous	[K].EFTPPVQAAYQk.[V]	K12(TMT6plex)	1	1	P68871	P68871	0	2	0.6982	0	1	1	804.436	1607.86	1607.86	0.98	0.00079	HCD (High Energy Collision Dissociation)	MS2	0	7.9	54	60.4943	29200	13082018_Man_TMT_Rxn3_Fr1.raw	F3.1	3345.53	2770.6	12145.3	13604.3	15021.2	2079.53			FALSE				2.22	0	9.845e-05
FALSE	High	Sequest HT (A8)	Unambiguous	[R].YVGGQEHFAHLLILR.[D]		1	1	P02763	P02763	0	3	0.7105	0	1	1	584.99	1752.95	1752.95	-0.01	-1e-05	HCD (High Energy Collision Dissociation)	MS2	7.1868	1	8.152	60.6384	29290	13082018_Man_TMT_Rxn3_Fr1.raw	F3.1		15727.4		12342.2	10121.9		No Quan Labels		FALSE				3.04	0	4.198e-06
FALSE	High	Sequest HT (A8)	Selected	[K].gVALHRPDVYLLPPAR.[E]	N-Term(TMT6plex)	1	2	A0A1B0GUU9	A0A1B0GUU9; P01871	0	4	0.4095	0	1	1	501.549	2003.18	2003.18	-0.02	-1e-05	HCD (High Energy Collision Dissociation)	MS2	27.6167	21.3	40.477	60.6448	29294	13082018_Man_TMT_Rxn3_Fr1.raw	F3.1	30003	15177.4	21674.2	42594.6	52245	10627.2			FALSE				3.15	0	8.062e-07
FALSE	High	Sequest HT (A8)	Selected	[K].LGEVNTYAGDLQk.[K]	K13(TMT6plex)	1	1	P06727	P06727	0	2	0.6609	0	1	1	818.94	1636.87	1636.87	-0.88	-0.00072	HCD (High Energy Collision Dissociation)	MS2	0	13.2	55.5	58.6092	28047	13082018_Man_TMT_Rxn3_Fr1.raw	F3.1	20242.5	12742.4	14219.2	14229.8	9689.09	8296.28			FALSE				2.3	0	3.825e-06
FALSE	High	Sequest HT (A8)	Unambiguous	[R].lDKAcEPGVDYVYk.[T]	N-Term(TMT6plex); C5(Carbamidomethyl); K14(TMT6plex)	1	2	P01024	M0QXZ3; P01024	1	3		0.0285	2	2	705.711	2115.12	2115.12	-0.23	-0.00016	HCD (High Energy Collision Dissociation)	MS2	0	15.9	27.926	58.4435	27943	13082018_Man_TMT_Rxn3_Fr1.raw	F3.1	27883.9	45180	23096	37021.8	39117.1	18945			FALSE				2.73	0	7.317e-05
FALSE	High	Sequest HT (A8)	Unambiguous	[R].LDkAcEPGVDYVYk.[T]	K3(TMT6plex); C5(Carbamidomethyl); K14(TMT6plex)	1	2	P01024	M0QXZ3; P01024	1	3	0.0285	0	1	1	705.711	2115.12	2115.12	-0.23	-0.00016	HCD (High Energy Collision Dissociation)	MS2	0	15.9	27.926	58.4435	27943	13082018_Man_TMT_Rxn3_Fr1.raw	F3.1	27883.9	45180	23096	37021.8	39117.1	18945			FALSE				2.81	0	3.725e-05
FALSE	High	Sequest HT (A8)	Selected	[R].RHPDLSIPELLR.[I]		1	1	P43652	P43652	1	3	0.6071	0	1	1	482.612	1445.82	1445.82	-0.67	-0.00032	HCD (High Energy Collision Dissociation)	MS2	58.4779	6.6	54	58.4155	27925	13082018_Man_TMT_Rxn3_Fr1.raw	F3.1	7828.28	6894.8	6561.55	7664.85	6777.3	3837.25	No Quan Labels		FALSE				2.52	0.000188	0.0009724
FALSE	High	Sequest HT (A8)	Unambiguous	[R].kAEEEHLGILGPQLHADVGDk.[V]	K1(TMT6plex); K21(TMT6plex)	1	3	P00450	E9PFZ2; H7C5R1; P00450	1	5	0.5013	0	1	2	543.705	2714.49	2714.49	2.56	0.00139	HCD (High Energy Collision Dissociation)	MS2	59.5543	16.5	55.5	56.0334	26475	13082018_Man_TMT_Rxn3_Fr1.raw	F3.1	22922.7	13279	14961	18698.9	15353.1	13706.5			FALSE				3.73	0	1.477e-06
FALSE	High	Sequest HT (A8)	Selected	[K].aVGDkLPEcEAVcGkPk.[N]	N-Term(TMT6plex); K5(TMT6plex); C9(Carbamidomethyl); C13(Carbamidomethyl); K15(TMT6plex); K17(TMT6plex)	2	6	P00739; P00738	J3QR68; J3KTC3; P00739; P00738; H0Y300; A0A0C4DGL8	1	4	0.5581	0	1	1	694.399	2774.57	2774.57	0.88	0.00061	HCD (High Energy Collision Dissociation)	MS2	4.38305	35.6	54	56.0361	26477	13082018_Man_TMT_Rxn3_Fr1.raw	F3.1	28371.5	44870.4	7416.69	34755.5	67820.8	33188.4			FALSE				2.58	0.000188	0.001083
FALSE	High	Sequest HT (A8)	Unambiguous	[K].SDVVYTDWkk.[D]	K9(TMT6plex); K10(TMT6plex)	1	1	P02763	P02763	1	3	0.5362	0	1	1	566.985	1698.94	1698.95	-3.11	-0.00176	HCD (High Energy Collision Dissociation)	MS2	7.60055	43.9	55.5	56.1442	26530	13082018_Man_TMT_Rxn3_Fr1.raw	F3.1	45011.2	50964.5	38923.5	28450.1	37506.8	53742.9			FALSE				2.35	0.0002898	0.001702
FALSE	High	Sequest HT (A8)	Unambiguous	[R].QITVNDLPVGR.[S]		1	4	P32119	Q06830; P32119; A0A0A0MRQ5; A0A0A0MSI0	0	2	0.6626	0	1	1	606.342	1211.68	1211.67	2.71	0.00164	HCD (High Energy Collision Dissociation)	MS2	0	19.8	54	56.1535	26537	13082018_Man_TMT_Rxn3_Fr1.raw	F3.1	12166.2	17412.6	15464.3	14504.7	15428	44920.1	No Quan Labels		FALSE				2.43	0	7.542e-05
FALSE	High	Sequest HT (A8)	Selected	[R].lELHVDGPPPRPQLR.[A]	N-Term(TMT6plex)	1	1	P04217	P04217	0	4	0.3555	0	1	1	489.036	1953.12	1953.12	-0.68	-0.00033	HCD (High Energy Collision Dissociation)	MS2	9.70294	21.4	54	56.1686	26546	13082018_Man_TMT_Rxn3_Fr1.raw	F3.1	25091.9	26809.6	22855.9	20557.6	21733.5	16091.6			FALSE				3.46	0	2.626e-07
FALSE	High	Sequest HT (A8)	Unambiguous	[K].YGIDWASGR.[G]		1	1	O75636	O75636	0	2	0.6455	0	1	1	512.745	1024.48	1024.48	-0.94	-0.00048	HCD (High Energy Collision Dissociation)	MS2	64.7775	14.8	55.5	56.2117	26571	13082018_Man_TMT_Rxn3_Fr1.raw	F3.1	12775.1	22915.3	12956.2	16024.1	19053.6	8500.16	No Quan Labels		FALSE				2.2	0.0002898	0.001722
FALSE	High	Sequest HT (A8)	Unambiguous	[R].kAEEEHLGILGPQLHADVGDk.[V]	N-Term(TMT6plex); K21(TMT6plex)	1	3	P00450	E9PFZ2; H7C5R1; P00450	1	5	0.5013	0	1	1	543.705	2714.49	2714.49	2.56	0.00139	HCD (High Energy Collision Dissociation)	MS2	59.5543	16.5	55.5	56.0334	26475	13082018_Man_TMT_Rxn3_Fr1.raw	F3.1	22922.7	13279	14961	18698.9	15353.1	13706.5			FALSE				3.73	0	1.477e-06
FALSE	High	Sequest HT (A8)	Unambiguous	[K].IRPFFPQQ.[-]		1	2	P02675	P02675; D6REL8	0	2	0.104	0	1	1	516.785	1032.56	1032.56	-0.2	-0.00011	HCD (High Energy Collision Dissociation)	MS2	34.8216	12.9	24.607	56.2183	26575	13082018_Man_TMT_Rxn3_Fr1.raw	F3.1	28569.5	27378.2	36583.1	35433.9	29945.9	17171.7	No Quan Labels		FALSE				2.02	0.4597	0.9868
FALSE	High	Sequest HT (A8)	Selected	[K].qINDYVEk.[G]	N-Term(TMT6plex); K8(TMT6plex)	2	4	A0A024R6I7; P01009	A0A024R6I7; A0A0G2JRN3; P01009; G3V2B9	0	2	0.5356	0	1	1	733.918	1466.83	1466.83	1.7	0.00124	HCD (High Energy Collision Dissociation)	MS2	8.11862	35.5	48.976	56.3833	26677	13082018_Man_TMT_Rxn3_Fr1.raw	F3.1	87771.8	37947.4	22960.9	55422.9	26627.1	8473.27			FALSE				2.39	0.000308	0.002056
FALSE	High	Sequest HT (A8)	Unambiguous	[K].LQPLDFkENAEQSR.[A]	K7(TMT6plex)	1	1	P01008	P01008	1	3	0.4131	0	1	1	635.34	1904.01	1904.01	-1.26	-0.0008	HCD (High Energy Collision Dissociation)	MS2	7.19116	30.3	55.5	56.4341	26708	13082018_Man_TMT_Rxn3_Fr1.raw	F3.1	21828.8	44301.9	50501.3	23081.1	27182.4	17054.1			FALSE				2.13	0	0.0001707
FALSE	High	Sequest HT (A8)	Unambiguous	[K].VYAYYNLEEScTR.[F]	C11(Carbamidomethyl)	1	1	P01024	P01024	0	2	0.7729	0	1	1	834.372	1667.74	1667.74	0.25	0.00021	HCD (High Energy Collision Dissociation)	MS2	0	0.9	54	56.508	26752	13082018_Man_TMT_Rxn3_Fr1.raw	F3.1				2001.11	1666.82	1907.59	No Quan Labels		FALSE				2.73	0	1.937e-05
FALSE	High	Sequest HT (A8)	Unambiguous	[K].lKNSLFEYQk.[N]	N-Term(TMT6plex); K10(TMT6plex)	1	2	P02671	P02671; A0A087WUA0	1	3	0.0134	0	1	1	576.675	1728.01	1728.01	-0.03	-2e-05	HCD (High Energy Collision Dissociation)	MS2	28.6276	12.6	12.906	56.5694	26788	13082018_Man_TMT_Rxn3_Fr1.raw	F3.1	51406.8	14162.1	112214	133677	12410.2				FALSE				2.24	0.0004728	0.002873
FALSE	High	Sequest HT (A8)	Unambiguous	[K].LkNSLFEYQk.[N]	K2(TMT6plex); K10(TMT6plex)	1	2	P02671	P02671; A0A087WUA0	1	3		0.0134	2	2	576.675	1728.01	1728.01	-0.03	-2e-05	HCD (High Energy Collision Dissociation)	MS2	28.6276	12.6	12.906	56.5694	26788	13082018_Man_TMT_Rxn3_Fr1.raw	F3.1	51406.8	14162.1	112214	133677	12410.2				FALSE				2.21	0.0005712	0.003018
FALSE	High	Sequest HT (A8)	Unambiguous	[R].IQNILTEEPk.[V]	K10(TMT6plex)	1	1	P27169	P27169	0	2	0.6184	0	1	1	707.413	1413.82	1413.82	2.45	0.00173	HCD (High Energy Collision Dissociation)	MS2	15.1742	17.4	54	56.619	26819	13082018_Man_TMT_Rxn3_Fr1.raw	F3.1	19105.3	25135.3	11734.7	16643.3	10918.7	26485.1			FALSE				2.07	0	0.0001013
FALSE	High	Sequest HT (A8)	Selected	[K].vQHIQLLQk.[N]	N-Term(TMT6plex); K9(TMT6plex)	1	2	P02671	P02671; A0A087WUA0	0	3	0.6589	0	1	1	522.336	1564.99	1564.99	-0.42	-0.00022	HCD (High Energy Collision Dissociation)	MS2	51.012	30.8	12.826	56.2386	26587	13082018_Man_TMT_Rxn3_Fr1.raw	F3.1	187051	139323	142427	197074	126657	10699.3			FALSE				2.99	0	0.0001184
FALSE	High	Sequest HT (A8)	Selected	[KR].lRTEGDGVYTLNDk.[K]	N-Term(TMT6plex); K14(TMT6plex)	2	8	P00739; P00738	J3QR68; J3KTC3; P00739; P00738; H0Y300; A0A0C4DGL8; J3QLC9; J3KRH2	1	3	0.6062	0	1	1	680.377	2039.12	2039.12	-0.4	-0.00027	HCD (High Energy Collision Dissociation)	MS2	0	27.9	55.5	56.0307	26473	13082018_Man_TMT_Rxn3_Fr1.raw	F3.1	26646.8	33524.4	17328.9	30308	30356.8	24480.8			FALSE				2.92	0	5.358e-05
FALSE	High	Sequest HT (A8)	Unambiguous	[R].tEGDGVYTLNNEk.[Q]	N-Term(TMT6plex); K13(TMT6plex)	2	7	P00738; J3KSV1	P00738; H3BS21; J3QQI8; H3BMJ7; J3KSV1; J3QLC9; J3KRH2	0	3	0.3429	0	1	1	633.336	1897.99	1897.99	0.82	0.00052	HCD (High Energy Collision Dissociation)	MS2	6.87093	16.6	18.169	55.9125	26413	13082018_Man_TMT_Rxn3_Fr1.raw	F3.1	37269.5	53039.5	22075.2	61860.7	79323.1	44430.1			FALSE				2.8	0	0.0001192
FALSE	High	Sequest HT (A8)	Unambiguous	[K].TYFPHFDLSHGSAQVK.[G]		1	2	P69905	P69905; G3V1N2	0	3	0.6612	0	1	1	611.969	1833.89	1833.89	-0.49	-0.0003	HCD (High Energy Collision Dissociation)	MS2	28.828	19.9	55.5	55.811	26350	13082018_Man_TMT_Rxn3_Fr1.raw	F3.1	20679.9	28082.6	16402.2	18848.1	23733.7	15452.8	No Quan Labels		FALSE				2.42	0	9.582e-05
FALSE	High	Sequest HT (A8)	Unambiguous	[K].HSTIFENLANk.[A]	K11(TMT6plex)	1	2	P02787	C9JVG0; P02787	0	3	0.6703	0	1	1	501.61	1502.82	1502.82	0	0	HCD (High Energy Collision Dissociation)	MS2	0	47.2	55.5	55.2095	25979	13082018_Man_TMT_Rxn3_Fr1.raw	F3.1	44287.6	53904.5	23399.1	87444.4	51396.6	9142.99			FALSE				2.76	0.001408	0.005796
FALSE	High	Sequest HT (A8)	Unambiguous	[K].LHTEAQIQEEGTVVELTGR.[Q]		1	1	P01023	P01023	0	3	0.7173	0	1	1	704.035	2110.09	2110.08	6.71	0.00472	HCD (High Energy Collision Dissociation)	MS2	49.3595	6.2	46.056	55.3021	26028	13082018_Man_TMT_Rxn3_Fr1.raw	F3.1	3307.66	12134.1	8124.91	4320.51	7558.13	8839.07	No Quan Labels		FALSE				4.21	0	7.674e-09
FALSE	High	Sequest HT (A8)	Unambiguous	[R].kYAFELk.[ME]	N-Term(TMT6plex); K7(TMT6plex)	1	2	P02748	Q96BY6; P02748	1	3	0.3714	0	1	1	452.949	1356.83	1356.83	2.08	0.00094	HCD (High Energy Collision Dissociation)	MS2	45.7356	44.9	55.5	55.3386	26051	13082018_Man_TMT_Rxn3_Fr1.raw	F3.1	49351.6	55046.2	52456.3	35468.9	51613.2	19763.7			FALSE				2.1	0.03564	0.288
FALSE	High	Sequest HT (A8)	Unambiguous	[R].kYAFELk.[ME]	K1(TMT6plex); K7(TMT6plex)	1	2	P02748	Q96BY6; P02748	1	3	0.3714	0	1	2	452.949	1356.83	1356.83	2.08	0.00094	HCD (High Energy Collision Dissociation)	MS2	45.7356	44.9	55.5	55.3386	26051	13082018_Man_TMT_Rxn3_Fr1.raw	F3.1	49351.6	55046.2	52456.3	35468.9	51613.2	19763.7			FALSE				2.1	0.03564	0.288
FALSE	High	Sequest HT (A8)	Selected	[K].sKEQLTPLIk.[K]	N-Term(TMT6plex); K10(TMT6plex)	1	4	V9GYM3	V9GYM3; V9GYE3; V9GYG9; P02652	1	3	0.052	0	1	1	539.01	1615.02	1615.02	-1.69	-0.00091	HCD (High Energy Collision Dissociation)	MS2	11.0149	29.2	55.5	55.3485	26057	13082018_Man_TMT_Rxn3_Fr1.raw	F3.1	21063.7	32175.5	28824.4	33798.7	28090.6	25898.1			FALSE				2.5	0.001203	0.004492
FALSE	High	Sequest HT (A8)	Selected	[R].eNADSLQASLRPHADELk.[A]	N-Term(TMT6plex); K18(TMT6plex)	1	1	P06727	P06727	0	4	0.358	0	1	1	613.837	2452.33	2452.32	3.03	0.00186	HCD (High Energy Collision Dissociation)	MS2	0	11.5	35.485	55.4011	26089	13082018_Man_TMT_Rxn3_Fr1.raw	F3.1	28961.3	24548.5	18978.3	18176.9	15895.5				FALSE				2.43	7.754e-05	0.0005064
FALSE	High	Sequest HT (A8)	Unambiguous	[K].LHTEAQIQEEGTVVELTGR.[Q]		1	1	P01023	P01023	0	3	0.7506	0	1	1	704.027	2110.07	2110.08	-5.27	-0.00371	HCD (High Energy Collision Dissociation)	MS2	0	2.7	29.438	55.4113	26095	13082018_Man_TMT_Rxn3_Fr1.raw	F3.1	3965.5	6591.23	4286.98	5299.87	5414.21	4150.01	No Quan Labels		FALSE				4.53	0	2.386e-09
FALSE	High	Sequest HT (A8)	Selected	[K].LLSGGNTLHLVSTTk.[T]	K15(TMT6plex)	1	1	P04114	P04114	0	3	0.5708	0	1	1	590.684	1770.04	1770.03	3.09	0.00182	HCD (High Energy Collision Dissociation)	MS2	15.2068	22.5	55.5	55.5175	26164	13082018_Man_TMT_Rxn3_Fr1.raw	F3.1	16838.6	28320.8	18607	27516.8	30471	11624.8			FALSE				2.12	0.000188	0.001205
FALSE	High	Sequest HT (A8)	Unambiguous	[R].kTLLSNLEEAkk.[K]	K1(TMT6plex); K11(TMT6plex); K12(TMT6plex)	1	8	P10909	E5RGB0; E7ETB4; E7ERK6; E5RG36; E5RJZ5; H0YLK8; E5RH61; P10909	2	4	0.5404	0	1	1	516.078	2061.29	2061.29	0.04	2e-05	HCD (High Energy Collision Dissociation)	MS2	13.507	25.3	55.5	55.5203	26166	13082018_Man_TMT_Rxn3_Fr1.raw	F3.1	23473.5	29588	39596.7	23214.2	23159.1	7050.27			FALSE				3.22	0	0.0002137
FALSE	High	Sequest HT (A8)	Unambiguous	[R].kTLLSNLEEAkk.[K]	N-Term(TMT6plex); K11(TMT6plex); K12(TMT6plex)	1	8	P10909	E5RGB0; E7ETB4; E7ERK6; E5RG36; E5RJZ5; H0YLK8; E5RH61; P10909	2	4	0.5404	0	1	2	516.078	2061.29	2061.29	0.04	2e-05	HCD (High Energy Collision Dissociation)	MS2	13.507	25.3	55.5	55.5203	26166	13082018_Man_TMT_Rxn3_Fr1.raw	F3.1	23473.5	29588	39596.7	23214.2	23159.1	7050.27			FALSE				3.22	0	0.0002137
FALSE	High	Sequest HT (A8)	Unambiguous	[K].LPDATPTELAk.[L]	K11(TMT6plex)	1	1	D6RF35	D6RF35	0	2	0.7597	0	1	1	692.898	1384.79	1384.79	-0.09	-6e-05	HCD (High Energy Collision Dissociation)	MS2	6.95487	10.1	14.327	55.5384	26179	13082018_Man_TMT_Rxn3_Fr1.raw	F3.1	33698.9	60432.4	97401.3	10668.8	14148	13993.2			FALSE				2.58	0	4.534e-06
FALSE	High	Sequest HT (A8)	Unambiguous	[R].gSESGIFTNTk.[E]	N-Term(TMT6plex); K11(TMT6plex)	1	1	P02671	P02671	0	2	0.5459	0	1	1	799.943	1598.88	1598.88	0.41	0.00033	HCD (High Energy Collision Dissociation)	MS2	0	37.9	55.5	55.5742	26202	13082018_Man_TMT_Rxn3_Fr1.raw	F3.1	34474.2	23707.3	69762.8	49803.6	32957.4	3670.49			FALSE				2.29	0	0.0002175
FALSE	High	Sequest HT (A8)	Unambiguous	[K].tPENYPNAGLTmNYcR.[N]	N-Term(TMT6plex); M12(Oxidation); C15(Carbamidomethyl)	1	1	P00747	P00747	0	3	0.5487	0	1	1	716.002	2145.99	2145.99	0.66	0.00047	HCD (High Energy Collision Dissociation)	MS2	17.4171	12.4	54	55.6585	26257	13082018_Man_TMT_Rxn3_Fr1.raw	F3.1	9836.15	14310.8	13846.1	12654.5	13333.7	11169.4			FALSE				2.26	0.0007581	0.003371
FALSE	High	Sequest HT (A8)	Selected	[K].qINDYVEk.[G]	N-Term(TMT6plex); K8(TMT6plex)	2	4	A0A024R6I7; P01009	A0A024R6I7; A0A0G2JRN3; P01009; G3V2B9	0	2	0.5229	0	1	1	733.917	1466.83	1466.83	0.36	0.00027	HCD (High Energy Collision Dissociation)	MS2	25.4807	43.7	36.427	55.7053	26286	13082018_Man_TMT_Rxn3_Fr1.raw	F3.1	163858	50720.8	49339.8	80244.3	29316.3	18013			FALSE				2.62	7.754e-05	0.0004809
FALSE	High	Sequest HT (A8)	Selected	[R].qGHNSVFLIk.[G]	N-Term(TMT6plex); K10(TMT6plex)	1	2	P02790	Q9BS19; P02790	0	3	0.444	0	1	1	534.324	1600.96	1600.96	-0.11	-6e-05	HCD (High Energy Collision Dissociation)	MS2	30.652	17.3	6.089	55.7724	26328	13082018_Man_TMT_Rxn3_Fr1.raw	F3.1	141507	160299	226905	169577	208082	29171.7			FALSE				2.32	7.754e-05	0.0004429
FALSE	High	Sequest HT (A8)	Unambiguous	[R].gEVQAmLGQSTEELR.[V]	N-Term(TMT6plex); M6(Oxidation)	1	4	P02649	E7ERP7; H0Y7L5; E9PEV4; P02649	0	3	0.5	0	1	1	631.655	1892.95	1892.96	-3.56	-0.00224	HCD (High Energy Collision Dissociation)	MS2	25.7355	7.1	21.541	56.6368	26830	13082018_Man_TMT_Rxn3_Fr1.raw	F3.1	6476.33	17526.5	20692.5	46854	10084.3	3954.18			FALSE				2.6	0	6.971e-05
FALSE	High	Sequest HT (A8)	Selected	[R].RPHFFFPk.[S]	K8(TMT6plex)	1	3	P10909	H0YLK8; H0YC35; P10909	0	3	0.5268	0	1	1	435.587	1304.75	1304.75	-0.96	-0.00042	HCD (High Energy Collision Dissociation)	MS2	3.78286	25.9	55.5	50.0979	22885	13082018_Man_TMT_Rxn3_Fr1.raw	F3.1	20801.9	23630.7	43338.6	27730.8	25563.4	14494.5			FALSE				2.24	0.002387	0.01258
FALSE	High	Sequest HT (A8)	Selected	[R].eHVAHLLFLR.[D]	N-Term(TMT6plex)	1	1	P19652	P19652	0	3	0.5486	0	1	1	488.628	1463.87	1463.87	0.16	8e-05	HCD (High Energy Collision Dissociation)	MS2	33.0647	26.3	55.5	56.6683	26846	13082018_Man_TMT_Rxn3_Fr1.raw	F3.1	30028.2	34633.7	35012	19349	25859	11991.5			FALSE				3.5	0	2.652e-07
FALSE	High	Sequest HT (A8)	Selected	[K].aVGDkLPEcEAVcGkPk.[N]	N-Term(TMT6plex); K5(TMT6plex); C9(Carbamidomethyl); C13(Carbamidomethyl); K15(TMT6plex); K17(TMT6plex)	2	6	P00739; P00738	J3QR68; J3KTC3; P00739; P00738; H0Y300; A0A0C4DGL8	1	4	0.6327	0	1	1	694.401	2774.58	2774.57	3.78	0.00262	HCD (High Energy Collision Dissociation)	MS2	0	27.9	41.173	56.7867	26920	13082018_Man_TMT_Rxn3_Fr1.raw	F3.1	25584.6	47637.7	8514.69	36240.7	72795	34141.7			FALSE				2.45	0.0002692	0.001468
FALSE	High	Sequest HT (A8)	Unambiguous	[R].kAEEEHLGILGPQLHADVGDkVk.[I]	N-Term(TMT6plex); K21(TMT6plex); K23(TMT6plex)	1	3	P00450	E9PFZ2; H7C5R1; P00450	2	5	0.5651	0	1	2	634.967	3170.81	3170.81	-2.73	-0.00173	HCD (High Energy Collision Dissociation)	MS2	41.5092	21.1	31.705	57.8036	27541	13082018_Man_TMT_Rxn3_Fr1.raw	F3.1	29222.4	66730.5	39085.2	26077.7	52657	6431.89			FALSE				3.38	0	2.593e-06
FALSE	High	Sequest HT (A8)	Unambiguous	[K].gTHcNQVEVIATLk.[D]	N-Term(TMT6plex); C4(Carbamidomethyl); K14(TMT6plex)	1	1	P02775	P02775	0	3	0.7558	0	1	1	676.716	2028.13	2028.13	1.76	0.00119	HCD (High Energy Collision Dissociation)	MS2	6.34865	8.9	20.643	57.8967	27597	13082018_Man_TMT_Rxn3_Fr1.raw	F3.1	21427	25816.8	7218.05	29279	34836.1	21210.7			FALSE				2.17	0	5.473e-05
FALSE	High	Sequest HT (A8)	Selected	[K].skEFQLFSSPHGk.[D]	N-Term(TMT6plex); K2(TMT6plex); K13(TMT6plex)	1	1	P02787	P02787	1	4	0.5148	0	1	1	545.568	2179.25	2179.25	0.47	0.00025	HCD (High Energy Collision Dissociation)	MS2	5.62547	18.2	14.196	57.9402	27622	13082018_Man_TMT_Rxn3_Fr1.raw	F3.1	36716.2	115343	14898.9	105976	126157	8929.02			FALSE				3.05	0.0008233	0.003628
FALSE	High	Sequest HT (A8)	Unambiguous	[R].QLEWGLER.[T]		1	1	P13671	P13671	0	2	0.3918	0	1	1	515.769	1030.53	1030.53	-0.66	-0.00034	HCD (High Energy Collision Dissociation)	MS2	0	14.8	50.809	57.9518	27630	13082018_Man_TMT_Rxn3_Fr1.raw	F3.1	13329.2	19351.7	16833.4	14408.5	22017.1	10976.8	No Quan Labels		FALSE				2.45	0.000188	0.001217
FALSE	High	Sequest HT (A8)	Unambiguous	[R].VTTVASHTSDSDVPSGVTEVVVk.[L]	K23(TMT6plex)	1	3	P10909	H0YAS8; H0YC35; P10909	0	3	0.6828	0	1	1	848.451	2543.34	2543.34	-0.25	-0.00021	HCD (High Energy Collision Dissociation)	MS2	23.6225	16.5	25.988	58.0364	27681	13082018_Man_TMT_Rxn3_Fr1.raw	F3.1	36717.6	36963.6	53038.3	31399.4	37052.8	13415.4			FALSE				3.31	0	3.693e-07
FALSE	High	Sequest HT (A8)	Unambiguous	[K].EAQLPVIENk.[V]	K10(TMT6plex)	1	1	P00747	P00747	0	2	0.6036	0	1	1	685.398	1369.79	1369.79	0.56	0.00039	HCD (High Energy Collision Dissociation)	MS2	0	32	55.5	58.0387	27682	13082018_Man_TMT_Rxn3_Fr1.raw	F3.1	40515.7	32141.5	40014	30495.2	23042	21554.1			FALSE				2.22	0.0002692	0.001539
FALSE	High	Sequest HT (A8)	Unambiguous	[R].kAEEEHLGILGPQLHADVGDkVk.[I]	K1(TMT6plex); K21(TMT6plex); K23(TMT6plex)	1	3	P00450	E9PFZ2; H7C5R1; P00450	2	5	0.5651	0	1	1	634.967	3170.81	3170.81	-2.73	-0.00173	HCD (High Energy Collision Dissociation)	MS2	41.5092	21.1	31.705	57.8036	27541	13082018_Man_TMT_Rxn3_Fr1.raw	F3.1	29222.4	66730.5	39085.2	26077.7	52657	6431.89			FALSE				3.38	0	2.593e-06
FALSE	High	Sequest HT (A8)	Unambiguous	[K].vYAcEVTHQGLSSPVTk.[S]	N-Term(TMT6plex); C4(Carbamidomethyl); K17(TMT6plex)	1	1	P01834	P01834	0	3	0.6993	0	1	1	778.756	2334.25	2334.25	0.58	0.00045	HCD (High Energy Collision Dissociation)	MS2	0	7.9	55.5	58.1579	27759	13082018_Man_TMT_Rxn3_Fr1.raw	F3.1		6209.12	2725.9	19745.8	11097	8701.62			FALSE				2.86	0	1.727e-06
FALSE	High	Sequest HT (A8)	Selected	[R].sTGSWSTLk.[T]	N-Term(TMT6plex); K9(TMT6plex)	1	4	B4E1Z4	P00751; B4E1Z4; C9JRT3; A0A0G2JH38	0	2	0.6085	0	1	1	712.915	1424.82	1424.81	5.58	0.00398	HCD (High Energy Collision Dissociation)	MS2	0	55.1	55.5	58.2259	27804	13082018_Man_TMT_Rxn3_Fr1.raw	F3.1	42203.6	68976.7	54710.5	37389.4	52460.3	74179.6			FALSE				2.35	0.001287	0.005176
FALSE	High	Sequest HT (A8)	Unambiguous	[K].EAQLPVIENk.[V]	K10(TMT6plex)	1	1	P00747	P00747	0	2	0.4893	0	1	1	685.398	1369.79	1369.79	0.21	0.00014	HCD (High Energy Collision Dissociation)	MS2	29.001	28.2	55.5	58.2595	27827	13082018_Man_TMT_Rxn3_Fr1.raw	F3.1	32330.2	30443.8	36836.8	31112.9	21340.9	16719.9			FALSE				2.33	0.00147	0.006006
FALSE	High	Sequest HT (A8)	Unambiguous	[R].aVFPSIVGRPR.[HQ]	N-Term(TMT6plex)	2	25	P60709; P68032	E7EVS6; G5E9R0; J3KT65; A5A3E0; P63267; C9JUM1; F8WCH0; A6NL76; P60709; F6QUT6; Q6S8J3; P62736; P68133; I3L1U9; C9JTX5; K7EM38; I3L4N8; C9JFL5; F8WB63; C9JZR7; P0CG38; P68032; I3L3R2; P63261; B8ZZJ2	0	3	0.6515	0	1	1	476.628	1427.87	1427.87	-0.2	-0.0001	HCD (High Energy Collision Dissociation)	MS2	32.5123	62.4	55.5	58.2754	27836	13082018_Man_TMT_Rxn3_Fr1.raw	F3.1	47409.9	52471.5	85322.6	86859.1	74065.8	29562.2			FALSE				3.96	0	7.358e-07
FALSE	High	Sequest HT (A8)	Unambiguous	[K].YSSDYFQAPSDYR.[Y]		1	1	Q08380	Q08380	0	2	0.798	0	1	1	799.842	1598.68	1598.68	0.1	8e-05	HCD (High Energy Collision Dissociation)	MS2	16.5738	9.9	54	58.286	27843	13082018_Man_TMT_Rxn3_Fr1.raw	F3.1	8582.28	3817.92	12033.7	13322.7	11517.2	9424.16	No Quan Labels		FALSE				2.03	0.003023	0.01903
FALSE	High	Sequest HT (A8)	Unambiguous	[K].aNSFLGEk.[A]	N-Term(TMT6plex); K8(TMT6plex)	3	5	A0A140TA32; A0A0G2JPR0; A0A140TA29	A0A140TA32; A0A0G2JPR0; P0C0L4; A0A140TA29; A0A140TA49	0	2	0.5066	0	1	1	662.389	1323.77	1323.77	2.24	0.00148	HCD (High Energy Collision Dissociation)	MS2	0	40.2	55.5	58.3614	27891	13082018_Man_TMT_Rxn3_Fr1.raw	F3.1	47427.9	33988.4	67297.6	41111.8	28267.5	14555.8			FALSE				2.29	0.0004728	0.002881
FALSE	High	Sequest HT (A8)	Selected	[K].ykEENDDFASFR.[V]	N-Term(TMT6plex); K2(TMT6plex)	1	1	P04196	P04196	1	3	0.5876	0	1	1	660.335	1978.99	1978.99	0.4	0.00027	HCD (High Energy Collision Dissociation)	MS2	12.7275	72.2	55.5	58.3843	27906	13082018_Man_TMT_Rxn3_Fr1.raw	F3.1	106460	70607.7	62667.2	117877	46739.7	23820.4			FALSE				2.91	0	7.889e-06
FALSE	High	Sequest HT (A8)	Unambiguous	[R].aATVGSLAGQPLQER.[A]	N-Term(TMT6plex)	1	2	P02649	H0Y7L5; P02649	0	3	0.6518	0	1	1	576.327	1726.97	1726.96	0.24	0.00014	HCD (High Energy Collision Dissociation)	MS2	28.6317	28.3	55.5	58.1914	27781	13082018_Man_TMT_Rxn3_Fr1.raw	F3.1	17390.2	19562.6	34738.2	66703.8	15232.5	16412			FALSE				4.25	0	7.054e-08
FALSE	High	Sequest HT (A8)	Unambiguous	[K].lLPVGR.[T]	N-Term(TMT6plex)	1	1	P01024	P01024	0	2	0.2075	0	1	1	442.3	883.592	883.593	-0.37	-0.00016	HCD (High Energy Collision Dissociation)	MS2	10.1663	90.2	34.266	57.701	27481	13082018_Man_TMT_Rxn3_Fr1.raw	F3.1	292750	67281.3	87257.4	351562	46117.2	15541.3			FALSE				2.41	0.1175	0.6658
FALSE	High	Sequest HT (A8)	Unambiguous	[R].rTHLPEVFLSk.[V]	N-Term(TMT6plex); K11(TMT6plex)	2	2	D6RF35; P02774	D6RF35; P02774	1	3	0.5733	0	1	1	595.698	1785.08	1785.08	0.74	0.00044	HCD (High Energy Collision Dissociation)	MS2	12.8031	35.1	24.021	57.5988	27415	13082018_Man_TMT_Rxn3_Fr1.raw	F3.1	65195.8	77027.1	87887.1	64554.3	71569.5	128235			FALSE				3.82	0	4.006e-06
FALSE	High	Sequest HT (A8)	Unambiguous	[R].ETNLDSLPLVDTHSK.[R]		1	1	P08670	P08670	0	3	0.513	0	1	1	556.953	1668.84	1668.84	-0.48	-0.00027	HCD (High Energy Collision Dissociation)	MS2	25.7803	0.3	8.523	57.5923	27411	13082018_Man_TMT_Rxn3_Fr1.raw	F3.1				13908.4			No Quan Labels		FALSE				2.3	0.0002898	0.001674
FALSE	High	Sequest HT (A8)	Unambiguous	[R].gLTLHLk.[F]	N-Term(TMT6plex); K7(TMT6plex)	1	3	B4DPQ0	B4DPQ0; F5H2D0; P00736	0	3	0.1589	0	1	1	413.944	1239.82	1239.82	-0.18	-8e-05	HCD (High Energy Collision Dissociation)	MS2	0	33.6	55.5	56.8341	26948	13082018_Man_TMT_Rxn3_Fr1.raw	F3.1	28259.7	45482.4	47887	25420.1	40248.9	8576.65			FALSE				2.14	0.01517	0.1339
FALSE	High	Sequest HT (A8)	Unambiguous	[R].rTHLPEVFLSk.[V]	N-Term(TMT6plex); K11(TMT6plex)	2	2	D6RF35; P02774	D6RF35; P02774	1	3	0.5993	0	1	1	595.697	1785.08	1785.08	-0.8	-0.00048	HCD (High Energy Collision Dissociation)	MS2	39.864	17.8	30.12	56.9093	26996	13082018_Man_TMT_Rxn3_Fr1.raw	F3.1	28511.2	35096	30268	28358.3	33423.9	38026.8			FALSE				3.02	0	3.085e-05
FALSE	High	Sequest HT (A8)	Unambiguous	[K].aVGDkLPEcEADDGcPkPPEIAHGYVEHSVR.[Y]	N-Term(TMT6plex); K5(TMT6plex); C9(Carbamidomethyl); C15(Carbamidomethyl); K17(TMT6plex)	1	5	P00738	J3QR68; P00738; H0Y300; J3QLC9; J3KRH2	1	6	0.7034	0	1	1	687.52	4120.08	4120.08	-0.29	-0.0002	HCD (High Energy Collision Dissociation)	MS2	0.978727	40.4	53.546	57.1129	27124	13082018_Man_TMT_Rxn3_Fr1.raw	F3.1	23414.3	53248.1	6517.85	24978.1	81004.3	62120.4			FALSE				5.53	0	2.194e-11
FALSE	High	Sequest HT (A8)	Unambiguous	[R].VGDTLNLNLR.[A]		4	9	A0A140TA32; A0A0G2JPR0; A0A140TA29; P0C0L5	F5GXS0; A0A0G2JL54; A0A140TA32; A0A0G2JPR0; P0C0L4; A0A140TA29; P0C0L5; A0A140TA44; A0A140TA49	0	2	0.6302	0	1	1	557.813	1114.62	1114.62	-2.55	-0.00142	HCD (High Energy Collision Dissociation)	MS2	51.1345	7.1	8.761	57.1667	27158	13082018_Man_TMT_Rxn3_Fr1.raw	F3.1	18928.1	56634.1	41709.9	58973.2	38015.9	43083.8	No Quan Labels		FALSE				2.65	0	4.942e-05
FALSE	High	Sequest HT (A8)	Selected	[K].skEFQLFSSPHGk.[D]	N-Term(TMT6plex); K2(TMT6plex); K13(TMT6plex)	1	1	P02787	P02787	1	4	0.5336	0	1	1	545.567	2179.25	2179.25	-0.77	-0.00042	HCD (High Energy Collision Dissociation)	MS2	16.2588	18.8	30.378	57.2608	27213	13082018_Man_TMT_Rxn3_Fr1.raw	F3.1	20072.9	46425.7	19488.7	42920.3	57312.7	11541.6			FALSE				2.98	0.0004003	0.002579
FALSE	High	Sequest HT (A8)	Unambiguous	[K].TLLPVSkPEIR.[S]	K7(TMT6plex)	1	1	P01031	P01031	0	3	0.6202	0	1	1	494.647	1481.92	1481.93	-0.21	-0.00011	HCD (High Energy Collision Dissociation)	MS2	5.53255	35.9	53.748	57.318	27245	13082018_Man_TMT_Rxn3_Fr1.raw	F3.1	38576.7	33189	44798.9	56965.2	35421.5	14095.4			FALSE				2.58	0.0001454	0.0006184
FALSE	High	Sequest HT (A8)	Unambiguous	[K].VQFELHYQEVk.[W]	K11(TMT6plex)	1	3	P19823	P19823; Q5T985; Q5T987	0	3	0.6147	0	1	1	550.302	1648.89	1648.89	1.19	0.00065	HCD (High Energy Collision Dissociation)	MS2	7.17202	17.8	16.478	57.3371	27257	13082018_Man_TMT_Rxn3_Fr1.raw	F3.1	40367.7	85782.2	53175.7	75328.3	69430.2	31112.4			FALSE				2.31	0.0001123	0.0005444
FALSE	High	Sequest HT (A8)	Selected	[K].gTHcNQVEVIATLk.[D]	N-Term(TMT6plex); C4(Carbamidomethyl); K14(TMT6plex)	1	1	P02775	P02775	0	3	0.6095	0	1	1	676.716	2028.13	2028.13	0.59	0.0004	HCD (High Energy Collision Dissociation)	MS2	0	10.4	27.135	57.3638	27273	13082018_Man_TMT_Rxn3_Fr1.raw	F3.1	19801.5	17210.2	17397.4	26994.1	20452.9	24416.2			FALSE				2.1	0	3.757e-05
FALSE	High	Sequest HT (A8)	Selected	[K].aVGDkLPEcEAVcGkPk.[N]	N-Term(TMT6plex); K5(TMT6plex); C9(Carbamidomethyl); C13(Carbamidomethyl); K15(TMT6plex); K17(TMT6plex)	2	6	P00739; P00738	J3QR68; J3KTC3; P00739; P00738; H0Y300; A0A0C4DGL8	1	4	0.5212	0	1	1	694.397	2774.57	2774.57	-2.03	-0.00141	HCD (High Energy Collision Dissociation)	MS2	0	28.7	52.854	57.3828	27283	13082018_Man_TMT_Rxn3_Fr1.raw	F3.1	20515.2	34540.1	7195.39	29889.1	58284.5	27624			FALSE				2.36	0	0.0002687
FALSE	High	Sequest HT (A8)	Unambiguous	[K].eTWTANVGk.[G]	N-Term(TMT6plex); K9(TMT6plex)	1	2	P00734	P00734; E9PIT3	0	2	0.6316	0	1	1	732.417	1463.83	1463.83	0.14	0.0001	HCD (High Energy Collision Dissociation)	MS2	12.5942	44.1	50.029	57.4199	27303	13082018_Man_TMT_Rxn3_Fr1.raw	F3.1	53203.7	55943.6	54785.3	65824	42210.9	15085.1			FALSE				2.85	0	5.782e-06
FALSE	High	Sequest HT (A8)	Unambiguous	[K].vTVLGQPk.[A]	N-Term(TMT6plex); K8(TMT6plex)	1	2	A0A0B4J231	A0A0B4J231; B9A064	0	3	0.3991	0	1	1	433.951	1299.84	1299.84	-2.3	-0.001	HCD (High Energy Collision Dissociation)	MS2	9.97782	34	55.5	57.4477	27320	13082018_Man_TMT_Rxn3_Fr1.raw	F3.1	19595.4	23565.5	30392.4	65713.4	33018.2	31013.7			FALSE				2.18	0.006356	0.05127
FALSE	High	Sequest HT (A8)	Unambiguous	[R].mFTTAPDQVDkEDEDFQESNk.[M]	M1(Oxidation); K11(TMT6plex); K21(TMT6plex)	1	3	P00450	E9PFZ2; H7C5R1; P00450	1	3	0.6175	0	1	1	983.467	2948.39	2948.39	-0.53	-0.00052	HCD (High Energy Collision Dissociation)	MS2	0	5	55.5	57.4526	27323	13082018_Man_TMT_Rxn3_Fr1.raw	F3.1	12812.2	3879.71	2368.68	8985.53	1511.76				FALSE				2.17	0.000188	0.0007856
FALSE	High	Sequest HT (A8)	Unambiguous	[R].GSPAINVAVHVFR.[K]		1	3	P02766	A0A087WV45; P02766; A0A087WT59	0	3	0.5192	0	1	1	456.258	1366.76	1366.76	0.49	0.00023	HCD (High Energy Collision Dissociation)	MS2	0	16	55.5	57.4694	27334	13082018_Man_TMT_Rxn3_Fr1.raw	F3.1	10894.8	23255	24425.3	11290.8	14955.5	7426.74	No Quan Labels		FALSE				2.87	0	8.434e-05
FALSE	High	Sequest HT (A8)	Unambiguous	[R].SDVmYTDWk.[K]	M4(Oxidation); K9(TMT6plex)	1	1	P19652	P19652	0	2	0.8208	0	1	1	695.331	1389.65	1389.66	-1.47	-0.00102	HCD (High Energy Collision Dissociation)	MS2	52.6989	30	55.5	57.491	27348	13082018_Man_TMT_Rxn3_Fr1.raw	F3.1	32941.7	31868.7	28341.6	20399.3	41924.7	19558.3			FALSE				2.12	0.001488	0.006047
FALSE	High	Sequest HT (A8)	Unambiguous	[R].FSAIcQGDGTWSPR.[T]	C5(Carbamidomethyl)	1	1	P04003	P04003	0	2	0.7384	0	1	1	791.359	1581.71	1581.71	-1.07	-0.00085	HCD (High Energy Collision Dissociation)	MS2	0	3.6	43.607	57.5846	27406	13082018_Man_TMT_Rxn3_Fr1.raw	F3.1	2985.21	2601.41	3127.44	7851.79	6869.91	3715.3	No Quan Labels		FALSE				2.37	0	4.503e-05
FALSE	High	Sequest HT (A8)	Unambiguous	[R].gEVQAmLGQSTEELR.[V]	N-Term(TMT6plex); M6(Oxidation)	1	4	P02649	E7ERP7; H0Y7L5; E9PEV4; P02649	0	3	0.5738	0	1	1	631.657	1892.96	1892.96	-1.52	-0.00096	HCD (High Energy Collision Dissociation)	MS2	33.6212	14.6	55.5	56.6877	26857	13082018_Man_TMT_Rxn3_Fr1.raw	F3.1	10395.9	13200.8	13137.3	27954.7	14580.3	6818.41			FALSE				3.59	0	4.364e-07
FALSE	High	Sequest HT (A8)	Unambiguous	[K].kLVPFATELHER.[L]	N-Term(TMT6plex)	1	1	P06727	P06727	1	4	0.6614	0	1	2	417.997	1668.96	1668.96	0.58	0.00024	HCD (High Energy Collision Dissociation)	MS2	7.97696	14.2	54	50.0764	22872	13082018_Man_TMT_Rxn3_Fr1.raw	F3.1	19092.4	12799.1	21357.3	7133.05	12678	14878.7			FALSE				3.16	0	9.644e-06
FALSE	High	Sequest HT (A8)	Unambiguous	[K].kLVPFATELHER.[L]	K1(TMT6plex)	1	1	P06727	P06727	1	4	0.6614	0	1	1	417.997	1668.96	1668.96	0.58	0.00024	HCD (High Energy Collision Dissociation)	MS2	7.97696	14.2	54	50.0764	22872	13082018_Man_TMT_Rxn3_Fr1.raw	F3.1	19092.4	12799.1	21357.3	7133.05	12678	14878.7			FALSE				3.16	0	9.644e-06
FALSE	High	Sequest HT (A8)	Unambiguous	[R].EEAPSLRPAPPPISGGGYR.[A]		1	1	P02675	P02675	0	3	0.5864	0	1	1	651.006	1951	1951	0.43	0.00028	HCD (High Energy Collision Dissociation)	MS2	13.2834	12.7	30.586	50.0426	22849	13082018_Man_TMT_Rxn3_Fr1.raw	F3.1	16291.5	23820.1	6932.81	25746.6	41994.2	20660.7	No Quan Labels		FALSE				4.28	0	4.714e-07
FALSE	High	Sequest HT (A8)	Selected	[R].vNHVTLSQPk.[I]	N-Term(TMT6plex); K10(TMT6plex)	1	3	P61769	H0YLF3; F5H6I0; P61769	0	3	0.6898	0	1	1	527.655	1580.95	1580.95	-1.79	-0.00094	HCD (High Energy Collision Dissociation)	MS2	30.226	16.6	55.5	41.0234	17577	13082018_Man_TMT_Rxn3_Fr1.raw	F3.1	11837.2	19054.4	17278.4	25734.6	16572.4	9913.96			FALSE				2.16	0.000188	0.001203
FALSE	High	Sequest HT (A8)	Unambiguous	[R].FDPVRGEVPPRYPR.[D]		1	2	P02790	Q9BS19; P02790	2	3	0.4655	0	1	1	562.3	1684.89	1684.89	-3.08	-0.00173	HCD (High Energy Collision Dissociation)	MS2	16.8548	2.4	31.734	41.3222	17747	13082018_Man_TMT_Rxn3_Fr1.raw	F3.1	3277.43	4842.46	5651.96	4415.01	6265.54		No Quan Labels		FALSE				2.32	0.004156	0.02983
FALSE	High	Sequest HT (A8)	Unambiguous	[R].FDPVRGEVPPRYPR.[D]		1	2	P02790	Q9BS19; P02790	2	4	0.232	0	1	1	421.978	1684.89	1684.89	-0.37	-0.00016	HCD (High Energy Collision Dissociation)	MS2	42.4554	1	28.592	41.4023	17792	13082018_Man_TMT_Rxn3_Fr1.raw	F3.1			5155.41	3432.93		3028.11	No Quan Labels		FALSE				2.5	0.003123	0.0199
FALSE	High	Sequest HT (A8)	Unambiguous	[R].lTIGEGQQHHLGGAk.[Q]	N-Term(TMT6plex); K15(TMT6plex)	1	3	P02679	C9JEU5; P02679; C9JC84	0	4	0.6569	0	1	1	501.788	2004.13	2004.14	-3.88	-0.00194	HCD (High Energy Collision Dissociation)	MS2	12.7074	36.7	29.004	41.5558	17882	13082018_Man_TMT_Rxn3_Fr1.raw	F3.1	86399	44028.2	65942	115152	81676.9	11889.3			FALSE				4.08	0	2.703e-06
FALSE	High	Sequest HT (A8)	Unambiguous	[K].TSASIGSLcADAR.[M]	C9(Carbamidomethyl)	1	1	P60201	P60201	0	2	0.6488	0	1	1	654.812	1308.62	1308.62	-3.2	-0.00209	HCD (High Energy Collision Dissociation)	MS2	28.0992	5.2	54	41.5776	17896	13082018_Man_TMT_Rxn3_Fr1.raw	F3.1	3824.5	6272.66	6435.19	7753.77	6166.33	1525.53	No Quan Labels		FALSE				2.05	0.000188	0.001121
FALSE	High	Sequest HT (A8)	Unambiguous	[R].VcSQYAAYGEk.[K]	C2(Carbamidomethyl); K11(TMT6plex)	2	3	D6RF35; P02774	D6RF35; D6RBJ7; P02774	0	2	0.7114	0	1	1	752.869	1504.73	1504.73	-0.18	-0.00013	HCD (High Energy Collision Dissociation)	MS2	0	15.8	54	41.598	17908	13082018_Man_TMT_Rxn3_Fr1.raw	F3.1	31134.5	25572.3	12388.2	13482.9	13044.4	2420.56			FALSE				2.01	0	0.000145
FALSE	High	Sequest HT (A8)	Unambiguous	[R].TGESVEFVckR.[G]	C9(Carbamidomethyl); K10(TMT6plex)	1	1	P08603	P08603	1	3	0.2615	0	1	1	514.271	1540.8	1540.8	0.42	0.00022	HCD (High Energy Collision Dissociation)	MS2	54.0258	29.5	54	40.8917	17503	13082018_Man_TMT_Rxn3_Fr1.raw	F3.1	19779.5	30570	26752.7	29634.9	48114.7	23161.4			FALSE				2.6	0	5.522e-05
FALSE	High	Sequest HT (A8)	Unambiguous	[K].HkVYAcEVTHQGLSSPVTk.[S]	K2(TMT6plex); C6(Carbamidomethyl); K19(TMT6plex)	1	1	P01834	P01834	1	4	0.0181	0	1	1	650.609	2599.41	2599.41	2.77	0.0018	HCD (High Energy Collision Dissociation)	MS2	39.5294	6.6	55.5	41.8083	18030	13082018_Man_TMT_Rxn3_Fr1.raw	F3.1	2397.41	3410.76	3168.38	14983.5	8499.6	8549.41			FALSE				2.77	0	5.733e-07
FALSE	High	Sequest HT (A8)	Unambiguous	[K].scGLHQLLR.[G]	N-Term(TMT6plex); C2(Carbamidomethyl)	4	9	A0A140TA32; A0A0G2JPR0; A0A140TA29; P0C0L5	F5GXS0; A0A0G2JL54; A0A140TA32; A0A0G2JPR0; P0C0L4; A0A140TA29; P0C0L5; A0A140TA44; A0A140TA49	0	3	0.5702	0	1	1	438.25	1312.73	1312.74	-0.76	-0.00033	HCD (High Energy Collision Dissociation)	MS2	13.1861	20.5	13.457	41.9242	18101	13082018_Man_TMT_Rxn3_Fr1.raw	F3.1	76304	91213.1	130618	94885.9	99481.9	15224.9			FALSE				3.56	0	0.0001825
FALSE	High	Sequest HT (A8)	Unambiguous	[K].LLEVPEGR.[T]		1	3	P09871	P09871; A0A087X232; F8WCZ6	0	2	0.3095	0	1	1	456.761	912.514	912.515	-0.6	-0.00027	HCD (High Energy Collision Dissociation)	MS2	26.7056	16.4	54	41.9292	18104	13082018_Man_TMT_Rxn3_Fr1.raw	F3.1	15768.9	15374.6	23540.5	18968.3	14214.5	12545.7	No Quan Labels		FALSE				2.1	0.001236	0.004801
FALSE	High	Sequest HT (A8)	Unambiguous	[R].FDPVRGEVPPRYPR.[D]		1	2	P02790	Q9BS19; P02790	2	3	0.5191	0	1	1	562.301	1684.89	1684.89	-1.23	-0.00069	HCD (High Energy Collision Dissociation)	MS2	33.1871	16.3	55.5	42.028	18156	13082018_Man_TMT_Rxn3_Fr1.raw	F3.1	10492.6	12114.8	21841.9	28309.9	21968.9	2636.77	No Quan Labels		FALSE				2.35	0.006553	0.05359
FALSE	High	Sequest HT (A8)	Unambiguous	[R].FDPVRGEVPPRYPR.[D]		1	2	P02790	Q9BS19; P02790	2	4	0.3808	0	1	1	421.978	1684.89	1684.89	-0.22	-9e-05	HCD (High Energy Collision Dissociation)	MS2	14.151	4.7	54	42.0721	18180	13082018_Man_TMT_Rxn3_Fr1.raw	F3.1	3912.03	2891.87	4095.22	2974.8	8496.35	6653.51	No Quan Labels		FALSE				3.23	0.0001771	0.0007767
FALSE	High	Sequest HT (A8)	Unambiguous	[K].NNEGTYYSPNYNPQSR.[S]		1	3	P00450	E9PFZ2; H7C5R1; P00450	0	2	0.8263	0	1	1	952.414	1903.82	1903.82	0.3	0.00028	HCD (High Energy Collision Dissociation)	MS2	0		54	42.0824	18186	13082018_Man_TMT_Rxn3_Fr1.raw	F3.1							No Quan Labels		FALSE				2.13	0	9.824e-05
FALSE	High	Sequest HT (A8)	Unambiguous	[K].REEAPSLRPAPPPISGGGYR.[A]		1	1	P02675	P02675	1	3	0.4045	0	1	1	703.04	2107.1	2107.1	0.07	5e-05	HCD (High Energy Collision Dissociation)	MS2	4.90926	0.8	54	42.1752	18237	13082018_Man_TMT_Rxn3_Fr1.raw	F3.1				2691.38	2439.21		No Quan Labels		FALSE				3.14	0	5.453e-05
FALSE	High	Sequest HT (A8)	Unambiguous	[K].hKVYAcEVTHQGLSSPVTk.[S]	N-Term(TMT6plex); C6(Carbamidomethyl); K19(TMT6plex)	1	1	P01834	P01834	1	4		0.0181	2	2	650.609	2599.41	2599.41	2.77	0.0018	HCD (High Energy Collision Dissociation)	MS2	39.5294	6.6	55.5	41.8083	18030	13082018_Man_TMT_Rxn3_Fr1.raw	F3.1	2397.41	3410.76	3168.38	14983.5	8499.6	8549.41			FALSE				2.72	0	6.224e-07
FALSE	High	Sequest HT (A8)	Unambiguous	[R].kVLLDGVQNPR.[A]	K1(TMT6plex)	1	1	P01024	P01024	1	3	0.5373	0	1	1	489.966	1467.88	1467.88	0.23	0.00011	HCD (High Energy Collision Dissociation)	MS2	49.3686	13.3	54	42.2393	18274	13082018_Man_TMT_Rxn3_Fr1.raw	F3.1	12002.6	10367.2	18472.9	16897.1	15876.8	10197.9			FALSE				2.55	0.001219	0.004768
FALSE	High	Sequest HT (A8)	Unambiguous	[K].eKAEAQAQYSAAVAk.[G]	N-Term(TMT6plex); K15(TMT6plex)	1	2	Q14624	B7ZKJ8; Q14624	1	3		0.0047	2	2	675.045	2023.12	2023.12	-0.98	-0.00066	HCD (High Energy Collision Dissociation)	MS2	0	5.9	55.5	40.7596	17422	13082018_Man_TMT_Rxn3_Fr1.raw	F3.1	9151.17	3939.44	9158.38	8128.29	2116.55	2672.06			FALSE				2.13	4.049e-05	0.0004233
FALSE	High	Sequest HT (A8)	Unambiguous	[K].AEAQAQYSAAVAk.[G]	K13(TMT6plex)	1	2	Q14624	B7ZKJ8; Q14624	0	2	0.6504	0	1	1	768.917	1536.83	1536.82	2.64	0.00203	HCD (High Energy Collision Dissociation)	MS2	0	3.1	55.5	40.6933	17380	13082018_Man_TMT_Rxn3_Fr1.raw	F3.1	6487.67		6669.52	3359.37		1551.93			FALSE				2.46	0	6.071e-07
FALSE	High	Sequest HT (A8)	Unambiguous	[R].QkVEPLRAELQEGAR.[Q]	K2(TMT6plex)	1	2	P02647	P02647; F8W696	2	4	0.1027	0	1	1	489.032	1953.11	1953.11	-0.18	-9e-05	HCD (High Energy Collision Dissociation)	MS2	3.8145	10.1	8.237	40.3108	17158	13082018_Man_TMT_Rxn3_Fr1.raw	F3.1	24402.7	51454.8	110011	88135.2	76153.6	52985.7			FALSE				4.09	0	9.62e-06
FALSE	High	Sequest HT (A8)	Unambiguous	[K].kREEAPSLRPAPPPISGGGYR.[A]	N-Term(TMT6plex)	1	1	P02675	P02675	2	4	0.4525	0	1	1	616.845	2464.36	2464.36	-0.9	-0.00055	HCD (High Energy Collision Dissociation)	MS2	9.62033	10.3	55.5	40.3145	17160	13082018_Man_TMT_Rxn3_Fr1.raw	F3.1	5665.21	6884.48	17292.9	11120.2	7239.29	11301.3			FALSE				3.58	0	0.0001895
FALSE	High	Sequest HT (A8)	Unambiguous	[K].kREEAPSLRPAPPPISGGGYR.[A]	K1(TMT6plex)	1	1	P02675	P02675	2	4	0.4525	0	1	2	616.845	2464.36	2464.36	-0.9	-0.00055	HCD (High Energy Collision Dissociation)	MS2	9.62033	10.3	55.5	40.3145	17160	13082018_Man_TMT_Rxn3_Fr1.raw	F3.1	5665.21	6884.48	17292.9	11120.2	7239.29	11301.3			FALSE				3.58	0	0.0001895
FALSE	High	Sequest HT (A8)	Unambiguous	[K].mRPSTDTITVmVENSHGLR.[V]	M1(Oxidation); M11(Oxidation)	4	9	A0A140TA32; A0A0G2JPR0; A0A140TA29; P0C0L5	F5GXS0; A0A0G2JL54; A0A140TA32; A0A0G2JPR0; P0C0L4; A0A140TA29; P0C0L5; A0A140TA44; A0A140TA49	0	4	0.582	0	1	1	544.768	2176.05	2176.05	0.3	0.00016	HCD (High Energy Collision Dissociation)	MS2	10.3642	3.3	33.884	40.3713	17193	13082018_Man_TMT_Rxn3_Fr1.raw	F3.1	5896.68	4687.46	5780.4	6251.55	4410.07	4464.95	No Quan Labels		FALSE				2.44	7.754e-05	0.0004638
FALSE	High	Sequest HT (A8)	Unambiguous	[R].FDPVRGEVPPRYPR.[D]		1	2	P02790	Q9BS19; P02790	2	4	0.4302	0	1	1	421.978	1684.89	1684.89	-0.22	-9e-05	HCD (High Energy Collision Dissociation)	MS2	49.4654	27	55.5	40.4992	17265	13082018_Man_TMT_Rxn3_Fr1.raw	F3.1	20320.7	17656.8	48967.1	19750.4	25965.9	25298.9	No Quan Labels		FALSE				3.51	0	0.0002271
FALSE	High	Sequest HT (A8)	Selected	[R].eLISER.[W]	N-Term(TMT6plex)	1	2	P02790	Q9BS19; P02790	0	2	0.1903	0	1	1	488.287	975.567	975.567	-0.61	-0.0003	HCD (High Energy Collision Dissociation)	MS2	3.67233	65	9.12	40.5927	17318	13082018_Man_TMT_Rxn3_Fr1.raw	F3.1	351931	295168	610921	331048	426382	295302			FALSE				2.47	0.02786	0.2348
FALSE	High	Sequest HT (A8)	Unambiguous	[K].EkAEAQAQYSAAVAk.[G]	K2(TMT6plex); K15(TMT6plex)	1	2	Q14624	B7ZKJ8; Q14624	1	3	0.0047	0	1	1	675.045	2023.12	2023.12	-0.98	-0.00066	HCD (High Energy Collision Dissociation)	MS2	0	5.9	55.5	40.7596	17422	13082018_Man_TMT_Rxn3_Fr1.raw	F3.1	9151.17	3939.44	9158.38	8128.29	2116.55	2672.06			FALSE				2.14	0	0.0004163
FALSE	High	Sequest HT (A8)	Selected	[K].aTEDEGSEQkIPEATNR.[R]	N-Term(TMT6plex); K10(TMT6plex)	1	2	P01008	P01008; Q8TCE1	1	3	0.344	0	1	1	778.405	2333.2	2333.2	1.27	0.00099	HCD (High Energy Collision Dissociation)	MS2	0	33.8	55.5	40.595	17319	13082018_Man_TMT_Rxn3_Fr1.raw	F3.1	35877.9	35640.6	63162	29223.7	26038.3	13771.9			FALSE				2.82	0	7.458e-05
FALSE	High	Sequest HT (A8)	Unambiguous	[K].aKPALEDLR.[Q]	N-Term(TMT6plex)	1	2	P02647	P02647; F8W696	0	3	0.0043	0	1	1	414.585	1241.74	1241.74	-0.17	-7e-05	HCD (High Energy Collision Dissociation)	MS2	5.08533	56.7	35.958	40.6224	17336	13082018_Man_TMT_Rxn3_Fr1.raw	F3.1	50608.1	48253.6	145727	121104	87884.5	69626.5			FALSE				2.34	0.001203	0.004482
FALSE	High	Sequest HT (A8)	Unambiguous	[K].AkPALEDLR.[Q]	K2(TMT6plex)	1	2	P02647	P02647; F8W696	0	3		0.0043	2	2	414.585	1241.74	1241.74	-0.17	-7e-05	HCD (High Energy Collision Dissociation)	MS2	5.08533	56.7	35.958	40.6224	17336	13082018_Man_TMT_Rxn3_Fr1.raw	F3.1	50608.1	48253.6	145727	121104	87884.5	69626.5			FALSE				2.33	0.001203	0.004549
FALSE	High	Sequest HT (A8)	Unambiguous	[R].FDPVRGEVPPRYPR.[D]		1	2	P02790	Q9BS19; P02790	2	3	0.5346	0	1	1	562.302	1684.89	1684.89	-0.58	-0.00032	HCD (High Energy Collision Dissociation)	MS2	4.92717	3.5	37.208	40.6482	17352	13082018_Man_TMT_Rxn3_Fr1.raw	F3.1	4496.89	5859.67	2764.35	9792.38	5348.85	2199.32	No Quan Labels		FALSE				2.6	0.001791	0.007695
FALSE	High	Sequest HT (A8)	Unambiguous	[K].ELAAQTIk.[K]	K8(TMT6plex)	1	1	P19827	P19827	0	2	0.12	0	1	1	551.837	1102.67	1102.67	-0.17	-9e-05	HCD (High Energy Collision Dissociation)	MS2	41.4944	25.8	21.342	40.6729	17367	13082018_Man_TMT_Rxn3_Fr1.raw	F3.1	67259.5	77090.8	84147.1	102925	50884.2	10001.4			FALSE				2	0.001009	0.004172
FALSE	High	Sequest HT (A8)	Unambiguous	[R].kIcLDPDAPR.[I]	N-Term(TMT6plex); C3(Carbamidomethyl)	1	1	P02775	P02775	1	3	0.5139	0	1	1	471.927	1413.77	1413.77	-4.34	-0.00205	HCD (High Energy Collision Dissociation)	MS2	27.227	19.3	55.5	40.6751	17368	13082018_Man_TMT_Rxn3_Fr1.raw	F3.1	13872.5	13859.1	26326.4	19044.3	20682.1	22736			FALSE				2.16	0.002392	0.01295
FALSE	High	Sequest HT (A8)	Unambiguous	[R].kIcLDPDAPR.[I]	K1(TMT6plex); C3(Carbamidomethyl)	1	1	P02775	P02775	1	3	0.5139	0	1	2	471.927	1413.77	1413.77	-4.34	-0.00205	HCD (High Energy Collision Dissociation)	MS2	27.227	19.3	55.5	40.6751	17368	13082018_Man_TMT_Rxn3_Fr1.raw	F3.1	13872.5	13859.1	26326.4	19044.3	20682.1	22736			FALSE				2.16	0.002392	0.01295
FALSE	High	Sequest HT (A8)	Unambiguous	[K].IDQNVEELkGR.[L]	K9(TMT6plex)	1	1	P06727	P06727	1	3	0.3227	0	1	1	510.622	1529.85	1529.85	1.43	0.00073	HCD (High Energy Collision Dissociation)	MS2	28.3519	19.8	49.635	40.6081	17328	13082018_Man_TMT_Rxn3_Fr1.raw	F3.1	22965.8	27469.4	33288.8	16461.6	15546	17695.4			FALSE				2.51	0	0.0001315
FALSE	High	Sequest HT (A8)	Unambiguous	[R].kVLLDGVQNPR.[A]	N-Term(TMT6plex)	1	1	P01024	P01024	1	3	0.5373	0	1	2	489.966	1467.88	1467.88	0.23	0.00011	HCD (High Energy Collision Dissociation)	MS2	49.3686	13.3	54	42.2393	18274	13082018_Man_TMT_Rxn3_Fr1.raw	F3.1	12002.6	10367.2	18472.9	16897.1	15876.8	10197.9			FALSE				2.55	0.001219	0.004768
FALSE	High	Sequest HT (A8)	Unambiguous	[R].LGmFNIQHck.[K]	M3(Oxidation); C9(Carbamidomethyl); K10(TMT6plex)	2	3	A0A024R6I7; P01009	A0A024R6I7; A0A0G2JRN3; P01009	0	3	0.5306	0	1	1	498.258	1492.76	1492.76	-0.23	-0.00012	HCD (High Energy Collision Dissociation)	MS2	3.34115	51	55.5	42.2994	18308	13082018_Man_TMT_Rxn3_Fr1.raw	F3.1	78702.1	52818.6	62926.7	47883.9	54543.6	16867.9			FALSE				2.94	0	3.057e-05
FALSE	High	Sequest HT (A8)	Unambiguous	[K].hYDGSYSTFGER.[Y]	N-Term(TMT6plex)	1	1	P01023	P01023	0	3	0.6494	0	1	1	549.924	1647.76	1647.76	-2.04	-0.00112	HCD (High Energy Collision Dissociation)	MS2	39.391	9.3	47.755	42.4173	18372	13082018_Man_TMT_Rxn3_Fr1.raw	F3.1	7712.45	9959.92	10787.5	15454.8	11696.7	8113.74			FALSE				2.71	0	1.082e-05
FALSE	High	Sequest HT (A8)	Unambiguous	[K].kGYTQQLAFR.[Q]	K1(TMT6plex)	1	1	P01024	P01024	1	3	0.5695	0	1	2	480.944	1440.82	1440.82	0.07	3e-05	HCD (High Energy Collision Dissociation)	MS2	2.43494	17	15.568	43.1275	18765	13082018_Man_TMT_Rxn3_Fr1.raw	F3.1	66806.5	78261	51444.8	96570.8	59762.8	6434.21			FALSE				3.02	0.0001454	0.0006921
FALSE	High	Sequest HT (A8)	Unambiguous	[R].HTFmGVVSLGSPSGEVSHPR.[K]	M4(Oxidation)	1	2	C9JV77	C9JV77; P02765	0	4	0.6708	0	1	1	525.01	2097.02	2097.02	-0.11	-6e-05	HCD (High Energy Collision Dissociation)	MS2	17.9687	4	11.78	43.1974	18804	13082018_Man_TMT_Rxn3_Fr1.raw	F3.1		9442.37	8503.68	17060.2	37096.8	38949.7	No Quan Labels		FALSE				4.04	0	3.245e-08
FALSE	High	Sequest HT (A8)	Selected	[R].rVDTVDPPYPR.[S]	N-Term(TMT6plex)	1	1	P04004	P04004	1	3	0.4869	0	1	1	515.286	1543.84	1543.84	0.08	4e-05	HCD (High Energy Collision Dissociation)	MS2	12.6715	25	54	43.24	18828	13082018_Man_TMT_Rxn3_Fr1.raw	F3.1	21049.5	19338.8	32126	28921	27075.1	21594.1			FALSE				3.43	0	4.082e-05
FALSE	High	Sequest HT (A8)	Selected	[K].gHVSFkPSLDQQR.[S]	N-Term(TMT6plex); K6(TMT6plex)	1	3	Q06033	A0A087WW43; Q06033; E7ET33	0	4	0.5789	0	1	1	490.031	1957.1	1957.1	0.98	0.00048	HCD (High Energy Collision Dissociation)	MS2	32.2435	27.6	54	43.2544	18835	13082018_Man_TMT_Rxn3_Fr1.raw	F3.1	23541.9	22419.2	47700.8	25147.6	33532.1	22145.4			FALSE				3.61	0	1.608e-06
FALSE	High	Sequest HT (A8)	Unambiguous	[K].QFTSSTSYNRGDSTFESk.[S]	K18(TMT6plex)	1	1	P02671	P02671	1	3	0.6655	0	1	1	757.696	2271.07	2271.07	-0.06	-5e-05	HCD (High Energy Collision Dissociation)	MS2	16.3928	7.8	55.5	43.3323	18878	13082018_Man_TMT_Rxn3_Fr1.raw	F3.1	2422.46	2013.53	21081.2	11818.4	9453.03				FALSE				2.87	0.000188	0.001191
FALSE	High	Sequest HT (A8)	Unambiguous	[R].NLAVSQVVHk.[A]	K10(TMT6plex)	1	2	P01011	G3V3A0; P01011	0	3	0.5581	0	1	1	441.936	1323.79	1323.79	0.17	7e-05	HCD (High Energy Collision Dissociation)	MS2	4.27451	33.2	21.019	43.3787	18902	13082018_Man_TMT_Rxn3_Fr1.raw	F3.1	171839	63649	96407.1	102719	55280.4	17278.9			FALSE				2.67	0	1.216e-05
FALSE	High	Sequest HT (A8)	Unambiguous	[K].kGYTQQLAFR.[Q]	N-Term(TMT6plex)	1	1	P01024	P01024	1	3	0.5695	0	1	1	480.944	1440.82	1440.82	0.07	3e-05	HCD (High Energy Collision Dissociation)	MS2	2.43494	17	15.568	43.1275	18765	13082018_Man_TMT_Rxn3_Fr1.raw	F3.1	66806.5	78261	51444.8	96570.8	59762.8	6434.21			FALSE				3.02	0.0001454	0.0006921
FALSE	High	Sequest HT (A8)	Unambiguous	[K].QGFGNVATNTDGk.[N]	K13(TMT6plex)	1	2	P02675	P02675; D6REL8	0	2	0.7647	0	1	1	769.394	1537.78	1537.78	-0.45	-0.00035	HCD (High Energy Collision Dissociation)	MS2	2.67705	16.5	54	43.5531	19004	13082018_Man_TMT_Rxn3_Fr1.raw	F3.1	20933.8	7340.92	25951.5	27526.1	15571.3	3891.72			FALSE				2.38	0	6.04e-05
FALSE	High	Sequest HT (A8)	Unambiguous	[K].YEASILTHDSSIR.[Y]		1	5	P02679	C9JEU5; C9JU00; P02679; C9JPQ9; C9JC84	0	3	0.6945	0	1	1	497.919	1491.74	1491.74	0	0	HCD (High Energy Collision Dissociation)	MS2	16.3472	24.7	55.5	43.5619	19009	13082018_Man_TMT_Rxn3_Fr1.raw	F3.1	26931.8	22372.3	34702.3	10396.4	27109.2	28763.1	No Quan Labels		FALSE				3.11	0	7.378e-06
FALSE	High	Sequest HT (A8)	Unambiguous	[R].HRHPDEAAFFDTASTGk.[T]	K17(TMT6plex)	1	1	P02671	P02671	1	4	0.658	0	1	1	529.765	2116.04	2116.04	-1.86	-0.00098	HCD (High Energy Collision Dissociation)	MS2	6.68442	25	55.5	43.6058	19036	13082018_Man_TMT_Rxn3_Fr1.raw	F3.1	19008.1	12788.1	61482.7	29183.7	21641.6	3928.99			FALSE				4.21	0	6.592e-07
FALSE	High	Sequest HT (A8)	Unambiguous	[R].HTFmGVVSLGSPSGEVSHPR.[K]	M4(Oxidation)	1	2	C9JV77	C9JV77; P02765	0	3	0.7543	0	1	1	699.678	2097.02	2097.02	1	0.0007	HCD (High Energy Collision Dissociation)	MS2	0	0.3	55.5	43.6174	19043	13082018_Man_TMT_Rxn3_Fr1.raw	F3.1				1660.47			No Quan Labels		FALSE				4.6	0	7.648e-11
FALSE	High	Sequest HT (A8)	Unambiguous	[K].vVNPTQk.[-]	N-Term(TMT6plex); K7(TMT6plex)	3	4	A0A024R6I7; P01009; P20848	A0A024R6I7; P01009; P20848; A0A0G2JPK4	0	2	0.4467	0	1	1	622.392	1243.78	1243.78	-0.25	-0.00015	HCD (High Energy Collision Dissociation)	MS2	16.6879	34.3	11.305	43.6811	19080	13082018_Man_TMT_Rxn3_Fr1.raw	F3.1	77068.1	82609.3	316803	102622	210471	224445			FALSE				1.97	0.00213	0.009999
FALSE	High	Sequest HT (A8)	Selected	[K].gTDYHkQPWQAk.[I]	N-Term(TMT6plex); K6(TMT6plex); K12(TMT6plex)	1	4	B4E1Z4	E7ETN3; P00751; B4E1Z4; A0A0G2JH38	1	4	0.5532	0	1	1	537.306	2146.2	2146.2	0.48	0.00026	HCD (High Energy Collision Dissociation)	MS2	28.1866	15.3	22.639	43.7247	19106	13082018_Man_TMT_Rxn3_Fr1.raw	F3.1	26137.2	53074.2	42145.7	39449.3	44201.1	25293.8			FALSE				2.35	0	0.0001336
FALSE	High	Sequest HT (A8)	Selected	[K].sMTVEVSGK.[W]	N-Term(TMT6plex)	1	1	E7EQY3	E7EQY3	0	2	0.4654	0	1	1	583.816	1166.63	1166.63	-3.22	-0.00188	HCD (High Energy Collision Dissociation)	MS2	13.3843	19.8	27.215	43.7765	19135	13082018_Man_TMT_Rxn3_Fr1.raw	F3.1	38169.6	66180.9	34347	29621.1	50639.3	14561.3			FALSE				2.17	0.2161	0.8544
FALSE	High	Sequest HT (A8)	Unambiguous	[K].aTEHLSTLSEk.[A]	N-Term(TMT6plex); K11(TMT6plex)	1	2	P02647	P02647; F8W696	0	3	0.7025	0	1	1	558.654	1673.95	1673.95	-0.37	-0.00021	HCD (High Energy Collision Dissociation)	MS2	5.22039	24.9	1.705	43.5596	19008	13082018_Man_TMT_Rxn3_Fr1.raw	F3.1	396567	501084	1.17772e+06	1.16516e+06	679965	825989			FALSE				3.16	0	1.045e-06
FALSE	High	Sequest HT (A8)	Unambiguous	[R].DNccILDER.[F]	C3(Carbamidomethyl); C4(Carbamidomethyl)	1	3	P02679	C9JEU5; P02679; C9JC84	0	2	0.6174	0	1	1	597.747	1194.49	1194.49	-0.24	-0.00014	HCD (High Energy Collision Dissociation)	MS2	18.918	9.5	34.206	42.9826	18684	13082018_Man_TMT_Rxn3_Fr1.raw	F3.1	12122.1	20761.8	17228	14710.3	21257.6	5558.53	No Quan Labels		FALSE				2.3	0.000188	0.001025
FALSE	High	Sequest HT (A8)	Unambiguous	[R].HRHPDEAAFFDTASTGk.[T]	K17(TMT6plex)	1	1	P02671	P02671	1	4	0.6333	0	1	1	529.765	2116.04	2116.04	-0.59	-0.00031	HCD (High Energy Collision Dissociation)	MS2	50.1485	9.6	31.668	42.9352	18656	13082018_Man_TMT_Rxn3_Fr1.raw	F3.1	17250.4	14381.8	26795.3	14614.6	13367.6	14084			FALSE				2.4	0	0.000331
FALSE	High	Sequest HT (A8)	Unambiguous	[R].kVLLDGVQNPR.[A]	K1(TMT6plex)	1	1	P01024	P01024	1	3	0.593	0	1	2	489.966	1467.88	1467.88	-0.02	-1e-05	HCD (High Energy Collision Dissociation)	MS2	24.0571	12	22.126	42.9098	18642	13082018_Man_TMT_Rxn3_Fr1.raw	F3.1	25880	20243	46221	38123.6	30461.3	16598			FALSE				2.85	0	0.0003108
FALSE	High	Sequest HT (A8)	Unambiguous	[R].kVLLDGVQNPR.[A]	N-Term(TMT6plex)	1	1	P01024	P01024	1	2	0.5972	0	1	1	734.443	1467.88	1467.88	-3.55	-0.0026	HCD (High Energy Collision Dissociation)	MS2	0	10.3	54	42.4241	18376	13082018_Man_TMT_Rxn3_Fr1.raw	F3.1	10512.8	6288.7	15034.7	18129.4	9002.48	3687.18			FALSE				2.11	0.003388	0.02205
FALSE	High	Sequest HT (A8)	Unambiguous	[R].kVLLDGVQNPR.[A]	K1(TMT6plex)	1	1	P01024	P01024	1	2	0.5972	0	1	2	734.443	1467.88	1467.88	-3.55	-0.0026	HCD (High Energy Collision Dissociation)	MS2	0	10.3	54	42.4241	18376	13082018_Man_TMT_Rxn3_Fr1.raw	F3.1	10512.8	6288.7	15034.7	18129.4	9002.48	3687.18			FALSE				2.11	0.003388	0.02205
FALSE	High	Sequest HT (A8)	Unambiguous	[R].LAPLAEDVR.[G]		1	1	P06727	P06727	0	2	0.6087	0	1	1	492.279	983.55	983.552	-2.03	-0.001	HCD (High Energy Collision Dissociation)	MS2	0	12.5	54	42.4465	18388	13082018_Man_TMT_Rxn3_Fr1.raw	F3.1	7206.26	11743.9	19451.9	10436.1	12193.2	14269.4	No Quan Labels		FALSE				2.07	0.0002159	0.001439
FALSE	High	Sequest HT (A8)	Unambiguous	[R].FSGSNSGNTATLTISR.[VA]		1	2	P80748	P80748; A0A075B6K5	0	2	0.7807	0	1	1	806.9	1612.79	1612.79	0.66	0.00053	HCD (High Energy Collision Dissociation)	MS2	0		55.5	42.5288	18431	13082018_Man_TMT_Rxn3_Fr1.raw	F3.1							No Quan Labels		FALSE				3.01	0	2.307e-07
FALSE	High	Sequest HT (A8)	Unambiguous	[K].scGLHQLLR.[G]	N-Term(TMT6plex); C2(Carbamidomethyl)	4	9	A0A140TA32; A0A0G2JPR0; A0A140TA29; P0C0L5	F5GXS0; A0A0G2JL54; A0A140TA32; A0A0G2JPR0; P0C0L4; A0A140TA29; P0C0L5; A0A140TA44; A0A140TA49	0	3	0.5581	0	1	1	438.25	1312.74	1312.74	-0.41	-0.00018	HCD (High Energy Collision Dissociation)	MS2	9.06413	17	54	42.5948	18466	13082018_Man_TMT_Rxn3_Fr1.raw	F3.1	13594	16716	22962.1	13686	22675.9	12071.2			FALSE				2.58	0.000188	0.001161
FALSE	High	Sequest HT (A8)	Selected	[R].EALkLEEk.[K]	K4(TMT6plex); K8(TMT6plex)	1	2	P01024	M0QXZ3; P01024	1	3	0.2536	0	1	1	473.293	1417.87	1417.87	-0.9	-0.00042	HCD (High Energy Collision Dissociation)	MS2	20.324	56.7	49.347	42.6118	18476	13082018_Man_TMT_Rxn3_Fr1.raw	F3.1	45852.4	52244.4	83051.4	82462.2	75477.6	37378			FALSE				2.09	0.006356	0.05122
FALSE	High	Sequest HT (A8)	Unambiguous	[R].FDPVRGEVPPRYPR.[D]		1	2	P02790	Q9BS19; P02790	2	4	0.3311	0	1	1	421.978	1684.89	1684.89	-0.3	-0.00012	HCD (High Energy Collision Dissociation)	MS2	7.43072	5.3	45.702	42.7419	18548	13082018_Man_TMT_Rxn3_Fr1.raw	F3.1	3416.09	3891.26	11878.7	3616.56	11746.6	3212.47	No Quan Labels		FALSE				2.96	0.0002898	0.001775
FALSE	High	Sequest HT (A8)	Selected	[R].fYHPEkEDGk.[L]	N-Term(TMT6plex); K6(TMT6plex); K10(TMT6plex)	1	1	P01024	P01024	1	4	0.3944	0	1	1	485.024	1937.07	1937.07	0.46	0.00023	HCD (High Energy Collision Dissociation)	MS2	56.8359	38.1	54	42.751	18552	13082018_Man_TMT_Rxn3_Fr1.raw	F3.1	54713.1	40270.5	27807.6	74877.9	31138	8592.59			FALSE				2.51	0	5.283e-05
FALSE	High	Sequest HT (A8)	Unambiguous	[K].HkVYAcEVTHQGLSSPVTk.[S]	K2(TMT6plex); C6(Carbamidomethyl); K19(TMT6plex)	1	1	P01834	P01834	1	4	0.0041	0	1	1	650.606	2599.4	2599.41	-1.93	-0.00125	HCD (High Energy Collision Dissociation)	MS2	20.5733	6.2	55.5	42.7533	18553	13082018_Man_TMT_Rxn3_Fr1.raw	F3.1	1381.83	2539.91	7759.1	14031.7	7132.8	3372.07			FALSE				2.43	0	7.971e-05
FALSE	High	Sequest HT (A8)	Unambiguous	[K].hKVYAcEVTHQGLSSPVTk.[S]	N-Term(TMT6plex); C6(Carbamidomethyl); K19(TMT6plex)	1	1	P01834	P01834	1	4		0.0041	2	2	650.606	2599.4	2599.41	-1.93	-0.00125	HCD (High Energy Collision Dissociation)	MS2	20.5733	6.2	55.5	42.7533	18553	13082018_Man_TMT_Rxn3_Fr1.raw	F3.1	1381.83	2539.91	7759.1	14031.7	7132.8	3372.07			FALSE				2.42	0	8.01e-05
FALSE	High	Sequest HT (A8)	Selected	[K].gTDYHkQPWQAk.[I]	N-Term(TMT6plex); K6(TMT6plex); K12(TMT6plex)	1	4	B4E1Z4	E7ETN3; P00751; B4E1Z4; A0A0G2JH38	1	4	0.5956	0	1	1	537.306	2146.2	2146.2	0.14	7e-05	HCD (High Energy Collision Dissociation)	MS2	17.5018	20.1	7.143	42.7678	18562	13082018_Man_TMT_Rxn3_Fr1.raw	F3.1	115036	216222	190913	148346	181770	64406.9			FALSE				2.72	0	7.303e-05
FALSE	High	Sequest HT (A8)	Unambiguous	[R].VAAGAFQGLR.[Q]		1	1	P02750	P02750	0	2	0.4692	0	1	1	495.281	989.554	989.553	1.74	0.00086	HCD (High Energy Collision Dissociation)	MS2	24.8294	25.5	54	42.8324	18594	13082018_Man_TMT_Rxn3_Fr1.raw	F3.1	7904.78	20568.8	36644.7	20222	43782.8	29792.6	No Quan Labels		FALSE				2.6	0	0.0001569
FALSE	High	Sequest HT (A8)	Unambiguous	[R].NLAVSQVVHk.[A]	K10(TMT6plex)	1	2	P01011	G3V3A0; P01011	0	2	0.745	0	1	1	662.402	1323.8	1323.79	0.96	0.00064	HCD (High Energy Collision Dissociation)	MS2	11.3079	13.1	55.5	42.877	18621	13082018_Man_TMT_Rxn3_Fr1.raw	F3.1	24145.7	10961.9	10927.5	14625.7	10139.6	8303.36			FALSE				2.51	0	3.232e-05
FALSE	High	Sequest HT (A8)	Selected	[K].aTEHLSTLSEk.[A]	N-Term(TMT6plex); K11(TMT6plex)	1	2	P02647	P02647; F8W696	0	3	0.5694	0	1	1	558.653	1673.94	1673.95	-2.34	-0.0013	HCD (High Energy Collision Dissociation)	MS2	29.1631	21.9	55.5	42.886	18627	13082018_Man_TMT_Rxn3_Fr1.raw	F3.1	13799.3	23537.8	31673.9	25688.2	18639.9	16996.8			FALSE				2.16	0.0001454	0.0006606
FALSE	High	Sequest HT (A8)	Unambiguous	[R].kVLLDGVQNPR.[A]	N-Term(TMT6plex)	1	1	P01024	P01024	1	3	0.593	0	1	1	489.966	1467.88	1467.88	-0.02	-1e-05	HCD (High Energy Collision Dissociation)	MS2	24.0571	12	22.126	42.9098	18642	13082018_Man_TMT_Rxn3_Fr1.raw	F3.1	25880	20243	46221	38123.6	30461.3	16598			FALSE				2.85	0	0.0003108
FALSE	High	Sequest HT (A8)	Unambiguous	[R].qKVEPLRAELQEGAR.[Q]	N-Term(TMT6plex)	1	2	P02647	P02647; F8W696	2	3		0.0108	2	2	651.707	1953.11	1953.11	0.02	1e-05	HCD (High Energy Collision Dissociation)	MS2	2.76194	14.5	20.984	40.2591	17125	13082018_Man_TMT_Rxn3_Fr1.raw	F3.1	10417.3	29953.3	57123.1	58434.3	38249	30130.7			FALSE				2.75	0.000188	0.001166
FALSE	High	Sequest HT (A8)	Unambiguous	[R].QkVEPLRAELQEGAR.[Q]	K2(TMT6plex)	1	2	P02647	P02647; F8W696	2	3	0.0108	0	1	1	651.707	1953.11	1953.11	0.02	1e-05	HCD (High Energy Collision Dissociation)	MS2	2.76194	14.5	20.984	40.2591	17125	13082018_Man_TMT_Rxn3_Fr1.raw	F3.1	10417.3	29953.3	57123.1	58434.3	38249	30130.7			FALSE				2.78	0.000188	0.001108
FALSE	High	Sequest HT (A8)	Selected	[R].qkLHELQEk.[L]	N-Term(TMT6plex); K2(TMT6plex); K9(TMT6plex)	1	2	P02647	P02647; F8W696	1	4	0.5021	0	1	1	460.787	1840.13	1840.13	0.66	0.0003	HCD (High Energy Collision Dissociation)	MS2	15.7746	56	47.009	40.1365	17061	13082018_Man_TMT_Rxn3_Fr1.raw	F3.1	15121.6	47365.4	121187	74338.3	77867.4	52440.6			FALSE				2.35	0.0001123	0.0005897
FALSE	High	Sequest HT (A8)	Selected	[R].hSIFTPETNPR.[A]	N-Term(TMT6plex)	1	1	P00747	P00747	0	3	0.6128	0	1	1	509.942	1527.81	1527.81	-0.66	-0.00033	HCD (High Energy Collision Dissociation)	MS2	43.2995	13.3	54	40.0875	17033	13082018_Man_TMT_Rxn3_Fr1.raw	F3.1	7038.59	10327.6	20557.5	14890.4	20356.8	9076.74			FALSE				2.35	0.0001123	0.0005906
FALSE	High	Sequest HT (A8)	Unambiguous	[R].THLAPYSDELR.[Q]		1	2	P02647	P02647; F8W696	0	3	0.5698	0	1	1	434.554	1301.65	1301.65	0.19	8e-05	HCD (High Energy Collision Dissociation)	MS2	32.8869	20.3	55.5	36.0274	14769	13082018_Man_TMT_Rxn3_Fr1.raw	F3.1	8811.61	21338.2	26989.1	20184.2	27221.9	16253.7	No Quan Labels		FALSE				2.58	0.0001771	0.0007216
FALSE	High	Sequest HT (A8)	Unambiguous	[R].THLAPYSDELR.[Q]		1	2	P02647	P02647; F8W696	0	2	0.6981	0	1	1	651.329	1301.65	1301.65	1.31	0.00085	HCD (High Energy Collision Dissociation)	MS2	19.6628	3.2	54	36.1002	14809	13082018_Man_TMT_Rxn3_Fr1.raw	F3.1		3029.68	1545.02	3042.56	3797.83	8513.34	No Quan Labels		FALSE				2.12	7.754e-05	0.0005237
FALSE	High	Sequest HT (A8)	Unambiguous	[R].tLYSSSPR.[V]	N-Term(TMT6plex)	1	3	P05155	E9PGN7; H9KV48; P05155	0	2	0.554	0	1	1	570.317	1139.63	1139.63	0.03	2e-05	HCD (High Energy Collision Dissociation)	MS2	3.98052	32.9	55.5	36.1917	14860	13082018_Man_TMT_Rxn3_Fr1.raw	F3.1	26325.2	31315.6	71636.7	18227.9	27629.2	21634.5			FALSE				2.87	0.000353	0.002274
FALSE	High	Sequest HT (A8)	Unambiguous	[K].tFHEASEDcISR.[G]	N-Term(TMT6plex); C9(Carbamidomethyl)	1	2	P05452	E9PHK0; P05452	0	3	0.7432	0	1	1	560.934	1680.79	1680.78	0.96	0.00054	HCD (High Energy Collision Dissociation)	MS2	37.0531	9.9	54	36.3077	14925	13082018_Man_TMT_Rxn3_Fr1.raw	F3.1	7796.91	9263.16	10941.6	8149.25	12237.2	10334.9			FALSE				3.7	0	9.184e-08
FALSE	High	Sequest HT (A8)	Selected	[K].aLQEYR.[K]	N-Term(TMT6plex)	1	2	P10909	H0YAS8; P10909	0	2	0.2	0	1	1	504.788	1008.57	1008.57	0.44	0.00022	HCD (High Energy Collision Dissociation)	MS2	23.8015	52.8	54	36.4705	15021	13082018_Man_TMT_Rxn3_Fr1.raw	F3.1	24194.3	48663.5	114442	35240.8	59397.8	50141.1			FALSE				2.15	0.2956	0.9239
FALSE	High	Sequest HT (A8)	Unambiguous	[R].THLAPYSDELR.[Q]		1	2	P02647	P02647; F8W696	0	3	0.64	0	1	1	434.554	1301.65	1301.65	-0.02	-1e-05	HCD (High Energy Collision Dissociation)	MS2	0	1.6	18.031	36.6956	15144	13082018_Man_TMT_Rxn3_Fr1.raw	F3.1	4960.65	4584.63	6717.31		5991.64	5894.79	No Quan Labels		FALSE				3	0.000188	0.001321
FALSE	High	Sequest HT (A8)	Unambiguous	[R].aLYAQAR.[A]	N-Term(TMT6plex)	1	3	P19823	P19823; Q5T985; Q5T987	0	2	0.4037	0	1	1	511.304	1021.6	1021.6	1.55	0.00079	HCD (High Energy Collision Dissociation)	MS2	14.9182	27.3	54	36.0251	14768	13082018_Man_TMT_Rxn3_Fr1.raw	F3.1	14318.1	29027.5	40658.6	25987.9	30026.2	27898.9			FALSE				2.18	0.009491	0.08538
FALSE	High	Sequest HT (A8)	Unambiguous	[R].LGPLVEQGR.[V]		1	4	P02649	E7ERP7; H0Y7L5; E9PEV4; P02649	0	2	0.6941	0	1	1	484.78	968.552	968.552	-0.13	-6e-05	HCD (High Energy Collision Dissociation)	MS2	12.1999	6	54	36.7458	15170	13082018_Man_TMT_Rxn3_Fr1.raw	F3.1	2608.9	3195.04	10163.3	7221.92	8005.03	6383.26	No Quan Labels		FALSE				2.19	0	0.000152
FALSE	High	Sequest HT (A8)	Selected	[R].TNEKVELQELNDR.[F]		1	4	P08670	P17661; P08670; B0YJC4; A0A1B0GTT5	1	3	0.6057	0	1	1	529.938	1587.8	1587.8	1.1	0.00058	HCD (High Energy Collision Dissociation)	MS2	2.76342	2	31.958	36.8141	15209	13082018_Man_TMT_Rxn3_Fr1.raw	F3.1	3291.51	2960.15	5345.27	3687.22	6082.4		No Quan Labels		FALSE				2.46	0	0.0001829
FALSE	High	Sequest HT (A8)	Selected	[K].LGQYASPTAk.[R]	K10(TMT6plex)	4	9	A0A140TA32; A0A0G2JPR0; A0A140TA29; P0C0L5	F5GXS0; A0A0G2JL54; A0A140TA32; A0A0G2JPR0; P0C0L4; A0A140TA29; P0C0L5; A0A140TA44; A0A140TA49	0	2	0.5025	0	1	1	632.858	1264.71	1264.71	-0.3	-0.00019	HCD (High Energy Collision Dissociation)	MS2	23.4631	10	54	36.8492	15229	13082018_Man_TMT_Rxn3_Fr1.raw	F3.1	8218.22	7600.54	17801.4	8227.83	3666.92	14006.6			FALSE				1.99	0	0.000171
FALSE	High	Sequest HT (A8)	Unambiguous	[K].vKSPELQAEAk.[S]	N-Term(TMT6plex); K11(TMT6plex)	1	6	V9GYM3	V9GYS1; V9GYC1; V9GYM3; V9GYE3; V9GYG9; P02652	1	3	0.4381	0	1	1	553.335	1657.99	1657.99	0.61	0.00034	HCD (High Energy Collision Dissociation)	MS2	4.91477	11.5	55.5	36.934	15276	13082018_Man_TMT_Rxn3_Fr1.raw	F3.1	2877.78	12643.2	12182.6	14330	14873.3	10823.8			FALSE				2.1	0.001344	0.005419
FALSE	High	Sequest HT (A8)	Unambiguous	[K].VkSPELQAEAk.[S]	K2(TMT6plex); K11(TMT6plex)	1	6	V9GYM3	V9GYS1; V9GYC1; V9GYM3; V9GYE3; V9GYG9; P02652	1	3	0.4381	0	1	2	553.335	1657.99	1657.99	0.61	0.00034	HCD (High Energy Collision Dissociation)	MS2	4.91477	11.5	55.5	36.934	15276	13082018_Man_TMT_Rxn3_Fr1.raw	F3.1	2877.78	12643.2	12182.6	14330	14873.3	10823.8			FALSE				2.1	0.001344	0.005438
FALSE	High	Sequest HT (A8)	Unambiguous	[K].cLHPcVISR.[E]	N-Term(TMT6plex); C1(Carbamidomethyl); C5(Carbamidomethyl)	2	3	P08603; Q03591	B1AKG0; P08603; Q03591	0	3	0.5161	0	1	1	457.579	1370.72	1370.72	0.21	0.0001	HCD (High Energy Collision Dissociation)	MS2	49.7916	12.4	54	36.9523	15288	13082018_Man_TMT_Rxn3_Fr1.raw	F3.1	6663.57	13751.6	15760	9790.79	18458.3	11481			FALSE				2.17	0.0008034	0.003478
FALSE	High	Sequest HT (A8)	Unambiguous	[K].dcHLAQVPSHTVVAR.[S]	N-Term(TMT6plex); C2(Carbamidomethyl)	1	1	P02787	P02787	0	4	0.5909	0	1	1	480.508	1919.01	1919.01	-1.92	-0.00092	HCD (High Energy Collision Dissociation)	MS2	13.2202	8.5	55.5	37.0282	15329	13082018_Man_TMT_Rxn3_Fr1.raw	F3.1	9286.92	6061.93	7579.99	11749.9	9862.96	6273.86			FALSE				2.86	0	0.0002167
FALSE	High	Sequest HT (A8)	Unambiguous	[R].THLAPYSDELR.[Q]		1	2	P02647	P02647; F8W696	0	2	0.722	0	1	1	651.328	1301.65	1301.65	-0.1	-7e-05	HCD (High Energy Collision Dissociation)	MS2	8.83424	1	44.734	36.7677	15183	13082018_Man_TMT_Rxn3_Fr1.raw	F3.1		2205.75		2213.05	2303.18		No Quan Labels		FALSE				2.41	0	0.0002269
FALSE	High	Sequest HT (A8)	Selected	[R].hYEGSTVPEkk.[T]	N-Term(TMT6plex); K10(TMT6plex); K11(TMT6plex)	1	6	P00738	J3QR68; P00738; H0Y300; A0A0C4DGL8; J3QLC9; A0A087WU08	1	4	0.6099	0	1	1	491.287	1962.13	1962.13	0.87	0.00043	HCD (High Energy Collision Dissociation)	MS2	7.02806	26.8	54	35.2145	14300	13082018_Man_TMT_Rxn3_Fr1.raw	F3.1	4186.22	26213.4	7824.48	32757.1	62393.2	27894.2			FALSE				2.82	0	1.375e-05
FALSE	High	Sequest HT (A8)	Unambiguous	[K].TVIGPDGHkEVTk.[E]	K9(TMT6plex); K13(TMT6plex)	1	1	P02671	P02671	1	4	0.6437	0	1	1	460.524	1839.07	1839.07	-0.45	-0.0002	HCD (High Energy Collision Dissociation)	MS2	20.6334	41.9	34.786	34.9435	14154	13082018_Man_TMT_Rxn3_Fr1.raw	F3.1	72681.3	20438.5	119768	112720	51423.8	13087.1			FALSE				3.48	0	3.605e-06
FALSE	High	Sequest HT (A8)	Unambiguous	[K].NSkFEDccQEk.[T]	K3(TMT6plex); C7(Carbamidomethyl); C8(Carbamidomethyl); K11(TMT6plex)	2	3	D6RF35; P02774	D6RF35; D6RBJ7; P02774	1	3	0.0614	0	1	1	634.974	1902.91	1902.91	-0.07	-5e-05	HCD (High Energy Collision Dissociation)	MS2	19.6938	30.3	54	34.9172	14142	13082018_Man_TMT_Rxn3_Fr1.raw	F3.1	25953.6	20497.1	55701.3	16280.4	34545.1	33341.4			FALSE				2.77	0.0002159	0.00143
FALSE	High	Sequest HT (A8)	Unambiguous	[R].DGQVINETSQHHDDLE.[-]		1	1	P08670	P08670	0	3	0.6461	0	1	1	612.938	1836.8	1836.8	0.17	0.0001	HCD (High Energy Collision Dissociation)	MS2	4.06549	1.2	23.507	34.041	13647	13082018_Man_TMT_Rxn3_Fr1.raw	F3.1			4010.78	4262.48		8597.74	No Quan Labels		FALSE				3.08	0	0.0001623
FALSE	High	Sequest HT (A8)	Selected	[R].gSSVIHcDADSk.[W]	N-Term(TMT6plex); C7(Carbamidomethyl); K12(TMT6plex)	1	1	P04003	P04003	0	3	0.6485	0	1	1	578.635	1733.89	1733.89	0.01	0	HCD (High Energy Collision Dissociation)	MS2	28.3179	9.3	36.4	34.054	13655	13082018_Man_TMT_Rxn3_Fr1.raw	F3.1	12900.5	13750.3	21508.9	16889.2	14872.8	3997.78			FALSE				2.39	0	4.718e-05
FALSE	High	Sequest HT (A8)	Unambiguous	[K].VGAHAGEYGAEALER.[M]		1	1	P69905	P69905	0	3	0.6873	0	1	1	510.583	1529.73	1529.73	-0.34	-0.00018	HCD (High Energy Collision Dissociation)	MS2	1.16644		5.702	34.0684	13662	13082018_Man_TMT_Rxn3_Fr1.raw	F3.1							No Quan Labels		FALSE				4.03	0	2.535e-07
FALSE	High	Sequest HT (A8)	Unambiguous	[K].VGAHAGEYGAEALER.[M]		1	1	P69905	P69905	0	2	0.7071	0	1	1	765.371	1529.73	1529.73	0.02	2e-05	HCD (High Energy Collision Dissociation)	MS2	0		54	34.0918	13677	13082018_Man_TMT_Rxn3_Fr1.raw	F3.1							No Quan Labels		FALSE				3.79	0	1.065e-09
FALSE	High	Sequest HT (A8)	Unambiguous	[K].ATEDEGSEQkIPEATNR.[R]	K10(TMT6plex)	1	2	P01008	P01008; Q8TCE1	1	3	0.5464	0	1	1	702.017	2104.04	2104.04	0.37	0.00026	HCD (High Energy Collision Dissociation)	MS2	1.68764	11.4	54	34.1206	13693	13082018_Man_TMT_Rxn3_Fr1.raw	F3.1	14329.7	8775.64	24334.4	10539.9	6763.42	3986.92			FALSE				3.77	0	2.098e-07
FALSE	High	Sequest HT (A8)	Selected	[R].fAHTVVTSR.[V]	N-Term(TMT6plex)	1	2	Q14624	B7ZKJ8; Q14624	0	3	0.6192	0	1	1	416.242	1246.71	1246.71	-0.1	-4e-05	HCD (High Energy Collision Dissociation)	MS2	35.6255	17.1	54	34.1948	13736	13082018_Man_TMT_Rxn3_Fr1.raw	F3.1	19039.2	12174.2	23235.5	20616.9	13937.1	16647.8			FALSE				2.6	0	0.0002287
FALSE	High	Sequest HT (A8)	Selected	[R].HQQTVTIPPk.[S]	K10(TMT6plex)	1	1	P01024	P01024	0	3	0.6145	0	1	1	459.94	1377.8	1377.81	-0.16	-7e-05	HCD (High Energy Collision Dissociation)	MS2	20.2401	24.5	54	34.2804	13779	13082018_Man_TMT_Rxn3_Fr1.raw	F3.1	25555	10879.6	33034	48682.4	17222.3	15290.7			FALSE				2.49	0.000188	0.001021
FALSE	High	Sequest HT (A8)	Unambiguous	[K].SGQSEDRQPVPGQQmTLkIEGDHGAR.[V]	M15(Oxidation); K18(TMT6plex)	1	1	P01024	P01024	2	5	0.5802	0	1	1	614.111	3066.53	3066.52	0.87	0.00053	HCD (High Energy Collision Dissociation)	MS2	8.95178	7.6	54	34.2907	13786	13082018_Man_TMT_Rxn3_Fr1.raw	F3.1	2597.49	6266.72	14903.4	9188.44	6492.3	6631.94			FALSE				3.43	0	0.0002067
FALSE	High	Sequest HT (A8)	Unambiguous	[K].TPAQYDASELK.[A]		1	14	P07355	H0YNP5; A6NMY6; H0YMD0; H0YKZ7; H0YM50; H0YMT9; H0YMM1; P07355; H0YMW4; H0YKS4; H0YLV6; H0YN42; H0YKX9; H0YMU9	0	2	0.7208	0	1	1	611.802	1222.6	1222.6	0.81	0.00049	HCD (High Energy Collision Dissociation)	MS2	17.7978	5.4	52.182	34.3168	13801	13082018_Man_TMT_Rxn3_Fr1.raw	F3.1		3144.1	7747.63	6528.53	2644.82	14775.5	No Quan Labels		FALSE				2.65	0	5.406e-05
FALSE	High	Sequest HT (A8)	Unambiguous	[R].SVQLTEk.[R]	K7(TMT6plex)	1	1	P01024	P01024	0	2	0.4271	0	1	1	517.308	1033.61	1033.61	-0.5	-0.00026	HCD (High Energy Collision Dissociation)	MS2	5.19851	41.4	14.86	34.413	13857	13082018_Man_TMT_Rxn3_Fr1.raw	F3.1	43120.9	84648.6	220925	101963	194047	245953			FALSE				1.99	0.01059	0.09411
FALSE	High	Sequest HT (A8)	Unambiguous	[R].kAAISGENAGLVR.[A]	N-Term(TMT6plex)	1	2	P19827	P19827; F8WAS2	1	3	0.5387	0	1	1	505.633	1514.88	1514.89	-0.66	-0.00034	HCD (High Energy Collision Dissociation)	MS2	32.0157	24.6	38.18	34.5225	13921	13082018_Man_TMT_Rxn3_Fr1.raw	F3.1	23043.6	37069.5	26086.4	31403.7	42789.8	52462.8			FALSE				3.23	0	0.0001683
FALSE	High	Sequest HT (A8)	Unambiguous	[R].kAAISGENAGLVR.[A]	K1(TMT6plex)	1	2	P19827	P19827; F8WAS2	1	3	0.5387	0	1	2	505.633	1514.88	1514.89	-0.66	-0.00034	HCD (High Energy Collision Dissociation)	MS2	32.0157	24.6	38.18	34.5225	13921	13082018_Man_TMT_Rxn3_Fr1.raw	F3.1	23043.6	37069.5	26086.4	31403.7	42789.8	52462.8			FALSE				3.23	0	0.0001683
FALSE	High	Sequest HT (A8)	Selected	[R].hYEGSTVPEkk.[T]	N-Term(TMT6plex); K10(TMT6plex); K11(TMT6plex)	1	6	P00738	J3QR68; P00738; H0Y300; A0A0C4DGL8; J3QLC9; A0A087WU08	1	4	0.4831	0	1	1	491.287	1962.13	1962.13	-0.06	-3e-05	HCD (High Energy Collision Dissociation)	MS2	4.05842	58.2	54	34.5355	13927	13082018_Man_TMT_Rxn3_Fr1.raw	F3.1	21858.5	58164.3	7688.66	71767.5	135251	60345.9			FALSE				2.96	0	3.274e-07
FALSE	High	Sequest HT (A8)	Unambiguous	[K].SPELQAEAk.[S]	K9(TMT6plex)	1	6	V9GYM3	V9GYS1; V9GYC1; V9GYM3; V9GYE3; V9GYG9; P02652	0	2	0.6972	0	1	1	601.335	1201.66	1201.66	-0.04	-2e-05	HCD (High Energy Collision Dissociation)	MS2	28.882	16	54	34.5886	13958	13082018_Man_TMT_Rxn3_Fr1.raw	F3.1	9226.33	12951.6	21218.6	18950.5	16341.1	18614.2			FALSE				2.18	7.754e-05	0.0004817
FALSE	High	Sequest HT (A8)	Selected	[K].VGAHAGEYGAEALER.[M]		1	1	P69905	P69905	0	3	0.6125	0	1	1	510.584	1529.74	1529.73	1.15	0.00059	HCD (High Energy Collision Dissociation)	MS2	10.2994	4.9	55.5	34.796	14073	13082018_Man_TMT_Rxn3_Fr1.raw	F3.1	3243.84	2991.72	3650.55	3921.7	7279.87	7675.58	No Quan Labels		FALSE				2.4	0.0001771	0.0007141
FALSE	High	Sequest HT (A8)	Selected	[K].fLENEDRR.[S]	N-Term(TMT6plex)	2	3	A0A024R6I7; P01009	A0A024R6I7; A0A0G2JRN3; P01009	1	3	0.5	0	1	1	436.568	1307.69	1307.69	-0.28	-0.00012	HCD (High Energy Collision Dissociation)	MS2	55.5845	43.3	16.874	37.0761	15355	13082018_Man_TMT_Rxn3_Fr1.raw	F3.1	166074	143515	209406	128654	124541	77928.8			FALSE				2.38	0.009664	0.08728
FALSE	High	Sequest HT (A8)	Unambiguous	[K].kASYLDcIR.[A]	N-Term(TMT6plex); C7(Carbamidomethyl)	1	4	P02787	F8WCI6; P02787; C9JB55; F8WEK9	1	3	0.3571	0	1	1	452.249	1354.73	1354.74	-2.29	-0.00103	HCD (High Energy Collision Dissociation)	MS2	14.5477	36.3	55.5	43.7892	19142	13082018_Man_TMT_Rxn3_Fr1.raw	F3.1	20138.5	35188.5	40887.8	40827.4	57775.9	20176.5			FALSE				2.66	0.00168	0.006893
FALSE	High	Sequest HT (A8)	Unambiguous	[K].HQFLLTGDTQGR.[Y]		1	2	P04217	P04217; M0R009	0	3	0.5105	0	1	1	458.236	1372.69	1372.7	-2.55	-0.00117	HCD (High Energy Collision Dissociation)	MS2	43.09	15.9	55.5	37.0798	15357	13082018_Man_TMT_Rxn3_Fr1.raw	F3.1	10485.6	13226.4	18123	12188.4	16998.1	22165.4	No Quan Labels		FALSE				2.37	0.000188	0.0008893
FALSE	High	Sequest HT (A8)	Unambiguous	[R].iYHSHIDAPk.[D]	N-Term(TMT6plex); K10(TMT6plex)	1	2	P00450	E9PFZ2; P00450	0	3	0.5837	0	1	1	546.984	1638.94	1638.94	1.06	0.00058	HCD (High Energy Collision Dissociation)	MS2	25.8265	23.5	55.5	37.2515	15458	13082018_Man_TMT_Rxn3_Fr1.raw	F3.1	26714.5	28858.3	25114.6	27111.3	22968.6	8684.34			FALSE				2.45	0	0.0002921
FALSE	High	Sequest HT (A8)	Unambiguous	[K].aTVVYQGER.[V]	N-Term(TMT6plex)	1	1	P02749	P02749	0	2	0.3768	0	1	1	626.349	1251.69	1251.69	0.5	0.00031	HCD (High Energy Collision Dissociation)	MS2	0	20.1	54	39.245	16579	13082018_Man_TMT_Rxn3_Fr1.raw	F3.1	17573.4	17438.6	21040.9	19322.4	15941.7	31214.7			FALSE				2.07	0.001408	0.005834
FALSE	High	Sequest HT (A8)	Unambiguous	[RK].sYScQVTHEGSTVEk.[T]	N-Term(TMT6plex); C4(Carbamidomethyl); K15(TMT6plex)	2	6	A0A0B4J231; P0DOY2	A0A0B4J231; B9A064; P0DOY2; P0CF74; P0DOY3; P0CG04	0	3	0.7683	0	1	1	724.034	2170.09	2170.09	0.74	0.00053	HCD (High Energy Collision Dissociation)	MS2	11.0494	29.6	39.024	39.3228	16618	13082018_Man_TMT_Rxn3_Fr1.raw	F3.1	27077.6	26658.7	28092.9	47270.7	70532.4	61068.9			FALSE				5.05	0	1.908e-09
FALSE	High	Sequest HT (A8)	Unambiguous	[K].QLNEINYEDHk.[L]	K11(TMT6plex)	1	4	B4E1Z4	E7ETN3; P00751; B4E1Z4; A0A0G2JH38	0	3	0.582	0	1	1	544.612	1631.82	1631.82	-0.32	-0.00018	HCD (High Energy Collision Dissociation)	MS2	48.7097	11.9	13.913	39.3678	16643	13082018_Man_TMT_Rxn3_Fr1.raw	F3.1	60448.5	74737.5	46711.5	50551.5	47288.1	6391.76			FALSE				2.44	0	8.046e-05
FALSE	High	Sequest HT (A8)	Unambiguous	[R].IYGNQDTSSQLkk.[F]	K12(TMT6plex); K13(TMT6plex)	1	2	P19823	P19823; Q5T985	1	3	0.6613	0	1	1	647.366	1940.08	1940.09	-0.29	-0.00019	HCD (High Energy Collision Dissociation)	MS2	4.95594	20.5	16.741	39.4663	16695	13082018_Man_TMT_Rxn3_Fr1.raw	F3.1	46015.1	90183.7	94101.5	75193.5	72180.4	26326.8			FALSE				3.13	0	3.301e-07
FALSE	High	Sequest HT (A8)	Unambiguous	[K].aGVETTTPSk.[Q]	N-Term(TMT6plex); K10(TMT6plex)	1	2	P0DOY2	P0DOY2; P0DOY3	0	2	0.5837	0	1	1	724.921	1448.84	1448.84	-0.26	-0.00019	HCD (High Energy Collision Dissociation)	MS2	36.9686	46.1	14.92	39.5616	16742	13082018_Man_TMT_Rxn3_Fr1.raw	F3.1	72746.5	69155.7	130681	193970	289643	235704			FALSE				2.57	0	0.0001879
FALSE	High	Sequest HT (A8)	Selected	[K].SIYkPGQTVk.[F]	K4(TMT6plex); K10(TMT6plex)	1	2	P01023	P01023; F8W7L3	0	3	0.2045	0	1	1	526.992	1578.96	1578.96	-0.2	-0.0001	HCD (High Energy Collision Dissociation)	MS2	24.7794	26.7	55.5	39.5653	16744	13082018_Man_TMT_Rxn3_Fr1.raw	F3.1	27827.2	20582.3	15435.4	69360.8	18314.7	6480.41			FALSE				2.2	4.049e-05	0.0004387
FALSE	High	Sequest HT (A8)	Selected	[K].aHVSFkPTVAQQR.[I]	N-Term(TMT6plex); K6(TMT6plex)	1	3	P19823	P19823; Q5T985; Q5T987	0	4	0.557	0	1	1	482.538	1927.13	1927.13	1.16	0.00056	HCD (High Energy Collision Dissociation)	MS2	18.994	14.6	55.5	39.2423	16577	13082018_Man_TMT_Rxn3_Fr1.raw	F3.1	12847.2	18338.4	20745.1	16913.8	10728.8	10669.5			FALSE				3.16	0	1.106e-05
FALSE	High	Sequest HT (A8)	Unambiguous	[R].QkVEPLRAELQEGAR.[Q]	K2(TMT6plex)	1	2	P02647	P02647; F8W696	2	4	0.0424	0	1	1	489.032	1953.11	1953.11	-0.24	-0.00012	HCD (High Energy Collision Dissociation)	MS2	8.98585	12.1	44.082	39.6342	16781	13082018_Man_TMT_Rxn3_Fr1.raw	F3.1	4590.02	16444.5	24920.4	18534.9	14727.5	15348.3			FALSE				3.54	0	1.408e-05
FALSE	High	Sequest HT (A8)	Selected	[K].VTIkPAPETEk.[R]	K4(TMT6plex); K11(TMT6plex)	1	1	P01024	P01024	0	3	0.0827	0	1	1	557.675	1671.01	1671.01	0.19	0.00011	HCD (High Energy Collision Dissociation)	MS2	3.50203	14.6	32.099	39.6576	16794	13082018_Man_TMT_Rxn3_Fr1.raw	F3.1	52414.5	25828	10545.8	46537.3	11394.2	3603.57			FALSE				2.66	0	0.0001214
FALSE	High	Sequest HT (A8)	Unambiguous	[R].RQSEDSTFYLGER.[T]		1	3	P00450	E9PFZ2; H7C5R1; P00450	1	3	0.6536	0	1	1	529.919	1587.74	1587.74	1.34	0.00071	HCD (High Energy Collision Dissociation)	MS2	30.243	2.3	30.724	39.7794	16864	13082018_Man_TMT_Rxn3_Fr1.raw	F3.1	2544.21	4406.16	4780.56	2884.99	6355.39	2820.67	No Quan Labels		FALSE				2.8	0.0009125	0.003771
FALSE	High	Sequest HT (A8)	Selected	[K].aHVSFkPTVAQQR.[I]	N-Term(TMT6plex); K6(TMT6plex)	1	3	P19823	P19823; Q5T985; Q5T987	0	4	0.6238	0	1	1	482.537	1927.13	1927.13	0.15	7e-05	HCD (High Energy Collision Dissociation)	MS2	4.06732	23.4	54	39.9103	16934	13082018_Man_TMT_Rxn3_Fr1.raw	F3.1	13340.1	29882.2	33902.7	24757.1	26638.2	15730.1			FALSE				4.04	0	5.65e-09
FALSE	High	Sequest HT (A8)	Unambiguous	[R].lEDSVTYHcSR.[G]	N-Term(TMT6plex); C9(Carbamidomethyl)	1	4	B4E1Z4	E7ETN3; P00751; B4E1Z4; A0A0G2JH38	0	3	0.7192	0	1	1	532.594	1595.77	1595.77	-0.58	-0.00031	HCD (High Energy Collision Dissociation)	MS2	20.2427	8.8	31.846	39.9372	16950	13082018_Man_TMT_Rxn3_Fr1.raw	F3.1	5797.68	12724.1	24636.3	12751.2	19311.9	18640.5			FALSE				2.92	0	0.0001477
FALSE	High	Sequest HT (A8)	Unambiguous	[RK].sYScQVTHEGSTVEk.[T]	N-Term(TMT6plex); C4(Carbamidomethyl); K15(TMT6plex)	2	6	A0A0B4J231; P0DOY2	A0A0B4J231; B9A064; P0DOY2; P0CF74; P0DOY3; P0CG04	0	3	0.7168	0	1	1	724.035	2170.09	2170.09	2.09	0.00151	HCD (High Energy Collision Dissociation)	MS2	20.4458	15	55.5	40.0585	17017	13082018_Man_TMT_Rxn3_Fr1.raw	F3.1	12783	8636.41	12691	12839.6	25270.9	16817.9			FALSE				2.79	0	5.553e-06
FALSE	High	Sequest HT (A8)	Unambiguous	[RK].sYScQVTHEGSTVEk.[T]	N-Term(TMT6plex); C4(Carbamidomethyl); K15(TMT6plex)	2	6	A0A0B4J231; P0DOY2	A0A0B4J231; B9A064; P0DOY2; P0CF74; P0DOY3; P0CG04	0	3	0.6571	0	1	1	724.034	2170.09	2170.09	1.75	0.00127	HCD (High Energy Collision Dissociation)	MS2	26.1132	12.7	48.415	40.064	17021	13082018_Man_TMT_Rxn3_Fr1.raw	F3.1	12389.6	11263.2	11956.1	12625.2	22234.2	14578.5			FALSE				2.45	0	0.0002256
FALSE	High	Sequest HT (A8)	Unambiguous	[R].qKVEPLRAELQEGAR.[Q]	N-Term(TMT6plex)	1	2	P02647	P02647; F8W696	2	4		0.0424	2	2	489.032	1953.11	1953.11	-0.24	-0.00012	HCD (High Energy Collision Dissociation)	MS2	8.98585	12.1	44.082	39.6342	16781	13082018_Man_TMT_Rxn3_Fr1.raw	F3.1	4590.02	16444.5	24920.4	18534.9	14727.5	15348.3			FALSE				3.39	0	4.555e-05
FALSE	High	Sequest HT (A8)	Selected	[K].eLPEHTVk.[L]	N-Term(TMT6plex); K8(TMT6plex)	2	3	D6RF35; P02774	D6RF35; D6RBJ7; P02774	0	3	0.4408	0	1	1	470.95	1410.84	1410.84	-0.19	-9e-05	HCD (High Energy Collision Dissociation)	MS2	6.70206	57.4	54	39.1723	16540	13082018_Man_TMT_Rxn3_Fr1.raw	F3.1	42410.4	59722.3	114131	44525.7	58538.3	28715.5			FALSE				2.11	0.001344	0.005419
FALSE	High	Sequest HT (A8)	Unambiguous	[R].gLQDEDGYR.[M]	N-Term(TMT6plex)	4	9	A0A140TA32; A0A0G2JPR0; A0A140TA29; P0C0L5	F5GXS0; A0A0G2JL54; A0A140TA32; A0A0G2JPR0; P0C0L4; A0A140TA29; P0C0L5; A0A140TA44; A0A140TA49	0	2	0.5632	0	1	1	641.317	1281.63	1281.63	-0.14	-9e-05	HCD (High Energy Collision Dissociation)	MS2	4.60391	32.2	24.954	38.8241	16345	13082018_Man_TMT_Rxn3_Fr1.raw	F3.1	86089.5	74655.4	118093	74932.7	47494.3	17606.3			FALSE				2.61	0.0001123	0.0005503
FALSE	High	Sequest HT (A8)	Unambiguous	[K].VEPLRAELQEGAR.[Q]		1	2	P02647	P02647; F8W696	1	3	0.4615	0	1	1	489.935	1467.79	1467.79	-0.05	-3e-05	HCD (High Energy Collision Dissociation)	MS2	11.0861	8.8	55.5	38.276	16032	13082018_Man_TMT_Rxn3_Fr1.raw	F3.1	6822.97	10433.5	10313.7	3727.2	8471.92	11552.5	No Quan Labels		FALSE				2.73	0	0.0001668
FALSE	High	Sequest HT (A8)	Unambiguous	[K].IDTQDIEASHYR.[G]		1	1	P01031	P01031	0	3	0.5088	0	1	1	483.232	1447.68	1447.68	0.29	0.00014	HCD (High Energy Collision Dissociation)	MS2	0	7.5	54	37.3287	15498	13082018_Man_TMT_Rxn3_Fr1.raw	F3.1	1654.72	3809.5	10131.4	6827.05	11641.2	11145.8	No Quan Labels		FALSE				2.28	0.0001454	0.0006684
FALSE	High	Sequest HT (A8)	Selected	[R].RPSEIVIGQck.[V]	C10(Carbamidomethyl); K11(TMT6plex)	1	1	P04196	P04196	0	3	0.6493	0	1	1	505.955	1515.85	1515.85	-0.19	-9e-05	HCD (High Energy Collision Dissociation)	MS2	14.0796	20.3	54	37.4379	15557	13082018_Man_TMT_Rxn3_Fr1.raw	F3.1	26862	10971.8	22753.8	35173.7	11845.5	20566.3			FALSE				2.68	0.000188	0.0009444
FALSE	High	Sequest HT (A8)	Unambiguous	[R].FDPVRGEVPPR.[Y]		1	2	P02790	Q9BS19; P02790	1	3	0.512	0	1	1	423.563	1268.67	1268.67	-0.77	-0.00033	HCD (High Energy Collision Dissociation)	MS2	26.5218	15.6	54	37.4856	15583	13082018_Man_TMT_Rxn3_Fr1.raw	F3.1	7438.52	8020.77	25160.8	16068.5	19902.3	15816.2	No Quan Labels		FALSE				2.09	0.0008467	0.00364
FALSE	High	Sequest HT (A8)	Selected	[K].LGQYASPTAk.[R]	K10(TMT6plex)	4	9	A0A140TA32; A0A0G2JPR0; A0A140TA29; P0C0L5	F5GXS0; A0A0G2JL54; A0A140TA32; A0A0G2JPR0; P0C0L4; A0A140TA29; P0C0L5; A0A140TA44; A0A140TA49	0	2	0.5	0	1	1	632.858	1264.71	1264.71	-0.2	-0.00013	HCD (High Energy Collision Dissociation)	MS2	4.32798	16.3	10.579	37.5229	15607	13082018_Man_TMT_Rxn3_Fr1.raw	F3.1	49607.7	64376.7	183209	45150.3	53989.4	112642			FALSE				2.26	0.0001454	0.0006244
FALSE	High	Sequest HT (A8)	Unambiguous	[K].vKSPELQAEAk.[S]	N-Term(TMT6plex); K11(TMT6plex)	1	6	V9GYM3	V9GYS1; V9GYC1; V9GYM3; V9GYE3; V9GYG9; P02652	1	3	0.3731	0	1	1	553.334	1657.99	1657.99	-0.16	-9e-05	HCD (High Energy Collision Dissociation)	MS2	10.4917	14	2.593	37.6047	15656	13082018_Man_TMT_Rxn3_Fr1.raw	F3.1	60606.1	358215	327731	408149	284344	318751			FALSE				2.6	0	0.0002219
FALSE	High	Sequest HT (A8)	Unambiguous	[K].VkSPELQAEAk.[S]	K2(TMT6plex); K11(TMT6plex)	1	6	V9GYM3	V9GYS1; V9GYC1; V9GYM3; V9GYE3; V9GYG9; P02652	1	3	0.3731	0	1	2	553.334	1657.99	1657.99	-0.16	-9e-05	HCD (High Energy Collision Dissociation)	MS2	10.4917	14	2.593	37.6047	15656	13082018_Man_TMT_Rxn3_Fr1.raw	F3.1	60606.1	358215	327731	408149	284344	318751			FALSE				2.6	0	0.0002232
FALSE	High	Sequest HT (A8)	Selected	[R].qTHQPPAPNSLIR.[F]	N-Term(TMT6plex)	1	1	P02747	P02747	0	3	0.5474	0	1	1	563.321	1687.95	1687.94	2.71	0.00152	HCD (High Energy Collision Dissociation)	MS2	7.00729	8.5	54	37.6137	15662	13082018_Man_TMT_Rxn3_Fr1.raw	F3.1	6039.16	12878	10334.1	8044	11135.7	3838.06			FALSE				2.85	0	6.961e-05
FALSE	High	Sequest HT (A8)	Selected	[R].iYHSHIDAPk.[D]	N-Term(TMT6plex); K10(TMT6plex)	1	2	P00450	E9PFZ2; P00450	0	4	0.4164	0	1	1	410.49	1638.94	1638.94	-0.33	-0.00014	HCD (High Energy Collision Dissociation)	MS2	9.5548	75.7	39.527	37.6436	15678	13082018_Man_TMT_Rxn3_Fr1.raw	F3.1	126968	151816	102369	124139	99739.1	16357.2			FALSE				2.69	0	0.0003485
FALSE	High	Sequest HT (A8)	Selected	[K].fLENEDRR.[S]	N-Term(TMT6plex)	2	3	A0A024R6I7; P01009	A0A024R6I7; A0A0G2JRN3; P01009	1	3	0.4521	0	1	1	436.568	1307.69	1307.69	-0.14	-6e-05	HCD (High Energy Collision Dissociation)	MS2	30.4906	40.6	54	37.7472	15738	13082018_Man_TMT_Rxn3_Fr1.raw	F3.1	56898.1	40647.8	55730.8	41009.1	30366.9	16313.6			FALSE				2.19	0.006565	0.05371
FALSE	High	Sequest HT (A8)	Unambiguous	[K].HQFLLTGDTQGR.[Y]		1	2	P04217	P04217; M0R009	0	3	0.5473	0	1	1	458.237	1372.7	1372.7	0.05	2e-05	HCD (High Energy Collision Dissociation)	MS2	55.8652	21.8	54	37.7511	15740	13082018_Man_TMT_Rxn3_Fr1.raw	F3.1	3722.66	11605.5	23196.1	39101.6	27884.1	25549.1	No Quan Labels		FALSE				2.43	0.000188	0.00117
FALSE	High	Sequest HT (A8)	Unambiguous	[R].TkkQELSEAEQATR.[T]	K2(TMT6plex); K3(TMT6plex)	1	1	P01024	P01024	2	3	0.1324	0	1	1	693.06	2077.17	2077.17	-0.04	-3e-05	HCD (High Energy Collision Dissociation)	MS2	0	26.4	19.577	38.0647	15911	13082018_Man_TMT_Rxn3_Fr1.raw	F3.1	38112.1	56363.4	143596	83043.6	49720.1	76702.1			FALSE				2.72	0.0002692	0.001548
FALSE	High	Sequest HT (A8)	Unambiguous	[R].tKkQELSEAEQATR.[T]	N-Term(TMT6plex); K3(TMT6plex)	1	1	P01024	P01024	2	3	0.1324	0	1	2	693.06	2077.17	2077.17	-0.04	-3e-05	HCD (High Energy Collision Dissociation)	MS2	0	26.4	19.577	38.0647	15911	13082018_Man_TMT_Rxn3_Fr1.raw	F3.1	38112.1	56363.4	143596	83043.6	49720.1	76702.1			FALSE				2.72	0.0002692	0.00155
FALSE	High	Sequest HT (A8)	Selected	[R].eAPkVVEEQESR.[V]	N-Term(TMT6plex); K4(TMT6plex)	2	3	A0A0G2JPR0; P0C0L5	A0A0G2JPR0; P0C0L4; P0C0L5	1	3	0.5404	0	1	1	620.347	1859.03	1859.03	-0.38	-0.00024	HCD (High Energy Collision Dissociation)	MS2	24.3647	20.7	54	38.2491	16017	13082018_Man_TMT_Rxn3_Fr1.raw	F3.1	9552.99	26644.4	31242.6	9857.56	20415	28166.4			FALSE				2.35	0.000308	0.001945
FALSE	High	Sequest HT (A8)	Unambiguous	[K].vKSPELQAEAk.[S]	N-Term(TMT6plex); K11(TMT6plex)	1	6	V9GYM3	V9GYS1; V9GYC1; V9GYM3; V9GYE3; V9GYG9; P02652	1	3	0.0313	0	1	1	553.334	1657.99	1657.99	-0.05	-3e-05	HCD (High Energy Collision Dissociation)	MS2	7.09265	17.9	22.412	38.2737	16031	13082018_Man_TMT_Rxn3_Fr1.raw	F3.1	21337.4	47540.2	46805.9	45697.4	54597.1	51232.3			FALSE				2.56	0.0001123	0.000582
FALSE	High	Sequest HT (A8)	Unambiguous	[K].VkSPELQAEAk.[S]	K2(TMT6plex); K11(TMT6plex)	1	6	V9GYM3	V9GYS1; V9GYC1; V9GYM3; V9GYE3; V9GYG9; P02652	1	3		0.0313	2	2	553.334	1657.99	1657.99	-0.05	-3e-05	HCD (High Energy Collision Dissociation)	MS2	7.09265	17.9	22.412	38.2737	16031	13082018_Man_TMT_Rxn3_Fr1.raw	F3.1	21337.4	47540.2	46805.9	45697.4	54597.1	51232.3			FALSE				2.48	0.0001454	0.0006657
FALSE	High	Sequest HT (A8)	Unambiguous	[R].EAASYQEALAR.[L]		1	4	A0A1W2PR46	P14136; A0A1X7SBR3; A0A1W2PR46; A0A1W2PRT3	0	2	0.6543	0	1	1	604.799	1208.59	1208.59	0.14	8e-05	HCD (High Energy Collision Dissociation)	MS2	41.4029	15.2	55.5	37.175	15410	13082018_Man_TMT_Rxn3_Fr1.raw	F3.1	11806	9893.26	24257.6	13130.9	13979.8	16608.1	No Quan Labels		FALSE				2.43	0	0.0001365
FALSE	High	Sequest HT (A8)	Unambiguous	[K].SGQSEDRQPVPGQQmTLk.[I]	M15(Oxidation); K18(TMT6plex)	1	1	P01024	P01024	1	3	0.696	0	1	1	744.381	2231.13	2231.13	0.2	0.00015	HCD (High Energy Collision Dissociation)	MS2	4.86954	9	31.352	33.9628	13604	13082018_Man_TMT_Rxn3_Fr1.raw	F3.1	22858.5	5378.83	22590.2	36808.7	3325	2431.89			FALSE				3.52	0	1.427e-05
FALSE	High	Sequest HT (A8)	Unambiguous	[K].kASYLDcIR.[A]	K1(TMT6plex); C7(Carbamidomethyl)	1	4	P02787	F8WCI6; P02787; C9JB55; F8WEK9	1	3	0.3571	0	1	2	452.249	1354.73	1354.74	-2.29	-0.00103	HCD (High Energy Collision Dissociation)	MS2	14.5477	36.3	55.5	43.7892	19142	13082018_Man_TMT_Rxn3_Fr1.raw	F3.1	20138.5	35188.5	40887.8	40827.4	57775.9	20176.5			FALSE				2.66	0.00168	0.006893
FALSE	High	Sequest HT (A8)	Unambiguous	[KR].LRTEGDGVYTLNDkk.[Q]	K14(TMT6plex); K15(TMT6plex)	2	8	P00739; P00738	J3QR68; J3KTC3; P00739; P00738; H0Y300; A0A0C4DGL8; J3QLC9; J3KRH2	2	4	0.583	0	1	1	542.559	2167.21	2167.21	0.09	5e-05	HCD (High Energy Collision Dissociation)	MS2	6.43188	16	4.342	43.9932	19252	13082018_Man_TMT_Rxn3_Fr1.raw	F3.1	107862	316157		225467	380612	229372			FALSE				2.35	0.0009272	0.003857
FALSE	High	Sequest HT (A8)	Unambiguous	[R].dNccILDER.[F]	N-Term(TMT6plex); C3(Carbamidomethyl); C4(Carbamidomethyl)	1	3	P02679	C9JEU5; P02679; C9JC84	0	2	0.5764	0	1	1	712.329	1423.65	1423.65	-0.21	-0.00015	HCD (High Energy Collision Dissociation)	MS2	0	32.8	53.949	47.8537	21540	13082018_Man_TMT_Rxn3_Fr1.raw	F3.1	33866.9	15971.6	85744.4	43703.4	19968.4	2001.67			FALSE				2.88	0	0.000189
FALSE	High	Sequest HT (A8)	Unambiguous	[R].ELDESLQVAER.[L]		1	3	P10909	H0YAS8; H0YC35; P10909	0	2	0.4884	0	1	1	644.823	1288.64	1288.64	0.76	0.00049	HCD (High Energy Collision Dissociation)	MS2	12.5515	14.5	55.5	47.8614	21544	13082018_Man_TMT_Rxn3_Fr1.raw	F3.1	10977.3	20892.7	12559.8	13668.2	21540.4	5952.08	No Quan Labels		FALSE				2.15	0	8.895e-05
FALSE	High	Sequest HT (A8)	Unambiguous	[R].GSESGIFTNTk.[E]	K11(TMT6plex)	1	1	P02671	P02671	0	2	0.7444	0	1	1	685.362	1369.72	1369.72	0.22	0.00015	HCD (High Energy Collision Dissociation)	MS2	0	18.1	33.449	47.932	21587	13082018_Man_TMT_Rxn3_Fr1.raw	F3.1	28035.3	15234.7	63635.9	36061.2	32282.3				FALSE				2.23	0	7.656e-05
FALSE	High	Sequest HT (A8)	Unambiguous	[K].kQLVEIEk.[V]	N-Term(TMT6plex); K8(TMT6plex)	2	9	P00739; P00738	J3QR68; A0A0A0MRD9; P00739; P00738; H3BS21; H0Y300; A0A0C4DGL8; J3QLC9; A0A087WU08	1	3	0.2844	0	1	1	482.308	1444.91	1444.91	-2.19	-0.00106	HCD (High Energy Collision Dissociation)	MS2	33.4558	43.6	24.398	48.0938	21679	13082018_Man_TMT_Rxn3_Fr1.raw	F3.1	76469.2	86695.9	31866.6	111812	145741	132492			FALSE				2.11	0.005154	0.03824
FALSE	High	Sequest HT (A8)	Unambiguous	[K].kQLVEIEk.[V]	K1(TMT6plex); K8(TMT6plex)	2	9	P00739; P00738	J3QR68; A0A0A0MRD9; P00739; P00738; H3BS21; H0Y300; A0A0C4DGL8; J3QLC9; A0A087WU08	1	3	0.2844	0	1	2	482.308	1444.91	1444.91	-2.19	-0.00106	HCD (High Energy Collision Dissociation)	MS2	33.4558	43.6	24.398	48.0938	21679	13082018_Man_TMT_Rxn3_Fr1.raw	F3.1	76469.2	86695.9	31866.6	111812	145741	132492			FALSE				2.11	0.005154	0.03824
FALSE	High	Sequest HT (A8)	Selected	[K].TFTcTAAYPESk.[T]	C4(Carbamidomethyl); K12(TMT6plex)	1	2	A0A286YEY1	P01876; A0A286YEY1	0	2	0.7816	0	1	1	802.896	1604.78	1604.78	1.27	0.00102	HCD (High Energy Collision Dissociation)	MS2	0	10.9	54	48.1243	21694	13082018_Man_TMT_Rxn3_Fr1.raw	F3.1	3750.32	10577.8	4008.66	13207.5	28665.5	6662.75			FALSE				2.06	0	8.001e-05
FALSE	High	Sequest HT (A8)	Unambiguous	[K].QLEQVIAk.[D]	K8(TMT6plex)	1	2	P02671	P02671; A0A087WUA0	0	2	0.1786	0	1	1	579.358	1157.71	1157.71	-0.16	-9e-05	HCD (High Energy Collision Dissociation)	MS2	13.9938	13.3	5.849	47.836	21529	13082018_Man_TMT_Rxn3_Fr1.raw	F3.1	180032	73106.7	161375	248194	104441				FALSE				2.24	0.0006432	0.003084
FALSE	High	Sequest HT (A8)	Unambiguous	[K].TGLQEVEVk.[A]	K9(TMT6plex)	1	1	P01024	P01024	0	2	0.5279	0	1	1	616.359	1231.71	1231.71	0.58	0.00036	HCD (High Energy Collision Dissociation)	MS2	16.6117	16.4	9.055	48.1519	21705	13082018_Man_TMT_Rxn3_Fr1.raw	F3.1	147363	95910.4	103506	196604	58945.5	15113			FALSE				2.33	0.000188	0.0008939
FALSE	High	Sequest HT (A8)	Unambiguous	[K].dKIGVELTGR.[T]	N-Term(TMT6plex)	1	1	P04114	P04114	1	3	0.0041	0	1	1	439.596	1316.77	1316.77	1	0.00044	HCD (High Energy Collision Dissociation)	MS2	0	24.7	55.5	48.2165	21742	13082018_Man_TMT_Rxn3_Fr1.raw	F3.1	24839.3	36399.3	20943.7	30035.7	20840.6	8518.97			FALSE				2.42	0.00205	0.009199
FALSE	High	Sequest HT (A8)	Unambiguous	[K].DkIGVELTGR.[T]	K2(TMT6plex)	1	1	P04114	P04114	1	3		0.0041	2	2	439.596	1316.77	1316.77	1	0.00044	HCD (High Energy Collision Dissociation)	MS2	0	24.7	55.5	48.2165	21742	13082018_Man_TMT_Rxn3_Fr1.raw	F3.1	24839.3	36399.3	20943.7	30035.7	20840.6	8518.97			FALSE				2.41	0.002081	0.009385
FALSE	High	Sequest HT (A8)	Unambiguous	[R].vVEESELAR.[T]	N-Term(TMT6plex)	1	1	P02748	P02748	0	2	0.653	0	1	1	630.853	1260.7	1260.7	-0.85	-0.00053	HCD (High Energy Collision Dissociation)	MS2	0	33.9	27.804	48.223	21746	13082018_Man_TMT_Rxn3_Fr1.raw	F3.1	46136	87540.2	84979.6	60921.1	61343.7	45936.4			FALSE				2.68	7.754e-05	0.0004995
FALSE	High	Sequest HT (A8)	Unambiguous	[K].QLGAGSIEEcAAk.[C]	C10(Carbamidomethyl); K13(TMT6plex)	1	3	P00747	Q5TEH5; A6PVI2; P00747	0	2	0.6784	0	1	1	781.906	1562.8	1562.8	-0.36	-0.00028	HCD (High Energy Collision Dissociation)	MS2	0	9.3	55.5	48.2736	21776	13082018_Man_TMT_Rxn3_Fr1.raw	F3.1	16921.3	8480.16	11500.6	3249.48	10719.7	2823.15			FALSE				1.99	0	1.743e-05
FALSE	High	Sequest HT (A8)	Selected	[K].vVPEGIR.[M]	N-Term(TMT6plex)	1	1	P01024	P01024	0	2	0.498	0	1	1	499.813	998.619	998.62	-0.13	-6e-05	HCD (High Energy Collision Dissociation)	MS2	3.20973	77.1	10.16	48.2777	21779	13082018_Man_TMT_Rxn3_Fr1.raw	F3.1	322737	400067	589449	621919	252605	396373			FALSE				2.55	0.1348	0.7115
FALSE	High	Sequest HT (A8)	Unambiguous	[R].vQVVAGk.[K]	N-Term(TMT6plex); K7(TMT6plex)	1	1	P01042	P01042	0	2	0.3866	0	1	1	579.884	1158.76	1158.76	-0.72	-0.00042	HCD (High Energy Collision Dissociation)	MS2	41.5027	64.6	55.5	48.3207	21802	13082018_Man_TMT_Rxn3_Fr1.raw	F3.1	47388.9	55389.4	87611.7	59464.1	85888.9	51531.6			FALSE				2.38	0.001773	0.007588
FALSE	High	Sequest HT (A8)	Selected	[R].sASLHLPk.[L]	N-Term(TMT6plex); K8(TMT6plex)	2	3	A0A024R6I7; P01009	A0A024R6I7; A0A0G2JRN3; P01009	0	3	0.5671	0	1	1	437.611	1310.82	1310.82	-0.37	-0.00016	HCD (High Energy Collision Dissociation)	MS2	3.17902	64.8	14.39	48.1987	21731	13082018_Man_TMT_Rxn3_Fr1.raw	F3.1	330203	230494	367375	251135	193114	83843.3			FALSE				2.31	0.005085	0.03777
FALSE	High	Sequest HT (A8)	Unambiguous	[K].aAISGENAGLVR.[A]	N-Term(TMT6plex)	1	2	P19827	P19827; F8WAS2	0	2	0.3205	0	1	1	693.9	1386.79	1386.79	2.36	0.00163	HCD (High Energy Collision Dissociation)	MS2	0	18.9	54	48.4298	21872	13082018_Man_TMT_Rxn3_Fr1.raw	F3.1	10292.4	26064	21046.8	23121.1	22132.2	11016.8			FALSE				2.34	0	5.636e-05
FALSE	High	Sequest HT (A8)	Unambiguous	[R].AATVGSLAGQPLQER.[A]		1	2	P02649	H0Y7L5; P02649	0	2	0.6	0	1	1	749.405	1497.8	1497.8	0.73	0.00055	HCD (High Energy Collision Dissociation)	MS2	7.39735	9.2	33.794	47.8171	21518	13082018_Man_TMT_Rxn3_Fr1.raw	F3.1	10941.9	20213	16702.7	12718.8	23425.9	5367.01	No Quan Labels		FALSE				3.1	0	7.467e-06
FALSE	High	Sequest HT (A8)	Unambiguous	[R].lLPHANEVSQk.[I]	N-Term(TMT6plex); K11(TMT6plex)	1	1	P06727	P06727	0	3	0.4739	0	1	1	565.341	1694.01	1694	4.44	0.00251	HCD (High Energy Collision Dissociation)	MS2	51.5594	22.1	55.5	47.7529	21482	13082018_Man_TMT_Rxn3_Fr1.raw	F3.1	22110.6	26218.9	22697.8	22983.2	16512.6	16635.2			FALSE				2.68	0	1.918e-06
FALSE	High	Sequest HT (A8)	Unambiguous	[K].TAkDALSSVQESQVAQQAR.[G]	K3(TMT6plex)	1	2	B0YIW2	P02656; B0YIW2	1	3	0.0459	0	1	1	749.403	2246.19	2246.19	-0.31	-0.00023	HCD (High Energy Collision Dissociation)	MS2	42.4348	10.8	55.5	47.148	21139	13082018_Man_TMT_Rxn3_Fr1.raw	F3.1		13170.9	12306.7	7582.83	29636.2	3999.16			FALSE				3.7	0	9.883e-08
FALSE	High	Sequest HT (A8)	Unambiguous	[K].tAKDALSSVQESQVAQQAR.[G]	N-Term(TMT6plex)	1	2	B0YIW2	P02656; B0YIW2	1	3		0.0459	2	2	749.403	2246.19	2246.19	-0.31	-0.00023	HCD (High Energy Collision Dissociation)	MS2	42.4348	10.8	55.5	47.148	21139	13082018_Man_TMT_Rxn3_Fr1.raw	F3.1		13170.9	12306.7	7582.83	29636.2	3999.16			FALSE				3.53	0	1.941e-07
FALSE	High	Sequest HT (A8)	Unambiguous	[K].TWQDcEYkDAAk.[A]	C5(Carbamidomethyl); K8(TMT6plex); K12(TMT6plex)	1	1	P01042	P01042	1	3	0.5381	0	1	1	658.333	1972.99	1972.98	0.9	0.00059	HCD (High Energy Collision Dissociation)	MS2	12.1438	22.3	28.849	47.2888	21216	13082018_Man_TMT_Rxn3_Fr1.raw	F3.1	36932.6	64893.6	43812.5	32924.4	48923.8	29586.3			FALSE				2.23	0	0.0003069
FALSE	High	Sequest HT (A8)	Selected	[K].DSVTGTLPk.[V]	K9(TMT6plex)	1	5	H0YAC1	C9JCT1; C9J075; P03952; E9PBC5; H0YAC1	0	2	0.6733	0	1	1	573.832	1146.66	1146.66	-0.68	-0.00039	HCD (High Energy Collision Dissociation)	MS2	0	41.1	55.5	47.3142	21231	13082018_Man_TMT_Rxn3_Fr1.raw	F3.1	41021.1	54176.1	47502.2	35915.3	44896.7	19749.4			FALSE				2.02	0.0008034	0.00351
FALSE	High	Sequest HT (A8)	Unambiguous	[K].TFTcTAAYPESk.[T]	C4(Carbamidomethyl); K12(TMT6plex)	1	2	A0A286YEY1	P01876; A0A286YEY1	0	2	0.7692	0	1	1	802.895	1604.78	1604.78	-0.17	-0.00014	HCD (High Energy Collision Dissociation)	MS2	53.3509	22.8	54	47.455	21304	13082018_Man_TMT_Rxn3_Fr1.raw	F3.1	14116.5	21374.6	19289.1	27643.6	45345.4	9976.31			FALSE				2.6	0	1.995e-05
FALSE	High	Sequest HT (A8)	Selected	[R].sASLHLPk.[L]	N-Term(TMT6plex); K8(TMT6plex)	2	3	A0A024R6I7; P01009	A0A024R6I7; A0A0G2JRN3; P01009	0	3	0.5658	0	1	1	437.611	1310.82	1310.82	-0.86	-0.00038	HCD (High Energy Collision Dissociation)	MS2	5.4708	57.7	1.059	47.525	21346	13082018_Man_TMT_Rxn3_Fr1.raw	F3.1	3.99474e+06	2.91571e+06	4644488	3.18761e+06	2383971	1.05782e+06			FALSE				2.28	0.0178	0.1532
FALSE	High	Sequest HT (A8)	Unambiguous	[R].QYTDSTFRVPVER.[K]		1	3	P00450	E9PFZ2; H7C5R1; P00450	1	3	0.5328	0	1	1	533.27	1597.8	1597.8	-0.31	-0.00016	HCD (High Energy Collision Dissociation)	MS2	17.7488	13.4	55.5	47.7544	21483	13082018_Man_TMT_Rxn3_Fr1.raw	F3.1	11450.3	10704.6	18318.7	17228.1	8869.38	14108.8	No Quan Labels		FALSE				2.29	0.0004506	0.002745
FALSE	High	Sequest HT (A8)	Selected	[R].VGYVSGWGR.[N]		1	7	P00738	J3QR68; P00738; H3BS21; H0Y300; A0A0C4DGL8; J3QLC9; A0A087WU08	0	2	0.4853	0	1	1	490.751	980.495	980.495	0.38	0.00019	HCD (High Energy Collision Dissociation)	MS2	0	13.2	20.7	47.5288	21348	13082018_Man_TMT_Rxn3_Fr1.raw	F3.1	35861.5	37052.2	49012.8	22028.6	44562.9	26945.1	No Quan Labels		FALSE				2.04	0.000188	0.00121
FALSE	High	Sequest HT (A8)	Unambiguous	[K].wSHPPScIk.[T]	N-Term(TMT6plex); C7(Carbamidomethyl); K9(TMT6plex)	1	1	P08603	P08603	0	3	0.5344	0	1	1	523.959	1569.86	1569.86	0.19	0.0001	HCD (High Energy Collision Dissociation)	MS2	23.2702	35.8	54	47.5443	21357	13082018_Man_TMT_Rxn3_Fr1.raw	F3.1	36327.4	43443.7	38721.3	37578.4	45748.1	16640.6			FALSE				2.47	7.754e-05	0.0004519
FALSE	High	Sequest HT (A8)	Unambiguous	[R].TEGDGVYTLNDkk.[Q]	K12(TMT6plex); K13(TMT6plex)	2	8	P00739; P00738	J3QR68; J3KTC3; P00739; P00738; H0Y300; A0A0C4DGL8; J3QLC9; J3KRH2	1	3	0.6678	0	1	1	633.347	1898.03	1898.03	-0.12	-7e-05	HCD (High Energy Collision Dissociation)	MS2	0	17.2	7.349	47.575	21376	13082018_Man_TMT_Rxn3_Fr1.raw	F3.1	80128.9	162357	11188	102754	184191	220560			FALSE				3.01	0	1.601e-05
FALSE	High	Sequest HT (A8)	Unambiguous	[R].nVHSGSTFFk.[Y]	N-Term(TMT6plex); K10(TMT6plex)	1	2	Q14624	B7ZKJ8; Q14624	0	3	0.7187	0	1	1	527.964	1581.88	1581.88	-0.28	-0.00015	HCD (High Energy Collision Dissociation)	MS2	0	27.2	40.213	47.6081	21396	13082018_Man_TMT_Rxn3_Fr1.raw	F3.1	18590.2	39990.3	60950.7	36851.6	35889.2	32400.5			FALSE				3.59	0	3.894e-06
FALSE	High	Sequest HT (A8)	Unambiguous	[K].VSVFVPPR.[D]		1	2	A0A1B0GUU9	A0A1B0GUU9; P01871	0	2	0.4858	0	1	1	450.769	900.531	900.53	1.24	0.00056	HCD (High Energy Collision Dissociation)	MS2	3.08974	11	54	47.6959	21447	13082018_Man_TMT_Rxn3_Fr1.raw	F3.1	7899.52	18964.3	15715.2	5759.07	11025.3	7092.68	No Quan Labels		FALSE				2.47	0.0009272	0.003997
FALSE	High	Sequest HT (A8)	Selected	[K].VVAGVANALAHkYH.[-]	K12(TMT6plex)	2	2	P02042; P68871	P02042; P68871	1	4	0.4528	0	1	1	420.495	1678.96	1678.96	-0.57	-0.00024	HCD (High Energy Collision Dissociation)	MS2	18.5354	35.8	55.5	47.7095	21455	13082018_Man_TMT_Rxn3_Fr1.raw	F3.1	23353.4	22578.8	67443.2	36769.4	56103.7	8924.09			FALSE				3.07	0	0.0001468
FALSE	High	Sequest HT (A8)	Unambiguous	[R].DAQYAPGYDkVk.[D]	K10(TMT6plex); K12(TMT6plex)	1	4	B4E1Z4	E7ETN3; P00751; B4E1Z4; H7C5H1	1	3	0.6786	0	1	1	605.002	1812.99	1812.99	0.74	0.00045	HCD (High Energy Collision Dissociation)	MS2	0	36.3	55.5	47.7174	21460	13082018_Man_TMT_Rxn3_Fr1.raw	F3.1	23104.2	42350.2	49337.8	20060	45584.5	40819.7			FALSE				2.24	0	0.0002037
FALSE	High	Sequest HT (A8)	Unambiguous	[R].AVFPSIVGRPR.[HQ]		2	25	P60709; P68032	E7EVS6; G5E9R0; J3KT65; A5A3E0; P63267; C9JUM1; F8WCH0; A6NL76; P60709; F6QUT6; Q6S8J3; P62736; P68133; I3L1U9; C9JTX5; K7EM38; I3L4N8; C9JFL5; F8WB63; C9JZR7; P0CG38; P68032; I3L3R2; P63261; B8ZZJ2	0	3	0.4328	0	1	1	400.24	1198.7	1198.71	-0.85	-0.00034	HCD (High Energy Collision Dissociation)	MS2	30.21	5.8	55.5	47.535	21351	13082018_Man_TMT_Rxn3_Fr1.raw	F3.1	14864.5	3869.56	3407.59	2909.03	6411.92	1987.64	No Quan Labels		FALSE				2.38	7.754e-05	0.0004423
FALSE	High	Sequest HT (A8)	Unambiguous	[R].lLPHANEVSQk.[I]	N-Term(TMT6plex); K11(TMT6plex)	1	1	P06727	P06727	0	3	0.5583	0	1	1	565.338	1694	1694	-0.32	-0.00018	HCD (High Energy Collision Dissociation)	MS2	13.607	17.6	55.5	48.4348	21875	13082018_Man_TMT_Rxn3_Fr1.raw	F3.1	20060.4	20040.8	17216	17276.4	16763.9	14228.9			FALSE				2.4	0	3.127e-07
FALSE	High	Sequest HT (A8)	Selected	[R].SEETkENEGFTVTAEGk.[G]	K5(TMT6plex); K17(TMT6plex)	1	2	P01024	P01024; M0QYC8	1	3	0.1264	0	1	1	772.067	2314.19	2314.18	1.88	0.00145	HCD (High Energy Collision Dissociation)	MS2	0	10.2	54	48.5243	21930	13082018_Man_TMT_Rxn3_Fr1.raw	F3.1	10832.2	14218.5	7148.56	17447	9022.01	2395.97			FALSE				2.69	0	4.171e-05
FALSE	High	Sequest HT (A8)	Unambiguous	[R].TEGDGVYTLNDkk.[Q]	K12(TMT6plex); K13(TMT6plex)	2	8	P00739; P00738	J3QR68; J3KTC3; P00739; P00738; H0Y300; A0A0C4DGL8; J3QLC9; J3KRH2	1	3	0.6398	0	1	1	633.345	1898.02	1898.03	-4.26	-0.0027	HCD (High Energy Collision Dissociation)	MS2	56.3014	16.9	55.5	48.5266	21931	13082018_Man_TMT_Rxn3_Fr1.raw	F3.1	12809.5	17198.4	8372.41	18025.6	21305.1	25138.8			FALSE				2.61	0	0.0001282
FALSE	High	Sequest HT (A8)	Unambiguous	[R].STGSWSTLk.[T]	K9(TMT6plex)	1	4	B4E1Z4	P00751; B4E1Z4; C9JRT3; A0A0G2JH38	0	2	0.6751	0	1	1	598.329	1195.65	1195.65	-0.49	-0.00029	HCD (High Energy Collision Dissociation)	MS2	0	20.4	14.503	49.5745	22563	13082018_Man_TMT_Rxn3_Fr1.raw	F3.1	61919.5	86629.6	85558.9	46629	72236.5	99320.7			FALSE				1.97	0.000188	0.0008661
FALSE	High	Sequest HT (A8)	Unambiguous	[K].qLNEINYEDHk.[L]	N-Term(TMT6plex); K11(TMT6plex)	1	4	B4E1Z4	E7ETN3; P00751; B4E1Z4; A0A0G2JH38	0	3	0.6141	0	1	1	621	1860.99	1860.99	0.4	0.00025	HCD (High Energy Collision Dissociation)	MS2	14.6897	40.6	55.5	49.5767	22564	13082018_Man_TMT_Rxn3_Fr1.raw	F3.1	36201.8	65123.7	39660.2	40668.3	43921.8	16339.3			FALSE				3.68	0	4.636e-09
FALSE	High	Sequest HT (A8)	Selected	[K].akPALEDLR.[Q]	N-Term(TMT6plex); K2(TMT6plex)	1	2	P02647	P02647; F8W696	0	3	0.3077	0	1	1	490.973	1470.9	1470.9	-0.33	-0.00016	HCD (High Energy Collision Dissociation)	MS2	5.47581	89.5	3.948	49.6193	22588	13082018_Man_TMT_Rxn3_Fr1.raw	F3.1	725168	1049629	1.87771e+06	2.03216e+06	939631	916142			FALSE				2.21	0.001372	0.005731
FALSE	High	Sequest HT (A8)	Unambiguous	[K].YkEENDDFASFR.[V]	K2(TMT6plex)	1	1	P04196	P04196	1	3	0.0356	0	1	1	583.948	1749.83	1749.83	0.36	0.00021	HCD (High Energy Collision Dissociation)	MS2	39.6655	36.5	55.5	49.6688	22616	13082018_Man_TMT_Rxn3_Fr1.raw	F3.1	35333.4	48243.3	41968.6	33741	41213.3	19043.8			FALSE				3.37	0	4.963e-05
FALSE	High	Sequest HT (A8)	Unambiguous	[K].yKEENDDFASFR.[V]	N-Term(TMT6plex)	1	1	P04196	P04196	1	3		0.0356	2	2	583.948	1749.83	1749.83	0.36	0.00021	HCD (High Energy Collision Dissociation)	MS2	39.6655	36.5	55.5	49.6688	22616	13082018_Man_TMT_Rxn3_Fr1.raw	F3.1	35333.4	48243.3	41968.6	33741	41213.3	19043.8			FALSE				3.25	0	8.624e-05
FALSE	High	Sequest HT (A8)	Selected	[K].EITALAPSTmk.[I]	M10(Oxidation); K11(TMT6plex)	2	7	P60709; P68032	P63267; A6NL76; P60709; P62736; P68133; P68032; P63261	0	2	0.3302	0	1	1	703.892	1406.78	1406.78	0.91	0.00064	HCD (High Energy Collision Dissociation)	MS2	13.8135	16.7	55.5	49.7218	22650	13082018_Man_TMT_Rxn3_Fr1.raw	F3.1	9568.3	15400.1	19482	29897.5	17035.4	7157.68			FALSE				2.12	0.0001454	0.0006596
FALSE	High	Sequest HT (A8)	Selected	[R].sASLHLPk.[L]	N-Term(TMT6plex); K8(TMT6plex)	2	3	A0A024R6I7; P01009	A0A024R6I7; A0A0G2JRN3; P01009	0	3	0.4779	0	1	1	437.611	1310.82	1310.82	-1.28	-0.00056	HCD (High Energy Collision Dissociation)	MS2	4.1628	65.7	55.5	49.546	22545	13082018_Man_TMT_Rxn3_Fr1.raw	F3.1	54371.4	153274	65254.7	52254.1	43370.7	24989.7			FALSE				2.26	0.005587	0.04269
FALSE	High	Sequest HT (A8)	Selected	[R].WLQGSQELPR.[E]		2	5	A0A0G2JMB2; A0A286YEY1	P01876; A0A286YEY5; P01877; A0A0G2JMB2; A0A286YEY1	0	2	0.5796	0	1	1	607.32	1213.63	1213.63	-0.22	-0.00013	HCD (High Energy Collision Dissociation)	MS2	3.59023	5.2	15.021	49.757	22672	13082018_Man_TMT_Rxn3_Fr1.raw	F3.1	8529.09	32961	14504.9	10671.3	29502.7	12113.9	No Quan Labels		FALSE				2.45	0	2.951e-05
FALSE	High	Sequest HT (A8)	Unambiguous	[K].kLINDYVk.[N]	N-Term(TMT6plex); K8(TMT6plex)	1	2	P01011	G3V595; P01011	1	3	0.4579	0	1	1	484.306	1450.9	1450.9	-0.08	-4e-05	HCD (High Energy Collision Dissociation)	MS2	2.65486	67.9	55.5	49.8779	22743	13082018_Man_TMT_Rxn3_Fr1.raw	F3.1	145069	50509.3	98453.4	75752.5	28321.8	9560.15			FALSE				2.14	0.01025	0.09087
FALSE	High	Sequest HT (A8)	Unambiguous	[K].kLINDYVk.[N]	K1(TMT6plex); K8(TMT6plex)	1	2	P01011	G3V595; P01011	1	3	0.4579	0	1	2	484.306	1450.9	1450.9	-0.08	-4e-05	HCD (High Energy Collision Dissociation)	MS2	2.65486	67.9	55.5	49.8779	22743	13082018_Man_TMT_Rxn3_Fr1.raw	F3.1	145069	50509.3	98453.4	75752.5	28321.8	9560.15			FALSE				2.14	0.01025	0.09087
FALSE	High	Sequest HT (A8)	Unambiguous	[R].YEGGREHVAHLLFLR.[D]		1	1	P19652	P19652	1	4	0.5118	0	1	1	449.994	1796.96	1796.96	-0.02	-1e-05	HCD (High Energy Collision Dissociation)	MS2	14.3704	9.4	37.124	49.8898	22751	13082018_Man_TMT_Rxn3_Fr1.raw	F3.1	11466.5	18427	5550.53	5655.57	30679.9	15048.8	No Quan Labels		FALSE				2.54	0.0002898	0.001851
[truncated: 36,494 more rows]

## Sheet: 7.3. Unnormalised_data
Run	Protein	Abundance	Channel	BioReplicate	Condition	Mixture
R1	A0A075B6I9	17.169	129	R1.129	NSD1	1
R1	A0A075B6I9	15.8755	127	R1.127	HC1	1
[truncated: 6,825 more rows]

## Sheet: 7.4. RunToRun_Norm
	NSD1	NSD2	NSD3	NSD4	HC1	HC2	HC3	HC4	Norm	SD1	SD10	SD11	SD12	SD2	SD3	SD4	SD5	SD6	SD7	SD8	SD9
[truncated: 519 more rows]

[truncated: 4 more sheets: 7.5. Quantile_Norm, 7.6. Significant_Protein, 7.7. Standardized_Data, 7.8. Altered Proteins]
